# Supplementary material for: Reversal of cancer gene expression correlates with drug efficacy and reveals therapeutic targets
Source: Nat Commun. 2017 Jul 12;8:16022. doi: 10.1038/ncomms16022 (PMC5510182; doi:10.1038/ncomms16022)
Supplement: Supplementary Data 1 [file ncomms16022-s2.xlsx]

## Sheet: readme
Supplementary Data 1: Cell line mappings between CCLE, LINCS, ChEMBL, and CTRP in BRCA, LIHC, COAD, and ER+ BRCA.

## Sheet: BRCA_cell_lines.csv
CCLE	ChEMBL	LINCS	CTRP
AU565	AU565
BT-20	BT-20	BT20	BT20
BT-474	BT-474
BT-483
BT-549	BT-549
CAL-120	CAL-120
CAL-148	CAL-148
CAL-51	CAL-51
CAL-85-1	CAL-85-1
CAMA-1	CAMA-1
DU4475
EFM-19	EFM-19
EFM-192A
EVSA-T
HCC1143	HCC1143
HCC1187
HCC1395	HCC1395
HCC1419	HCC1419
HCC1428
HCC1500
HCC1569	HCC1569
HCC1599
HCC1806	HCC1806
HCC1937	HCC1937
HCC1954	HCC1954
HCC202
HCC2157
HCC2218
HCC38	HCC38
HCC70	HCC70
HDQ-P1
HMC-1-8
Hs 274.T
Hs 281.T
Hs 343.T
Hs 578T	Hs-578T	HS578T	HS578T
Hs 606.T
Hs 739.T
Hs 742.T
JIMT-1
KPL-1
MB 157
MCF7	MCF7	MCF7	MCF7
MDA-MB-134-VI
MDA-MB-157	MDA-MB-157
MDA-MB-175-VII	MDA-MB-175-VII
MDA-MB-231	MDA-MB-231	MDAMB231	MDAMB231
MDA-MB-361	MDA-MB-361
MDA-MB-415	MDA-MB-415
MDA-MB-436
MDA-MB-453	MDA-MB-453
MDA-MB-468	MDA-MB-468
SK-BR-3	SK-BR-3	SKBR3	SKBR3
T-47D	T47D
UACC-812	UACC-812
UACC-893	UACC-893
YMB-1
ZR-75-1	ZR-75-1
ZR-75-30	ZR-75-30

## Sheet: LIHC_cell_lines.csv
CCLE	ChEMBL	LINCS	CTRP
Alexander cells
C3A	C3A
Hep 3B2.1-7
Hep G2	HepG2	HEPG2	HEPG2
HLE	HLE
HLF
huH-1
HuH-7	Huh-7	HUH7
JHH-1
JHH-2
JHH-4
JHH-5
JHH-6
JHH-7
Li-7
PLC/PRF/5
SNU-182
SNU-387	SNU-387
SNU-398	SNU-398
SNU-423	SNU-423
SNU-449	SNU-449
SNU-475	SNU-475
SNU-761
SNU-878
SNU-886

## Sheet: COAD_cell_lines.csv
CCLE	ChEMBL	LINCS	CTRP
C2BBe1
CCK-81
CL-11
CL-34		CL34	CL34
COLO 201
COLO 205	COLO 205
COLO-320	COLO 320
COLO-678	COLO-678
DLD-1	DLD-1
GP2d
HCC-56
HCT-15	HCT-15
HCT-8
HRT-18
Hs 255.T
Hs 698.T
HT-29	HT-29	HT29	HT29
HT55	HT55
KM12	KM12
LoVo	LoVo	LOVO	LOVO
LS 180
LS1034
LS123
LS411N
LS513
MDST8		MDST8	MDST8
NCI-H508		NCIH508	NCIH508
NCI-H716		NCIH716
NCI-H747
OUMS-23
RCM-1	RCM-1
RKO	RKO	RKO	RKO
SK-CO-1	SK-CO-1
SNU-C1
SNU-C2A
SNU-C4		SNUC4	SNUC4
SNU-C5		SNUC5	SNUC5
SW1116	SW 1116
SW1417	SW1417
SW1463	SW1463
SW403
SW48	SW48
SW480	SW480	SW480
SW620	SW-620	SW620	SW620
SW837	SW837
SW948	SW948	SW948	SW948
T84	T84

## Sheet: ER_cell_lines.csv
CCLE	ChEMBL	LINCS	subtype	CTRP
AU565	AU565
BT-20	BT-20
BT-474	BT-474		1
BT-483
BT-549	BT-549
CAL-120	CAL-120
CAL-148	CAL-148
CAL-51	CAL-51
CAL-85-1	CAL-85-1
CAMA-1	CAMA-1
DU4475
EFM-19	EFM-19
EFM-192A
EVSA-T
HCC1143	HCC1143
HCC1187
HCC1395	HCC1395
HCC1419	HCC1419
HCC1428
HCC1500
HCC1569	HCC1569
HCC1599
HCC1806	HCC1806
HCC1937	HCC1937
HCC1954	HCC1954
HCC202
HCC2157
HCC2218
HCC38	HCC38
HCC70	HCC70
HDQ-P1
HMC-1-8
Hs 274.T
Hs 281.T
Hs 343.T
Hs 578T	Hs-578T
Hs 606.T
Hs 739.T
Hs 742.T
JIMT-1
KPL-1
MB 157
MCF7	MCF7	MCF7	1	MCF7
MDA-MB-134-VI
MDA-MB-157	MDA-MB-157
MDA-MB-175-VII	MDA-MB-175-VII
MDA-MB-231	MDA-MB-231
MDA-MB-361	MDA-MB-361
MDA-MB-415	MDA-MB-415
MDA-MB-436
MDA-MB-453	MDA-MB-453
MDA-MB-468	MDA-MB-468
SK-BR-3	SK-BR-3
T-47D	T47D		1
UACC-812	UACC-812
UACC-893	UACC-893
YMB-1
ZR-75-1	ZR-75-1
ZR-75-30	ZR-75-30
