# Supplementary material for: Reversal of cancer gene expression correlates with drug efficacy and reveals therapeutic targets
Source: Nat Commun. 2017 Jul 12;8:16022. doi: 10.1038/ncomms16022 (PMC5510182; doi:10.1038/ncomms16022)
Supplement: Supplementary Data 2 [file ncomms16022-s3.xlsx]

## Sheet: readme
Supplementary Data 2: Disease gene expression signatures for BCRA, COAD, and LIHC. Log 2 fold change > 1.5 and adjusted p value < 0.001 were used to identify significantly differentially expressed genes between tumors and adjacent normal tissues.
landmark = 1: LINCS L1000 landmark genes

## Sheet: BRCA_sig.csv
	id	baseMean	baseMeanA	baseMeanB	foldChange	log2FoldChange	pval	padj	symbol	GeneID	landmark
?|653553	?|653553	1211.6	396.367	1283.47	3.23808	1.69514	1.27964e-09	8.25686e-09	?	653553	NA
A2ML1|144568	A2ML1|144568	706.984	51.6922	764.751	14.7943	3.88697	0.000235021	0.000737059	A2ML1	144568	NA
AADAC|13	AADAC|13	28.2002	170.799	15.6295	0.0915083	-3.44995	3.11592e-10	2.16716e-09	AADAC	13	NA
AASS|10157	AASS|10157	661.836	1831.88	558.691	0.304982	-1.7132	4.69583e-37	1.91001e-35	AASS	10157	NA
ABCA10|10349	ABCA10|10349	135.277	919.562	66.1386	0.071924	-3.79738	2.29696e-72	5.12743e-70	ABCA10	10349	NA
ABCA5|23461	ABCA5|23461	1010.12	2631.16	867.222	0.329597	-1.60123	2.18106e-39	1.00732e-37	ABCA5	23461	NA
ABCA6|23460	ABCA6|23460	407.116	1827.25	281.925	0.154289	-2.69629	5.2901e-72	1.10216e-69	ABCA6	23460	NA
ABCA8|10351	ABCA8|10351	730.96	4810.58	371.324	0.0771891	-3.69546	2.17046e-67	3.99003e-65	ABCA8	10351	NA
ABCA9|10350	ABCA9|10350	449.642	2928.74	231.098	0.078907	-3.6637	1.06778e-73	2.60025e-71	ABCA9	10350	NA
ABCB1|5243	ABCB1|5243	318.399	1200.02	240.681	0.200565	-2.31786	3.96668e-45	2.35377e-43	ABCB1	5243	NA
ABCB5|340273	ABCB5|340273	46.3293	325.416	21.7266	0.0667657	-3.90475	3.87905e-30	1.14726e-28	ABCB5	340273	NA
ABCC13|150000	ABCC13|150000	165.378	2.46287	179.739	72.9794	6.18942	3.38384e-11	2.61328e-10	ABCC13	150000	NA
ABCC9|10060	ABCC9|10060	746.007	2318.67	607.369	0.261947	-1.93265	1.48893e-37	6.14955e-36	ABCC9	10060	NA
ABCD2|225	ABCD2|225	119.231	782.391	60.7706	0.0776729	-3.68644	5.13285e-33	1.72484e-31	ABCD2	225	NA
ABCG2|9429	ABCG2|9429	263.743	706.255	224.734	0.318205	-1.65197	2.63442e-15	3.12646e-14	ABCG2	9429	NA
ABHD12B|145447	ABHD12B|145447	71.2564	13.1912	76.3751	5.78987	2.53353	3.433e-05	0.000123413	ABHD12B	145447	NA
ABI3BP|25890	ABI3BP|25890	1507.86	4773.81	1219.96	0.255552	-1.96831	4.95615e-27	1.26439e-25	ABI3BP	25890	NA
ACACB|32	ACACB|32	2462.88	13112.3	1524.09	0.116234	-3.1049	2.50644e-48	1.72154e-46	ACACB	32	NA
ACADL|33	ACADL|33	86.28	427.951	56.1602	0.131231	-2.92982	3.16219e-16	4.10341e-15	ACADL	33	NA
ACCN3|9311	ACCN3|9311	79.5667	22.0412	84.6378	3.83998	1.9411	6.24873e-05	0.000215505	ACCN3	9311	NA
ACO1|48	ACO1|48	2898	7326.58	2507.6	0.342261	-1.54683	7.94848e-49	5.68863e-47	ACO1	48	NA
ACSL1|2180	ACSL1|2180	8017.52	28314.1	6228.28	0.219971	-2.18462	1.46167e-36	5.78222e-35	ACSL1	2180	NA
ACSM3|6296	ACSM3|6296	185.775	642.642	145.5	0.226409	-2.143	1.25232e-05	4.80208e-05	ACSM3	6296	NA
ACSM5|54988	ACSM5|54988	113.108	662.632	64.6646	0.0975874	-3.35716	2.17446e-41	1.09901e-39	ACSM5	54988	NA
ACTA2|59	ACTA2|59	24502.9	69387.7	20546.2	0.296107	-1.75581	5.52933e-66	9.42549e-64	ACTA2	59	NA
ACTG2|72	ACTG2|72	4512.28	15672.4	3528.47	0.22514	-2.15111	8.62552e-09	5.06854e-08	ACTG2	72	NA
ACTL8|81569	ACTL8|81569	285.344	1.15595	310.397	268.52	8.06889	8.6984e-07	3.95115e-06	ACTL8	81569	NA
ACVR1C|130399	ACVR1C|130399	360.307	3091.57	119.534	0.0386646	-4.69284	3.13237e-32	1.01971e-30	ACVR1C	130399	NA
ADAM19|8728	ADAM19|8728	1233.69	411.886	1306.13	3.1711	1.66498	4.95807e-26	1.19191e-24	ADAM19	8728	NA
ADAM33|80332	ADAM33|80332	336.691	1554.15	229.367	0.147583	-2.7604	5.11277e-72	1.07719e-69	ADAM33	80332	NA
ADAM8|101	ADAM8|101	1147.48	249.083	1226.67	4.92476	2.30005	1.59475e-39	7.40175e-38	ADAM8	101	NA
ADAMDEC1|27299	ADAMDEC1|27299	482.333	83.1388	517.524	6.22482	2.63803	1.49551e-12	1.35078e-11	ADAMDEC1	27299	NA
ADAMTS14|140766	ADAMTS14|140766	338.678	39.4314	365.058	9.25806	3.21071	2.13493e-33	7.33189e-32	ADAMTS14	140766	NA
ADAMTS19|171019	ADAMTS19|171019	102.255	18.1989	109.665	6.02594	2.59119	1.27892e-07	6.50595e-07	ADAMTS19	171019	NA
ADAMTS1|9510	ADAMTS1|9510	3737.03	13194.5	2903.32	0.22004	-2.18416	4.07744e-47	2.61836e-45	ADAMTS1	9510	NA
ADAMTS5|11096	ADAMTS5|11096	1227.05	6416.5	769.582	0.119938	-3.05964	1.03449e-185	1.93977e-181	ADAMTS5	11096	NA
ADAMTSL2|9719	ADAMTSL2|9719	492.938	138.639	524.171	3.78083	1.9187	2.54127e-20	4.44508e-19	ADAMTSL2	9719	NA
ADAMTSL4|54507	ADAMTSL4|54507	775.554	2006.51	667.04	0.332438	-1.58884	1.26488e-12	1.15079e-11	ADAMTSL4	54507	NA
ADCY4|196883	ADCY4|196883	508.81	1321.43	437.174	0.330833	-1.59582	8.34733e-27	2.11229e-25	ADCY4	196883	NA
ADCYAP1R1|117	ADCYAP1R1|117	16.8969	91.6254	10.3092	0.112515	-3.15181	4.84514e-08	2.59427e-07	ADCYAP1R1	117	NA
ADH1A|124	ADH1A|124	63.9809	531.978	22.725	0.042718	-4.54901	1.05101e-27	2.76792e-26	ADH1A	124	NA
ADH1B|125	ADH1B|125	7345.42	61442.5	2576.53	0.0419339	-4.57574	1.95957e-31	6.15477e-30	ADH1B	125	NA
ADH1C|126	ADH1C|126	141.669	787.206	84.7625	0.107675	-3.21524	2.22141e-42	1.19352e-40	ADH1C	126	NA
ADH4|127	ADH4|127	11.5018	94.1737	4.21388	0.0447458	-4.48211	4.90178e-12	4.17598e-11	ADH4	127	NA
ADHFE1|137872	ADHFE1|137872	267.076	750.266	224.481	0.299202	-1.74081	2.3176e-20	4.06143e-19	ADHFE1	137872	NA
ADIPOQ|9370	ADIPOQ|9370	6779.53	56545.6	2392.44	0.0423099	-4.56286	2.49499e-33	8.53713e-32	ADIPOQ	9370	NA
ADM2|79924	ADM2|79924	828.357	223.815	881.649	3.93919	1.9779	6.3682e-27	1.61583e-25	ADM2	79924	NA
ADORA2A|135	ADORA2A|135	984.042	195.885	1053.52	5.37826	2.42714	4.77013e-12	4.07493e-11	ADORA2A	135	NA
ADRA1A|148	ADRA1A|148	16.0908	116.635	7.22736	0.0619655	-4.01239	1.37894e-11	1.11211e-10	ADRA1A	148	NA
ADRB2|154	ADRB2|154	200.593	858.386	142.605	0.166132	-2.5896	4.50124e-39	2.02405e-37	ADRB2	154	1
AGAP11|119385	AGAP11|119385	143.13	506.08	111.134	0.219598	-2.18707	1.78682e-21	3.32718e-20	AGAP11	119385	NA
AGMAT|79814	AGMAT|79814	107.274	38.5736	113.33	2.93802	1.55485	5.75652e-05	0.000200223	AGMAT	79814	NA
AGR2|10551	AGR2|10551	27137.1	6421.46	28963.2	4.51038	2.17325	2.98844e-14	3.22418e-13	AGR2	10551	NA
AGR3|155465	AGR3|155465	5705.86	1389.48	6086.37	4.38033	2.13104	8.90106e-21	1.59411e-19	AGR3	155465	NA
AIM1L|55057	AIM1L|55057	88.7626	6.19288	96.0415	15.5084	3.95497	1.03247e-14	1.17192e-13	AIM1L	55057	NA
AIM2|9447	AIM2|9447	107.618	27.8914	114.647	4.11047	2.0393	1.83354e-06	7.93828e-06	AIM2	9447	NA
AK5|26289	AK5|26289	957.716	4254.52	667.088	0.156795	-2.67305	1.51748e-53	1.27598e-51	AK5	26289	NA
AKAP12|9590	AKAP12|9590	2514	9593.41	1889.92	0.197002	-2.34372	5.96144e-52	4.79756e-50	AKAP12	9590	NA
AKAP2|11217	AKAP2|11217	1814.45	4659.83	1563.61	0.335552	-1.57539	7.6593e-45	4.47413e-43	AKAP2	11217	NA
AKAP6|9472	AKAP6|9472	234.22	731.573	190.376	0.260228	-1.94215	1.17118e-11	9.51094e-11	AKAP6	9472	NA
AKR1C1|1645	AKR1C1|1645	1331.23	6374.65	886.628	0.139086	-2.84595	1.4299e-18	2.23433e-17	AKR1C1	1645	NA
AKR1C2|1646	AKR1C2|1646	1442.18	5935.77	1046.05	0.176228	-2.50448	3.63309e-08	1.98323e-07	AKR1C2	1646	NA
AKR1C3|8644	AKR1C3|8644	1416.78	4573.34	1138.51	0.248945	-2.0061	3.48035e-19	5.66985e-18	AKR1C3	8644	NA
AKR7A3|22977	AKR7A3|22977	1933.27	373.938	2070.74	5.53764	2.46927	2.73055e-09	1.70441e-08	AKR7A3	22977	NA
ALAS2|212	ALAS2|212	4.62686	35.5739	1.89875	0.0533748	-4.2277	8.77078e-05	0.000294891	ALAS2	212	NA
ALDH1A1|216	ALDH1A1|216	1750.76	6660.11	1317.98	0.197892	-2.33722	2.80397e-60	3.37034e-58	ALDH1A1	216	NA
ALDH1A2|8854	ALDH1A2|8854	203.058	1025.89	130.522	0.127228	-2.97451	2.52838e-39	1.15916e-37	ALDH1A2	8854	NA
ALDH1A3|220	ALDH1A3|220	2137.92	6462.52	1756.69	0.271827	-1.87924	8.57313e-19	1.36813e-17	ALDH1A3	220	NA
ALDH1L1|10840	ALDH1L1|10840	290.023	2118.9	128.8	0.060786	-4.04012	8.94392e-31	2.71371e-29	ALDH1L1	10840	NA
ALDH2|217	ALDH2|217	7322.63	20138.8	6192.83	0.307508	-1.7013	8.02544e-38	3.38168e-36	ALDH2	217	NA
ALDOC|230	ALDOC|230	1222.92	3125.46	1055.2	0.337614	-1.56655	8.1921e-14	8.38025e-13	ALDOC	230	1
ALG1L|200810	ALG1L|200810	126.227	20.0266	135.589	6.77045	2.75925	8.07943e-07	3.69236e-06	ALG1L	200810	NA
ALX4|60529	ALX4|60529	28.2539	117.657	20.3726	0.173152	-2.52989	6.21796e-08	3.28802e-07	ALX4	60529	NA
AMH|268	AMH|268	54.1764	9.02324	58.1569	6.44524	2.68823	9.33203e-06	3.64856e-05	AMH	268	NA
AMPD1|270	AMPD1|270	31.1809	127.945	22.6508	0.177036	-2.49789	1.32218e-08	7.60029e-08	AMPD1	270	NA
AMZ1|155185	AMZ1|155185	174.761	30.8165	187.45	6.08278	2.60473	4.70609e-14	4.96869e-13	AMZ1	155185	NA
ANGPT1|284	ANGPT1|284	328.593	1283.04	244.455	0.190528	-2.39193	2.23584e-23	4.74794e-22	ANGPT1	284	NA
ANGPT4|51378	ANGPT4|51378	8.18939	50.949	4.41995	0.0867524	-3.52695	1.5267e-05	5.77508e-05	ANGPT4	51378	NA
ANGPTL1|9068	ANGPTL1|9068	249.602	1309.74	156.146	0.119219	-3.06831	7.25357e-70	1.4317e-67	ANGPTL1	9068	NA
ANGPTL2|23452	ANGPTL2|23452	4588.7	11737.2	3958.53	0.337264	-1.56805	5.06224e-47	3.19603e-45	ANGPTL2	23452	NA
ANGPTL4|51129	ANGPTL4|51129	1205.82	3180.42	1031.75	0.324406	-1.62413	2.42206e-12	2.13021e-11	ANGPTL4	51129	NA
ANGPTL5|253935	ANGPTL5|253935	8.65209	55.0169	4.56483	0.0829713	-3.59124	9.55505e-06	3.72798e-05	ANGPTL5	253935	NA
ANGPTL7|10218	ANGPTL7|10218	72.9232	613.455	25.273	0.0411977	-4.60129	9.92137e-62	1.32883e-59	ANGPTL7	10218	NA
ANK2|287	ANK2|287	906.166	3091.52	713.517	0.230798	-2.1153	4.16919e-51	3.24384e-49	ANK2	287	NA
ANKK1|255239	ANKK1|255239	41.8101	106.632	36.0958	0.338508	-1.56274	9.81897e-05	0.000327142	ANKK1	255239	NA
ANKRD22|118932	ANKRD22|118932	566.702	165.767	602.046	3.63188	1.86072	6.653e-20	1.1372e-18	ANKRD22	118932	NA
ANKRD29|147463	ANKRD29|147463	212.636	743.864	165.806	0.222898	-2.16554	2.63671e-19	4.32554e-18	ANKRD29	147463	NA
ANKRD43|134548	ANKRD43|134548	527.82	169.801	559.381	3.29434	1.71999	8.77305e-06	3.4415e-05	ANKRD43	134548	NA
ANKRD53|79998	ANKRD53|79998	39.6963	166.76	28.4951	0.170875	-2.54899	3.49273e-10	2.40868e-09	ANKRD53	79998	NA
ANLN|54443	ANLN|54443	2402.09	250.835	2591.73	10.3324	3.36911	1.32347e-52	1.08844e-50	ANLN	54443	NA
ANTXR2|118429	ANTXR2|118429	2232.84	5563.64	1939.21	0.348552	-1.52056	2.72498e-45	1.63246e-43	ANTXR2	118429	NA
ANXA1|301	ANXA1|301	10065.3	35000.6	7867.15	0.224772	-2.15347	1.58504e-80	5.60774e-78	ANXA1	301	NA
ANXA9|8416	ANXA9|8416	1892.05	447.54	2019.39	4.51219	2.17383	2.17418e-26	5.34425e-25	ANXA9	8416	NA
AOC2|314	AOC2|314	55.9461	185.132	44.5578	0.240681	-2.0548	1.41525e-08	8.10303e-08	AOC2	314	NA
AOC3|8639	AOC3|8639	3970.8	23860.7	2217.42	0.0929317	-3.42769	3.26803e-51	2.56397e-49	AOC3	8639	NA
AOX1|316	AOX1|316	792.339	2685.42	625.456	0.232908	-2.10217	4.61505e-08	2.48384e-07	AOX1	316	NA
APCDD1L|164284	APCDD1L|164284	315.957	1110.48	245.917	0.221452	-2.17493	6.95551e-13	6.52114e-12	APCDD1L	164284	NA
APCDD1|147495	APCDD1|147495	1435.06	4608.92	1155.28	0.250661	-1.99619	3.29884e-32	1.07204e-30	APCDD1	147495	NA
APLP1|333	APLP1|333	783.983	130.13	841.623	6.46758	2.69323	4.04664e-05	0.000143955	APLP1	333	NA
APOBEC3A|200315	APOBEC3A|200315	103.194	28.458	109.783	3.85771	1.94775	5.68396e-06	2.28712e-05	APOBEC3A	200315	NA
APOBEC3B|9582	APOBEC3B|9582	810.276	155.33	868.012	5.5882	2.48238	3.37897e-12	2.92652e-11	APOBEC3B	9582	NA
APOLD1|81575	APOLD1|81575	2225.61	6641.74	1836.31	0.27648	-1.85475	1.09316e-31	3.48604e-30	APOLD1	81575	NA
AQP1|358	AQP1|358	11110.4	36252.2	8894.09	0.245339	-2.02715	1.07736e-78	3.54414e-76	AQP1	358	NA
AQP7P1|375719	AQP7P1|375719	69.9488	604.76	22.8029	0.0377057	-4.72907	4.4859e-45	2.65347e-43	AQP7P1	375719	NA
AQP7P3|441432	AQP7P3|441432	6.49633	52.1324	2.47331	0.0474429	-4.39766	4.52941e-07	2.13287e-06	AQP7P3	441432	NA
AQP7|364	AQP7|364	415.953	3411.33	151.898	0.0445275	-4.48916	1.63423e-47	1.079e-45	AQP7	364	NA
AQPEP|206338	AQPEP|206338	77.4728	660.465	26.0795	0.0394866	-4.66249	6.59595e-40	3.13116e-38	AQPEP	206338	NA
ARHGAP11A|9824	ARHGAP11A|9824	1206.21	280.64	1287.81	4.58882	2.19812	2.55927e-40	1.23365e-38	ARHGAP11A	9824	NA
ARHGAP11B|89839	ARHGAP11B|89839	74.2258	22.1378	78.8176	3.56032	1.83201	6.07516e-05	0.000210176	ARHGAP11B	89839	NA
ARHGAP20|57569	ARHGAP20|57569	208.031	1087.19	130.53	0.120062	-3.05815	6.41411e-59	7.11663e-57	ARHGAP20	57569	NA
ARHGAP39|80728	ARHGAP39|80728	1405.35	517.29	1483.64	2.86809	1.52009	4.58987e-23	9.50991e-22	ARHGAP39	80728	NA
ARHGEF15|22899	ARHGEF15|22899	868.32	2271.13	744.657	0.32788	-1.60876	4.93061e-36	1.89455e-34	ARHGEF15	22899	NA
ARID5B|84159	ARID5B|84159	4770.11	12224.4	4112.97	0.336455	-1.57151	2.46895e-59	2.78887e-57	ARID5B	84159	1
ARL4A|10124	ARL4A|10124	1298.98	3599.03	1096.22	0.304588	-1.71507	1.67286e-45	1.00538e-43	ARL4A	10124	NA
ARMC3|219681	ARMC3|219681	104.541	14.2521	112.501	7.89363	2.98069	3.14389e-10	2.18499e-09	ARMC3	219681	NA
ARNT2|9915	ARNT2|9915	3862.04	1122.44	4103.55	3.6559	1.87023	3.09094e-12	2.69197e-11	ARNT2	9915	1
ARRDC3|57561	ARRDC3|57561	5568.38	14383.9	4791.25	0.333097	-1.58599	4.33094e-65	7.12364e-63	ARRDC3	57561	NA
ARTN|9048	ARTN|9048	209.113	25.3411	225.313	8.89123	3.15238	1.56201e-20	2.76314e-19	ARTN	9048	NA
ASAM|79827	ASAM|79827	802.456	2812.25	625.284	0.222343	-2.16914	7.94898e-63	1.14655e-60	ASAM	79827	NA
ASCL1|429	ASCL1|429	316.787	10.5306	343.785	32.6461	5.02884	1.0183e-06	4.58114e-06	ASCL1	429	NA
ASCL2|430	ASCL2|430	256.748	71.2442	273.1	3.8333	1.93859	9.70074e-08	5.01789e-07	ASCL2	430	NA
ASF1B|55723	ASF1B|55723	1479.37	208.836	1591.37	7.6202	2.92983	3.10454e-67	5.59742e-65	ASF1B	55723	NA
ASPA|443	ASPA|443	42.3118	238.468	25.0198	0.104919	-3.25265	1.32289e-17	1.91696e-16	ASPA	443	NA
ASPHD1|253982	ASPHD1|253982	229.39	77.1133	242.814	3.14879	1.6548	5.63151e-05	0.000196166	ASPHD1	253982	NA
ASPM|259266	ASPM|259266	1754.58	170.943	1894.18	11.0808	3.46999	8.804e-60	1.02537e-57	ASPM	259266	NA
ASPN|54829	ASPN|54829	6300.12	1489.23	6724.22	4.51524	2.1748	1.09202e-16	1.47844e-15	ASPN	54829	NA
ASTN1|460	ASTN1|460	76.4821	299.495	56.8225	0.189727	-2.398	7.32784e-16	9.20323e-15	ASTN1	460	NA
ATAD2|29028	ATAD2|29028	4790.77	1402.2	5089.49	3.62966	1.85983	8.78579e-31	2.67005e-29	ATAD2	29028	NA
ATF3|467	ATF3|467	3084	11037.1	2382.91	0.2159	-2.21156	1.1899e-27	3.12492e-26	ATF3	467	NA
ATG9B|285973	ATG9B|285973	143.651	32.9378	153.411	4.6576	2.21959	9.26363e-08	4.80239e-07	ATG9B	285973	NA
ATOH8|84913	ATOH8|84913	236.412	1231.55	148.687	0.120732	-3.05012	2.25288e-55	2.04076e-53	ATOH8	84913	NA
ATP13A5|344905	ATP13A5|344905	259.587	811.139	210.965	0.260085	-1.94294	9.41519e-11	6.92974e-10	ATP13A5	344905	NA
ATP1A2|477	ATP1A2|477	495.044	3163.92	259.771	0.0821042	-3.6064	1.05124e-20	1.87197e-19	ATP1A2	477	NA
ATP1A3|478	ATP1A3|478	209.336	13.197	226.627	17.1726	4.10203	4.07175e-08	2.20855e-07	ATP1A3	478	NA
ATP1B2|482	ATP1B2|482	146.173	362.524	127.101	0.3506	-1.5121	3.4784e-10	2.40145e-09	ATP1B2	482	NA
ATP2A3|489	ATP2A3|489	5442.33	1972.92	5748.17	2.91353	1.54277	4.85925e-11	3.67551e-10	ATP2A3	489	NA
AURKA|6790	AURKA|6790	1391.94	170.803	1499.59	8.77963	3.13416	8.8476e-56	8.21293e-54	AURKA	6790	1
AURKB|9212	AURKB|9212	650.812	64.0746	702.535	10.9643	3.45475	1.99485e-46	1.22641e-44	AURKB	9212	1
AVPR2|554	AVPR2|554	64.9156	268.454	46.9728	0.174975	-2.51478	4.56119e-15	5.29906e-14	AVPR2	554	NA
B3GALT1|8708	B3GALT1|8708	10.599	67.9195	5.54597	0.081655	-3.61432	2.5324e-07	1.23498e-06	B3GALT1	8708	NA
B4GALNT4|338707	B4GALNT4|338707	1562.45	494.145	1656.62	3.3525	1.74524	7.97014e-26	1.89175e-24	B4GALNT4	338707	NA
BACH2|60468	BACH2|60468	348.176	894.175	300.044	0.335554	-1.57538	7.52092e-21	1.3547e-19	BACH2	60468	NA
BAI2|576	BAI2|576	1773.78	452.515	1890.25	4.17721	2.06254	1.19392e-11	9.68721e-11	BAI2	576	NA
BBOX1|8424	BBOX1|8424	485.054	1802	368.959	0.20475	-2.28807	1.69568e-21	3.16691e-20	BBOX1	8424	NA
BCAS1|8537	BCAS1|8537	2239.36	495.396	2393.1	4.83069	2.27223	4.05497e-12	3.48783e-11	BCAS1	8537	NA
BEX1|55859	BEX1|55859	749.201	79.0913	808.274	10.2195	3.35325	0.000125934	0.000412613	BEX1	55859	NA
BGN|633	BGN|633	40187.7	8063.63	43019.5	5.33501	2.41549	1.97093e-36	7.73156e-35	BGN	633	NA
BHMT2|23743	BHMT2|23743	239.589	1075.97	165.859	0.154149	-2.69761	6.35643e-38	2.69051e-36	BHMT2	23743	NA
BIRC5|332	BIRC5|332	1269.7	122.113	1370.87	11.2262	3.4888	2.04929e-40	9.955e-39	BIRC5	332	1
BLM|641	BLM|641	542.791	144.168	577.932	4.00873	2.00314	5.55111e-22	1.07419e-20	BLM	641	NA
BMP2|650	BMP2|650	153.089	482.71	124.031	0.256947	-1.96045	4.12545e-14	4.38031e-13	BMP2	650	NA
BMP6|654	BMP6|654	292.428	759.468	251.257	0.330833	-1.59583	3.03532e-08	1.67054e-07	BMP6	654	NA
BMP8A|353500	BMP8A|353500	737.668	126.971	791.504	6.23376	2.6401	1.52966e-40	7.46946e-39	BMP8A	353500	NA
BMPER|168667	BMPER|168667	104.505	305.268	86.8067	0.284362	-1.8142	0.000107623	0.000356986	BMPER	168667	NA
BMPR1B|658	BMPR1B|658	10074.1	624.305	10907.1	17.4708	4.12687	1.00847e-19	1.69594e-18	BMPR1B	658	NA
BMX|660	BMX|660	81.0868	406.476	52.4023	0.128919	-2.95547	2.79151e-25	6.39898e-24	BMX	660	NA
BOC|91653	BOC|91653	1803.14	4859.15	1533.74	0.31564	-1.66365	1.38869e-29	4.00604e-28	BOC	91653	NA
BOP1|23246	BOP1|23246	1101.46	397.056	1163.55	2.93045	1.55112	1.28351e-11	1.03782e-10	BOP1	23246	NA
BRIP1|83990	BRIP1|83990	416.465	106.955	443.75	4.14895	2.05275	4.3882e-20	7.57671e-19	BRIP1	83990	NA
BRSK2|9024	BRSK2|9024	102.168	7.34037	110.528	15.0575	3.91241	7.04555e-11	5.24043e-10	BRSK2	9024	NA
BTNL9|153579	BTNL9|153579	640.319	4099.07	335.415	0.0818271	-3.61128	9.61811e-84	4.19417e-81	BTNL9	153579	NA
BUB1B|701	BUB1B|701	1128.6	154.457	1214.47	7.86286	2.97505	5.65963e-61	7.07491e-59	BUB1B	701	1
BUB1|699	BUB1|699	1391.53	145.152	1501.41	10.3437	3.37068	2.22947e-60	2.69709e-58	BUB1	699	NA
C10orf10|11067	C10orf10|11067	5296.08	16742.6	4287.03	0.256056	-1.96547	4.11812e-41	2.05917e-39	C10orf10	11067	NA
C10orf128|170371	C10orf128|170371	50.8715	160.84	41.1773	0.256014	-1.96571	3.90059e-07	1.85399e-06	C10orf128	170371	NA
C10orf82|143379	C10orf82|143379	265.492	65.5071	283.122	4.32201	2.1117	6.11034e-11	4.5702e-10	C10orf82	143379	NA
C10orf90|118611	C10orf90|118611	64.0278	285.016	44.5467	0.156296	-2.67765	2.24675e-17	3.18085e-16	C10orf90	118611	NA
C11orf82|220042	C11orf82|220042	479.859	166.015	507.525	3.0571	1.61216	2.21438e-14	2.42251e-13	C11orf82	220042	NA
C11orf92|399948	C11orf92|399948	182.317	503.047	154.044	0.306221	-1.70735	8.84369e-08	4.6025e-07	C11orf92	399948	NA
C12orf39|80763	C12orf39|80763	31.1449	279.555	9.24649	0.0330757	-4.91809	2.44665e-16	3.20148e-15	C12orf39	80763	NA
C12orf48|55010	C12orf48|55010	405.753	145.922	428.658	2.93759	1.55463	1.01923e-12	9.3776e-12	C12orf48	55010	NA
C13orf33|84935	C13orf33|84935	584.959	2029.87	457.584	0.225425	-2.14928	2.62212e-28	7.1154e-27	C13orf33	84935	NA
C13orf36|400120	C13orf36|400120	6.28396	40.9341	3.2294	0.0788927	-3.66396	6.15893e-05	0.00021276	C13orf36	400120	NA
C14orf139|79686	C14orf139|79686	389.861	1693.49	274.941	0.162352	-2.6228	2.84901e-67	5.18659e-65	C14orf139	79686	NA
C14orf180|400258	C14orf180|400258	118.126	947.008	45.0562	0.0475774	-4.39358	6.95246e-38	2.93616e-36	C14orf180	400258	NA
C14orf49|161176	C14orf49|161176	149.719	564.574	113.148	0.200412	-2.31896	4.17915e-23	8.68772e-22	C14orf49	161176	NA
C14orf53|440184	C14orf53|440184	18.1692	0.272662	19.7469	72.4225	6.17837	1.59057e-06	6.95054e-06	C14orf53	440184	NA
C14orf80|283643	C14orf80|283643	624.849	212.824	661.171	3.10666	1.63537	5.52194e-17	7.60219e-16	C14orf80	283643	NA
C15orf42|90381	C15orf42|90381	507.372	124.056	541.163	4.36224	2.12507	2.31703e-19	3.81446e-18	C15orf42	90381	NA
C15orf48|84419	C15orf48|84419	1452.97	468.649	1539.74	3.28548	1.71611	3.83179e-08	2.08684e-07	C15orf48	84419	NA
C16orf59|80178	C16orf59|80178	383.101	55.3313	411.995	7.44597	2.89646	2.19426e-30	6.54127e-29	C16orf59	80178	NA
C16orf71|146562	C16orf71|146562	127.539	35.5698	135.647	3.81354	1.93113	1.39495e-07	7.06557e-07	C16orf71	146562	NA
C16orf75|116028	C16orf75|116028	903.926	169.771	968.645	5.70561	2.51238	5.18708e-42	2.72445e-40	C16orf75	116028	NA
C16orf93|90835	C16orf93|90835	227.833	79.2128	240.935	3.04161	1.60484	1.85791e-08	1.04964e-07	C16orf93	90835	NA
C17orf37|84299	C17orf37|84299	4949.86	1284.12	5273.01	4.10631	2.03784	1.52582e-05	5.77292e-05	C17orf37	84299	NA
C17orf93|360205	C17orf93|360205	16.2867	0.165889	17.7078	106.745	6.73802	2.26203e-06	9.65743e-06	C17orf93	360205	NA
C18orf34|374864	C18orf34|374864	37.5159	192.656	23.8396	0.123742	-3.01459	5.57292e-14	5.81836e-13	C18orf34	374864	NA
C18orf56|494514	C18orf56|494514	58.2895	13.5147	62.2366	4.60512	2.20324	6.1967e-05	0.000213907	C18orf56	494514	NA
C19orf21|126353	C19orf21|126353	2270.96	295.087	2445.14	8.28618	3.05071	2.26097e-44	1.29254e-42	C19orf21	126353	NA
C19orf33|64073	C19orf33|64073	1262.88	201.777	1356.43	6.7224	2.74898	1.1528e-07	5.89317e-07	C19orf33	64073	NA
C19orf51|352909	C19orf51|352909	294.016	55.1466	315.073	5.71337	2.51434	4.76048e-20	8.21194e-19	C19orf51	352909	NA
C1QTNF6|114904	C1QTNF6|114904	2440.99	545.579	2608.08	4.78039	2.25713	1.21799e-47	8.07017e-46	C1QTNF6	114904	NA
C1QTNF7|114905	C1QTNF7|114905	158.395	532.852	125.385	0.23531	-2.08737	7.16308e-20	1.21883e-18	C1QTNF7	114905	NA
C1QTNF9|338872	C1QTNF9|338872	22.2552	107.958	14.7001	0.136165	-2.87657	4.39717e-08	2.37475e-07	C1QTNF9	338872	NA
C1orf106|55765	C1orf106|55765	1274.45	464.09	1345.89	2.90005	1.53608	2.9363e-07	1.41794e-06	C1orf106	55765	NA
C1orf135|79000	C1orf135|79000	228.634	51.4618	244.253	4.7463	2.2468	1.37312e-14	1.53258e-13	C1orf135	79000	NA
C1orf190|541468	C1orf190|541468	60.3693	157.913	51.7704	0.327842	-1.60893	6.02621e-06	2.41706e-05	C1orf190	541468	NA
C1orf230|284485	C1orf230|284485	28.2047	1.48834	30.5598	20.5328	4.35986	4.04954e-06	1.66739e-05	C1orf230	284485	NA
C20orf103|24141	C20orf103|24141	809.476	118.197	870.415	7.36412	2.88051	1.83529e-47	1.20749e-45	C20orf103	24141	NA
C20orf26|26074	C20orf26|26074	67.3462	20.6977	71.4585	3.45248	1.78763	0.000269596	0.000834605	C20orf26	26074	NA
C21orf34|388815	C21orf34|388815	91.1048	364.094	67.0396	0.184127	-2.44122	5.5988e-19	9.05027e-18	C21orf34	388815	NA
C21orf58|54058	C21orf58|54058	376.872	121.726	399.365	3.28086	1.71407	8.88004e-14	9.0298e-13	C21orf58	54058	NA
C2CD4B|388125	C2CD4B|388125	102.006	285.531	85.827	0.300587	-1.73414	8.17323e-07	3.7334e-06	C2CD4B	388125	NA
C2orf40|84417	C2orf40|84417	368.269	1944.82	229.289	0.117897	-3.0844	7.31238e-24	1.58881e-22	C2orf40	84417	NA
C2orf54|79919	C2orf54|79919	892.364	95.9321	962.573	10.0339	3.32681	3.63126e-06	1.50474e-05	C2orf54	79919	NA
C2orf88|84281	C2orf88|84281	256.401	1020.24	189.066	0.185316	-2.43194	3.96451e-27	1.01834e-25	C2orf88	84281	NA
C3orf55|152078	C3orf55|152078	69.8213	298.736	49.6415	0.166172	-2.58925	4.16397e-16	5.35152e-15	C3orf55	152078	NA
C3orf57|165679	C3orf57|165679	1513.41	424.028	1609.45	3.79562	1.92434	4.99789e-06	2.02935e-05	C3orf57	165679	NA
C3orf67|200844	C3orf67|200844	193.71	39.6884	207.288	5.22289	2.38485	6.18625e-14	6.4265e-13	C3orf67	200844	NA
C4orf12|404201	C4orf12|404201	53.1657	135.601	45.8987	0.338483	-1.56284	6.71096e-05	0.000229924	C4orf12	404201	NA
C4orf48|401115	C4orf48|401115	168.592	36.6669	180.222	4.91511	2.29722	5.53731e-10	3.74432e-09	C4orf48	401115	NA
C4orf49|84709	C4orf49|84709	26.6557	116.368	18.7471	0.161102	-2.63396	9.25096e-08	4.79715e-07	C4orf49	84709	NA
C5orf23|79614	C5orf23|79614	629.694	1706.54	534.766	0.313363	-1.67409	1.37631e-07	6.98059e-07	C5orf23	79614	NA
C5orf46|389336	C5orf46|389336	195.119	67.2397	206.392	3.0695	1.618	0.000244678	0.000764787	C5orf46	389336	NA
C5orf49|134121	C5orf49|134121	157.083	54.2006	166.153	3.06551	1.61613	1.75438e-06	7.61136e-06	C5orf49	134121	NA
C5orf4|10826	C5orf4|10826	1720.8	5272.47	1407.71	0.266992	-1.90513	1.10172e-25	2.5823e-24	C5orf4	10826	NA
C6orf126|389383	C6orf126|389383	55.4788	5.26745	59.9051	11.3727	3.5075	2.86858e-08	1.58389e-07	C6orf126	389383	NA
C6orf129|154467	C6orf129|154467	916.45	248.928	975.295	3.91798	1.97011	3.57565e-28	9.60558e-27	C6orf129	154467	NA
C6orf141|135398	C6orf141|135398	440.004	154.341	465.187	3.01403	1.59169	1.76615e-05	6.61814e-05	C6orf141	135398	NA
C6orf154|221424	C6orf154|221424	151.751	37.8912	161.789	4.26982	2.09417	2.3035e-09	1.44845e-08	C6orf154	221424	NA
C6|729	C6|729	138.148	498.245	106.404	0.213557	-2.22731	3.69642e-11	2.83947e-10	C6	729	NA
C7orf41|222166	C7orf41|222166	3091.71	10651.6	2425.28	0.227692	-2.13484	4.17958e-75	1.16972e-72	C7orf41	222166	NA
C7orf58|79974	C7orf58|79974	806.231	3456.53	572.596	0.165656	-2.59374	3.69596e-31	1.13798e-29	C7orf58	79974	NA
C7|730	C7|730	1486.15	4129.62	1253.12	0.303448	-1.72048	1.95304e-11	1.54391e-10	C7	730	NA
C8orf51|78998	C8orf51|78998	277.597	96.3934	293.571	3.04556	1.60671	3.45691e-10	2.38838e-09	C8orf51	78998	NA
C8orf73|642475	C8orf73|642475	632.628	165.405	673.816	4.07374	2.02635	3.5287e-12	3.05056e-11	C8orf73	642475	NA
C8orf79|57604	C8orf79|57604	338.446	1207.22	261.86	0.216911	-2.20482	6.71203e-43	3.68004e-41	C8orf79	57604	NA
C8orf85|441376	C8orf85|441376	2818.42	790.636	2997.18	3.79085	1.92252	3.76278e-05	0.000134418	C8orf85	441376	NA
C9orf100|84904	C9orf100|84904	405.841	126.68	430.45	3.39794	1.76466	1.6602e-15	2.02408e-14	C9orf100	84904	NA
C9orf116|138162	C9orf116|138162	496.948	136.63	528.712	3.86965	1.9522	8.58757e-20	1.45068e-18	C9orf116	138162	NA
C9orf125|84302	C9orf125|84302	110.328	350.813	89.1282	0.254062	-1.97675	2.32456e-13	2.26666e-12	C9orf125	84302	NA
C9orf140|89958	C9orf140|89958	1452.17	382.171	1546.49	4.0466	2.01671	1.01366e-24	2.29554e-23	C9orf140	89958	NA
C9orf169|375791	C9orf169|375791	74.3609	9.5086	80.078	8.42163	3.0741	4.35138e-09	2.64998e-08	C9orf169	375791	NA
C9orf172|389813	C9orf172|389813	59.9076	12.436	64.0924	5.15378	2.36563	1.31686e-05	5.03413e-05	C9orf172	389813	NA
CA12|771	CA12|771	24066.5	8742.89	25417.4	2.9072	1.53963	2.17337e-17	3.08267e-16	CA12	771	NA
CA3|761	CA3|761	284.402	1439.95	182.535	0.126765	-2.97978	3.53939e-06	1.46992e-05	CA3	761	NA
CA4|762	CA4|762	98.0713	896.679	27.6706	0.0308589	-5.01817	2.9076e-72	6.26672e-70	CA4	762	NA
CA9|768	CA9|768	405.912	7.05129	441.073	62.5521	5.96699	8.91496e-12	7.35435e-11	CA9	768	NA
CACHD1|57685	CACHD1|57685	987.133	3480.65	767.318	0.220452	-2.18146	1.7532e-76	5.38922e-74	CACHD1	57685	NA
CACNA1H|8912	CACNA1H|8912	1981.31	349.553	2125.15	6.07964	2.60399	3.0526e-10	2.12548e-09	CACNA1H	8912	NA
CACNA1I|8911	CACNA1I|8911	117.452	42.7472	124.037	2.90164	1.53687	6.31656e-05	0.000217444	CACNA1I	8911	NA
CACNA2D1|781	CACNA2D1|781	226.655	681.332	186.573	0.273836	-1.86862	7.34169e-19	1.17863e-17	CACNA2D1	781	NA
CACNG1|786	CACNG1|786	99.3404	11.6396	107.072	9.1989	3.20146	9.10886e-05	0.000305382	CACNG1	786	NA
CACNG4|27092	CACNG4|27092	5188.45	1212.82	5538.91	4.56697	2.19124	1.98043e-17	2.82396e-16	CACNG4	27092	NA
CADM3|57863	CADM3|57863	311.776	1097.21	242.536	0.221048	-2.17757	8.93797e-12	7.37009e-11	CADM3	57863	NA
CALML5|51806	CALML5|51806	4302.19	838.001	4607.57	5.49829	2.45898	2.99719e-05	0.000108894	CALML5	51806	NA
CAMK2N2|94032	CAMK2N2|94032	106.022	14.4647	114.093	7.88763	2.97959	4.73253e-11	3.59124e-10	CAMK2N2	94032	NA
CAMP|820	CAMP|820	95.226	3.31743	103.328	31.147	4.96102	6.26688e-05	0.000215991	CAMP	820	NA
CAPN11|11131	CAPN11|11131	67.9868	299.3	47.5955	0.159022	-2.6527	1.61045e-10	1.14907e-09	CAPN11	11131	NA
CAPN13|92291	CAPN13|92291	1755.33	592.484	1857.84	3.13568	1.64878	1.11151e-15	1.36938e-14	CAPN13	92291	NA
CAPN9|10753	CAPN9|10753	405.159	55.8468	435.952	7.80621	2.96462	7.5965e-09	4.48495e-08	CAPN9	10753	NA
CAPSL|133690	CAPSL|133690	68.039	3.7689	73.7047	19.556	4.28954	3.58144e-07	1.71097e-06	CAPSL	133690	NA
CAPS|828	CAPS|828	2642.88	457.601	2835.53	6.19651	2.63146	3.61211e-15	4.23581e-14	CAPS	828	NA
CASC5|57082	CASC5|57082	544.769	85.5047	585.255	6.84471	2.77499	1.0031e-37	4.18913e-36	CASC5	57082	NA
CASKIN1|57524	CASKIN1|57524	120.769	38.9538	127.982	3.28547	1.7161	3.85817e-06	1.59244e-05	CASKIN1	57524	NA
CASQ2|845	CASQ2|845	132.006	582.012	92.3366	0.158651	-2.65607	8.93518e-17	1.2132e-15	CASQ2	845	NA
CAT|847	CAT|847	5304	13968.5	4540.18	0.32503	-1.62136	7.22213e-62	9.7426e-60	CAT	847	1
CAV1|857	CAV1|857	6858.37	35891.4	4298.98	0.119777	-3.06158	4.707e-106	5.51631e-103	CAV1	857	NA
CAV2|858	CAV2|858	2271.59	10075.2	1583.67	0.157185	-2.66947	6.34257e-107	7.92864e-104	CAV2	858	NA
CBLN2|147381	CBLN2|147381	847.585	13.2814	921.133	69.355	6.11593	5.75646e-09	3.44304e-08	CBLN2	147381	NA
CBLN4|140689	CBLN4|140689	59.8085	177.72	49.4141	0.278046	-1.84661	8.9048e-08	4.63173e-07	CBLN4	140689	NA
CBS|875	CBS|875	1179.55	291.232	1257.86	4.31911	2.11074	1.31149e-13	1.31366e-12	CBS	875	NA
CBX2|84733	CBX2|84733	1330.77	217.438	1428.91	6.57157	2.71624	1.72236e-22	3.45042e-21	CBX2	84733	NA
CBX4|8535	CBX4|8535	2743.63	952.014	2901.56	3.04782	1.60778	6.5127e-29	1.81456e-27	CBX4	8535	NA
CBX7|23492	CBX7|23492	2156.29	5573.52	1855.04	0.332832	-1.58714	2.80938e-51	2.21339e-49	CBX7	23492	NA
CCBE1|147372	CCBE1|147372	49.7444	150.493	40.8629	0.271526	-1.88084	1.2045e-06	5.35712e-06	CCBE1	147372	NA
CCDC141|285025	CCDC141|285025	26.9663	107.63	19.8554	0.184479	-2.43847	9.01195e-07	4.08172e-06	CCDC141	285025	NA
CCDC150|284992	CCDC150|284992	76.4803	24.6909	81.0458	3.28242	1.71476	0.000281221	0.000867725	CCDC150	284992	NA
CCDC151|115948	CCDC151|115948	85.1053	15.4823	91.2429	5.89337	2.55909	6.62423e-08	3.48907e-07	CCDC151	115948	NA
CCDC158|339965	CCDC158|339965	57.0255	152.003	48.6529	0.320079	-1.6435	1.15092e-05	4.44508e-05	CCDC158	339965	NA
CCDC19|25790	CCDC19|25790	305.173	40.5389	328.502	8.10337	3.01852	7.14133e-20	1.21623e-18	CCDC19	25790	NA
CCDC36|339834	CCDC36|339834	35.1146	106.75	28.7997	0.269787	-1.89011	3.95167e-05	0.00014087	CCDC36	339834	NA
CCDC3|83643	CCDC3|83643	1374.3	5751.93	988.393	0.171837	-2.54089	3.33442e-36	1.29449e-34	CCDC3	83643	NA
CCDC46|201134	CCDC46|201134	311.803	892.511	260.611	0.291997	-1.77597	1.22201e-23	2.63379e-22	CCDC46	201134	NA
CCDC64|92558	CCDC64|92558	1205.02	208.062	1292.91	6.21406	2.63554	4.52924e-52	3.66068e-50	CCDC64	92558	NA
CCDC69|26112	CCDC69|26112	1620.05	6485.38	1191.15	0.183667	-2.44483	5.16834e-63	7.63082e-61	CCDC69	26112	NA
CCDC74A|90557	CCDC74A|90557	2186.91	743.761	2314.13	3.11139	1.63756	0.00015402	0.000497251	CCDC74A	90557	NA
CCDC78|124093	CCDC78|124093	340.385	27.2708	367.987	13.4938	3.75422	7.96128e-22	1.52484e-20	CCDC78	124093	NA
CCDC80|151887	CCDC80|151887	10692.4	26577.6	9292.04	0.349619	-1.51614	5.53185e-28	1.4755e-26	CCDC80	151887	NA
CCDC85A|114800	CCDC85A|114800	208.153	603.957	173.262	0.286877	-1.8015	7.2462e-14	7.45329e-13	CCDC85A	114800	NA
CCDC8|83987	CCDC8|83987	1055.17	3377.05	850.482	0.251842	-1.98941	7.55971e-50	5.60285e-48	CCDC8	83987	NA
CCL11|6356	CCL11|6356	72.814	3.29365	78.9425	23.9681	4.58304	5.83964e-13	5.51911e-12	CCL11	6356	NA
CCL13|6357	CCL13|6357	101.467	279.114	85.8069	0.307425	-1.70169	2.5652e-09	1.60494e-08	CCL13	6357	NA
CCL14|6358	CCL14|6358	1177.15	5906.42	760.24	0.128714	-2.95776	5.04723e-78	1.63174e-75	CCL14	6358	NA
CCL21|6366	CCL21|6366	952.139	3839.94	697.567	0.181661	-2.46068	2.45219e-26	6.00274e-25	CCL21	6366	NA
CCL28|56477	CCL28|56477	823.676	3582.63	580.462	0.162021	-2.62575	7.66826e-42	3.97203e-40	CCL28	56477	NA
CCL7|6354	CCL7|6354	29.9408	1.82967	32.4189	17.7184	4.14718	1.23808e-06	5.49864e-06	CCL7	6354	NA
CCNA2|890	CCNA2|890	1362.57	213.237	1463.89	6.8651	2.77928	3.05363e-48	2.08973e-46	CCNA2	890	1
CCNB1|891	CCNB1|891	2764.71	544.154	2960.46	5.44048	2.44373	2.05102e-62	2.89162e-60	CCNB1	891	1
CCNB2|9133	CCNB2|9133	1304.7	151.521	1406.36	9.28157	3.21437	1.08029e-61	1.43663e-59	CCNB2	9133	1
CCNE1|898	CCNE1|898	454.09	60.7783	488.763	8.04173	3.00751	2.80439e-08	1.55393e-07	CCNE1	898	NA
CCNE2|9134	CCNE2|9134	811.03	112.94	872.57	7.72593	2.94971	2.24092e-34	7.9282e-33	CCNE2	9134	1
CCNF|899	CCNF|899	1646.65	527.058	1745.35	3.3115	1.72748	1.79922e-30	5.39795e-29	CCNF	899	1
CCNO|10309	CCNO|10309	619.567	126.212	663.058	5.25351	2.39328	9.86688e-11	7.24124e-10	CCNO	10309	NA
CCR8|1237	CCR8|1237	36.8351	4.85342	39.6544	8.17041	3.03041	2.36737e-05	8.71086e-05	CCR8	1237	NA
CCRL1|51554	CCRL1|51554	202.486	526.913	173.886	0.330008	-1.59943	3.72337e-14	3.96912e-13	CCRL1	51554	NA
CD1A|909	CD1A|909	94.4211	13.0719	101.592	7.77181	2.95825	0.000232213	0.000728986	CD1A	909	NA
CD209|30835	CD209|30835	287.746	1179.5	209.135	0.177309	-2.49566	1.6767e-28	4.58305e-27	CD209	30835	NA
CD300LG|146894	CD300LG|146894	424.166	3596.03	144.553	0.0401978	-4.63674	1.88861e-101	1.77067e-98	CD300LG	146894	NA
CD34|947	CD34|947	4279.69	13194.6	3493.8	0.26479	-1.91708	1.10592e-93	7.1507e-91	CD34	947	NA
CD36|948	CD36|948	9109.01	60781.2	4553.88	0.0749225	-3.73846	3.57769e-47	2.31328e-45	CD36	948	NA
CD80|941	CD80|941	82.8139	19.07	88.4332	4.63729	2.21328	1.40591e-06	6.19668e-06	CD80	941	NA
CDC14B|8555	CDC14B|8555	726.066	2083.06	606.441	0.29113	-1.78027	2.02447e-40	9.85996e-39	CDC14B	8555	NA
CDC20B|166979	CDC20B|166979	350.348	10.8817	380.274	34.9463	5.12707	0.00012779	0.000418328	CDC20B	166979	NA
CDC20|991	CDC20|991	2083.21	206.138	2248.69	10.9087	3.4474	1.98678e-46	1.22546e-44	CDC20	991	1
CDC25A|993	CDC25A|993	444.903	106.087	474.771	4.47531	2.16199	4.24312e-22	8.31377e-21	CDC25A	993	1
CDC25C|995	CDC25C|995	297.164	25.4101	321.12	12.6375	3.65964	3.93633e-36	1.52186e-34	CDC25C	995	NA
CDC45|8318	CDC45|8318	539.629	65.7481	581.404	8.84289	3.14452	7.50865e-44	4.25362e-42	CDC45	8318	1
CDC6|990	CDC6|990	1614.91	228.488	1737.13	7.60271	2.92651	4.71347e-12	4.02836e-11	CDC6	990	NA
CDC7|8317	CDC7|8317	671.027	210.967	711.584	3.37296	1.75401	7.70674e-21	1.38684e-19	CDC7	8317	NA
CDCA2|157313	CDCA2|157313	520.063	72.568	559.512	7.71017	2.94676	4.4088e-25	1.00571e-23	CDCA2	157313	NA
CDCA3|83461	CDCA3|83461	708.747	88.7417	763.403	8.60252	3.10476	1.15209e-44	6.68817e-43	CDCA3	83461	NA
CDCA5|113130	CDCA5|113130	1538.52	206.273	1655.96	8.02802	3.00504	2.15371e-53	1.80287e-51	CDCA5	113130	NA
CDCA8|55143	CDCA8|55143	1264.24	178.023	1359.99	7.63944	2.93347	4.31784e-50	3.23855e-48	CDCA8	55143	NA
CDH12|1010	CDH12|1010	36.4848	104.151	30.5197	0.293033	-1.77087	2.27512e-05	8.38787e-05	CDH12	1010	NA
CDH20|28316	CDH20|28316	10.067	57.2884	5.90423	0.103061	-3.27842	1.40083e-05	5.32798e-05	CDH20	28316	NA
CDH23|64072	CDH23|64072	321.357	956.92	265.329	0.277274	-1.85061	1.02849e-25	2.42275e-24	CDH23	64072	NA
CDH7|1005	CDH7|1005	47.5805	4.25088	51.4001	12.0916	3.59594	0.00016428	0.000527468	CDH7	1005	NA
CDK1|983	CDK1|983	2524.84	305.01	2720.53	8.91946	3.15696	3.43653e-59	3.85859e-57	CDK1	983	1
CDKN1C|1028	CDKN1C|1028	829.842	2426.03	689.131	0.284057	-1.81575	6.78037e-48	4.50847e-46	CDKN1C	1028	NA
CDKN2A|1029	CDKN2A|1029	939.503	147.382	1009.33	6.84842	2.77577	7.87167e-10	5.21745e-09	CDKN2A	1029	1
CDKN3|1033	CDKN3|1033	486.204	62.8147	523.527	8.33447	3.05909	4.46902e-39	2.01439e-37	CDKN3	1033	NA
CDO1|1036	CDO1|1036	393.619	2189.82	235.276	0.107441	-3.21839	3.28469e-48	2.23968e-46	CDO1	1036	NA
CDT1|81620	CDT1|81620	885.674	180.502	947.838	5.25111	2.39262	6.20529e-35	2.25495e-33	CDT1	81620	NA
CEACAM5|1048	CEACAM5|1048	3533.16	211.078	3826.01	18.1261	4.18	1.20064e-06	5.34122e-06	CEACAM5	1048	NA
CEACAM6|4680	CEACAM6|4680	12164.7	786.387	13167.7	16.7446	4.06562	3.52162e-07	1.68454e-06	CEACAM6	4680	NA
CEBPA|1050	CEBPA|1050	2041.06	5315.83	1752.37	0.329652	-1.60098	1.34665e-28	3.69166e-27	CEBPA	1050	1
CELF2|10659	CELF2|10659	1782.87	4920.29	1506.3	0.306139	-1.70774	4.61691e-47	2.92472e-45	CELF2	10659	NA
CELSR3|1951	CELSR3|1951	787.037	143.411	843.775	5.88361	2.5567	7.39493e-24	1.60489e-22	CELSR3	1951	NA
CENPA|1058	CENPA|1058	403.963	41.2633	435.937	10.5648	3.40119	7.62163e-41	3.78077e-39	CENPA	1058	NA
CENPE|1062	CENPE|1062	1067.54	170.63	1146.61	6.71989	2.74844	2.93143e-53	2.44299e-51	CENPE	1062	1
CENPF|1063	CENPF|1063	6324.25	805.079	6810.79	8.45978	3.08062	7.61425e-63	1.11409e-60	CENPF	1063	NA
CENPI|2491	CENPI|2491	192.894	32.3055	207.05	6.40913	2.68013	8.3278e-17	1.13402e-15	CENPI	2491	NA
CENPK|64105	CENPK|64105	244.658	68.5222	260.185	3.79709	1.9249	2.41499e-12	2.12499e-11	CENPK	64105	NA
CENPL|91687	CENPL|91687	606.913	225.673	640.521	2.83828	1.50502	1.99827e-15	2.41272e-14	CENPL	91687	NA
CENPM|79019	CENPM|79019	454.506	71.0862	488.307	6.86921	2.78014	1.78209e-32	5.84194e-31	CENPM	79019	NA
CENPP|401541	CENPP|401541	423.344	153.213	447.158	2.91853	1.54524	1.86661e-12	1.66592e-11	CENPP	401541	NA
CENPW|387103	CENPW|387103	619.104	215.535	654.68	3.03746	1.60287	5.08504e-06	2.0625e-05	CENPW	387103	NA
CEP55|55165	CEP55|55165	1221.95	124.596	1318.68	10.5836	3.40376	8.7015e-59	9.54162e-57	CEP55	55165	NA
CES1|1066	CES1|1066	1361.31	7762.92	796.98	0.102665	-3.28398	6.05184e-21	1.09218e-19	CES1	1066	NA
CETP|1071	CETP|1071	70.4007	205.111	58.5255	0.285336	-1.80927	2.18489e-07	1.07332e-06	CETP	1071	NA
CFB|629	CFB|629	29523.5	5613.41	31631.3	5.63495	2.4944	2.80185e-23	5.88326e-22	CFB	629	NA
CFD|1675	CFD|1675	2514.08	10721.4	1790.57	0.167009	-2.58201	1.41716e-21	2.65732e-20	CFD	1675	NA
CFL2|1073	CFL2|1073	1025.81	2766.62	872.345	0.31531	-1.66516	9.49893e-41	4.68722e-39	CFL2	1073	NA
CHL1|10752	CHL1|10752	715.391	3749.35	447.934	0.11947	-3.06528	8.42544e-61	1.03938e-58	CHL1	10752	NA
CHRDL1|91851	CHRDL1|91851	2037.87	15012.4	894.107	0.0595578	-4.06957	2.309e-76	6.98324e-74	CHRDL1	91851	NA
CHRD|8646	CHRD|8646	1407.19	523.551	1485.09	2.83657	1.50415	1.8802e-07	9.33431e-07	CHRD	8646	NA
CHST6|4166	CHST6|4166	165.998	45.145	176.652	3.913	1.96827	1.47599e-09	9.47819e-09	CHST6	4166	NA
CHST8|64377	CHST8|64377	578.517	179.219	613.717	3.4244	1.77585	0.000302723	0.000928724	CHST8	64377	NA
CHST9|83539	CHST9|83539	231.24	1012.78	162.344	0.160295	-2.6412	4.80733e-33	1.62126e-31	CHST9	83539	NA
CHTF18|63922	CHTF18|63922	1074	331.849	1139.42	3.43356	1.77971	1.34187e-25	3.12952e-24	CHTF18	63922	NA
CIDEA|1149	CIDEA|1149	353.647	2706.25	146.255	0.0540434	-4.20974	2.18451e-25	5.03216e-24	CIDEA	1149	NA
CIDEC|63924	CIDEC|63924	1264.14	10583.2	442.628	0.0418236	-4.57954	5.38873e-50	4.02566e-48	CIDEC	63924	NA
CILP2|148113	CILP2|148113	889.418	84.2356	960.398	11.4013	3.51113	7.61942e-36	2.90981e-34	CILP2	148113	NA
CITED1|4435	CITED1|4435	322.186	1015.96	261.027	0.256927	-1.96057	4.28091e-09	2.60791e-08	CITED1	4435	NA
CIT|11113	CIT|11113	1200.38	312.761	1278.62	4.08817	2.03146	8.38313e-36	3.18202e-34	CIT	11113	NA
CKAP2L|150468	CKAP2L|150468	489.563	54.8849	527.882	9.61798	3.26573	1.38271e-44	7.95313e-43	CKAP2L	150468	NA
CKMT2|1160	CKMT2|1160	69.5444	300.692	49.1677	0.163515	-2.6125	5.54901e-16	7.04465e-15	CKMT2	1160	NA
CKS2|1164	CKS2|1164	1829.87	343.381	1960.91	5.71059	2.51364	1.01757e-50	7.75629e-49	CKS2	1164	NA
CLCA4|22802	CLCA4|22802	36.3418	238.499	18.5207	0.0776553	-3.68677	3.61853e-21	6.63905e-20	CLCA4	22802	NA
CLDN11|5010	CLDN11|5010	620.172	2664.04	439.996	0.165161	-2.59806	2.68279e-92	1.67683e-89	CLDN11	5010	NA
CLDN19|149461	CLDN19|149461	80.5521	544.388	39.6629	0.0728578	-3.77877	2.8457e-46	1.7381e-44	CLDN19	149461	NA
CLDN5|7122	CLDN5|7122	788.01	2900.7	601.767	0.207456	-2.26912	1.6569e-31	5.22159e-30	CLDN5	7122	NA
CLDN8|9073	CLDN8|9073	751.484	2845.83	566.859	0.199189	-2.32779	2.89273e-19	4.73312e-18	CLDN8	9073	NA
CLEC1A|51267	CLEC1A|51267	154.013	395.805	132.698	0.335262	-1.57664	3.89768e-11	2.98552e-10	CLEC1A	51267	NA
CLEC3A|10143	CLEC3A|10143	10980.6	261.57	11925.5	45.5921	5.51071	3.71818e-08	2.0285e-07	CLEC3A	10143	NA
CLEC3B|7123	CLEC3B|7123	1043.82	6282.14	582.044	0.0926506	-3.43206	1.06867e-49	7.85828e-48	CLEC3B	7123	NA
CLEC4G|339390	CLEC4G|339390	13.1666	70.1018	8.14752	0.116224	-3.10502	1.04502e-06	4.69235e-06	CLEC4G	339390	NA
CLEC5A|23601	CLEC5A|23601	360.305	43.7239	388.213	8.87873	3.15035	7.51523e-34	2.63398e-32	CLEC5A	23601	NA
CLGN|1047	CLGN|1047	1093.1	204.908	1171.4	5.71669	2.51518	8.77354e-14	8.93588e-13	CLGN	1047	NA
CLIC3|9022	CLIC3|9022	267.45	74.7175	284.44	3.80688	1.92861	2.24291e-05	8.28217e-05	CLIC3	9022	NA
CLIC5|53405	CLIC5|53405	431.371	1240.13	360.075	0.290352	-1.78413	1.35342e-17	1.95818e-16	CLIC5	53405	NA
CLIC6|54102	CLIC6|54102	5199.78	1518.4	5524.31	3.63825	1.86325	0.000242258	0.000758108	CLIC6	54102	NA
CLIP4|79745	CLIP4|79745	1020.74	2750.69	868.235	0.315642	-1.66364	3.33944e-42	1.77388e-40	CLIP4	79745	NA
CLSPN|63967	CLSPN|63967	383.363	47.975	412.929	8.60718	3.10554	5.03737e-35	1.84845e-33	CLSPN	63967	NA
CMA1|1215	CMA1|1215	32.8499	172.463	20.5425	0.119112	-3.06961	5.71656e-13	5.41096e-12	CMA1	1215	NA
CNIH2|254263	CNIH2|254263	246.098	21.0635	265.935	12.6254	3.65826	6.36415e-29	1.77581e-27	CNIH2	254263	NA
CNKSR2|22866	CNKSR2|22866	29.2744	113.832	21.8203	0.191688	-2.38317	5.54083e-07	2.58641e-06	CNKSR2	22866	NA
CNN1|1264	CNN1|1264	2091.14	12350	1186.78	0.0960961	-3.37938	9.51689e-86	4.46128e-83	CNN1	1264	NA
CNTD2|79935	CNTD2|79935	370.084	46.0887	398.646	8.64954	3.11262	2.13441e-19	3.5262e-18	CNTD2	79935	NA
CNTFR|1271	CNTFR|1271	393.102	1320.74	311.327	0.235722	-2.08484	4.2123e-17	5.8464e-16	CNTFR	1271	NA
CNTNAP2|26047	CNTNAP2|26047	2061.51	156.512	2229.44	14.2445	3.83234	2.4884e-16	3.25384e-15	CNTNAP2	26047	NA
CNTNAP3|79937	CNTNAP3|79937	178.231	778.746	125.293	0.160891	-2.63584	3.57313e-39	1.62621e-37	CNTNAP3	79937	NA
COL10A1|1300	COL10A1|1300	7506.09	63.6259	8162.18	128.284	7.00319	1.19905e-103	1.24908e-100	COL10A1	1300	NA
COL11A1|1301	COL11A1|1301	10807.1	135.623	11747.8	86.6211	6.43665	2.87578e-64	4.5314e-62	COL11A1	1301	NA
COL12A1|1303	COL12A1|1303	31190.5	11019.4	32968.7	2.99189	1.58106	3.32045e-20	5.77033e-19	COL12A1	1303	NA
COL14A1|7373	COL14A1|7373	6910.46	18949.4	5849.18	0.308673	-1.69585	2.07901e-29	5.93355e-28	COL14A1	7373	NA
COL17A1|1308	COL17A1|1308	3156.41	16882.4	1946.41	0.115293	-3.11663	3.42248e-60	4.08758e-58	COL17A1	1308	NA
COL1A1|1277	COL1A1|1277	343212	72537.9	367073	5.06043	2.33926	3.53894e-35	1.30371e-33	COL1A1	1277	1
COL1A2|1278	COL1A2|1278	254077	84105.6	269060	3.19908	1.67766	2.49294e-22	4.96856e-21	COL1A2	1278	NA
COL22A1|169044	COL22A1|169044	379.149	42.765	408.803	9.55928	3.2569	1.91439e-06	8.2654e-06	COL22A1	169044	NA
COL24A1|255631	COL24A1|255631	113.78	34.6426	120.756	3.48577	1.80148	2.50024e-06	1.06068e-05	COL24A1	255631	NA
COL25A1|84570	COL25A1|84570	36.4866	156.537	25.9036	0.165479	-2.59528	4.68828e-10	3.20371e-09	COL25A1	84570	NA
COL2A1|1280	COL2A1|1280	3791.97	298.63	4099.92	13.7291	3.77916	0.000101711	0.000338217	COL2A1	1280	NA
COL3A1|1281	COL3A1|1281	236585	85217.1	249929	2.93285	1.5523	3.0164e-19	4.93117e-18	COL3A1	1281	NA
COL4A3|1285	COL4A3|1285	42.4954	107.243	36.7876	0.343029	-1.5436	0.000116783	0.000385394	COL4A3	1285	NA
COL4A6|1288	COL4A6|1288	434.311	1131.73	372.83	0.329433	-1.60194	7.23731e-07	3.32892e-06	COL4A6	1288	NA
COL5A1|1289	COL5A1|1289	24924.3	6287.91	26567.2	4.22513	2.07899	2.63143e-38	1.13169e-36	COL5A1	1289	NA
COL5A2|1290	COL5A2|1290	27180.3	7455.16	28919.2	3.87908	1.95571	1.38941e-33	4.78033e-32	COL5A2	1290	NA
COL6A6|131873	COL6A6|131873	227.422	1339.95	129.347	0.0965311	-3.37286	1.10914e-63	1.70472e-61	COL6A6	131873	NA
COMP|1311	COMP|1311	6985.7	252.61	7579.25	30.0037	4.90707	8.77106e-49	6.22978e-47	COMP	1311	NA
COMTD1|118881	COMTD1|118881	508.758	146.313	540.709	3.69556	1.88579	2.73221e-12	2.38731e-11	COMTD1	118881	NA
CORIN|10699	CORIN|10699	326.68	102.275	346.463	3.38757	1.76025	6.53125e-12	5.48689e-11	CORIN	10699	NA
CORO2B|10391	CORO2B|10391	235.978	839.513	182.774	0.217714	-2.19949	5.83077e-31	1.78648e-29	CORO2B	10391	NA
COX6C|1345	COX6C|1345	28814.3	4399.83	30966.5	7.03811	2.81519	9.71718e-20	1.63708e-18	COX6C	1345	NA
COX7A1|1346	COX7A1|1346	434.554	1251.06	362.576	0.289816	-1.78679	1.76305e-16	2.33467e-15	COX7A1	1346	NA
CPA1|1357	CPA1|1357	10.8055	82.0678	4.52345	0.0551185	-4.18132	8.658e-10	5.70036e-09	CPA1	1357	NA
CPB1|1360	CPB1|1360	90059.2	3856.8	97658.3	25.3211	4.66227	0.00011654	0.000384684	CPB1	1360	NA
CPEB1|64506	CPEB1|64506	45.4906	135.294	37.5741	0.277722	-1.84829	6.0788e-06	2.43763e-05	CPEB1	64506	NA
CPLX2|10814	CPLX2|10814	490.168	4.04418	533.022	131.8	7.0422	0.000136383	0.000444287	CPLX2	10814	NA
CPM|1368	CPM|1368	1926.02	5007.4	1654.39	0.330388	-1.59777	7.56856e-20	1.28666e-18	CPM	1368	NA
CPNE7|27132	CPNE7|27132	373.095	74.6742	399.402	5.34859	2.41916	8.95089e-12	7.3775e-11	CPNE7	27132	NA
CRABP2|1382	CRABP2|1382	29581.1	8159.63	31469.5	3.85674	1.94738	1.26471e-19	2.11737e-18	CRABP2	1382	NA
CRB2|286204	CRB2|286204	41.5201	165.532	30.588	0.184786	-2.43607	1.00142e-09	6.54033e-09	CRB2	286204	NA
CREB3L1|90993	CREB3L1|90993	3942.85	856.707	4214.91	4.9199	2.29863	8.28933e-26	1.96502e-24	CREB3L1	90993	NA
CREB5|9586	CREB5|9586	398.322	1293.09	319.444	0.247039	-2.01719	9.17122e-38	3.84719e-36	CREB5	9586	NA
CRHBP|1393	CRHBP|1393	37.6444	241.429	19.6799	0.081514	-3.61681	3.40681e-19	5.55488e-18	CRHBP	1393	NA
CRIM1|51232	CRIM1|51232	7712.44	20906.3	6549.34	0.313272	-1.67451	3.82191e-74	9.95342e-72	CRIM1	51232	NA
CRIP1|1396	CRIP1|1396	15859.1	3427.14	16955	4.94728	2.30664	1.05091e-15	1.29642e-14	CRIP1	1396	NA
CRYAB|1410	CRYAB|1410	5200.7	19738	3919.18	0.198561	-2.33235	9.30765e-18	1.36777e-16	CRYAB	1410	NA
CRYBG3|131544	CRYBG3|131544	834.45	2311.61	704.233	0.304651	-1.71477	8.56306e-35	3.08781e-33	CRYBG3	131544	NA
CSAG1|158511	CSAG1|158511	50.9322	0.0626666	55.4166	884.308	9.7884	1.50569e-09	9.6557e-09	CSAG1	158511	NA
CSAG2|728461	CSAG2|728461	22.8438	0.0646842	24.8518	384.203	8.58572	1.10916e-08	6.42308e-08	CSAG2	728461	NA
CSAG3|389903	CSAG3|389903	66.2024	1.20342	71.9323	59.7734	5.90143	5.61158e-07	2.61683e-06	CSAG3	389903	NA
CSF3|1440	CSF3|1440	20.693	146.104	9.63752	0.0659634	-3.92219	4.92732e-10	3.3524e-09	CSF3	1440	NA
CSMD2|114784	CSMD2|114784	127.918	23.393	137.132	5.86212	2.55142	1.29654e-11	1.04746e-10	CSMD2	114784	NA
CSRNP1|64651	CSRNP1|64651	2728.37	8288.63	2238.21	0.270034	-1.88879	3.7961e-60	4.47678e-58	CSRNP1	64651	NA
CSRNP3|80034	CSRNP3|80034	31.0185	152.697	20.292	0.132891	-2.91169	5.58251e-11	4.19214e-10	CSRNP3	80034	NA
CST1|1469	CST1|1469	1176.78	11.3409	1279.52	112.824	6.81793	4.84376e-39	2.16767e-37	CST1	1469	NA
CST4|1472	CST4|1472	381.025	1.12521	414.515	368.389	8.52509	1.3944e-08	7.99828e-08	CST4	1472	NA
CST6|1474	CST6|1474	234.908	43.4968	251.781	5.7885	2.53319	9.94824e-08	5.136e-07	CST6	1474	NA
CTHRC1|115908	CTHRC1|115908	5138.63	963.484	5506.69	5.71539	2.51485	4.52277e-67	8.07681e-65	CTHRC1	115908	NA
CTSG|1511	CTSG|1511	127.307	369.459	105.96	0.286797	-1.8019	1.13945e-12	1.04224e-11	CTSG	1511	NA
CTXN1|404217	CTXN1|404217	1347.85	218.824	1447.37	6.61434	2.7256	1.83909e-37	7.57909e-36	CTXN1	404217	NA
CUBN|8029	CUBN|8029	106.513	280.855	91.1442	0.324524	-1.6236	2.05712e-09	1.30094e-08	CUBN	8029	NA
CX3CL1|6376	CX3CL1|6376	5464.51	22969.9	3921.34	0.170717	-2.55032	1.19722e-61	1.56987e-59	CX3CL1	6376	NA
CXCL10|3627	CXCL10|3627	2810.8	270.054	3034.78	11.2376	3.49027	1.0433e-11	8.53162e-11	CXCL10	3627	NA
CXCL11|6373	CXCL11|6373	792.118	66.9431	856.045	12.7877	3.67668	2.62456e-16	3.42233e-15	CXCL11	6373	NA
CXCL12|6387	CXCL12|6387	8149.79	25021.6	6662.46	0.266268	-1.90905	4.93436e-91	2.98465e-88	CXCL12	6387	NA
CXCL2|2920	CXCL2|2920	227.558	1465.24	118.451	0.0808405	-3.62878	9.83749e-50	7.26231e-48	CXCL2	2920	1
CXCL3|2921	CXCL3|2921	22.7382	85.5684	17.1994	0.201002	-2.31472	1.36748e-05	5.20855e-05	CXCL3	2921	NA
CXCL9|4283	CXCL9|4283	5821.01	742.964	6268.66	8.43737	3.07679	5.49882e-16	6.98566e-15	CXCL9	4283	NA
CXCR2P1|3580	CXCR2P1|3580	144.727	16.8577	156	9.25391	3.21006	1.89518e-11	1.50197e-10	CXCR2P1	3580	NA
CXCR2|3579	CXCR2|3579	32.0366	95.7106	26.4235	0.276077	-1.85686	0.000113268	0.000374648	CXCR2	3579	NA
CXCR7|57007	CXCR7|57007	1975.7	4876.5	1719.98	0.352709	-1.50345	1.26458e-18	1.99132e-17	CXCR7	57007	NA
CXorf36|79742	CXorf36|79742	1374.77	4218.73	1124.06	0.266446	-1.90809	1.13052e-67	2.11985e-65	CXorf36	79742	NA
CXorf61|203413	CXorf61|203413	59.3235	2.00686	64.3762	32.078	5.00351	1.03879e-08	6.0454e-08	CXorf61	203413	NA
CYP11A1|1583	CYP11A1|1583	55.7059	149.514	47.4362	0.317268	-1.65622	6.17001e-06	2.47262e-05	CYP11A1	1583	NA
CYP1A1|1543	CYP1A1|1543	38.0308	254.573	18.9417	0.0744058	-3.74844	4.47916e-06	1.83261e-05	CYP1A1	1543	NA
CYP26B1|56603	CYP26B1|56603	359.035	950.447	306.899	0.3229	-1.63084	8.46303e-16	1.05302e-14	CYP26B1	56603	NA
CYP2B7P1|1556	CYP2B7P1|1556	6570.86	553.358	7101.33	12.8332	3.68181	3.33324e-12	2.88825e-11	CYP2B7P1	1556	NA
CYR61|3491	CYR61|3491	12484.5	33723.9	10612.1	0.314677	-1.66805	1.28481e-38	5.60028e-37	CYR61	3491	NA
CYTL1|54360	CYTL1|54360	67.4662	174.982	57.9883	0.331396	-1.59337	1.636e-06	7.13079e-06	CYTL1	54360	NA
CYYR1|116159	CYYR1|116159	1286.89	3685.65	1075.43	0.291789	-1.777	1.11665e-39	5.22151e-38	CYYR1	116159	NA
D4S234E|27065	D4S234E|27065	201.8	840.042	145.536	0.173248	-2.52909	1.00351e-19	1.68913e-18	D4S234E	27065	NA
DAAM2|23500	DAAM2|23500	1208.75	3024.31	1048.7	0.346757	-1.528	6.54806e-28	1.73422e-26	DAAM2	23500	NA
DACT2|168002	DACT2|168002	47.2638	236.401	30.5905	0.129401	-2.95008	4.52398e-17	6.26508e-16	DACT2	168002	NA
DARC|2532	DARC|2532	1759.16	6338.91	1355.43	0.213828	-2.22548	9.448e-38	3.95445e-36	DARC	2532	NA
DBC1|1620	DBC1|1620	210.462	666.846	170.23	0.255277	-1.96987	5.96151e-11	4.46423e-10	DBC1	1620	NA
DBNDD1|79007	DBNDD1|79007	2418.14	723.309	2567.55	3.54972	1.82771	2.14309e-28	5.83239e-27	DBNDD1	79007	NA
DCN|1634	DCN|1634	41633.7	131073	33749.3	0.257485	-1.95744	4.4118e-62	6.08276e-60	DCN	1634	NA
DCT|1638	DCT|1638	12.1284	62.7825	7.66302	0.122057	-3.03438	5.21766e-06	2.11036e-05	DCT	1638	NA
DDR2|4921	DDR2|4921	805.817	3005.41	611.913	0.203604	-2.29616	3.29167e-45	1.96567e-43	DDR2	4921	NA
DDX39|10212	DDX39|10212	3209.03	1137.28	3391.66	2.98226	1.57641	1.73227e-31	5.44997e-30	DDX39	10212	NA
DEFB132|400830	DEFB132|400830	72.0376	543.56	30.4709	0.056058	-4.15693	5.8277e-33	1.95134e-31	DEFB132	400830	NA
DEGS2|123099	DEGS2|123099	3607.72	722.741	3862.04	5.3436	2.41781	5.64381e-22	1.091e-20	DEGS2	123099	NA
DENND2A|27147	DENND2A|27147	297.726	985.488	237.097	0.240588	-2.05536	1.83349e-32	5.99997e-31	DENND2A	27147	NA
DEPDC1B|55789	DEPDC1B|55789	336.92	44.6454	362.685	8.12368	3.02213	5.59634e-30	1.63964e-28	DEPDC1B	55789	NA
DEPDC1|55635	DEPDC1|55635	766.394	90.7437	825.955	9.10207	3.18619	1.02031e-38	4.49104e-37	DEPDC1	55635	NA
DGAT2|84649	DGAT2|84649	3392.21	16230.1	2260.49	0.139278	-2.84396	1.29166e-21	2.43171e-20	DGAT2	84649	NA
DIAPH3|81624	DIAPH3|81624	529.676	101.165	567.451	5.60914	2.48778	6.25105e-27	1.59041e-25	DIAPH3	81624	NA
DIO1|1733	DIO1|1733	667.259	64.8443	720.365	11.1092	3.47368	1.44038e-10	1.03363e-09	DIO1	1733	NA
DLC1|10395	DLC1|10395	2722.88	7014.74	2344.53	0.334229	-1.58109	7.12364e-52	5.70835e-50	DLC1	10395	NA
DLGAP5|9787	DLGAP5|9787	933.591	98.1566	1007.24	10.2616	3.35918	6.09348e-67	1.06784e-64	DLGAP5	9787	NA
DLK2|65989	DLK2|65989	69.6597	324.921	47.1573	0.145135	-2.78453	2.77211e-20	4.83533e-19	DLK2	65989	NA
DLL3|10683	DLL3|10683	34.0636	4.56689	36.6639	8.02819	3.00508	9.6461e-05	0.000321726	DLL3	10683	NA
DLX4|1748	DLX4|1748	82.2701	20.292	87.7338	4.32357	2.11222	3.47209e-06	1.44325e-05	DLX4	1748	NA
DLX5|1749	DLX5|1749	126.451	22.3145	135.631	6.07818	2.60364	0.000277504	0.000856964	DLX5	1749	NA
DMBX1|127343	DMBX1|127343	34.8639	4.28412	37.5597	8.76719	3.13211	4.13968e-05	0.000146875	DMBX1	127343	NA
DMD|1756	DMD|1756	1268.94	6261.82	828.791	0.132356	-2.9175	9.22058e-76	2.65993e-73	DMD	1756	NA
DMGDH|29958	DMGDH|29958	78.2167	343.679	54.8151	0.159495	-2.64842	2.88278e-18	4.38758e-17	DMGDH	29958	NA
DMRT2|10655	DMRT2|10655	54.7955	205.273	41.5302	0.202317	-2.30531	4.31509e-10	2.95948e-09	DMRT2	10655	NA
DNA2|1763	DNA2|1763	463.631	144.988	491.721	3.39147	1.76191	3.95993e-16	5.09627e-15	DNA2	1763	NA
DNAH11|8701	DNAH11|8701	92.5272	15.6178	99.3071	6.35857	2.6687	0.000184836	0.000589532	DNAH11	8701	NA
DNAJC12|56521	DNAJC12|56521	2473.52	706.247	2629.31	3.72294	1.89644	6.28338e-12	5.30242e-11	DNAJC12	56521	NA
DNASE1L2|1775	DNASE1L2|1775	69.0489	14.2017	73.884	5.20247	2.3792	5.25158e-06	2.12317e-05	DNASE1L2	1775	NA
DNASE1L3|1776	DNASE1L3|1776	84.1898	375.042	58.5499	0.156116	-2.67931	9.38667e-21	1.67788e-19	DNASE1L3	1776	NA
DNMT3B|1789	DNMT3B|1789	459.861	167.367	485.645	2.90168	1.53689	5.19411e-13	4.93388e-12	DNMT3B	1789	NA
DOC2A|8448	DOC2A|8448	180.7	65.7588	190.832	2.90201	1.53705	8.57871e-07	3.90246e-06	DOC2A	8448	NA
DOCK11|139818	DOCK11|139818	1191.24	3656.44	973.92	0.266357	-1.90857	1.97381e-42	1.0666e-40	DOCK11	139818	NA
DOK7|285489	DOK7|285489	503.16	101.152	538.599	5.32463	2.41268	7.9327e-13	7.37828e-12	DOK7	285489	NA
DPEP1|1800	DPEP1|1800	70.6853	11.7043	75.8847	6.4835	2.69677	1.03331e-07	5.32299e-07	DPEP1	1800	NA
DPP3|10072	DPP3|10072	3699.47	1360.01	3905.7	2.87181	1.52196	2.06667e-30	6.18056e-29	DPP3	10072	NA
DPP6|1804	DPP6|1804	34.9	156.826	24.1517	0.154003	-2.69897	8.64965e-07	3.9328e-06	DPP6	1804	NA
DPT|1805	DPT|1805	3193.71	15893	2074.22	0.130512	-2.93775	1.82082e-52	1.49093e-50	DPT	1805	NA
DQX1|165545	DQX1|165545	101.801	4.98011	110.337	22.1555	4.46959	3.93674e-18	5.93391e-17	DQX1	165545	NA
DRD2|1813	DRD2|1813	87.4533	248.214	73.2816	0.295235	-1.76006	5.82601e-05	0.000202415	DRD2	1813	NA
DSC1|1823	DSC1|1823	36.0986	195.089	22.083	0.113194	-3.14313	7.61462e-15	8.70089e-14	DSC1	1823	NA
DSCC1|79075	DSCC1|79075	595.129	213.976	628.729	2.93832	1.55499	7.83175e-16	9.80982e-15	DSCC1	79075	NA
DSCR6|53820	DSCR6|53820	157.541	21.5335	169.531	7.87289	2.97689	1.68626e-16	2.23931e-15	DSCR6	53820	NA
DST|667	DST|667	14565.9	63696.4	10234.8	0.160681	-2.63772	2.38396e-182	2.23508e-178	DST	667	NA
DTL|51514	DTL|51514	1606.88	225.197	1728.68	7.6763	2.94041	2.88357e-55	2.58708e-53	DTL	51514	NA
DTX1|1840	DTX1|1840	333.993	1098.57	266.592	0.242671	-2.04292	3.99841e-33	1.35823e-31	DTX1	1840	NA
DUSP13|51207	DUSP13|51207	35.5303	1.97827	38.4881	19.4555	4.2821	1.10708e-06	4.95238e-06	DUSP13	51207	NA
DUSP1|1843	DUSP1|1843	10320.4	31319.3	8469.27	0.270417	-1.88674	3.60352e-40	1.73255e-38	DUSP1	1843	NA
DYDC2|84332	DYDC2|84332	56.214	13.4008	59.9882	4.47648	2.16236	0.000158444	0.000510389	DYDC2	84332	NA
E2F1|1869	E2F1|1869	1196.77	198.091	1284.81	6.48596	2.69732	4.10036e-54	3.54313e-52	E2F1	1869	NA
E2F2|1870	E2F2|1870	566.572	112.033	606.642	5.41484	2.43692	7.30651e-17	9.97847e-16	E2F2	1870	1
E2F7|144455	E2F7|144455	285.961	44.3413	307.261	6.92945	2.79274	4.05501e-24	8.91389e-23	E2F7	144455	NA
E2F8|79733	E2F8|79733	341.559	34.0396	368.668	10.8306	3.43704	7.32008e-37	2.92663e-35	E2F8	79733	NA
EBF1|1879	EBF1|1879	808.252	3784.41	545.891	0.144247	-2.79338	1.02773e-77	3.26627e-75	EBF1	1879	NA
EBF2|64641	EBF2|64641	66.5387	232.736	51.8877	0.222946	-2.16523	1.98153e-10	1.40263e-09	EBF2	64641	NA
EBF3|253738	EBF3|253738	268.453	1086.89	196.304	0.180611	-2.46904	2.03416e-43	1.13858e-41	EBF3	253738	NA
ECE2|9718	ECE2|9718	695.176	201.764	738.672	3.66107	1.87227	1.08758e-22	2.19754e-21	ECE2	9718	NA
ECM1|1893	ECM1|1893	7544.95	2029.86	8031.13	3.9565	1.98423	1.03738e-06	4.66248e-06	ECM1	1893	NA
ECM2|1842	ECM2|1842	1593.6	5779.87	1224.56	0.211866	-2.23877	7.51099e-57	7.29734e-55	ECM2	1842	NA
ECSCR|641700	ECSCR|641700	258.939	710.047	219.172	0.308672	-1.69585	8.11894e-20	1.37523e-18	ECSCR	641700	NA
ECT2|1894	ECT2|1894	3156.84	963.465	3350.19	3.47723	1.79794	6.17629e-40	2.94686e-38	ECT2	1894	NA
EDAR|10913	EDAR|10913	30.374	91.9983	24.9416	0.271109	-1.88305	9.75569e-05	0.000325149	EDAR	10913	NA
EDN2|1907	EDN2|1907	388.372	77.7516	415.755	5.34722	2.41879	1.77649e-10	1.26321e-09	EDN2	1907	NA
EDN3|1908	EDN3|1908	184.912	824.295	128.548	0.155949	-2.68085	6.0846e-08	3.22204e-07	EDN3	1908	NA
EDNRB|1910	EDNRB|1910	766.448	2569.65	607.489	0.23641	-2.08064	4.27467e-61	5.37948e-59	EDNRB	1910	NA
EEF1A2|1917	EEF1A2|1917	5491.68	541.041	5928.1	10.9568	3.45376	4.57116e-11	3.47301e-10	EEF1A2	1917	NA
EEPD1|80820	EEPD1|80820	655.757	1624.78	570.333	0.351021	-1.51037	1.02844e-26	2.5885e-25	EEPD1	80820	NA
EFCAB1|79645	EFCAB1|79645	63.1048	279.385	44.0388	0.157628	-2.66541	5.4407e-17	7.49585e-16	EFCAB1	79645	NA
EFEMP1|2202	EFEMP1|2202	6991.55	20520.5	5798.92	0.282592	-1.82321	8.87786e-30	2.57293e-28	EFEMP1	2202	NA
EFHA2|286097	EFHA2|286097	107.005	404.746	80.7575	0.199526	-2.32535	2.00419e-19	3.31691e-18	EFHA2	286097	NA
EFNA3|1944	EFNA3|1944	1386.99	470.991	1467.74	3.11628	1.63982	1.34614e-13	1.34693e-12	EFNA3	1944	NA
EGFL6|25975	EGFL6|25975	333.363	973.5	276.932	0.28447	-1.81365	2.18594e-07	1.07356e-06	EGFL6	25975	NA
EGFLAM|133584	EGFLAM|133584	690.628	1851.48	588.293	0.317742	-1.65407	3.20308e-35	1.1823e-33	EGFLAM	133584	NA
EGF|1950	EGF|1950	645.337	1697.89	552.55	0.325433	-1.61957	1.50156e-13	1.49051e-12	EGF	1950	1
EGR1|1958	EGR1|1958	18683.7	82761.9	13034.9	0.157499	-2.66659	2.77372e-57	2.76625e-55	EGR1	1958	1
EGR2|1959	EGR2|1959	1533.51	5906.33	1148.03	0.194373	-2.3631	9.19885e-55	8.02268e-53	EGR2	1959	NA
EGR3|1960	EGR3|1960	2130.95	8134.4	1601.72	0.196907	-2.34441	1.8305e-39	8.47498e-38	EGR3	1960	NA
EHD2|30846	EHD2|30846	6183.91	16276.8	5294.18	0.32526	-1.62034	1.86586e-65	3.12382e-63	EHD2	30846	NA
EIF4E1B|253314	EIF4E1B|253314	17.3669	0.490033	18.8547	38.4763	5.2659	2.86566e-05	0.000104399	EIF4E1B	253314	NA
EIF4EBP1|1978	EIF4EBP1|1978	3043.44	1109.49	3213.92	2.89676	1.53444	1.18726e-08	6.85419e-08	EIF4EBP1	1978	1
ELAVL2|1993	ELAVL2|1993	171.173	31.1907	183.514	5.88359	2.5567	1.18459e-07	6.05075e-07	ELAVL2	1993	NA
ELOVL2|54898	ELOVL2|54898	2337.76	864.229	2467.65	2.85532	1.51365	3.72287e-05	0.000133144	ELOVL2	54898	NA
EMCN|51705	EMCN|51705	1048.21	3144.17	863.447	0.274619	-1.8645	2.5906e-57	2.59767e-55	EMCN	51705	NA
EME1|146956	EME1|146956	269.317	46.5423	288.955	6.20845	2.63423	4.3296e-21	7.8973e-20	EME1	146956	NA
EMILIN3|90187	EMILIN3|90187	157.191	410.05	134.901	0.328986	-1.6039	0.000200347	0.000635437	EMILIN3	90187	NA
EMP1|2012	EMP1|2012	10794.3	28700.6	9215.81	0.321102	-1.6389	9.18918e-49	6.50212e-47	EMP1	2012	NA
EMX1|2016	EMX1|2016	81.9428	6.24274	88.6161	14.1951	3.82732	5.04009e-13	4.79487e-12	EMX1	2016	NA
EMX2OS|196047	EMX2OS|196047	131.137	440.367	103.877	0.235888	-2.08383	4.14271e-17	5.75407e-16	EMX2OS	196047	NA
EN1|2019	EN1|2019	742.288	141.502	795.249	5.62008	2.49059	2.69044e-05	9.83208e-05	EN1	2019	NA
ENPP2|5168	ENPP2|5168	2343.89	9993.85	1669.52	0.167054	-2.58161	5.83501e-74	1.47854e-71	ENPP2	5168	NA
ENPP6|133121	ENPP6|133121	46.8866	123.602	40.1238	0.324621	-1.62317	3.00731e-05	0.000109169	ENPP6	133121	NA
ENTPD8|377841	ENTPD8|377841	199.803	32.6576	214.538	6.56932	2.71574	6.42462e-11	4.79379e-10	ENTPD8	377841	NA
EPAS1|2034	EPAS1|2034	9677.47	26515.5	8193.13	0.308994	-1.69435	2.40896e-72	5.31416e-70	EPAS1	2034	NA
EPB42|2038	EPB42|2038	11.9389	91.52	4.92344	0.0537964	-4.21635	1.68526e-11	1.34871e-10	EPB42	2038	NA
EPHA8|2046	EPHA8|2046	62.5083	4.79624	67.5959	14.0935	3.81696	4.93075e-05	0.000172913	EPHA8	2046	NA
EPHB1|2047	EPHB1|2047	303.64	1245.75	220.588	0.177072	-2.49759	2.66535e-26	6.49064e-25	EPHB1	2047	NA
EPN3|55040	EPN3|55040	2543.48	669.112	2708.71	4.04822	2.01729	1.62018e-16	2.15766e-15	EPN3	55040	NA
EPR1|8475	EPR1|8475	1183.7	118.461	1277.6	10.785	3.43095	2.70241e-43	1.50364e-41	EPR1	8475	NA
EPYC|1833	EPYC|1833	208.623	2.70536	226.776	83.8244	6.3893	3.25796e-21	5.99509e-20	EPYC	1833	NA
ERBB2|2064	ERBB2|2064	46579.2	14837.9	49377.3	3.32778	1.73456	6.46247e-05	0.000222182	ERBB2	2064	1
ERCC6L|54821	ERCC6L|54821	390.461	65.126	419.141	6.43585	2.68613	1.0207e-27	2.69186e-26	ERCC6L	54821	NA
ERG|2078	ERG|2078	954.562	2444.74	823.196	0.336721	-1.57037	2.35449e-36	9.21691e-35	ERG	2078	NA
ERMN|57471	ERMN|57471	103.635	19.6907	111.035	5.63894	2.49542	1.05206e-08	6.11315e-08	ERMN	57471	NA
ESCO2|157570	ESCO2|157570	380.061	63.0176	408.01	6.47454	2.69478	3.11928e-28	8.40367e-27	ESCO2	157570	NA
ESM1|11082	ESM1|11082	569.345	85.1763	612.027	7.18541	2.84507	1.7105e-35	6.40192e-34	ESM1	11082	NA
ESPL1|9700	ESPL1|9700	943.291	147.755	1013.42	6.85879	2.77795	2.01111e-51	1.59789e-49	ESPL1	9700	NA
ESPN|83715	ESPN|83715	1197.99	405.157	1267.88	3.12935	1.64586	3.71456e-17	5.17474e-16	ESPN	83715	NA
ESR1|2099	ESR1|2099	27178.2	10001.8	28692.4	2.86873	1.52041	5.85876e-15	6.75631e-14	ESR1	2099	NA
ESR2|2100	ESR2|2100	27.6265	83.9326	22.6628	0.270012	-1.8889	0.000313346	0.000957866	ESR2	2100	NA
ETV7|51513	ETV7|51513	339.935	90.6249	361.913	3.99353	1.99766	1.46867e-14	1.63243e-13	ETV7	51513	NA
EXO1|9156	EXO1|9156	738.577	71.0323	797.424	11.2262	3.4888	6.36459e-62	8.64801e-60	EXO1	9156	NA
EZH2|2146	EZH2|2146	1262.25	286.293	1348.28	4.70944	2.23556	8.7774e-41	4.34261e-39	EZH2	2146	1
F10|2159	F10|2159	125.458	525.542	90.1886	0.171611	-2.54279	7.8644e-26	1.87139e-24	F10	2159	NA
F12|2161	F12|2161	458.82	73.0669	492.825	6.74485	2.75379	1.11538e-20	1.98241e-19	F12	2161	NA
F3|2152	F3|2152	1594.22	4409.42	1346.05	0.305266	-1.71186	1.47756e-22	2.97591e-21	F3	2152	NA
F7|2155	F7|2155	391.736	68.4841	420.232	6.13619	2.61734	4.36133e-10	2.98901e-09	F7	2155	NA
F8|2157	F8|2157	1189.42	3040.14	1026.27	0.337575	-1.56672	2.34511e-33	8.03896e-32	F8	2157	NA
FABP4|2167	FABP4|2167	7543.97	58974.3	3010.17	0.051042	-4.29217	7.01278e-45	4.12215e-43	FABP4	2167	NA
FABP6|2172	FABP6|2172	45.3105	1.11126	49.2069	44.2804	5.46859	3.93048e-08	2.13686e-07	FABP6	2172	NA
FADS2|9415	FADS2|9415	10251.8	3648.06	10834	2.9698	1.57037	4.2707e-07	2.01916e-06	FADS2	9415	NA
FAM107A|11170	FAM107A|11170	765.392	3139.9	556.069	0.177098	-2.49738	2.78046e-24	6.16269e-23	FAM107A	11170	NA
FAM111B|374393	FAM111B|374393	1378.38	242.602	1478.51	6.09436	2.60747	4.02927e-33	1.36624e-31	FAM111B	374393	NA
FAM126A|84668	FAM126A|84668	1174.96	3876.35	936.826	0.241678	-2.04884	2.3059e-73	5.40475e-71	FAM126A	84668	NA
FAM13A|10144	FAM13A|10144	1472.11	5474.76	1119.26	0.20444	-2.29025	6.11454e-83	2.54786e-80	FAM13A	10144	NA
FAM13C|220965	FAM13C|220965	248.02	922.76	188.538	0.20432	-2.2911	3.98984e-36	1.53937e-34	FAM13C	220965	NA
FAM149A|25854	FAM149A|25854	177.223	563.62	143.16	0.254002	-1.97709	4.69652e-19	7.61145e-18	FAM149A	25854	NA
FAM155A|728215	FAM155A|728215	223.38	82.2295	235.823	2.86787	1.51998	2.77225e-07	1.3453e-06	FAM155A	728215	NA
FAM162B|221303	FAM162B|221303	39.3398	129.681	31.3758	0.241946	-2.04724	1.14709e-06	5.12086e-06	FAM162B	221303	NA
FAM171A2|284069	FAM171A2|284069	172.908	60.0916	182.854	3.04291	1.60545	1.81866e-07	9.04554e-07	FAM171A2	284069	NA
FAM173A|65990	FAM173A|65990	571.703	174.211	606.744	3.48282	1.80026	8.44776e-16	1.05182e-14	FAM173A	65990	NA
FAM180B|399888	FAM180B|399888	20.6732	126.884	11.3103	0.0891394	-3.48779	6.44047e-11	4.80371e-10	FAM180B	399888	NA
FAM189A1|23359	FAM189A1|23359	81.5509	24.2848	86.5991	3.56598	1.8343	2.04353e-05	7.58627e-05	FAM189A1	23359	NA
FAM189A2|9413	FAM189A2|9413	760.64	2777.11	582.879	0.209887	-2.25232	1.70321e-73	4.04264e-71	FAM189A2	9413	NA
FAM195A|84331	FAM195A|84331	1306.15	382.605	1387.56	3.62661	1.85862	3.288e-21	6.04445e-20	FAM195A	84331	NA
FAM196A|642938	FAM196A|642938	672.434	46.5083	727.612	15.6448	3.96761	8.13355e-07	3.71618e-06	FAM196A	642938	NA
FAM196B|100131897	FAM196B|100131897	102.327	778.969	42.6776	0.0547872	-4.19002	8.02446e-49	5.72116e-47	FAM196B	100131897	NA
FAM25A|643161	FAM25A|643161	40.3943	0.963393	43.8703	45.5373	5.50898	0.000148147	0.000479444	FAM25A	643161	NA
FAM54A|113115	FAM54A|113115	211.7	27.5901	227.93	8.26131	3.04637	3.20664e-21	5.91808e-20	FAM54A	113115	NA
FAM57B|83723	FAM57B|83723	97.11	10.3867	104.755	10.0855	3.33421	2.62701e-09	1.64092e-08	FAM57B	83723	NA
FAM64A|54478	FAM64A|54478	368.807	47.7044	397.113	8.32446	3.05736	5.8499e-33	1.95529e-31	FAM64A	54478	NA
FAM70A|55026	FAM70A|55026	196.073	788.988	143.805	0.182266	-2.45589	7.32977e-35	2.65842e-33	FAM70A	55026	NA
FAM72A|729533	FAM72A|729533	103.974	12.7939	112.012	8.75505	3.13012	1.86135e-12	1.662e-11	FAM72A	729533	NA
FAM72B|653820	FAM72B|653820	391.054	62.6787	420.002	6.70086	2.74435	2.34802e-29	6.68098e-28	FAM72B	653820	NA
FAM72D|728833	FAM72D|728833	204.268	29.4516	219.679	7.45899	2.89898	1.18989e-19	1.99568e-18	FAM72D	728833	NA
FAM83D|81610	FAM83D|81610	1056.52	108.472	1140.09	10.5105	3.39376	6.91087e-51	5.28921e-49	FAM83D	81610	NA
FAM83E|54854	FAM83E|54854	464.913	135.842	493.922	3.63602	1.86236	3.53972e-12	3.05727e-11	FAM83E	54854	NA
FAM83H|286077	FAM83H|286077	8085.25	2855.7	8546.25	2.9927	1.58145	6.82548e-37	2.74057e-35	FAM83H	286077	NA
FAM89A|375061	FAM89A|375061	383.626	1206.7	311.068	0.257783	-1.95577	6.10554e-10	4.099e-09	FAM89A	375061	NA
FANCA|2175	FANCA|2175	741.181	186.417	790.086	4.23827	2.08347	4.61336e-27	1.18176e-25	FANCA	2175	NA
FANCI|55215	FANCI|55215	2770.97	805.738	2944.21	3.65405	1.8695	4.36085e-41	2.17474e-39	FANCI	55215	NA
FAP|2191	FAP|2191	3050.48	950.352	3235.62	3.40465	1.76751	1.67604e-34	5.95217e-33	FAP	2191	NA
FAT2|2196	FAT2|2196	930.649	3852.36	673.087	0.174721	-2.51688	4.84737e-40	2.3187e-38	FAT2	2196	NA
FAT4|79633	FAT4|79633	735.19	2147.16	610.718	0.28443	-1.81385	1.66162e-43	9.32843e-42	FAT4	79633	NA
FBLN5|10516	FBLN5|10516	3416.49	9260.01	2901.36	0.313322	-1.67428	1.43094e-28	3.917e-27	FBLN5	10516	NA
FBN2|2201	FBN2|2201	619.678	73.6569	667.813	9.06653	3.18055	7.60047e-09	4.48588e-08	FBN2	2201	NA
FBXL16|146330	FBXL16|146330	1853.68	562.434	1967.51	3.4982	1.80661	5.18355e-21	9.40008e-20	FBXL16	146330	NA
FBXL6|26233	FBXL6|26233	1479.33	481.084	1567.33	3.25792	1.70395	1.7458e-27	4.54028e-26	FBXL6	26233	NA
FBXO43|286151	FBXO43|286151	58.6725	12.6307	62.7313	4.96658	2.31225	2.46115e-05	9.04352e-05	FBXO43	286151	NA
FCGR1A|2209	FCGR1A|2209	370.405	135.702	391.095	2.88202	1.52708	1.8844e-11	1.49406e-10	FCGR1A	2209	NA
FEN1|2237	FEN1|2237	2396.68	851.088	2532.93	2.97611	1.57343	4.06294e-30	1.19787e-28	FEN1	2237	NA
FER1L4|80307	FER1L4|80307	266.132	92.0016	281.483	3.05954	1.61331	1.0636e-05	4.12485e-05	FER1L4	80307	NA
FERMT2|10979	FERMT2|10979	3103.62	8209.75	2653.49	0.323212	-1.62945	2.59873e-56	2.48617e-54	FERMT2	10979	NA
FGD3|89846	FGD3|89846	2917.43	807.232	3103.45	3.84456	1.94282	7.08242e-14	7.30085e-13	FGD3	89846	NA
FGF1|2246	FGF1|2246	969.152	3517.83	744.475	0.211629	-2.24039	1.75255e-82	6.84628e-80	FGF1	2246	NA
FGF2|2247	FGF2|2247	874.404	3580.51	635.849	0.177586	-2.49341	8.21844e-34	2.86972e-32	FGF2	2247	NA
FGF7|2252	FGF7|2252	629.362	1688.34	536.008	0.317476	-1.65528	1.84181e-32	6.01669e-31	FGF7	2252	NA
FGFBP2|83888	FGFBP2|83888	130.342	485.211	99.0589	0.204156	-2.29225	0.000298274	0.000916425	FGFBP2	83888	NA
FGFR3|2261	FGFR3|2261	1577.28	308.646	1689.12	5.47266	2.45224	1.53784e-11	1.236e-10	FGFR3	2261	NA
FGFR4|2264	FGFR4|2264	1023.05	347.429	1082.6	3.11605	1.63972	0.000160765	0.000517156	FGFR4	2264	1
FHL1|2273	FHL1|2273	4862.73	35327.7	2177.11	0.0616261	-4.02031	2.47911e-44	1.41294e-42	FHL1	2273	NA
FHL5|9457	FHL5|9457	116.126	495.567	82.6768	0.166833	-2.58352	2.06959e-22	4.14161e-21	FHL5	9457	NA
FIGF|2277	FIGF|2277	201.108	1833.74	57.1842	0.0311845	-5.00303	1.38101e-159	6.47385e-156	FIGF	2277	NA
FLJ12825|440101	FLJ12825|440101	83.1163	24.3472	88.2971	3.62657	1.85861	5.23846e-05	0.000183224	FLJ12825	440101	NA
FLJ13197|79667	FLJ13197|79667	61.8259	174.626	51.882	0.297103	-1.75096	4.17901e-07	1.9793e-06	FLJ13197	79667	NA
FLJ45983|399717	FLJ45983|399717	888.498	185.665	950.455	5.11919	2.35592	1.05929e-11	8.65483e-11	FLJ45983	399717	NA
FLNC|2318	FLNC|2318	837.403	2158.11	720.977	0.334078	-1.58174	6.11776e-11	4.57392e-10	FLNC	2318	NA
FLRT2|23768	FLRT2|23768	897.564	2518.86	754.64	0.299596	-1.73891	8.06532e-36	3.07384e-34	FLRT2	23768	NA
FMO2|2327	FMO2|2327	1802.24	9733.8	1103.04	0.113321	-3.14151	8.37403e-65	1.35363e-62	FMO2	2327	NA
FN1|2335	FN1|2335	260443	34288.2	280379	8.17712	3.03159	1.37475e-51	1.09693e-49	FN1	2335	NA
FNDC1|84624	FNDC1|84624	4110.84	1082.93	4377.76	4.04252	2.01525	1.91592e-18	2.97643e-17	FNDC1	84624	NA
FOLR2|2350	FOLR2|2350	631.193	1699.39	537.027	0.316011	-1.66196	1.98337e-10	1.4034e-09	FOLR2	2350	NA
FOSB|2354	FOSB|2354	5579.16	32156.3	3236.27	0.100642	-3.31269	4.70737e-37	1.91056e-35	FOSB	2354	NA
FOS|2353	FOS|2353	17939.2	70928.3	13268	0.187062	-2.41841	4.5778e-33	1.54664e-31	FOS	2353	1
FOXA1|3169	FOXA1|3169	16204.9	5700.5	17130.9	3.00516	1.58744	3.87549e-39	1.7553e-37	FOXA1	3169	NA
FOXD1|2297	FOXD1|2297	126.279	18.8845	135.746	7.18822	2.84563	3.89737e-07	1.85293e-06	FOXD1	2297	NA
FOXD2|2306	FOXD2|2306	130.57	37.7601	138.752	3.67455	1.87757	1.79213e-07	8.92544e-07	FOXD2	2306	NA
FOXD3|27022	FOXD3|27022	32.1843	3.73523	34.6922	9.28784	3.21534	5.10325e-05	0.000178695	FOXD3	27022	NA
FOXJ1|2302	FOXJ1|2302	361.724	18.5927	391.972	21.082	4.39794	5.15051e-08	2.74758e-07	FOXJ1	2302	NA
FOXM1|2305	FOXM1|2305	3053.41	284.135	3297.53	11.6055	3.53674	5.89201e-45	3.47425e-43	FOXM1	2305	NA
FOXO1|2308	FOXO1|2308	1844.07	5077.24	1559.06	0.307067	-1.70337	2.9723e-56	2.81483e-54	FOXO1	2308	NA
FOXP2|93986	FOXP2|93986	55.268	183.36	43.9761	0.239835	-2.05989	4.76091e-08	2.55427e-07	FOXP2	93986	NA
FOXP3|50943	FOXP3|50943	241.764	53.3739	258.371	4.84078	2.27524	1.78263e-15	2.1607e-14	FOXP3	50943	NA
FREM1|158326	FREM1|158326	249.838	1304.36	156.877	0.120271	-3.05564	2.21757e-65	3.67978e-63	FREM1	158326	NA
FRMD1|79981	FRMD1|79981	21.5423	152.162	10.0276	0.0659013	-3.92355	1.08893e-14	1.23226e-13	FRMD1	79981	NA
FRMPD2|143162	FRMPD2|143162	22.4667	74.9672	17.8385	0.237951	-2.07126	0.000137402	0.000447372	FRMPD2	143162	NA
FSIP1|161835	FSIP1|161835	933.327	174.984	1000.18	5.71583	2.51496	8.17709e-17	1.11431e-15	FSIP1	161835	NA
FSTL4|23105	FSTL4|23105	225.334	72.4236	238.814	3.29746	1.72136	7.39293e-07	3.39517e-06	FSTL4	23105	NA
FUT3|2525	FUT3|2525	347.9	114.259	368.496	3.22508	1.68934	0.000325212	0.000991554	FUT3	2525	NA
FXYD1|5348	FXYD1|5348	191.209	1241.72	98.6022	0.079408	-3.65457	6.16439e-89	3.50268e-86	FXYD1	5348	NA
FZD4|8322	FZD4|8322	3861.89	14185.6	2951.81	0.208085	-2.26475	3.11456e-55	2.76782e-53	FZD4	8322	NA
G0S2|50486	G0S2|50486	1211.2	7361.69	669.003	0.0908763	-3.45995	1.38807e-41	7.07277e-40	G0S2	50486	NA
GABRA3|2556	GABRA3|2556	29.8697	0.931657	32.4207	34.799	5.12097	3.01226e-07	1.45387e-06	GABRA3	2556	NA
GABRD|2563	GABRD|2563	190.148	15.6884	205.527	13.1006	3.71156	7.9649e-26	1.89175e-24	GABRD	2563	NA
GABRE|2564	GABRE|2564	430.84	1423.55	343.328	0.241177	-2.05184	9.85561e-14	9.97854e-13	GABRE	2564	NA
GADD45G|10912	GADD45G|10912	711.775	264.564	751.198	2.83938	1.50558	3.30832e-07	1.58777e-06	GADD45G	10912	NA
GAL3ST2|64090	GAL3ST2|64090	40.6202	2.85256	43.9496	15.4071	3.94552	9.98348e-08	5.15277e-07	GAL3ST2	64090	NA
GALE|2582	GALE|2582	2014.07	720.321	2128.12	2.95441	1.56287	2.04837e-26	5.05381e-25	GALE	2582	1
GALNTL2|117248	GALNTL2|117248	854.322	4096.54	568.507	0.138777	-2.84915	1.84261e-56	1.77184e-54	GALNTL2	117248	NA
GAS2|2620	GAS2|2620	49.7724	141.099	41.7215	0.295689	-1.75785	1.13247e-06	5.06076e-06	GAS2	2620	NA
GATA3|2625	GATA3|2625	28869.2	10040.6	30529.1	3.04056	1.60433	3.23527e-29	9.12249e-28	GATA3	2625	1
GATA4|2626	GATA4|2626	75.6943	2.13826	82.1786	38.4325	5.26426	1.06552e-06	4.7775e-06	GATA4	2626	NA
GATA5|140628	GATA5|140628	61.6666	5.44609	66.6227	12.2331	3.61272	3.01479e-06	1.26523e-05	GATA5	140628	NA
GBP5|115362	GBP5|115362	1544.92	299.747	1654.69	5.52029	2.46474	2.62461e-08	1.45863e-07	GBP5	115362	NA
GCOM1|145781	GCOM1|145781	744.28	3437.76	506.839	0.147433	-2.76187	1.89072e-59	2.16176e-57	GCOM1	145781	NA
GDF10|2662	GDF10|2662	152.28	736.203	100.805	0.136926	-2.86854	0.000102337	0.000340176	GDF10	2662	NA
GDF15|9518	GDF15|9518	1201.23	264.146	1283.83	4.86032	2.28105	1.78556e-07	8.89742e-07	GDF15	9518	NA
GFAP|2670	GFAP|2670	75.3594	350.856	51.0732	0.145568	-2.78024	6.64652e-22	1.27824e-20	GFAP	2670	NA
GFRA2|2675	GFRA2|2675	76.9799	225.537	63.884	0.283253	-1.81984	1.39093e-07	7.04711e-07	GFRA2	2675	NA
GGH|8836	GGH|8836	1784.19	638.639	1885.18	2.95187	1.56163	1.94288e-11	1.53782e-10	GGH	8836	NA
GGTA1|2681	GGTA1|2681	547.012	1823.73	434.464	0.238228	-2.06959	9.87506e-49	6.93511e-47	GGTA1	2681	NA
GHR|2690	GHR|2690	1419.55	6342.44	985.575	0.155394	-2.686	3.99326e-41	2.00208e-39	GHR	2690	1
GIMAP8|155038	GIMAP8|155038	863.946	2466.83	722.645	0.292944	-1.7713	1.21119e-44	6.988e-43	GIMAP8	155038	NA
GINS1|9837	GINS1|9837	993.154	211.538	1062.06	5.02064	2.32787	2.26466e-39	1.04336e-37	GINS1	9837	NA
GINS2|51659	GINS2|51659	1098.06	280.093	1170.17	4.1778	2.06274	8.92365e-33	2.97186e-31	GINS2	51659	NA
GINS4|84296	GINS4|84296	715.622	199.686	761.104	3.81151	1.93036	1.51468e-16	2.02436e-15	GINS4	84296	NA
GIPC2|54810	GIPC2|54810	112.177	502.456	77.7727	0.154785	-2.69166	1.17985e-27	3.10286e-26	GIPC2	54810	NA
GIYD2|79008	GIYD2|79008	1641.73	585.867	1734.81	2.9611	1.56613	2.14253e-17	3.04123e-16	GIYD2	79008	NA
GJB2|2706	GJB2|2706	2406.26	135.081	2606.47	19.2957	4.2702	3.49063e-24	7.70033e-23	GJB2	2706	NA
GLDC|2731	GLDC|2731	380.612	46.6387	410.053	8.79212	3.13621	1.46611e-06	6.44574e-06	GLDC	2731	NA
GLDN|342035	GLDN|342035	230.825	633.049	195.368	0.308614	-1.69613	3.16729e-06	1.32448e-05	GLDN	342035	NA
GLRA4|441509	GLRA4|441509	5.21099	36.7007	2.43503	0.0663484	-3.91379	6.10299e-05	0.000210983	GLRA4	441509	NA
GLYATL1|92292	GLYATL1|92292	399.376	127.804	423.316	3.31222	1.7278	1.80243e-05	6.746e-05	GLYATL1	92292	NA
GLYAT|10249	GLYAT|10249	91.2098	888.85	20.8944	0.0235072	-5.41075	2.80912e-57	2.77231e-55	GLYAT	10249	NA
GNAI1|2770	GNAI1|2770	899.252	3102.78	705.002	0.227216	-2.13786	8.36094e-55	7.32598e-53	GNAI1	2770	1
GNAL|2774	GNAL|2774	200.692	779.246	149.69	0.192096	-2.3801	1.59547e-32	5.25776e-31	GNAL	2774	NA
GNG11|2791	GNG11|2791	1633.81	5077.5	1330.23	0.261986	-1.93244	5.1474e-75	1.4194e-72	GNG11	2791	NA
GNG13|51764	GNG13|51764	53.9782	0.501116	58.6925	117.123	6.87189	6.17536e-11	4.61515e-10	GNG13	51764	NA
GNG2|54331	GNG2|54331	1179.56	3315.8	991.245	0.298946	-1.74204	5.08001e-48	3.42645e-46	GNG2	54331	NA
GNG4|2786	GNG4|2786	602.977	98.3697	647.461	6.58191	2.71851	0.000264475	0.000820918	GNG4	2786	NA
GOLGA6L5|374650	GOLGA6L5|374650	69.5814	178.56	59.9745	0.335879	-1.57399	1.86373e-06	8.06343e-06	GOLGA6L5	374650	NA
GPAM|57678	GPAM|57678	3172.21	21903.8	1520.94	0.0694371	-3.84815	5.6298e-38	2.39375e-36	GPAM	57678	NA
GPBAR1|151306	GPBAR1|151306	45.4816	188.942	32.835	0.173783	-2.52464	9.99968e-11	7.32437e-10	GPBAR1	151306	NA
GPC2|221914	GPC2|221914	122.103	35.4734	129.74	3.65739	1.87081	4.15201e-06	1.70559e-05	GPC2	221914	NA
GPC3|2719	GPC3|2719	1540.97	5986.19	1149.1	0.191959	-2.38113	5.94236e-14	6.18342e-13	GPC3	2719	NA
GPD1|2819	GPD1|2819	2984.88	24857.9	1056.68	0.042509	-4.55609	5.33905e-51	4.11986e-49	GPD1	2819	NA
GPIHBP1|338328	GPIHBP1|338328	303.002	1675.61	182.001	0.108618	-3.20267	5.9611e-62	8.15888e-60	GPIHBP1	338328	NA
GPLD1|2822	GPLD1|2822	62.5039	278.664	43.4484	0.155917	-2.68115	5.91333e-15	6.81505e-14	GPLD1	2822	NA
GPM6B|2824	GPM6B|2824	820.292	2658.32	658.262	0.247624	-2.01378	1.08693e-35	4.09258e-34	GPM6B	2824	NA
GPR109A|338442	GPR109A|338442	241.531	1132.52	162.986	0.143914	-2.79672	5.24661e-48	3.51354e-46	GPR109A	338442	NA
GPR109B|8843	GPR109B|8843	79.1398	232.584	65.6131	0.282105	-1.8257	7.33713e-09	4.34139e-08	GPR109B	8843	NA
GPR115|221393	GPR115|221393	40.9074	3.91268	44.1686	11.2886	3.49679	2.46596e-05	9.05765e-05	GPR115	221393	NA
GPR116|221395	GPR116|221395	2312.08	6307.52	1959.86	0.310719	-1.68632	9.82238e-59	1.06462e-56	GPR116	221395	NA
GPR133|283383	GPR133|283383	212.242	856.607	155.438	0.181458	-2.46229	1.2714e-34	4.54094e-33	GPR133	283383	NA
GPR143|4935	GPR143|4935	264.698	92.0502	279.918	3.04093	1.60451	2.4289e-09	1.52322e-08	GPR143	4935	NA
GPR144|347088	GPR144|347088	24.9882	173.163	11.9259	0.0688712	-3.85996	8.05664e-16	1.00646e-14	GPR144	347088	NA
GPR146|115330	GPR146|115330	370.56	1514.69	269.701	0.178057	-2.48959	1.06581e-57	1.09807e-55	GPR146	115330	NA
GPR158|57512	GPR158|57512	138.933	23.4428	149.114	6.36074	2.66919	4.2753e-07	2.01981e-06	GPR158	57512	NA
GPR172A|79581	GPR172A|79581	4339.02	1324.98	4604.72	3.4753	1.79714	9.13441e-36	3.45321e-34	GPR172A	79581	NA
GPR17|2840	GPR17|2840	19.2266	72.1412	14.5619	0.201853	-2.30862	5.84825e-05	0.000203075	GPR17	2840	NA
GPR19|2842	GPR19|2842	87.6892	19.7241	93.6806	4.74955	2.24779	4.57661e-07	2.15456e-06	GPR19	2842	NA
GPR34|2857	GPR34|2857	480.661	1203.19	416.967	0.34655	-1.52886	1.70986e-21	3.19021e-20	GPR34	2857	NA
GPR68|8111	GPR68|8111	675.235	224.92	714.932	3.1786	1.66839	1.83515e-18	2.8533e-17	GPR68	8111	NA
GPR75|10936	GPR75|10936	72.5535	179.769	63.1019	0.351017	-1.51039	7.0398e-06	2.79798e-05	GPR75	10936	NA
GPR84|53831	GPR84|53831	106.306	33.7608	112.701	3.33823	1.73908	1.2387e-05	4.75277e-05	GPR84	53831	NA
GPR97|222487	GPR97|222487	34.6681	115.153	27.573	0.239447	-2.06222	2.89489e-06	1.21818e-05	GPR97	222487	NA
GPRASP1|9737	GPRASP1|9737	471.744	1693.86	364.009	0.214899	-2.21827	7.54329e-54	6.37136e-52	GPRASP1	9737	NA
GPRC5A|9052	GPRC5A|9052	10136.5	1877.6	10864.5	5.78637	2.53266	6.71513e-32	2.14873e-30	GPRC5A	9052	NA
GPRIN1|114787	GPRIN1|114787	560.544	83.7778	602.573	7.19252	2.8465	1.28725e-38	5.60028e-37	GPRIN1	114787	NA
GPX3|2878	GPX3|2878	6940.56	39361.9	4082.48	0.103716	-3.26928	5.03578e-41	2.50467e-39	GPX3	2878	NA
GRAMD3|65983	GRAMD3|65983	1648.9	4473.19	1399.93	0.31296	-1.67595	7.24849e-55	6.38105e-53	GRAMD3	65983	NA
GREM2|64388	GREM2|64388	129.581	437.119	102.47	0.23442	-2.09283	1.19048e-13	1.19671e-12	GREM2	64388	NA
GRIA2|2891	GRIA2|2891	1055.47	116.269	1138.27	9.78992	3.2913	1.73897e-05	6.52149e-05	GRIA2	2891	NA
GRIA4|2893	GRIA4|2893	127.924	836.008	65.5034	0.0783526	-3.67388	2.53935e-57	2.55997e-55	GRIA4	2893	NA
GRIN2D|2906	GRIN2D|2906	227.965	43.1438	244.258	5.66149	2.50118	6.53389e-08	3.44342e-07	GRIN2D	2906	NA
GRM4|2914	GRM4|2914	434.866	9.07619	472.401	52.0484	5.70178	4.29563e-18	6.44379e-17	GRM4	2914	NA
GRM8|2918	GRM8|2918	31.5295	4.75963	33.8894	7.12018	2.83191	0.000305867	0.00093699	GRM8	2918	NA
GRRP1|79927	GRRP1|79927	126.164	385.24	103.325	0.268209	-1.89857	2.44883e-14	2.66037e-13	GRRP1	79927	NA
GSG2|83903	GSG2|83903	165.385	49.3571	175.613	3.558	1.83107	9.3582e-09	5.48019e-08	GSG2	83903	NA
GSN|2934	GSN|2934	29640.9	106216	22890.5	0.215509	-2.21418	2.00322e-90	1.17382e-87	GSN	2934	NA
GTSE1|51512	GTSE1|51512	644.89	81.0263	694.597	8.57249	3.09972	9.69864e-49	6.83681e-47	GTSE1	51512	NA
GUCY1B2|2974	GUCY1B2|2974	35.6688	4.31688	38.4326	8.90286	3.15427	4.56233e-05	0.000160744	GUCY1B2	2974	NA
GYG2|8908	GYG2|8908	1540.12	9458.3	842.093	0.0890321	-3.48953	1.37971e-41	7.04929e-40	GYG2	8908	NA
GYPC|2995	GYPC|2995	1284.01	3442.02	1093.77	0.31777	-1.65395	2.47575e-47	1.61752e-45	GYPC	2995	NA
GYS2|2998	GYS2|2998	12.4204	102.268	4.5	0.0440022	-4.50628	4.25375e-09	2.5922e-08	GYS2	2998	NA
GZMB|3002	GZMB|3002	215.749	75.6052	228.104	3.01704	1.59313	4.27553e-05	0.000151236	GZMB	3002	NA
H2AFX|3014	H2AFX|3014	2237.18	662.147	2376.03	3.58837	1.84333	1.34225e-36	5.32104e-35	H2AFX	3014	NA
HAGHL|84264	HAGHL|84264	565.467	40.4718	611.748	15.1154	3.91795	5.11868e-22	9.95646e-21	HAGHL	84264	NA
HAP1|9001	HAP1|9001	70.7296	219.305	57.6321	0.262794	-1.928	2.4164e-06	1.0279e-05	HAP1	9001	NA
HAPLN1|1404	HAPLN1|1404	311.282	7.98541	338.019	42.3296	5.4036	4.12901e-05	0.000146524	HAPLN1	1404	NA
HAPLN4|404037	HAPLN4|404037	30.5269	83.2888	25.8757	0.310674	-1.68652	0.000269565	0.000834605	HAPLN4	404037	NA
HAS1|3036	HAS1|3036	63.2405	201.927	51.0147	0.252639	-1.98485	7.92176e-06	3.12389e-05	HAS1	3036	NA
HAS3|3038	HAS3|3038	586.223	3252.98	351.137	0.107943	-3.21166	2.21304e-35	8.24986e-34	HAS3	3038	NA
HBA1|3039	HBA1|3039	383.748	3258.55	130.322	0.0399939	-4.64408	3.31587e-09	2.04661e-08	HBA1	3039	NA
HBA2|3040	HBA2|3040	1125.79	8638.67	463.493	0.0536533	-4.22019	1.67918e-10	1.19583e-09	HBA2	3040	NA
HBB|3043	HBB|3043	1516.93	13080.8	497.528	0.038035	-4.71653	4.44801e-09	2.70619e-08	HBB	3043	NA
HCN2|610	HCN2|610	90.1057	4.54674	97.6481	21.4765	4.42469	2.55985e-13	2.48961e-12	HCN2	610	NA
HELLS|3070	HELLS|3070	490.38	144.985	520.828	3.5923	1.84491	1.8288e-18	2.8458e-17	HELLS	3070	NA
HEPACAM|220296	HEPACAM|220296	56.5233	472.562	19.8478	0.0420004	-4.57345	2.32994e-46	1.42774e-44	HEPACAM	220296	NA
HEPN1|641654	HEPN1|641654	45.6699	368.394	17.2204	0.0467446	-4.41906	4.02847e-38	1.71677e-36	HEPN1	641654	NA
HES4|57801	HES4|57801	258.992	90.701	273.828	3.01902	1.59408	4.2083e-08	2.278e-07	HES4	57801	NA
HES6|55502	HES6|55502	504.99	73.1492	543.058	7.42397	2.89219	3.57603e-22	7.0509e-21	HES6	55502	NA
HHATL|57467	HHATL|57467	8.33999	45.5698	5.05803	0.110995	-3.17143	6.784e-05	0.000232256	HHATL	57467	NA
HHIPL2|79802	HHIPL2|79802	165.908	15.3942	179.177	11.6392	3.54092	4.39154e-05	0.000155106	HHIPL2	79802	NA
HIF3A|64344	HIF3A|64344	108.041	663.054	59.1138	0.0891538	-3.48756	7.3798e-49	5.30186e-47	HIF3A	64344	NA
HIST1H1C|3006	HIST1H1C|3006	4390.86	871.929	4701.06	5.39156	2.4307	6.21099e-15	7.14633e-14	HIST1H1C	3006	NA
HIST1H2AM|8336	HIST1H2AM|8336	46.0908	3.95372	49.8053	12.5971	3.65502	1.29989e-07	6.60909e-07	HIST1H2AM	8336	NA
HIST1H2BC|8347	HIST1H2BC|8347	456.132	86.846	488.686	5.62705	2.49238	4.50759e-21	8.20601e-20	HIST1H2BC	8347	NA
HIST1H2BD|3017	HIST1H2BD|3017	2249.57	440.613	2409.03	5.46746	2.45087	7.3676e-31	2.24269e-29	HIST1H2BD	3017	NA
HIST1H2BG|8339	HIST1H2BG|8339	179.858	47.5319	191.523	4.02935	2.01055	5.95656e-10	4.00759e-09	HIST1H2BG	8339	NA
HIST1H2BH|8345	HIST1H2BH|8345	53.7894	7.7164	57.8509	7.49714	2.90634	1.6216e-06	7.07297e-06	HIST1H2BH	8345	NA
HIST1H2BJ|8970	HIST1H2BJ|8970	184.222	40.0543	196.931	4.91659	2.29766	7.36479e-13	6.88764e-12	HIST1H2BJ	8970	NA
HIST1H2BK|85236	HIST1H2BK|85236	5251.33	1395.57	5591.23	4.00641	2.00231	1.32118e-27	3.45514e-26	HIST1H2BK	85236	1
HIST1H2BO|8348	HIST1H2BO|8348	19.9061	1.21759	21.5536	17.7019	4.14583	0.00017064	0.000546205	HIST1H2BO	8348	NA
HIST1H3D|8351	HIST1H3D|8351	152.957	17.3332	164.913	9.51425	3.25009	1.09908e-17	1.60755e-16	HIST1H3D	8351	NA
HIST1H3G|8355	HIST1H3G|8355	22.5838	1.95691	24.4022	12.4697	3.64036	0.000309971	0.000948714	HIST1H3G	8355	NA
HIST1H3H|8357	HIST1H3H|8357	108.724	7.09518	117.683	16.5864	4.05193	2.22891e-18	3.4342e-17	HIST1H3H	8357	NA
HIST1H4H|8365	HIST1H4H|8365	977.069	187.319	1046.69	5.58775	2.48227	5.15097e-15	5.96577e-14	HIST1H4H	8365	NA
HIST1H4J|8363	HIST1H4J|8363	116.3	27.8076	124.101	4.46286	2.15797	9.34488e-08	4.84049e-07	HIST1H4J	8363	NA
HIST2H2AA3|8337	HIST2H2AA3|8337	3264.02	470.539	3510.28	7.46013	2.8992	4.30941e-24	9.43992e-23	HIST2H2AA3	8337	NA
HIST2H2BE|8349	HIST2H2BE|8349	4495.3	1263.98	4780.15	3.78182	1.91908	6.84452e-20	1.16887e-18	HIST2H2BE	8349	1
HIST2H4A|8370	HIST2H4A|8370	1998.61	442.932	2135.75	4.82183	2.26958	3.04093e-21	5.61779e-20	HIST2H4A	8370	NA
HIST3H2A|92815	HIST3H2A|92815	256.789	68.7402	273.366	3.9768	1.99161	3.95763e-13	3.80172e-12	HIST3H2A	92815	NA
HJURP|55355	HJURP|55355	824.962	79.991	890.634	11.1342	3.47692	4.90477e-66	8.43755e-64	HJURP	55355	NA
HLF|3131	HLF|3131	702.776	3434.79	461.938	0.134488	-2.89445	6.81794e-95	4.73494e-92	HLF	3131	NA
HMGB3|3149	HMGB3|3149	4331.18	920.701	4631.83	5.03076	2.33078	1.19567e-38	5.22612e-37	HMGB3	3149	NA
HMMR|3161	HMMR|3161	801.779	99.8635	863.655	8.64836	3.11243	2.82046e-55	2.54262e-53	HMMR	3161	NA
HN1|51155	HN1|51155	6160.12	1492.83	6571.56	4.40207	2.13818	1.14865e-30	3.46832e-29	HN1	51155	NA
HORMAD1|84072	HORMAD1|84072	155.745	6.48509	168.903	26.0448	4.70292	2.6068e-08	1.44916e-07	HORMAD1	84072	NA
HOTAIR|100124700	HOTAIR|100124700	331.563	59.8803	355.513	5.93706	2.56975	1.38202e-19	2.30348e-18	HOTAIR	100124700	NA
HOXA2|3199	HOXA2|3199	37.6149	139.894	28.5986	0.20443	-2.29032	3.17705e-08	1.74649e-07	HOXA2	3199	NA
HOXA3|3200	HOXA3|3200	173.741	519.389	143.271	0.275845	-1.85807	1.14921e-17	1.67696e-16	HOXA3	3200	NA
HOXA4|3201	HOXA4|3201	121.872	480.387	90.2678	0.187907	-2.41191	4.44505e-23	9.23024e-22	HOXA4	3201	NA
HOXA5|3202	HOXA5|3202	127.907	522.717	93.103	0.178113	-2.48913	2.17464e-26	5.34425e-25	HOXA5	3202	1
HOXA6|3203	HOXA6|3203	23.1429	89.643	17.2806	0.192771	-2.37504	8.66934e-06	3.40322e-05	HOXA6	3203	NA
HOXA7|3204	HOXA7|3204	339.144	1007.87	280.193	0.278005	-1.84682	1.76272e-11	1.4077e-10	HOXA7	3204	NA
HOXA9|3205	HOXA9|3205	259.546	644.766	225.588	0.349875	-1.51509	3.40839e-06	1.41803e-05	HOXA9	3205	NA
HOXB13|10481	HOXB13|10481	295.306	6.99096	320.723	45.8768	5.51969	1.41672e-23	3.03598e-22	HOXB13	10481	NA
HOXB5|3215	HOXB5|3215	326.9	72.4817	349.328	4.81953	2.26889	2.37217e-05	8.72682e-05	HOXB5	3215	NA
HOXB6|3216	HOXB6|3216	507.77	145.154	539.736	3.71836	1.89467	1.04751e-05	4.0658e-05	HOXB6	3216	NA
HOXC10|3226	HOXC10|3226	2011.86	421.667	2152.05	5.10366	2.35153	1.28605e-31	4.07345e-30	HOXC10	3226	NA
HOXC11|3227	HOXC11|3227	384.161	39.6594	414.53	10.4522	3.38574	2.52592e-37	1.03188e-35	HOXC11	3227	NA
HOXC13|3229	HOXC13|3229	634.372	102.566	681.253	6.64209	2.73164	1.67464e-38	7.25201e-37	HOXC13	3229	NA
HPN|3249	HPN|3249	2325.75	588.18	2478.92	4.21456	2.07538	2.82137e-26	6.84393e-25	HPN	3249	NA
HPSE2|60495	HPSE2|60495	26.5058	174.496	13.4598	0.0771353	-3.69647	2.69931e-17	3.7942e-16	HPSE2	60495	NA
HRASLS5|117245	HRASLS5|117245	797.711	2146.92	678.773	0.316162	-1.66127	3.39267e-13	3.27411e-12	HRASLS5	117245	NA
HRNR|388697	HRNR|388697	23.4163	72.9282	19.0516	0.261238	-1.93657	0.000292541	0.00090058	HRNR	388697	NA
HS3ST3A1|9955	HS3ST3A1|9955	87.8684	31.0567	92.8766	2.99055	1.58041	0.0002305	0.000724092	HS3ST3A1	9955	NA
HS3ST4|9951	HS3ST4|9951	57.247	290.376	36.6957	0.126373	-2.98424	2.61701e-15	3.11171e-14	HS3ST4	9951	NA
HS6ST3|266722	HS6ST3|266722	696.375	112.389	747.855	6.65416	2.73426	7.04309e-10	4.69982e-09	HS6ST3	266722	NA
HSD11B1|3290	HSD11B1|3290	195.189	712.207	149.612	0.210068	-2.25107	2.48731e-18	3.82292e-17	HSD11B1	3290	NA
HSD17B13|345275	HSD17B13|345275	44.5492	390.685	14.0358	0.0359261	-4.79882	8.55404e-43	4.6627e-41	HSD17B13	345275	NA
HSD17B6|8630	HSD17B6|8630	267.307	35.707	287.724	8.05791	3.01041	9.98226e-26	2.35443e-24	HSD17B6	8630	NA
HSH2D|84941	HSH2D|84941	972.962	186.376	1042.3	5.59248	2.48349	1.40211e-21	2.63173e-20	HSH2D	84941	NA
HSPA12A|259217	HSPA12A|259217	818.298	2019.09	712.442	0.352853	-1.50286	3.31933e-27	8.54957e-26	HSPA12A	259217	NA
HSPB1|3315	HSPB1|3315	29348.2	9201.78	31124.2	3.38241	1.75805	6.38939e-12	5.38218e-11	HSPB1	3315	1
HSPB2|3316	HSPB2|3316	259.55	907.029	202.472	0.223226	-2.16343	3.88959e-26	9.37451e-25	HSPB2	3316	NA
HSPB6|126393	HSPB6|126393	1977.19	13895.3	926.56	0.0666816	-3.90657	3.8768e-63	5.76935e-61	HSPB6	126393	NA
HSPB7|27129	HSPB7|27129	501.31	3875.67	203.846	0.0525963	-4.24889	6.65883e-37	2.67939e-35	HSPB7	27129	NA
HTR1D|3352	HTR1D|3352	63.5147	5.46057	68.6325	12.5687	3.65177	5.29582e-10	3.59009e-09	HTR1D	3352	NA
HTR2A|3356	HTR2A|3356	22.4181	116.757	14.1017	0.120778	-3.04957	5.87651e-09	3.51148e-08	HTR2A	3356	NA
IBSP|3381	IBSP|3381	145.273	1.05086	157.987	150.34	7.23209	2.23305e-35	8.30791e-34	IBSP	3381	NA
ICOS|29851	ICOS|29851	116.437	37.2916	123.414	3.30944	1.72659	5.78126e-06	2.32578e-05	ICOS	29851	NA
ID4|3400	ID4|3400	1622.63	5217.21	1305.75	0.250277	-1.9984	2.2706e-16	2.98151e-15	ID4	3400	NA
IER5L|389792	IER5L|389792	1215.45	360.617	1290.81	3.57944	1.83973	6.99837e-18	1.03736e-16	IER5L	389792	NA
IFFO2|126917	IFFO2|126917	2177.18	6057.4	1835.13	0.302956	-1.72282	5.81714e-42	3.03836e-40	IFFO2	126917	NA
IFI27|3429	IFI27|3429	11922.6	3062.23	12703.7	4.14852	2.0526	1.46973e-08	8.38932e-08	IFI27	3429	NA
IFI30|10437	IFI30|10437	9734.55	3585.75	10276.6	2.86595	1.51901	2.97719e-28	8.04399e-27	IFI30	10437	NA
IFI6|2537	IFI6|2537	18699.4	2751.22	20105.3	7.30778	2.86943	6.92744e-14	7.14895e-13	IFI6	2537	NA
IGF1|3479	IGF1|3479	1594.83	5276.9	1270.24	0.240716	-2.05459	2.94922e-43	1.63612e-41	IGF1	3479	NA
IGFALS|3483	IGFALS|3483	226.641	35.8847	243.457	6.78441	2.76222	2.06718e-10	1.4605e-09	IGFALS	3483	NA
IGFBP6|3489	IGFBP6|3489	831.821	4350.01	521.677	0.119926	-3.05979	1.79772e-48	1.2393e-46	IGFBP6	3489	NA
IGFL2|147920	IGFL2|147920	75.0868	6.71907	81.1137	12.0721	3.59361	1.12257e-05	4.34367e-05	IGFL2	147920	NA
IGFL3|388555	IGFL3|388555	13.541	0.350315	14.7038	41.9731	5.39139	0.000282834	0.000872417	IGFL3	388555	NA
IGJ|3512	IGJ|3512	12062.1	42893.6	9344.19	0.217846	-2.19862	3.28837e-30	9.75636e-29	IGJ	3512	NA
IGSF10|285313	IGSF10|285313	473.787	2666.78	280.466	0.10517	-3.2492	4.13722e-96	2.98373e-93	IGSF10	285313	NA
IGSF9|57549	IGSF9|57549	2696.45	821.385	2861.75	3.48405	1.80077	1.63129e-36	6.43965e-35	IGSF9	57549	NA
IL11RA|3590	IL11RA|3590	521.656	1306.84	452.438	0.346207	-1.53029	1.31925e-24	2.97324e-23	IL11RA	3590	NA
IL17B|27190	IL17B|27190	52.6946	197.128	39.9622	0.202722	-2.30242	1.1192e-06	5.00386e-06	IL17B	27190	NA
IL17RD|54756	IL17RD|54756	2111.34	5845.12	1782.19	0.304903	-1.71358	9.19121e-58	9.52179e-56	IL17RD	54756	NA
IL17REL|400935	IL17REL|400935	37.8619	4.78554	40.7777	8.52104	3.09103	1.54654e-05	5.8466e-05	IL17REL	400935	NA
IL20|50604	IL20|50604	258.478	27.0387	278.88	10.3141	3.36655	2.84258e-10	1.98293e-09	IL20	50604	NA
IL21R|50615	IL21R|50615	286.143	52.4896	306.741	5.84384	2.54692	9.75124e-21	1.74139e-19	IL21R	50615	NA
IL33|90865	IL33|90865	974.996	4554.72	659.429	0.144779	-2.78807	2.03607e-86	1.03185e-83	IL33	90865	NA
IL4I1|259307	IL4I1|259307	608.253	119.123	651.372	5.46805	2.45103	4.76223e-26	1.1463e-24	IL4I1	259307	NA
IL6|3569	IL6|3569	226.165	1027.41	155.532	0.151383	-2.72373	5.28831e-12	4.48382e-11	IL6	3569	NA
INHBA|3624	INHBA|3624	996.29	111.123	1074.32	9.66783	3.27319	2.90924e-57	2.85608e-55	INHBA	3624	NA
INMT|11185	INMT|11185	322.172	1273.67	238.293	0.187093	-2.41818	3.64268e-48	2.47478e-46	INMT	11185	NA
IQGAP3|128239	IQGAP3|128239	1975.33	156.855	2135.63	13.6154	3.76716	6.53508e-81	2.35652e-78	IQGAP3	128239	NA
IQSEC3|440073	IQSEC3|440073	68.3067	228.823	54.1565	0.236674	-2.07902	8.21614e-10	5.4285e-09	IQSEC3	440073	NA
IRF7|3665	IRF7|3665	2191.8	616.85	2330.64	3.77829	1.91773	3.43306e-30	1.01696e-28	IRF7	3665	NA
IRX1|79192	IRX1|79192	669.929	1883.47	562.951	0.298891	-1.74231	2.54135e-08	1.41403e-07	IRX1	79192	NA
IRX6|79190	IRX6|79190	115.312	355.472	94.1414	0.264835	-1.91683	2.94904e-10	2.05567e-09	IRX6	79190	NA
ISG15|9636	ISG15|9636	6664.63	616.118	7197.83	11.6826	3.54628	3.32777e-11	2.57103e-10	ISG15	9636	NA
ISM1|140862	ISM1|140862	804.774	3121.36	600.557	0.192402	-2.3778	7.97352e-85	3.64662e-82	ISM1	140862	NA
ITGA7|3679	ITGA7|3679	1157.84	6112.74	721.044	0.117958	-3.08366	3.67089e-49	2.64742e-47	ITGA7	3679	NA
ITIH2|3698	ITIH2|3698	94.1452	414.162	65.9344	0.1592	-2.65109	1.65505e-05	6.22918e-05	ITIH2	3698	NA
ITIH5|80760	ITIH5|80760	2096.01	13297.9	1108.51	0.08336	-3.5845	6.07876e-73	1.39004e-70	ITIH5	80760	NA
ITM2A|9452	ITM2A|9452	1452.02	5136.73	1127.19	0.219438	-2.18811	2.26453e-35	8.40835e-34	ITM2A	9452	NA
ITPKA|3706	ITPKA|3706	66.4269	5.43741	71.8034	13.2054	3.72306	1.33768e-10	9.63613e-10	ITPKA	3706	NA
ITPRIPL1|150771	ITPRIPL1|150771	90.3636	382.093	64.6464	0.16919	-2.56328	5.46965e-20	9.41794e-19	ITPRIPL1	150771	NA
JAKMIP1|152789	JAKMIP1|152789	90.7433	10.6842	97.8009	9.1538	3.19437	2.48064e-11	1.94458e-10	JAKMIP1	152789	NA
JAM2|58494	JAM2|58494	516.291	1589.98	421.64	0.265186	-1.91492	1.35477e-40	6.65009e-39	JAM2	58494	NA
JPH2|57158	JPH2|57158	385.969	1427.32	294.169	0.206099	-2.27859	2.53814e-31	7.89264e-30	JPH2	57158	NA
KANK1|23189	KANK1|23189	2679.5	7408.46	2262.62	0.30541	-1.71118	2.65685e-61	3.38902e-59	KANK1	23189	NA
KANK3|256949	KANK3|256949	288.2	728.356	249.398	0.342413	-1.54619	1.53285e-17	2.21097e-16	KANK3	256949	NA
KCNA1|3736	KCNA1|3736	44.1996	159.132	34.0678	0.214085	-2.22374	1.4019e-08	8.03392e-08	KCNA1	3736	NA
KCNA6|3742	KCNA6|3742	83.2524	229.248	70.3824	0.307015	-1.70362	6.70819e-06	2.67344e-05	KCNA6	3742	NA
KCNAB1|7881	KCNAB1|7881	230.23	641.086	194.011	0.302629	-1.72438	1.95803e-16	2.58556e-15	KCNAB1	7881	NA
KCNB1|3745	KCNB1|3745	71.2267	325.494	48.812	0.149963	-2.73732	1.87998e-17	2.68481e-16	KCNB1	3745	NA
KCNE1|3753	KCNE1|3753	104.408	641.844	57.0312	0.0888552	-3.4924	5.12454e-48	3.44409e-46	KCNE1	3753	NA
KCNE4|23704	KCNE4|23704	4104.14	748.887	4399.92	5.87528	2.55466	8.15855e-10	5.39235e-09	KCNE4	23704	NA
KCNF1|3754	KCNF1|3754	472.965	98.994	505.932	5.11073	2.35353	9.03915e-05	0.000303283	KCNF1	3754	NA
KCNH1|3756	KCNH1|3756	341.319	43.0997	367.609	8.52926	3.09242	3.07057e-11	2.38312e-10	KCNH1	3756	NA
KCNH2|3757	KCNH2|3757	288.306	59.827	308.447	5.15565	2.36615	4.41122e-06	1.80758e-05	KCNH2	3757	NA
KCNH8|131096	KCNH8|131096	53.9496	207.222	40.438	0.195144	-2.35739	1.2347e-11	1.00051e-10	KCNH8	131096	NA
KCNIP2|30819	KCNIP2|30819	585.11	4909.04	203.937	0.0415431	-4.58925	4.58397e-40	2.19831e-38	KCNIP2	30819	NA
KCNJ10|3766	KCNJ10|3766	62.8482	12.7541	67.2643	5.27394	2.39888	6.67533e-06	2.66091e-05	KCNJ10	3766	NA
KCNJ3|3760	KCNJ3|3760	1388.45	44.2808	1506.95	34.0316	5.0888	4.17752e-14	4.43059e-13	KCNJ3	3760	NA
KCNK15|60598	KCNK15|60598	586.34	77.2845	631.215	8.16742	3.02988	2.25524e-21	4.18279e-20	KCNK15	60598	NA
KCNK1|3775	KCNK1|3775	1533.91	490.555	1625.88	3.31437	1.72874	8.40767e-20	1.42157e-18	KCNK1	3775	1
KCNMB1|3779	KCNMB1|3779	550.046	2403.28	386.676	0.160895	-2.63581	1.30373e-61	1.69765e-59	KCNMB1	3779	NA
KCTD12|115207	KCTD12|115207	6016.95	15625	5169.96	0.330878	-1.59563	1.6334e-65	2.75927e-63	KCTD12	115207	NA
KIAA0101|9768	KIAA0101|9768	934.085	101.529	1007.48	9.92306	3.31078	8.50475e-64	1.32894e-61	KIAA0101	9768	NA
KIAA0319|9856	KIAA0319|9856	82.8099	14.8668	88.7994	5.97301	2.57846	1.10049e-06	4.92725e-06	KIAA0319	9856	NA
KIAA0408|9729	KIAA0408|9729	85.9442	712.032	30.7519	0.0431889	-4.53319	2.34066e-39	1.07573e-37	KIAA0408	9729	NA
KIAA1199|57214	KIAA1199|57214	1093.6	81.5045	1182.82	14.5123	3.85921	1.10943e-31	3.53192e-30	KIAA1199	57214	NA
KIAA1211|57482	KIAA1211|57482	544.074	98.6615	583.339	5.91253	2.56377	3.90202e-32	1.2615e-30	KIAA1211	57482	NA
KIAA1239|57495	KIAA1239|57495	19.849	88.1578	13.8273	0.156848	-2.67257	6.95781e-06	2.76763e-05	KIAA1239	57495	NA
KIAA1257|57501	KIAA1257|57501	149.466	42.8758	158.862	3.70518	1.88954	5.68148e-08	3.02021e-07	KIAA1257	57501	NA
KIAA1524|57650	KIAA1524|57650	597.295	169.887	634.973	3.73761	1.90212	6.31685e-22	1.21609e-20	KIAA1524	57650	NA
KIAA1644|85352	KIAA1644|85352	251.285	84.2699	266.008	3.15661	1.65838	0.000269492	0.000834559	KIAA1644	85352	NA
KIAA1683|80726	KIAA1683|80726	346.397	920.399	295.797	0.321379	-1.63765	9.3039e-23	1.89216e-21	KIAA1683	80726	NA
KIF11|3832	KIF11|3832	2144.25	425.367	2295.78	5.39717	2.4322	7.74968e-58	8.16372e-56	KIF11	3832	NA
KIF14|9928	KIF14|9928	644.131	58.3689	695.769	11.9202	3.57533	1.2208e-55	1.11665e-53	KIF14	9928	1
KIF15|56992	KIF15|56992	620.781	93.7942	667.237	7.11384	2.83063	9.33571e-42	4.78888e-40	KIF15	56992	NA
KIF18A|81930	KIF18A|81930	467.748	91.1977	500.943	5.49293	2.45758	1.01355e-27	2.67677e-26	KIF18A	81930	NA
KIF18B|146909	KIF18B|146909	609.573	56.5245	658.326	11.6467	3.54185	1.14196e-57	1.15746e-55	KIF18B	146909	NA
KIF1A|547	KIF1A|547	912.305	44.2817	988.825	22.3303	4.48093	5.54628e-10	3.74801e-09	KIF1A	547	NA
KIF20A|10112	KIF20A|10112	1584.05	156.376	1709.91	10.9346	3.45083	7.84041e-83	3.19599e-80	KIF20A	10112	1
KIF23|9493	KIF23|9493	1478.69	262.424	1585.91	6.04331	2.59534	4.27147e-56	4.00472e-54	KIF23	9493	NA
KIF26B|55083	KIF26B|55083	935.578	141.527	1005.58	7.1052	2.82888	1.22601e-48	8.54604e-47	KIF26B	55083	NA
KIF2C|11004	KIF2C|11004	1495.52	151.81	1613.97	10.6315	3.41028	3.91348e-56	3.68752e-54	KIF2C	11004	1
KIF4A|24137	KIF4A|24137	1486.6	100.084	1608.83	16.0748	4.00673	6.61293e-106	7.29406e-103	KIF4A	24137	NA
KIFC1|3833	KIFC1|3833	1812.8	234.966	1951.89	8.30711	3.05435	6.61276e-68	1.25248e-65	KIFC1	3833	NA
KIFC2|90990	KIFC2|90990	2043.87	537.094	2176.7	4.05274	2.0189	5.0934e-24	1.11183e-22	KIFC2	90990	NA
KISS1R|84634	KISS1R|84634	61.0767	2.72502	66.2207	24.301	4.60294	1.26123e-12	1.14858e-11	KISS1R	84634	NA
KIT|3815	KIT|3815	3521.42	19751.4	2090.67	0.105849	-3.23992	8.30464e-74	2.07627e-71	KIT	3815	1
KLB|152831	KLB|152831	238.4	1826.81	98.3741	0.0538501	-4.21491	6.52298e-37	2.63604e-35	KLB	152831	NA
KLF15|28999	KLF15|28999	176.314	872.794	114.916	0.131665	-2.92506	2.78501e-47	1.81325e-45	KLF15	28999	NA
KLF4|9314	KLF4|9314	2134.89	8225.72	1597.95	0.194263	-2.36392	6.53539e-51	5.02234e-49	KLF4	9314	NA
KLF9|687	KLF9|687	3231.85	8571.09	2761.17	0.322149	-1.6342	1.77948e-60	2.16669e-58	KLF9	687	NA
KLHDC9|126823	KLHDC9|126823	539.825	193.336	570.37	2.95015	1.56079	1.58887e-14	1.75769e-13	KLHDC9	126823	NA
KLHL13|90293	KLHL13|90293	708.609	3448.83	467.047	0.135422	-2.88447	4.19733e-76	1.22975e-73	KLHL13	90293	NA
KLHL1|57626	KLHL1|57626	136.846	0.348116	148.879	427.669	8.74035	7.03373e-05	0.000240148	KLHL1	57626	NA
KLHL29|114818	KLHL29|114818	341.155	1513.95	237.767	0.157051	-2.6707	2.16266e-64	3.43662e-62	KLHL29	114818	NA
KLHL30|377007	KLHL30|377007	41.451	145.228	32.3026	0.222427	-2.1686	8.65169e-07	3.9328e-06	KLHL30	377007	NA
KLHL31|401265	KLHL31|401265	182.488	941.241	115.6	0.122817	-3.02542	3.30157e-38	1.41342e-36	KLHL31	401265	NA
KLHL35|283212	KLHL35|283212	342.853	97.0121	364.525	3.75752	1.90978	4.74989e-08	2.54982e-07	KLHL35	283212	NA
KLHL4|56062	KLHL4|56062	45.7076	147.144	36.7656	0.249861	-2.0008	2.8828e-07	1.39426e-06	KLHL4	56062	NA
KLK4|9622	KLK4|9622	188.911	25.5346	203.313	7.96226	2.99318	1.69713e-15	2.06777e-14	KLK4	9622	NA
KLRG2|346689	KLRG2|346689	179.601	54.7806	190.605	3.47942	1.79885	2.84702e-08	1.57244e-07	KLRG2	346689	NA
KL|9365	KL|9365	145.592	573.745	107.849	0.187974	-2.4114	6.0409e-26	1.44297e-24	KL	9365	NA
KMO|8564	KMO|8564	666.034	232.535	704.249	3.02857	1.59864	5.99098e-08	3.17785e-07	KMO	8564	NA
KNDC1|85442	KNDC1|85442	207.865	58.4949	221.033	3.77867	1.91788	7.34086e-05	0.000249635	KNDC1	85442	NA
KPNA2|3838	KPNA2|3838	8782.11	2161.36	9365.76	4.33327	2.11546	3.5887e-39	1.62934e-37	KPNA2	3838	NA
KREMEN2|79412	KREMEN2|79412	197.527	11.6828	213.91	18.3099	4.19455	4.539e-16	5.80564e-15	KREMEN2	79412	NA
KRT14|3861	KRT14|3861	13684.9	46405.8	10800.4	0.232738	-2.10322	1.57827e-08	8.97879e-08	KRT14	3861	NA
KRT15|3866	KRT15|3866	12990.7	36359.9	10930.6	0.300622	-1.73398	3.72051e-11	2.85681e-10	KRT15	3866	NA
KRT17|3872	KRT17|3872	11855.6	34054.3	9898.67	0.290673	-1.78253	1.06078e-08	6.16004e-08	KRT17	3872	NA
KRT19|3880	KRT19|3880	86293.5	27655.9	91462.7	3.30717	1.7256	3.68586e-24	8.12144e-23	KRT19	3880	NA
KRT5|3852	KRT5|3852	16188.3	52729.4	12967.1	0.245917	-2.02376	2.03927e-09	1.29053e-08	KRT5	3852	NA
KRT8|3856	KRT8|3856	69106	23694.5	73109.2	3.08549	1.6255	4.06103e-22	7.98202e-21	KRT8	3856	NA
KY|339855	KY|339855	75.4265	469.859	40.6556	0.0865273	-3.5307	2.00041e-37	8.22583e-36	KY	339855	NA
LAG3|3902	LAG3|3902	294.212	73.679	313.653	4.25702	2.08984	2.12567e-07	1.04615e-06	LAG3	3902	NA
LAGE3|8270	LAGE3|8270	1717.97	477.106	1827.36	3.83009	1.93738	2.5253e-31	7.86577e-30	LAGE3	8270	1
LAMA1|284217	LAMA1|284217	368.9	913.884	320.858	0.351092	-1.51008	1.61054e-09	1.02998e-08	LAMA1	284217	NA
LAMA2|3908	LAMA2|3908	2308.75	6317.74	1955.34	0.3095	-1.69199	1.65046e-36	6.49439e-35	LAMA2	3908	NA
LAMA3|3909	LAMA3|3909	3476.56	11682.3	2753.19	0.235673	-2.08514	1.73365e-46	1.07286e-44	LAMA3	3909	1
LAMB3|3914	LAMB3|3914	4250.8	12203.2	3549.76	0.290887	-1.78147	4.04803e-25	9.24537e-24	LAMB3	3914	NA
LAMC2|3918	LAMC2|3918	4644.12	12211.7	3977	0.32567	-1.61852	1.98308e-23	4.22074e-22	LAMC2	3918	NA
LAMP3|27074	LAMP3|27074	788.134	256.152	835.031	3.2599	1.70483	7.21855e-05	0.000245787	LAMP3	27074	NA
LCN12|286256	LCN12|286256	91.7123	24.317	97.6535	4.01585	2.00571	3.9844e-05	0.000141932	LCN12	286256	NA
LDB2|9079	LDB2|9079	859.227	2809.91	687.267	0.244587	-2.03158	1.66469e-61	2.13799e-59	LDB2	9079	NA
LEF1|51176	LEF1|51176	1323.11	400.09	1404.48	3.51042	1.81164	2.49813e-16	3.26427e-15	LEF1	51176	NA
LEPREL1|55214	LEPREL1|55214	556.445	1398.43	482.221	0.344831	-1.53604	1.83644e-06	7.94902e-06	LEPREL1	55214	NA
LEPR|3953	LEPR|3953	949.556	4655.95	622.822	0.133769	-2.90219	7.32931e-97	5.72633e-94	LEPR	3953	NA
LEP|3952	LEP|3952	1426.1	14316	289.8	0.0202431	-5.62643	2.03271e-41	1.03015e-39	LEP	3952	NA
LETM2|137994	LETM2|137994	206.178	68.1368	218.347	3.20454	1.68012	1.33538e-05	5.09973e-05	LETM2	137994	NA
LGALS12|85329	LGALS12|85329	296.026	2095.51	137.394	0.065566	-3.93091	6.1186e-30	1.78707e-28	LGALS12	85329	NA
LGALS9B|284194	LGALS9B|284194	19.1889	0.877162	20.8031	23.7164	4.56781	4.72308e-05	0.000166096	LGALS9B	284194	NA
LGALS9C|654346	LGALS9C|654346	94.0715	26.7505	100.006	3.73848	1.90245	5.38872e-06	2.17439e-05	LGALS9C	654346	NA
LGI4|163175	LGI4|163175	177.06	619.34	138.071	0.222932	-2.16533	7.69212e-24	1.66746e-22	LGI4	163175	NA
LGR6|59352	LGR6|59352	713.392	1815.51	616.235	0.339428	-1.55882	7.83529e-06	3.09369e-05	LGR6	59352	NA
LHCGR|3973	LHCGR|3973	5.12194	42.5915	1.81883	0.0427041	-4.54948	1.3681e-06	6.04317e-06	LHCGR	3973	NA
LHFPL5|222662	LHFPL5|222662	27.3249	2.09356	29.5492	14.1143	3.81909	1.51184e-05	5.72583e-05	LHFPL5	222662	NA
LHFP|10186	LHFP|10186	2248.22	7194.42	1812.19	0.251889	-1.98914	2.25632e-87	1.20881e-84	LHFP	10186	NA
LHX2|9355	LHX2|9355	38.1266	1.81218	41.3279	22.8057	4.51132	3.95752e-07	1.87962e-06	LHX2	9355	NA
LHX6|26468	LHX6|26468	370.831	971.056	317.918	0.327394	-1.6109	9.44203e-22	1.80477e-20	LHX6	26468	NA
LIFR|3977	LIFR|3977	2736.77	11498.9	1964.35	0.17083	-2.54937	1.32366e-119	3.5457e-116	LIFR	3977	NA
LILRB5|10990	LILRB5|10990	186.945	734.041	138.716	0.188975	-2.40373	4.68203e-28	1.25239e-26	LILRB5	10990	NA
LIMS2|55679	LIMS2|55679	1182.78	3636.24	966.493	0.265795	-1.91162	7.66454e-63	1.11409e-60	LIMS2	55679	NA
LINGO1|84894	LINGO1|84894	1318.48	257.708	1411.99	5.47904	2.45392	3.40026e-16	4.39712e-15	LINGO1	84894	NA
LIPE|3991	LIPE|3991	2158.82	14912.2	1034.56	0.0693768	-3.8494	7.7659e-45	4.52231e-43	LIPE	3991	NA
LLGL2|3993	LLGL2|3993	4624.36	1592.52	4891.63	3.07163	1.619	2.98957e-35	1.10567e-33	LLGL2	3993	NA
LMNB1|4001	LMNB1|4001	3360.86	738.466	3592.04	4.86418	2.2822	1.08719e-59	1.25839e-57	LMNB1	4001	NA
LMOD1|25802	LMOD1|25802	1998.11	9089.28	1373	0.151057	-2.72684	4.03937e-121	1.26237e-117	LMOD1	25802	NA
LOC100124692|100124692	LOC100124692|100124692	84.0944	266.872	67.9818	0.254736	-1.97293	0.000221728	0.00069747	LOC100124692	100124692	NA
LOC100126784|100126784	LOC100126784|100126784	87.1374	233.081	74.2719	0.318653	-1.64994	1.23588e-07	6.29557e-07	LOC100126784	100126784	NA
LOC134466|134466	LOC134466|134466	70.9742	264.005	53.9577	0.204381	-2.29067	1.55448e-13	1.54059e-12	LOC134466	134466	NA
LOC145820|145820	LOC145820|145820	25.4843	103.456	18.6108	0.179891	-2.4748	4.73089e-07	2.22495e-06	LOC145820	145820	NA
LOC283392|283392	LOC283392|283392	72.5696	664.495	20.3888	0.0306831	-5.02641	1.9131e-26	4.7263e-25	LOC283392	283392	NA
LOC283867|283867	LOC283867|283867	40.527	1.80339	43.9407	24.3655	4.60677	2.35258e-09	1.47783e-08	LOC283867	283867	NA
LOC284578|284578	LOC284578|284578	38.7411	126.542	31.0011	0.244987	-2.02922	3.57723e-06	1.48334e-05	LOC284578	284578	NA
LOC286367|286367	LOC286367|286367	118.682	472.212	87.5173	0.185335	-2.4318	8.80943e-23	1.7955e-21	LOC286367	286367	NA
LOC339524|339524	LOC339524|339524	294.848	1094.04	224.397	0.205109	-2.28554	1.59809e-38	6.93654e-37	LOC339524	339524	NA
LOC389493|389493	LOC389493|389493	206.683	61.4504	219.486	3.57176	1.83663	1.0898e-09	7.09048e-09	LOC389493	389493	NA
LOC399959|399959	LOC399959|399959	682.281	2009.97	565.24	0.281218	-1.83024	1.7439e-44	9.99994e-43	LOC399959	399959	NA
LOC400696|400696	LOC400696|400696	54.6447	3.51698	59.1518	16.8189	4.07201	1.93208e-07	9.57413e-07	LOC400696	400696	NA
LOC401093|401093	LOC401093|401093	239.998	593.343	208.85	0.351988	-1.5064	5.37223e-13	5.10049e-12	LOC401093	401093	NA
LOC55908|55908	LOC55908|55908	18.6637	130.949	8.76523	0.0669361	-3.90107	3.64922e-13	3.51627e-12	LOC55908	55908	NA
LOC572558|572558	LOC572558|572558	5.75421	35.9842	3.08931	0.0858519	-3.54201	0.000145728	0.000471991	LOC572558	572558	NA
LOC645323|645323	LOC645323|645323	24.8141	2.54812	26.7769	10.5085	3.39348	0.000218804	0.000689199	LOC645323	645323	NA
LOC728264|728264	LOC728264|728264	1017.16	6232.9	557.368	0.0894236	-3.4832	1.66504e-128	6.24424e-125	LOC728264	728264	NA
LOC84740|84740	LOC84740|84740	328.014	29.8037	354.302	11.8879	3.57142	2.26189e-05	8.34566e-05	LOC84740	84740	NA
LOC92659|92659	LOC92659|92659	439.492	161.847	463.968	2.86671	1.51939	2.04544e-12	1.81257e-11	LOC92659	92659	NA
LOXL1|4016	LOXL1|4016	3033.56	1082.54	3205.55	2.96115	1.56616	3.75663e-29	1.0545e-27	LOXL1	4016	1
LOXL4|84171	LOXL4|84171	608.022	1649.93	516.173	0.312846	-1.67647	4.61729e-05	0.00016262	LOXL4	84171	NA
LPHN3|23284	LPHN3|23284	155.289	550.295	120.467	0.218913	-2.19157	2.58145e-12	2.26191e-11	LPHN3	23284	NA
LPL|4023	LPL|4023	5584.65	41837.9	2388.77	0.0570958	-4.13047	5.83289e-38	2.47449e-36	LPL	4023	NA
LPPR1|54886	LPPR1|54886	33.6564	142.397	24.0705	0.169038	-2.56458	2.88693e-09	1.79486e-08	LPPR1	54886	NA
LPPR3|79948	LPPR3|79948	439.088	139.223	465.523	3.34373	1.74146	6.30574e-07	2.91588e-06	LPPR3	79948	NA
LRFN1|57622	LRFN1|57622	377.219	140.044	398.127	2.84288	1.50735	6.99934e-11	5.20812e-10	LRFN1	57622	NA
LRFN2|57497	LRFN2|57497	43.8316	7.52276	47.0324	6.25202	2.64432	6.02467e-05	0.000208622	LRFN2	57497	NA
LRFN5|145581	LRFN5|145581	59.2753	221.278	44.9941	0.203337	-2.29806	7.98125e-12	6.61611e-11	LRFN5	145581	NA
LRG1|116844	LRG1|116844	2410.68	648.092	2566.06	3.9594	1.98528	1.62125e-14	1.79035e-13	LRG1	116844	NA
LRIG3|121227	LRIG3|121227	1202.45	3037.92	1040.64	0.342551	-1.54561	7.0045e-40	3.3167e-38	LRIG3	121227	NA
LRP8|7804	LRP8|7804	504.648	147.664	536.117	3.63066	1.86023	5.58857e-15	6.45664e-14	LRP8	7804	NA
LRRC10B|390205	LRRC10B|390205	191.941	62.6383	203.34	3.24625	1.69877	2.23458e-06	9.54237e-06	LRRC10B	390205	NA
LRRC15|131578	LRRC15|131578	7762.28	626.916	8391.29	13.385	3.74255	1.19248e-52	9.85029e-51	LRRC15	131578	NA
LRRC2|79442	LRRC2|79442	49.8104	238.161	33.2064	0.139428	-2.8424	2.69511e-15	3.19369e-14	LRRC2	79442	NA
LRRC31|79782	LRRC31|79782	309.676	70.5708	330.754	4.68684	2.22861	0.000135793	0.000442671	LRRC31	79782	NA
LRRC3B|116135	LRRC3B|116135	14.7597	99.3248	7.30493	0.0735459	-3.76521	3.7908e-10	2.60849e-09	LRRC3B	116135	NA
LRRC45|201255	LRRC45|201255	1363.89	504.572	1439.64	2.85319	1.51258	1.65071e-19	2.74401e-18	LRRC45	201255	NA
LRRC46|90506	LRRC46|90506	281.945	66.4914	300.938	4.52596	2.17823	7.53459e-16	9.45657e-15	LRRC46	90506	NA
LRRC56|115399	LRRC56|115399	459.412	161.319	485.691	3.01074	1.59012	1.85033e-13	1.82224e-12	LRRC56	115399	NA
LRRC70|100130733	LRRC70|100130733	135.428	457.472	107.038	0.233977	-2.09556	8.00409e-19	1.28059e-17	LRRC70	100130733	NA
LRRN2|10446	LRRN2|10446	1730.14	632.5	1826.9	2.88838	1.53026	2.38451e-15	2.85699e-14	LRRN2	10446	NA
LRRN3|54674	LRRN3|54674	150.439	520.641	117.804	0.226268	-2.1439	6.84541e-14	7.07209e-13	LRRN3	54674	NA
LRRN4CL|221091	LRRN4CL|221091	202.205	1095.23	123.481	0.112744	-3.14888	1.67666e-63	2.55602e-61	LRRN4CL	221091	NA
LRRTM2|26045	LRRTM2|26045	36.9958	170.694	25.2097	0.147689	-2.75936	1.55979e-11	1.25257e-10	LRRTM2	26045	NA
LRTM2|654429	LRTM2|654429	101.417	2.15047	110.168	51.2296	5.67891	1.65057e-08	9.36169e-08	LRTM2	654429	NA
LTBP4|8425	LTBP4|8425	2933.82	8423.48	2449.88	0.29084	-1.7817	1.03533e-54	8.98776e-53	LTBP4	8425	NA
LUZP2|338645	LUZP2|338645	93.8122	341.789	71.952	0.210516	-2.248	7.58179e-16	9.50945e-15	LUZP2	338645	NA
LYPD1|116372	LYPD1|116372	203.824	53.987	217.032	4.02008	2.00723	4.52756e-06	1.8508e-05	LYPD1	116372	NA
LYVE1|10894	LYVE1|10894	533.212	4681.56	167.518	0.0357825	-4.8046	3.59388e-61	4.5533e-59	LYVE1	10894	NA
MAB21L1|4081	MAB21L1|4081	98.5221	440.077	68.4126	0.155456	-2.68542	4.27767e-24	9.38136e-23	MAB21L1	4081	NA
MAD2L1|4085	MAD2L1|4085	1178.93	287.61	1257.5	4.37223	2.12837	2.24816e-37	9.22433e-36	MAD2L1	4085	NA
MAFF|23764	MAFF|23764	1337.94	3401.01	1156.07	0.33992	-1.55673	1.00449e-39	4.72059e-38	MAFF	23764	NA
MAGEA12|4111	MAGEA12|4111	104.928	0.175072	114.162	652.086	9.34892	4.8384e-09	2.92472e-08	MAGEA12	4111	NA
MAGEA1|4100	MAGEA1|4100	121.481	0.44896	132.15	294.347	8.20138	1.00471e-09	6.55508e-09	MAGEA1	4100	NA
MAGEA2|4101	MAGEA2|4101	113.662	0.601739	123.629	205.452	7.68266	1.34382e-08	7.72033e-08	MAGEA2	4101	NA
MAGEA3|4102	MAGEA3|4102	265.124	0.900693	288.417	320.216	8.3229	5.1563e-11	3.88765e-10	MAGEA3	4102	NA
MAGEA6|4105	MAGEA6|4105	375.763	2.89072	408.633	141.361	7.14324	1.38602e-08	7.9551e-08	MAGEA6	4105	NA
MAL2|114569	MAL2|114569	18056.5	6554.43	19070.4	2.90954	1.54079	6.6782e-17	9.14704e-16	MAL2	114569	NA
MAMDC2|256691	MAMDC2|256691	475.645	2542.82	293.414	0.11539	-3.11542	1.77156e-117	3.69094e-114	MAMDC2	256691	NA
MAML2|84441	MAML2|84441	1062.41	3620.89	836.868	0.231122	-2.11327	1.54531e-73	3.7149e-71	MAML2	84441	NA
MAOA|4128	MAOA|4128	2149.77	10341.3	1427.65	0.138054	-2.8567	5.92229e-33	1.97596e-31	MAOA	4128	NA
MAP1LC3C|440738	MAP1LC3C|440738	35.1593	221.833	18.7031	0.0843116	-3.56812	7.72056e-18	1.13991e-16	MAP1LC3C	440738	NA
MAP7D3|79649	MAP7D3|79649	465.111	1269.38	394.212	0.310555	-1.68708	1.36198e-26	3.40059e-25	MAP7D3	79649	NA
MAPK10|5602	MAPK10|5602	357.323	974.128	302.949	0.310995	-1.68504	1.96453e-23	4.18601e-22	MAPK10	5602	NA
MAPK15|225689	MAPK15|225689	513.882	82.2295	551.934	6.71211	2.74677	2.0285e-14	2.22435e-13	MAPK15	225689	NA
MAPK8IP2|23542	MAPK8IP2|23542	1591.2	272.258	1707.47	6.27153	2.64882	2.49348e-23	5.25931e-22	MAPK8IP2	23542	NA
MASP1|5648	MASP1|5648	56.717	335.084	32.1778	0.096029	-3.38039	1.89721e-25	4.3811e-24	MASP1	5648	NA
MASP2|10747	MASP2|10747	54.0488	133.967	47.0037	0.350861	-1.51103	5.71615e-05	0.000198893	MASP2	10747	NA
MAST1|22983	MAST1|22983	89.7875	21.2318	95.831	4.51357	2.17427	8.89831e-07	4.03707e-06	MAST1	22983	NA
MATN2|4147	MATN2|4147	2630.56	11238	1871.78	0.166558	-2.5859	4.56881e-94	3.05964e-91	MATN2	4147	NA
MATN3|4148	MATN3|4148	1415.31	199.227	1522.52	7.64214	2.93398	1.22733e-31	3.89401e-30	MATN3	4148	NA
MB|4151	MB|4151	1405.8	441.739	1490.78	3.3748	1.7548	9.61122e-13	8.86037e-12	MB	4151	NA
MCAM|4162	MCAM|4162	6999.29	20247.8	5831.38	0.288001	-1.79585	5.59397e-54	4.78962e-52	MCAM	4162	NA
MCM10|55388	MCM10|55388	722.109	78.7141	778.827	9.89437	3.30661	4.80506e-36	1.8501e-34	MCM10	55388	NA
MCM2|4171	MCM2|4171	3644.07	1199.88	3859.54	3.21661	1.68554	2.08047e-35	7.77109e-34	MCM2	4171	NA
MCM4|4173	MCM4|4173	6094.9	2112.51	6445.97	3.05134	1.60944	3.30517e-24	7.29979e-23	MCM4	4173	NA
MEG3|55384	MEG3|55384	261.122	694.985	222.875	0.32069	-1.64075	2.92557e-20	5.09827e-19	MEG3	55384	NA
MEIS2|4212	MEIS2|4212	418.761	1183.58	351.34	0.296846	-1.75221	3.64146e-29	1.0237e-27	MEIS2	4212	NA
MELK|9833	MELK|9833	1079.48	85.2954	1167.12	13.6833	3.77434	1.11148e-62	1.57888e-60	MELK	9833	1
MEOX1|4222	MEOX1|4222	375.349	1518.41	274.583	0.180835	-2.46725	8.93023e-58	9.30282e-56	MEOX1	4222	NA
MEOX2|4223	MEOX2|4223	321.574	1400.27	226.482	0.161741	-2.62824	1.20548e-58	1.29907e-56	MEOX2	4223	NA
MESTIT1|317751	MESTIT1|317751	10.4429	64.0567	5.71663	0.0892433	-3.48611	2.42929e-06	1.03315e-05	MESTIT1	317751	NA
METRN|79006	METRN|79006	2036.61	285.277	2191	7.68026	2.94116	1.3727e-16	1.83985e-15	METRN	79006	1
METTL7A|25840	METTL7A|25840	4333.5	11591.8	3693.65	0.318643	-1.64999	5.21511e-67	9.22533e-65	METTL7A	25840	NA
MET|4233	MET|4233	1802.35	5024	1518.35	0.302219	-1.72633	5.77443e-34	2.02765e-32	MET	4233	NA
MEX3A|92312	MEX3A|92312	2773.33	843.495	2943.45	3.48959	1.80306	2.02634e-14	2.22329e-13	MEX3A	92312	NA
MFAP2|4237	MFAP2|4237	2856.56	525.488	3062.05	5.82706	2.54277	5.86406e-29	1.64115e-27	MFAP2	4237	NA
MFAP4|4239	MFAP4|4239	3980.46	15143.4	2996.4	0.197869	-2.33738	7.86893e-58	8.24303e-56	MFAP4	4239	NA
MFAP5|8076	MFAP5|8076	3079.6	7818.62	2661.83	0.340448	-1.55449	1.09443e-19	1.83721e-18	MFAP5	8076	NA
MFSD2B|388931	MFSD2B|388931	73.4977	23.6861	77.8888	3.28837	1.71737	0.000294119	0.000904844	MFSD2B	388931	NA
MFSD3|113655	MFSD3|113655	1272.85	428.62	1347.28	3.14329	1.65228	5.63524e-18	8.38622e-17	MFSD3	113655	NA
MGAT5B|146664	MGAT5B|146664	152.024	30.8745	162.703	5.26983	2.39776	0.000300572	0.000922727	MGAT5B	146664	NA
MGLL|11343	MGLL|11343	5443.78	15988.1	4514.25	0.282351	-1.82444	2.09889e-42	1.13093e-40	MGLL	11343	NA
MID1|4281	MID1|4281	872.335	2174.98	757.501	0.34828	-1.52168	1.43542e-25	3.33939e-24	MID1	4281	NA
MIF|4282	MIF|4282	14600.7	4587.77	15483.4	3.37492	1.75486	1.75615e-17	2.52334e-16	MIF	4282	1
MKI67|4288	MKI67|4288	5709.63	806.902	6141.83	7.61162	2.9282	9.67083e-59	1.05429e-56	MKI67	4288	NA
MKRN3|7681	MKRN3|7681	70.7344	11.0653	75.9945	6.8678	2.77985	2.99336e-08	1.64841e-07	MKRN3	7681	NA
MLF1IP|79682	MLF1IP|79682	1512.68	362.01	1614.12	4.45876	2.15664	1.13003e-42	6.12406e-41	MLF1IP	79682	NA
MLXIPL|51085	MLXIPL|51085	218.135	1087.53	141.495	0.130107	-2.94223	1.65208e-36	6.49439e-35	MLXIPL	51085	NA
MMD|23531	MMD|23531	1356.03	5244.89	1013.21	0.193181	-2.37198	5.43529e-39	2.4266e-37	MMD	23531	NA
MME|4311	MME|4311	2879.11	16272.6	1698.42	0.104373	-3.26018	3.12115e-74	8.24291e-72	MME	4311	NA
MMP10|4319	MMP10|4319	274.167	37.6018	295.022	7.84594	2.97195	7.98189e-07	3.65223e-06	MMP10	4319	NA
MMP11|4320	MMP11|4320	22869.3	329.422	24856.2	75.4541	6.23753	3.78692e-101	3.22766e-98	MMP11	4320	NA
MMP12|4321	MMP12|4321	334.3	69.036	357.684	5.18112	2.37326	0.000136324	0.000444173	MMP12	4321	NA
MMP13|4322	MMP13|4322	1558.44	26.0349	1693.53	65.0486	6.02345	1.68355e-28	4.59509e-27	MMP13	4322	NA
MMP1|4312	MMP1|4312	1750.61	19.4147	1903.23	98.0304	6.61516	1.78813e-17	2.56144e-16	MMP1	4312	1
MMP27|64066	MMP27|64066	8.32274	42.5321	5.30704	0.124777	-3.00257	0.000214564	0.00067666	MMP27	64066	NA
MMP28|79148	MMP28|79148	292.114	779.657	249.135	0.319545	-1.64591	4.92853e-18	7.36961e-17	MMP28	79148	NA
MMP3|4314	MMP3|4314	816.33	198.092	870.83	4.3961	2.13622	1.29784e-10	9.35989e-10	MMP3	4314	NA
MMRN1|22915	MMRN1|22915	616.218	3798.85	335.656	0.0883574	-3.50051	3.07953e-73	7.12891e-71	MMRN1	22915	NA
MMRN2|79812	MMRN2|79812	2291.65	6405.94	1928.96	0.30112	-1.73159	3.32121e-63	4.98209e-61	MMRN2	79812	NA
MND1|84057	MND1|84057	192.308	27.7187	206.818	7.4613	2.89943	1.98089e-18	3.06973e-17	MND1	84057	NA
MNX1|3110	MNX1|3110	67.0927	8.56911	72.2518	8.43166	3.07582	2.007e-08	1.13013e-07	MNX1	3110	NA
MOBKL2B|79817	MOBKL2B|79817	788.366	1962.37	684.872	0.349002	-1.51869	3.8245e-31	1.17562e-29	MOBKL2B	79817	NA
MOCS1|4337	MOCS1|4337	1102.55	3122.99	924.441	0.296011	-1.75627	1.42771e-48	9.91519e-47	MOCS1	4337	NA
MORN3|283385	MORN3|283385	78.575	20.1481	83.7255	4.15551	2.05502	1.55225e-05	5.86582e-05	MORN3	283385	NA
MOSC1|64757	MOSC1|64757	1142.57	3897.72	899.693	0.230826	-2.11512	4.74721e-39	2.12954e-37	MOSC1	64757	NA
MRAP|56246	MRAP|56246	102.379	872.927	34.4515	0.0394667	-4.66322	8.97168e-42	4.62165e-40	MRAP	56246	NA
MRAS|22808	MRAS|22808	2427.76	7381.52	1991.06	0.269736	-1.89038	5.63668e-47	3.54676e-45	MRAS	22808	NA
MRGPRF|116535	MRGPRF|116535	371.719	1159.19	302.3	0.260786	-1.93906	8.93887e-33	2.97186e-31	MRGPRF	116535	NA
MRGPRX3|117195	MRGPRX3|117195	28.2214	114.488	20.6166	0.180076	-2.47332	1.56343e-07	7.87003e-07	MRGPRX3	117195	NA
MRPS30|10884	MRPS30|10884	4146.17	1229.49	4403.29	3.58141	1.84053	9.38387e-12	7.71065e-11	MRPS30	10884	NA
MS4A15|219995	MS4A15|219995	201.504	9.33534	218.444	23.3997	4.54842	1.31423e-18	2.06565e-17	MS4A15	219995	NA
MSRB3|253827	MSRB3|253827	2531.97	6947.03	2142.77	0.308443	-1.69692	1.09059e-60	1.33658e-58	MSRB3	253827	NA
MTL5|9633	MTL5|9633	1803.38	529.832	1915.65	3.61557	1.85422	2.10728e-18	3.25483e-17	MTL5	9633	NA
MUC15|143662	MUC15|143662	513.41	1373.18	437.618	0.31869	-1.64977	4.73614e-08	2.5439e-07	MUC15	143662	NA
MUC1|4582	MUC1|4582	30613.8	6521.93	32737.6	5.01961	2.32758	1.00661e-26	2.53696e-25	MUC1	4582	1
MUC2|4583	MUC2|4583	2442.49	5.10247	2657.35	520.797	9.02458	0.000163757	0.00052597	MUC2	4583	NA
MUC5B|727897	MUC5B|727897	6589.36	1150.65	7068.81	6.14329	2.61901	3.48875e-05	0.000125273	MUC5B	727897	NA
MUSTN1|389125	MUSTN1|389125	122.44	373.455	100.312	0.268606	-1.89644	2.67344e-08	1.484e-07	MUSTN1	389125	NA
MX1|4599	MX1|4599	11112.9	3652.87	11770.5	3.22227	1.68808	1.51492e-09	9.71154e-09	MX1	4599	NA
MYBL1|4603	MYBL1|4603	1012.32	252.302	1079.32	4.2779	2.0969	2.45313e-11	1.92382e-10	MYBL1	4603	NA
MYBL2|4605	MYBL2|4605	3056.07	239.347	3304.37	13.8058	3.7872	3.30222e-42	1.75909e-40	MYBL2	4605	1
MYCT1|80177	MYCT1|80177	608.27	1777.41	505.205	0.284236	-1.81484	2.64642e-39	1.21032e-37	MYCT1	80177	NA
MYH11|4629	MYH11|4629	7318.96	43702.1	4111.63	0.0940832	-3.40992	1.34925e-39	6.29348e-38	MYH11	4629	NA
MYLK|4638	MYLK|4638	8807.11	35082.9	6490.79	0.185013	-2.4343	2.90813e-117	5.45304e-114	MYLK	4638	1
MYOCD|93649	MYOCD|93649	37.5451	151.613	27.4895	0.181314	-2.46344	1.96096e-08	1.1052e-07	MYOCD	93649	NA
MYOM1|8736	MYOM1|8736	213.657	1282.15	119.465	0.0931755	-3.42391	7.38942e-42	3.8382e-40	MYOM1	8736	NA
MYOM3|127294	MYOM3|127294	73.1971	194.327	62.519	0.32172	-1.63612	3.2474e-07	1.55933e-06	MYOM3	127294	NA
MYT1|4661	MYT1|4661	188.029	7.12853	203.976	28.6141	4.83865	1.93634e-10	1.3722e-09	MYT1	4661	NA
N4BP3|23138	N4BP3|23138	2019.35	655.912	2139.55	3.26195	1.70573	4.46917e-24	9.77845e-23	N4BP3	23138	NA
NAALAD2|10003	NAALAD2|10003	63.0132	341.09	38.4995	0.112872	-3.14724	1.51699e-22	3.05205e-21	NAALAD2	10003	NA
NAP1L2|4674	NAP1L2|4674	171.597	483.735	144.081	0.297851	-1.74734	6.5742e-15	7.54886e-14	NAP1L2	4674	NA
NAT14|57106	NAT14|57106	1020.41	350.798	1079.43	3.07709	1.62156	8.03533e-19	1.28449e-17	NAT14	57106	NA
NAT1|9	NAT1|9	7464.43	953.814	8038.37	8.42761	3.07512	1.26726e-15	1.55716e-14	NAT1	9	NA
NAT8L|339983	NAT8L|339983	278.404	1016.53	213.335	0.209867	-2.25245	9.32038e-26	2.20665e-24	NAT8L	339983	NA
NAV2|89797	NAV2|89797	3057.4	7596.96	2657.22	0.349774	-1.51551	2.3936e-37	9.79965e-36	NAV2	89797	NA
NBLA00301|79804	NBLA00301|79804	39.1277	121.785	31.841	0.261452	-1.93538	4.76118e-06	1.93828e-05	NBLA00301	79804	NA
NBPF4|148545	NBPF4|148545	336.364	44.4126	362.101	8.15311	3.02735	2.36631e-13	2.30497e-12	NBPF4	148545	NA
NBPF6|653149	NBPF6|653149	113.571	12.8763	122.448	9.50958	3.24938	3.34358e-13	3.23173e-12	NBPF6	653149	NA
NCALD|83988	NCALD|83988	2289.64	5976.21	1964.65	0.328745	-1.60496	2.39824e-06	1.02142e-05	NCALD	83988	NA
NCAM1|4684	NCAM1|4684	353.163	934.625	301.904	0.323022	-1.6303	5.85355e-07	2.72087e-06	NCAM1	4684	NA
NCAPG|64151	NCAPG|64151	1258.92	175.691	1354.42	7.7091	2.94656	2.01921e-63	3.0534e-61	NCAPG	64151	NA
NCAPH|23397	NCAPH|23397	875.318	135.958	940.496	6.91756	2.79026	1.17107e-49	8.5776e-48	NCAPH	23397	NA
NCRNA00086|399668	NCRNA00086|399668	154.207	583.755	116.34	0.199296	-2.32701	2.28422e-26	5.60621e-25	NCRNA00086	399668	NA
NCRNA00087|644596	NCRNA00087|644596	88.5763	222.14	76.8021	0.345738	-1.53225	2.6966e-07	1.31062e-06	NCRNA00087	644596	NA
NCRNA00110|642976	NCRNA00110|642976	28.3284	82.7066	23.5347	0.284556	-1.81321	0.000256336	0.000797637	NCRNA00110	642976	NA
NCRNA00176|284739	NCRNA00176|284739	103.512	23.3425	110.579	4.73724	2.24405	1.53333e-07	7.72889e-07	NCRNA00176	284739	NA
NDC80|10403	NDC80|10403	838.59	90.0227	904.58	10.0483	3.32889	9.91818e-56	9.16137e-54	NDC80	10403	NA
NDN|4692	NDN|4692	907.88	2379.69	778.133	0.326989	-1.61269	1.17296e-37	4.86598e-36	NDN	4692	NA
NDRG2|57447	NDRG2|57447	6021.81	22007.7	4612.58	0.209589	-2.25436	5.70313e-71	1.13765e-68	NDRG2	57447	NA
NECAB3|63941	NECAB3|63941	2212.97	824.326	2335.39	2.83309	1.50237	2.42316e-23	5.1225e-22	NECAB3	63941	NA
NEIL3|55247	NEIL3|55247	172.462	16.2599	186.231	11.4535	3.51771	1.02679e-22	2.0792e-21	NEIL3	55247	NA
NEK2|4751	NEK2|4751	1384.46	82.7328	1499.22	18.1212	4.1796	3.71792e-107	4.97962e-104	NEK2	4751	NA
NELL2|4753	NELL2|4753	2448.92	300.065	2638.35	8.7926	3.13629	3.55041e-06	1.47385e-05	NELL2	4753	NA
NETO1|81832	NETO1|81832	39.3905	6.83627	42.2603	6.18177	2.62802	0.000184416	0.000588392	NETO1	81832	NA
NEURL|9148	NEURL|9148	742.101	65.2442	801.769	12.2887	3.61926	4.70336e-17	6.50388e-16	NEURL	9148	NA
NFIB|4781	NFIB|4781	7128.03	19961.1	5996.74	0.300421	-1.73494	7.03443e-40	3.32248e-38	NFIB	4781	NA
NFKBIL2|4796	NFKBIL2|4796	1137.7	282.552	1213.09	4.29333	2.1021	2.34747e-34	8.28953e-33	NFKBIL2	4796	NA
NGFR|4804	NGFR|4804	1073.1	3787.94	833.777	0.220114	-2.18368	7.15017e-43	3.90883e-41	NGFR	4804	NA
NIPSNAP3B|55335	NIPSNAP3B|55335	106.16	448.876	75.9482	0.169196	-2.56323	5.73763e-22	1.108e-20	NIPSNAP3B	55335	NA
NKAIN1|79570	NKAIN1|79570	2482.1	142.963	2688.3	18.8042	4.23298	1.19984e-31	3.81326e-30	NKAIN1	79570	NA
NKAPL|222698	NKAPL|222698	25.4362	101.723	18.7112	0.183942	-2.44268	1.79586e-06	7.78056e-06	NKAPL	222698	NA
NKX2-2|4821	NKX2-2|4821	62.6621	1.54713	68.0496	43.9844	5.45892	6.19496e-11	4.62796e-10	NKX2-2	4821	NA
NKX3-2|579	NKX3-2|579	60.2258	7.99587	64.8301	8.10795	3.01934	7.59646e-08	3.98548e-07	NKX3-2	579	NA
NLGN1|22871	NLGN1|22871	44.0047	139.673	35.5711	0.254674	-1.97328	5.05118e-07	2.37142e-06	NLGN1	22871	NA
NMB|4828	NMB|4828	336.048	843.002	291.358	0.345619	-1.53274	8.04386e-19	1.28476e-17	NMB	4828	NA
NME1|4830	NME1|4830	6055.57	1752.55	6434.9	3.67174	1.87646	4.52955e-16	5.79751e-15	NME1	4830	NA
NMT2|9397	NMT2|9397	894.625	2441.1	758.297	0.310637	-1.6867	1.04594e-39	4.90312e-38	NMT2	9397	NA
NMUR1|10316	NMUR1|10316	51.3665	272.874	31.8397	0.116683	-3.09933	4.18305e-18	6.28496e-17	NMUR1	10316	NA
NNAT|4826	NNAT|4826	138.405	681.047	90.5686	0.132984	-2.91067	3.23616e-21	5.9667e-20	NNAT	4826	NA
NOXO1|124056	NOXO1|124056	67.5119	16.6854	71.9925	4.31471	2.10926	0.000275021	0.000849995	NOXO1	124056	NA
NPNT|255743	NPNT|255743	10370.5	3119.16	11009.8	3.52973	1.81956	1.23427e-17	1.7927e-16	NPNT	255743	NA
NPR1|4881	NPR1|4881	836.225	4601.04	504.34	0.109614	-3.18949	1.95696e-71	3.98858e-69	NPR1	4881	NA
NPW|283869	NPW|283869	83.3029	3.92918	90.3	22.9819	4.52243	0.000310397	0.000949626	NPW	283869	NA
NPY2R|4887	NPY2R|4887	138.976	937.631	68.5717	0.0731329	-3.77334	5.95349e-10	4.00696e-09	NPY2R	4887	NA
NR3C1|2908	NR3C1|2908	3607.43	9328.94	3103.05	0.332627	-1.58802	2.78823e-57	2.76625e-55	NR3C1	2908	1
NR3C2|4306	NR3C2|4306	514.277	1882.76	393.64	0.209076	-2.2579	3.42078e-58	3.64449e-56	NR3C2	4306	NA
NR4A1|3164	NR4A1|3164	6038.85	19142.9	4883.67	0.255116	-1.97077	2.84408e-19	4.66166e-18	NR4A1	3164	NA
NR4A3|8013	NR4A3|8013	473.97	1668.48	368.669	0.22096	-2.17814	3.19807e-16	4.1471e-15	NR4A3	8013	NA
NRG1|3084	NRG1|3084	183.06	712.229	136.412	0.191528	-2.38438	7.77383e-13	7.24129e-12	NRG1	3084	NA
NRG2|9542	NRG2|9542	73.2034	307.379	52.5598	0.170994	-2.54799	7.09322e-17	9.70131e-16	NRG2	9542	NA
NRN1|51299	NRN1|51299	870.153	2824.96	697.828	0.247022	-2.01729	1.42343e-49	1.03855e-47	NRN1	51299	NA
NRXN1|9378	NRXN1|9378	121.679	331.367	103.195	0.311421	-1.68306	0.000168064	0.000538326	NRXN1	9378	NA
NTF4|4909	NTF4|4909	45.1405	199.098	31.5684	0.158557	-2.65693	6.00164e-13	5.66651e-12	NTF4	4909	NA
NTRK2|4915	NTRK2|4915	5222.06	22375.7	3709.89	0.1658	-2.59248	1.0627e-25	2.49395e-24	NTRK2	4915	NA
NUAK2|81788	NUAK2|81788	628.602	141.64	671.53	4.7411	2.24522	5.9e-29	1.64875e-27	NUAK2	81788	NA
NUF2|83540	NUF2|83540	923.897	68.847	999.273	14.5144	3.85941	1.10527e-61	1.45951e-59	NUF2	83540	NA
NUP210|23225	NUP210|23225	7033.57	2248.78	7455.37	3.3153	1.72914	6.34542e-43	3.48924e-41	NUP210	23225	NA
NUSAP1|51203	NUSAP1|51203	2376.47	327.13	2557.13	7.81685	2.96659	1.42056e-81	5.43612e-79	NUSAP1	51203	1
NXPH4|11247	NXPH4|11247	379.793	74.7348	406.686	5.44172	2.44406	8.99171e-06	3.52285e-05	NXPH4	11247	NA
OAS2|4939	OAS2|4939	6751.91	2326.59	7142.02	3.06974	1.61812	1.68994e-13	1.66955e-12	OAS2	4939	NA
OASL|8638	OASL|8638	1076.53	221.338	1151.92	5.20433	2.37971	4.87118e-14	5.13143e-13	OASL	8638	NA
ODF3L1|161753	ODF3L1|161753	18.2394	68.4051	13.8171	0.201989	-2.30765	8.30148e-05	0.000280067	ODF3L1	161753	NA
ODZ1|10178	ODZ1|10178	67.5153	178.271	57.7516	0.323953	-1.62614	4.26244e-06	1.74776e-05	ODZ1	10178	NA
ODZ2|57451	ODZ2|57451	375.91	1369.36	288.333	0.210561	-2.24769	2.95107e-41	1.48751e-39	ODZ2	57451	NA
OGN|4969	OGN|4969	1890.8	7539.75	1392.82	0.184731	-2.4365	1.27689e-16	1.72004e-15	OGN	4969	NA
OIP5|11339	OIP5|11339	224.826	34.549	241.6	6.99296	2.8059	6.40439e-20	1.0967e-18	OIP5	11339	NA
OLR1|4973	OLR1|4973	997.541	268.593	1061.8	3.9532	1.98302	3.35125e-31	1.03524e-29	OLR1	4973	NA
ONECUT2|9480	ONECUT2|9480	212.027	24.9093	228.522	9.17418	3.19758	4.38698e-08	2.36993e-07	ONECUT2	9480	NA
ORC1L|4998	ORC1L|4998	355.152	77.0998	379.663	4.92431	2.29992	5.55578e-21	1.00572e-19	ORC1L	4998	1
ORC6L|23594	ORC6L|23594	409.344	73.6106	438.94	5.96301	2.57604	1.62524e-26	4.03641e-25	ORC6L	23594	NA
OSR1|130497	OSR1|130497	505.053	1700.55	399.665	0.235021	-2.08914	3.65447e-21	6.69843e-20	OSR1	130497	NA
OTX1|5013	OTX1|5013	105.084	24.8256	112.159	4.51788	2.17564	4.60038e-08	2.47665e-07	OTX1	5013	NA
OVCH2|341277	OVCH2|341277	8.96928	63.2992	4.17986	0.0660334	-3.92066	1.61916e-07	8.12657e-07	OVCH2	341277	NA
OXTR|5021	OXTR|5021	2007.93	15885.2	784.595	0.0493916	-4.33959	2.88338e-111	4.50552e-108	OXTR	5021	NA
P2RX6|9127	P2RX6|9127	17.7247	61.7279	13.8456	0.224301	-2.15649	0.000288446	0.000888848	P2RX6	9127	NA
P2RY11|5032	P2RY11|5032	343.386	127.415	362.425	2.84444	1.50815	9.78614e-10	6.40042e-09	P2RY11	5032	NA
P2RY12|64805	P2RY12|64805	80.9167	345.811	57.5651	0.166464	-2.58672	3.16734e-18	4.8012e-17	P2RY12	64805	NA
P2RY6|5031	P2RY6|5031	288.243	100.867	304.761	3.02143	1.59523	2.82925e-10	1.97437e-09	P2RY6	5031	NA
P4HA3|283208	P4HA3|283208	509.161	79.2047	547.063	6.90696	2.78805	5.07667e-35	1.85923e-33	P4HA3	283208	NA
PACRG|135138	PACRG|135138	25.131	85.3575	19.8218	0.232221	-2.10643	3.16102e-05	0.000114359	PACRG	135138	NA
PACSIN1|29993	PACSIN1|29993	245.152	39.4827	263.283	6.66832	2.73732	1.45447e-20	2.57533e-19	PACSIN1	29993	NA
PAFAH1B3|5050	PAFAH1B3|5050	3432.68	738.023	3670.23	4.97305	2.31413	6.30471e-43	3.47705e-41	PAFAH1B3	5050	1
PAK3|5063	PAK3|5063	41.6275	207.712	26.9865	0.129923	-2.94428	3.04065e-14	3.27674e-13	PAK3	5063	NA
PAK7|57144	PAK7|57144	43.1406	269.453	23.1902	0.086064	-3.53845	7.21801e-23	1.48567e-21	PAK7	57144	NA
PALM2-AKAP2|445815	PALM2-AKAP2|445815	3005.36	9226.62	2456.93	0.266287	-1.90895	6.54887e-84	2.92376e-81	PALM2-AKAP2	445815	NA
PALMD|54873	PALMD|54873	1886.15	7783.58	1366.27	0.175532	-2.51019	2.69879e-96	2.0242e-93	PALMD	54873	NA
PAMR1|25891	PAMR1|25891	618.593	4051.45	315.972	0.0779897	-3.68057	1.94509e-165	1.21575e-161	PAMR1	25891	NA
PANX2|56666	PANX2|56666	307.396	103.191	325.398	3.15335	1.65689	2.82511e-08	1.56403e-07	PANX2	56666	NA
PAPPA2|60676	PAPPA2|60676	20.1036	106.042	12.5278	0.118141	-3.08142	1.99627e-06	8.60311e-06	PAPPA2	60676	NA
PAQR4|124222	PAQR4|124222	3353.4	573.104	3598.5	6.27896	2.65052	2.67127e-56	2.54258e-54	PAQR4	124222	NA
PAQR6|79957	PAQR6|79957	298.359	108.412	315.104	2.90654	1.5393	5.99747e-08	3.17972e-07	PAQR6	79957	NA
PAR5|8123	PAR5|8123	67.2126	202.575	55.2799	0.272886	-1.87363	2.46715e-08	1.37601e-07	PAR5	8123	NA
PARD6B|84612	PARD6B|84612	2628.06	720.942	2796.18	3.8785	1.9555	2.05078e-11	1.61776e-10	PARD6B	84612	NA
PARK2|5071	PARK2|5071	133.617	367.202	113.026	0.307803	-1.69992	2.06894e-11	1.6314e-10	PARK2	5071	NA
PAX2|5076	PAX2|5076	99.4113	21.1517	106.31	5.02609	2.32944	4.43826e-08	2.39556e-07	PAX2	5076	NA
PAX7|5081	PAX7|5081	163.98	3.45943	178.131	51.4913	5.68626	1.24207e-06	5.51374e-06	PAX7	5081	NA
PBK|55872	PBK|55872	799.813	80.7419	863.202	10.6909	3.41831	2.94801e-62	4.12524e-60	PBK	55872	NA
PCDH18|54510	PCDH18|54510	1514.36	4275.92	1270.92	0.297227	-1.75036	4.65378e-46	2.82405e-44	PCDH18	54510	NA
PCDHA1|56147	PCDHA1|56147	127.283	42.2057	134.783	3.19348	1.67513	6.65625e-06	2.65491e-05	PCDHA1	56147	NA
PCDHGA2|56113	PCDHGA2|56113	168.063	436.911	144.363	0.330418	-1.59764	6.34861e-12	5.35024e-11	PCDHGA2	56113	NA
PCDHGA3|56112	PCDHGA3|56112	55.006	159.073	45.832	0.288119	-1.79526	1.36289e-06	6.02157e-06	PCDHGA3	56112	NA
PCDHGB7|56099	PCDHGB7|56099	415.934	1228.37	344.314	0.280301	-1.83495	7.05801e-31	2.15195e-29	PCDHGB7	56099	NA
PCK1|5105	PCK1|5105	405.989	3221.03	157.831	0.0490002	-4.35107	2.11723e-15	2.54978e-14	PCK1	5105	NA
PCOLCE2|26577	PCOLCE2|26577	657.737	4816.78	291.099	0.0604344	-4.04849	2.10927e-43	1.17711e-41	PCOLCE2	26577	NA
PCSK1N|27344	PCSK1N|27344	244.713	36.3196	263.084	7.24359	2.8567	7.3198e-06	2.90299e-05	PCSK1N	27344	NA
PCSK4|54760	PCSK4|54760	232.503	85.1428	245.494	2.88332	1.52773	8.51515e-08	4.44138e-07	PCSK4	54760	NA
PDCD1|5133	PDCD1|5133	105.534	32.1931	111.999	3.47898	1.79867	9.29625e-06	3.63609e-05	PDCD1	5133	NA
PDE11A|50940	PDE11A|50940	140.348	497.265	108.884	0.218966	-2.19122	1.76338e-14	1.94272e-13	PDE11A	50940	NA
PDE1C|5137	PDE1C|5137	111.182	618.947	66.4204	0.107312	-3.22012	1.22089e-40	6.00864e-39	PDE1C	5137	NA
PDE2A|5138	PDE2A|5138	669.73	3317.64	436.306	0.131511	-2.92674	1.16202e-117	2.72363e-114	PDE2A	5138	NA
PDE3B|5140	PDE3B|5140	596.527	3237.65	363.701	0.112335	-3.15412	1.08081e-30	3.26877e-29	PDE3B	5140	NA
PDE7B|27115	PDE7B|27115	212.686	547.476	183.173	0.334577	-1.57959	1.33619e-14	1.49492e-13	PDE7B	27115	NA
PDGFD|80310	PDGFD|80310	1557.04	4818.08	1269.57	0.2635	-1.92412	3.48022e-71	7.01694e-69	PDGFD	80310	NA
PDK4|5166	PDK4|5166	4527.59	25557.1	2673.75	0.104619	-3.25679	9.13365e-30	2.64298e-28	PDK4	5166	NA
PDLIM3|27295	PDLIM3|27295	2174.97	6777.75	1769.21	0.261032	-1.9377	2.60926e-68	5.09649e-66	PDLIM3	27295	NA
PDZD2|23037	PDZD2|23037	1637.28	6054.22	1247.91	0.206123	-2.27843	5.8124e-54	4.95401e-52	PDZD2	23037	NA
PEAR1|375033	PEAR1|375033	467.377	1497.73	376.547	0.251411	-1.99188	2.45944e-40	1.18858e-38	PEAR1	375033	NA
PELI2|57161	PELI2|57161	505.023	1458.98	420.928	0.288509	-1.79331	4.8906e-35	1.79811e-33	PELI2	57161	NA
PER1|5187	PER1|5187	2518.03	8199.13	2017.21	0.246028	-2.02311	2.16668e-51	1.71423e-49	PER1	5187	NA
PFKFB1|5207	PFKFB1|5207	77.6161	415.499	47.8303	0.115115	-3.11885	1.48553e-27	3.87956e-26	PFKFB1	5207	NA
PGM5|5239	PGM5|5239	534.822	2158.97	391.646	0.181404	-2.46272	1.0805e-57	1.10713e-55	PGM5	5239	NA
PHYHIPL|84457	PHYHIPL|84457	43.168	123.443	36.0915	0.292375	-1.77411	9.49162e-06	3.70554e-05	PHYHIPL	84457	NA
PHYHIP|9796	PHYHIP|9796	114.049	396.435	89.1556	0.224893	-2.15269	1.15845e-06	5.16577e-06	PHYHIP	9796	NA
PI16|221476	PI16|221476	959.749	6055.99	510.493	0.0842955	-3.5684	8.85641e-36	3.35488e-34	PI16	221476	NA
PID1|55022	PID1|55022	372.773	1418.66	280.573	0.197773	-2.33808	1.9329e-50	1.46144e-48	PID1	55022	NA
PIF1|80119	PIF1|80119	131.451	26.3188	140.719	5.34671	2.41865	8.6227e-11	6.36803e-10	PIF1	80119	NA
PIGR|5284	PIGR|5284	5053.49	21069.3	3641.63	0.17284	-2.53249	1.71896e-09	1.09633e-08	PIGR	5284	NA
PIK3C2G|5288	PIK3C2G|5288	314.576	1643.61	197.416	0.120111	-3.05755	4.3662e-58	4.62545e-56	PIK3C2G	5288	NA
PIK3R1|5295	PIK3R1|5295	9059.44	22603	7865.52	0.347986	-1.5229	1.23471e-56	1.19341e-54	PIK3R1	5295	NA
PITX1|5307	PITX1|5307	1715.46	111.838	1856.83	16.6028	4.05336	7.13382e-42	3.71573e-40	PITX1	5307	NA
PKD1L2|114780	PKD1L2|114780	66.873	308.205	45.5986	0.147949	-2.75683	2.59579e-18	3.97336e-17	PKD1L2	114780	NA
PKDCC|91461	PKDCC|91461	545.336	1364.73	473.103	0.346663	-1.52839	5.1622e-12	4.3839e-11	PKDCC	91461	NA
PKHD1L1|93035	PKHD1L1|93035	50.6335	374.724	22.0635	0.0588794	-4.08609	2.80786e-37	1.14457e-35	PKHD1L1	93035	NA
PKIB|5570	PKIB|5570	2660.49	910.221	2814.79	3.09242	1.62874	1.76796e-11	1.41068e-10	PKIB	5570	NA
PKMYT1|9088	PKMYT1|9088	1095.39	68.1339	1185.95	17.4062	4.12153	1.07304e-83	4.57288e-81	PKMYT1	9088	NA
PLA2G10|8399	PLA2G10|8399	67.1641	9.24044	72.2703	7.82109	2.96737	8.06586e-08	4.21642e-07	PLA2G10	8399	NA
PLA2R1|22925	PLA2R1|22925	890.923	2401.43	757.765	0.315548	-1.66407	2.99179e-39	1.36494e-37	PLA2R1	22925	NA
PLAC1|10761	PLAC1|10761	73.4704	2.71186	79.708	29.3924	4.87737	2.11715e-16	2.78587e-15	PLAC1	10761	NA
PLAC2|257000	PLAC2|257000	991.654	201.07	1061.35	5.2785	2.40013	7.99546e-15	9.12494e-14	PLAC2	257000	NA
PLAC9|219348	PLAC9|219348	347.45	1595.46	237.433	0.148818	-2.74838	2.2047e-34	7.81479e-33	PLAC9	219348	NA
PLAGL1|5325	PLAGL1|5325	781.869	2116.8	664.19	0.313771	-1.67222	1.14502e-37	4.76058e-36	PLAGL1	5325	NA
PLAUR|5329	PLAUR|5329	2017.71	645.039	2138.71	3.31564	1.72929	1.04072e-28	2.86138e-27	PLAUR	5329	NA
PLCH2|9651	PLCH2|9651	435.652	1122.38	375.114	0.334213	-1.58116	2.77347e-23	5.83673e-22	PLCH2	9651	NA
PLCXD3|345557	PLCXD3|345557	96.7862	347.98	74.6425	0.214502	-2.22094	2.09499e-15	2.52625e-14	PLCXD3	345557	NA
PLEKHH2|130271	PLEKHH2|130271	524.865	1595.05	430.524	0.269913	-1.88943	8.23255e-39	3.64937e-37	PLEKHH2	130271	NA
PLEKHM3|389072	PLEKHM3|389072	812.042	2036.53	704.098	0.345735	-1.53226	4.05049e-30	1.19608e-28	PLEKHM3	389072	NA
PLIN1|5346	PLIN1|5346	4748.66	40452.8	1601.18	0.0395815	-4.65903	4.22724e-51	3.27541e-49	PLIN1	5346	NA
PLIN4|729359	PLIN4|729359	9215.23	76788.7	3258.34	0.0424326	-4.55868	1.48113e-40	7.25133e-39	PLIN4	729359	NA
PLK1|5347	PLK1|5347	1633.55	152.363	1764.12	11.5784	3.53337	1.22608e-71	2.5264e-69	PLK1	5347	1
PLK4|10733	PLK4|10733	607.709	193.851	644.193	3.32314	1.73255	3.73672e-19	6.07695e-18	PLK4	10733	NA
PLSCR4|57088	PLSCR4|57088	1328.75	4341.97	1063.12	0.244849	-2.03004	5.50473e-74	1.41396e-71	PLSCR4	57088	NA
PLXNA4|91584	PLXNA4|91584	772.584	3772.14	508.161	0.134714	-2.89203	7.94958e-42	4.1064e-40	PLXNA4	91584	NA
PMAIP1|5366	PMAIP1|5366	990.446	336.238	1048.12	3.11719	1.64025	2.25178e-15	2.70487e-14	PMAIP1	5366	1
PNCK|139728	PNCK|139728	114.314	14.1277	123.146	8.71664	3.12377	1.85135e-11	1.47096e-10	PNCK	139728	NA
POC1A|25886	POC1A|25886	648.646	160.073	691.716	4.32124	2.11145	6.27922e-27	1.59541e-25	POC1A	25886	NA
PODXL2|50512	PODXL2|50512	2581.43	916.721	2728.18	2.97602	1.57339	3.69745e-18	5.57771e-17	PODXL2	50512	NA
POLE2|5427	POLE2|5427	271.135	84.7206	287.568	3.39431	1.76312	1.82161e-11	1.4504e-10	POLE2	5427	1
POLQ|10721	POLQ|10721	419.563	72.6185	450.148	6.1988	2.63199	3.18103e-29	8.98304e-28	POLQ	10721	NA
POLR3K|51728	POLR3K|51728	1501.46	555.439	1584.86	2.85335	1.51265	1.33069e-23	2.85816e-22	POLR3K	51728	NA
POSTN|10631	POSTN|10631	59413.3	16087.7	63232.7	3.93049	1.97471	4.6853e-32	1.50952e-30	POSTN	10631	NA
PP14571|100130449	PP14571|100130449	287.268	34.5964	309.542	8.94724	3.16144	2.02013e-17	2.87619e-16	PP14571	100130449	NA
PPAP2A|8611	PPAP2A|8611	2326.96	6295.74	1977.09	0.314037	-1.67099	8.63434e-59	9.52368e-57	PPAP2A	8611	NA
PPAP2B|8613	PPAP2B|8613	4029.99	12164.6	3312.89	0.272339	-1.87652	1.28131e-87	7.06642e-85	PPAP2B	8613	NA
PPAPDC1A|196051	PPAPDC1A|196051	376.412	11.9743	408.539	34.1178	5.09245	2.38313e-66	4.1376e-64	PPAPDC1A	196051	NA
PPARG|5468	PPARG|5468	771.536	3837.15	501.288	0.130641	-2.93632	3.89646e-51	3.04427e-49	PPARG	5468	1
PPFIA4|8497	PPFIA4|8497	214.833	77.4508	226.943	2.93016	1.55098	9.36096e-07	4.2311e-06	PPFIA4	8497	NA
PPM1E|22843	PPM1E|22843	171.237	36.3571	183.127	5.03689	2.33253	1.3746e-05	5.23457e-05	PPM1E	22843	NA
PPM1J|333926	PPM1J|333926	686.753	191.878	730.378	3.80646	1.92845	8.59438e-23	1.75357e-21	PPM1J	333926	NA
PPP1R12B|4660	PPP1R12B|4660	3308.39	11699.3	2568.7	0.219559	-2.18732	1.25786e-116	2.1442e-113	PPP1R12B	4660	NA
PPP1R14A|94274	PPP1R14A|94274	149.679	421.317	125.733	0.298429	-1.74454	6.23495e-06	2.49598e-05	PPP1R14A	94274	NA
PPP1R14B|26472	PPP1R14B|26472	4105.12	1429.21	4341.02	3.03734	1.60281	3.18772e-22	6.31182e-21	PPP1R14B	26472	NA
PPP1R16B|26051	PPP1R16B|26051	750.715	1958.42	644.251	0.328964	-1.604	1.29175e-23	2.78089e-22	PPP1R16B	26051	NA
PPP1R1A|5502	PPP1R1A|5502	994.13	5357.29	609.499	0.11377	-3.13581	8.81482e-38	3.70598e-36	PPP1R1A	5502	NA
PPP2R2B|5521	PPP2R2B|5521	53.2059	153.588	44.3567	0.288804	-1.79184	1.50071e-06	6.58548e-06	PPP2R2B	5521	NA
PPP2R2C|5522	PPP2R2C|5522	1210.97	117.06	1307.4	11.1687	3.48138	5.09706e-32	1.63937e-30	PPP2R2C	5522	NA
PRAME|23532	PRAME|23532	1553.78	43.8667	1686.89	38.4549	5.2651	1.28084e-14	1.43556e-13	PRAME	23532	NA
PRC1|9055	PRC1|9055	3210.43	562.774	3443.84	6.11939	2.61339	6.7644e-54	5.73933e-52	PRC1	9055	NA
PRDM16|63976	PRDM16|63976	73.9846	185.664	64.1395	0.34546	-1.53341	6.11434e-06	2.45083e-05	PRDM16	63976	NA
PRELP|5549	PRELP|5549	4049.07	10996.6	3436.62	0.312516	-1.678	3.50282e-11	2.70071e-10	PRELP	5549	NA
PREX2|80243	PREX2|80243	202.888	773.729	152.565	0.197182	-2.3424	1.12918e-29	3.26244e-28	PREX2	80243	NA
PRG4|10216	PRG4|10216	525.339	2241.61	374.042	0.166864	-2.58326	6.50002e-16	8.19099e-15	PRG4	10216	NA
PRIMA1|145270	PRIMA1|145270	262.216	760.379	218.301	0.287095	-1.8004	8.85629e-22	1.69453e-20	PRIMA1	145270	NA
PRKAR2B|5577	PRKAR2B|5577	3689.44	11313.7	3017.34	0.266698	-1.90672	2.58726e-30	7.68838e-29	PRKAR2B	5577	NA
PROC|5624	PROC|5624	38.1847	4.08839	41.1905	10.075	3.33271	7.29734e-06	2.89531e-05	PROC	5624	NA
PROS1|5627	PROS1|5627	1552.05	5065.72	1242.3	0.245237	-2.02775	2.27173e-81	8.51946e-79	PROS1	5627	1
PROX1|5629	PROX1|5629	50.3388	197.335	37.3804	0.189426	-2.40029	2.96197e-11	2.30265e-10	PROX1	5629	NA
PRR15|222171	PRR15|222171	1764.31	406.374	1884.01	4.63616	2.21293	2.48455e-23	5.24638e-22	PRR15	222171	NA
PRR19|284338	PRR19|284338	182.946	56.7785	194.068	3.41798	1.77314	1.17519e-08	6.78865e-08	PRR19	284338	NA
PRR7|80758	PRR7|80758	177.966	49.7317	189.27	3.80583	1.92821	2.61864e-09	1.63674e-08	PRR7	80758	1
PRRT3|285368	PRRT3|285368	926.259	264.018	984.638	3.72943	1.89895	1.19694e-26	3.00855e-25	PRRT3	285368	NA
PRRT4|401399	PRRT4|401399	68.3661	381.812	40.7345	0.106687	-3.22854	3.23071e-23	6.75351e-22	PRRT4	401399	NA
PSD2|84249	PSD2|84249	35.6522	125.61	27.722	0.220699	-2.17985	5.74047e-07	2.67361e-06	PSD2	84249	NA
PSMD3|5709	PSMD3|5709	12872.1	4777.87	13585.7	2.84346	1.50765	7.80655e-05	0.000264703	PSMD3	5709	NA
PSRC1|84722	PSRC1|84722	579.292	184.051	614.134	3.33676	1.73845	2.16548e-18	3.34196e-17	PSRC1	84722	1
PTCH1|5727	PTCH1|5727	498.328	1230.87	433.752	0.352396	-1.50473	4.15219e-22	8.14411e-21	PTCH1	5727	NA
PTCH2|8643	PTCH2|8643	109.452	285.522	93.9306	0.328978	-1.60394	4.73856e-09	2.86807e-08	PTCH2	8643	NA
PTCHD1|139411	PTCHD1|139411	168.129	547.386	134.696	0.246071	-2.02286	1.49619e-11	1.20305e-10	PTCHD1	139411	NA
PTCHD2|57540	PTCHD2|57540	81.3694	16.6883	87.0713	5.2175	2.38336	1.54226e-06	6.75678e-06	PTCHD2	57540	NA
PTGFR|5737	PTGFR|5737	216.454	756.903	168.811	0.223028	-2.1647	3.79515e-14	4.03647e-13	PTGFR	5737	NA
PTGIS|5740	PTGIS|5740	1674.96	5014.3	1380.59	0.27533	-1.86077	1.05304e-33	3.67017e-32	PTGIS	5740	NA
PTH1R|5745	PTH1R|5745	109.708	368.04	86.9348	0.23621	-2.08186	1.13618e-15	1.39885e-14	PTH1R	5745	NA
PTK6|5753	PTK6|5753	1020.52	301.735	1083.88	3.59218	1.84486	9.45244e-27	2.38872e-25	PTK6	5753	NA
PTN|5764	PTN|5764	2227.6	9659.43	1572.45	0.162789	-2.61892	4.81138e-09	2.90933e-08	PTN	5764	NA
PTPN14|5784	PTPN14|5784	695.132	1763.69	600.934	0.340726	-1.55331	1.91865e-29	5.501e-28	PTPN14	5784	NA
PTPRB|5787	PTPRB|5787	1932.12	5381.91	1628.01	0.302496	-1.72501	2.90325e-58	3.11079e-56	PTPRB	5787	NA
PTRF|284119	PTRF|284119	16789.4	44948.4	14307.1	0.3183	-1.65154	1.6468e-77	5.14653e-75	PTRF	284119	NA
PTTG1|9232	PTTG1|9232	1219.68	142.869	1314.6	9.20146	3.20186	2.12021e-52	1.72852e-50	PTTG1	9232	NA
PVALB|5816	PVALB|5816	739.646	26.1044	802.548	30.7438	4.94222	5.44119e-06	2.19414e-05	PVALB	5816	NA
PVRL3|25945	PVRL3|25945	152.603	427.778	128.345	0.300027	-1.73684	8.23662e-13	7.65336e-12	PVRL3	25945	NA
PYCARD|29108	PYCARD|29108	2481.01	731.51	2635.23	3.60246	1.84898	2.13961e-17	3.03938e-16	PYCARD	29108	NA
PYCR1|5831	PYCR1|5831	6798.07	1575.52	7258.46	4.60703	2.20384	3.34214e-57	3.26399e-55	PYCR1	5831	1
PYCRL|65263	PYCRL|65263	1779.21	561.673	1886.54	3.35878	1.74794	3.45676e-31	1.06608e-29	PYCRL	65263	NA
PYDC1|260434	PYDC1|260434	230.441	12.6826	249.637	19.6834	4.29891	1.91544e-10	1.3579e-09	PYDC1	260434	NA
PYGM|5837	PYGM|5837	73.5403	351.977	48.9949	0.139199	-2.84478	9.20965e-06	3.60447e-05	PYGM	5837	NA
PYY|5697	PYY|5697	45.1111	3.70857	48.7609	13.1482	3.71679	3.28093e-05	0.000118377	PYY	5697	NA
RAB26|25837	RAB26|25837	497.049	58.4054	535.717	9.17239	3.1973	4.03225e-28	1.08167e-26	RAB26	25837	NA
RAB31|11031	RAB31|11031	10171.2	3447.9	10763.9	3.12188	1.64241	7.02905e-20	1.19929e-18	RAB31	11031	1
RACGAP1|29127	RACGAP1|29127	2603.07	758.974	2765.63	3.64391	1.86549	3.55369e-41	1.78647e-39	RACGAP1	29127	NA
RAD51AP1|10635	RAD51AP1|10635	663.337	150.596	708.538	4.70489	2.23416	1.81105e-25	4.18731e-24	RAD51AP1	10635	NA
RAD51|5888	RAD51|5888	509.499	86.6454	546.776	6.3105	2.65775	5.22584e-33	1.75295e-31	RAD51	5888	NA
RAD54B|25788	RAD54B|25788	525.956	169.303	557.397	3.29231	1.7191	2.64879e-17	3.72878e-16	RAD54B	25788	NA
RAD54L|8438	RAD54L|8438	472.765	62.018	508.974	8.20688	3.03683	8.93492e-39	3.94209e-37	RAD54L	8438	NA
RAG1AP1|55974	RAG1AP1|55974	5112.39	1454.19	5434.88	3.73739	1.90203	1.48247e-46	9.20454e-45	RAG1AP1	55974	NA
RAMP1|10267	RAMP1|10267	1000.45	129.735	1077.21	8.30315	3.05366	3.54853e-11	2.73146e-10	RAMP1	10267	NA
RAPGEF3|10411	RAPGEF3|10411	997.607	2566.44	859.307	0.334824	-1.57853	1.13346e-38	4.96576e-37	RAPGEF3	10411	NA
RASL10A|10633	RASL10A|10633	55.6405	215.542	41.5445	0.192745	-2.37524	1.81088e-12	1.61926e-11	RASL10A	10633	NA
RASL11B|65997	RASL11B|65997	415.265	153.224	438.365	2.86094	1.51649	5.86149e-12	4.95978e-11	RASL11B	65997	NA
RASSF6|166824	RASSF6|166824	521.701	1322.67	451.092	0.341047	-1.55196	5.48611e-09	3.28974e-08	RASSF6	166824	NA
RASSF7|8045	RASSF7|8045	1712	611.058	1809.05	2.96053	1.56585	4.35097e-16	5.58037e-15	RASSF7	8045	NA
RASSF9|9182	RASSF9|9182	93.8436	316.958	74.1751	0.234022	-2.09529	6.26731e-14	6.5035e-13	RASSF9	9182	NA
RBMS3|27303	RBMS3|27303	139.376	493.336	108.173	0.219269	-2.18923	8.24757e-20	1.39576e-18	RBMS3	27303	NA
RBP4|5950	RBP4|5950	1162.61	8959.44	475.288	0.0530488	-4.23654	6.27079e-43	3.46854e-41	RBP4	5950	NA
RBP7|116362	RBP7|116362	772.14	2454.67	623.818	0.254135	-1.97633	4.34499e-48	2.94126e-46	RBP7	116362	NA
RCAN1|1827	RCAN1|1827	4432.81	13390.3	3643.17	0.272075	-1.87792	1.67104e-32	5.49714e-31	RCAN1	1827	NA
RCOR2|283248	RCOR2|283248	322.527	60.3476	345.639	5.72747	2.5179	8.68927e-05	0.000292413	RCOR2	283248	NA
RDH16|8608	RDH16|8608	171.148	20.31	184.445	9.08146	3.18292	5.07745e-09	3.05838e-08	RDH16	8608	NA
RDH5|5959	RDH5|5959	275.855	1862.34	136	0.0730267	-3.77543	1.47751e-48	1.02232e-46	RDH5	5959	NA
RDM1|201299	RDM1|201299	42.7634	4.77748	46.112	9.65196	3.27082	2.09134e-06	8.97773e-06	RDM1	201299	NA
RECK|8434	RECK|8434	979.042	2771.65	821.016	0.29622	-1.75526	1.42492e-46	8.87666e-45	RECK	8434	NA
RECQL4|9401	RECQL4|9401	1359.31	194.974	1461.95	7.49814	2.90653	5.72002e-50	4.2562e-48	RECQL4	9401	NA
RELL2|285613	RELL2|285613	178.441	57.0423	189.143	3.31583	1.72937	3.3389e-08	1.83117e-07	RELL2	285613	NA
RELN|5649	RELN|5649	275.205	1448.68	171.758	0.118561	-3.07629	4.95184e-13	4.71808e-12	RELN	5649	NA
RELT|84957	RELT|84957	504.919	170.358	534.412	3.13698	1.64938	7.72496e-16	9.68253e-15	RELT	84957	NA
REM2|161253	REM2|161253	86.8873	27.3953	92.1318	3.36305	1.74977	0.000124537	0.000408395	REM2	161253	NA
RERGL|79785	RERGL|79785	117.807	569.427	77.9948	0.136971	-2.86806	3.60234e-23	7.51362e-22	RERGL	79785	NA
RET|5979	RET|5979	3626.83	498.846	3902.58	7.82321	2.96776	3.58658e-14	3.82766e-13	RET	5979	NA
RGN|9104	RGN|9104	127.994	391.827	104.736	0.267301	-1.90346	3.3165e-14	3.55155e-13	RGN	9104	NA
RGS2|5997	RGS2|5997	2316.07	8281.76	1790.17	0.216158	-2.20984	2.60207e-26	6.35305e-25	RGS2	5997	1
RGS4|5999	RGS4|5999	667.719	228.916	706.401	3.08585	1.62567	3.30713e-10	2.29334e-09	RGS4	5999	NA
RGS6|9628	RGS6|9628	66.4803	247.032	50.5639	0.204686	-2.28852	1.53786e-12	1.38837e-11	RGS6	9628	NA
RGS7BP|401190	RGS7BP|401190	26.9629	89.5937	21.4417	0.239322	-2.06298	0.000122372	0.000401928	RGS7BP	401190	NA
RHBDL1|9028	RHBDL1|9028	223.941	32.1224	240.851	7.49791	2.90649	1.03255e-15	1.27545e-14	RHBDL1	9028	NA
RHBG|57127	RHBG|57127	43.6079	6.94762	46.8396	6.74182	2.75314	3.41913e-05	0.000122961	RHBG	57127	NA
RHOF|54509	RHOF|54509	436.506	146.45	462.076	3.15517	1.65772	4.195e-13	4.02149e-12	RHOF	54509	NA
RHOJ|57381	RHOJ|57381	501.147	1368.95	424.646	0.310198	-1.68874	1.58375e-30	4.75911e-29	RHOJ	57381	NA
RHOU|58480	RHOU|58480	1690.67	4348.66	1456.36	0.334899	-1.5782	1.11988e-33	3.88868e-32	RHOU	58480	NA
RHPN1|114822	RHPN1|114822	2094.42	490.674	2235.8	4.55659	2.18795	5.51229e-30	1.61754e-28	RHPN1	114822	NA
RIBC2|26150	RIBC2|26150	142.587	40.2984	151.604	3.76203	1.91151	4.73404e-08	2.54349e-07	RIBC2	26150	NA
RIC3|79608	RIC3|79608	203.501	628.126	166.069	0.264388	-1.91927	1.24082e-21	2.3407e-20	RIC3	79608	NA
RIMS2|9699	RIMS2|9699	146.289	32.0493	156.359	4.87871	2.2865	9.09486e-05	0.000304967	RIMS2	9699	NA
RIMS3|9783	RIMS3|9783	450.558	1235.05	381.402	0.308816	-1.69518	3.06139e-28	8.25958e-27	RIMS3	9783	NA
RIMS4|140730	RIMS4|140730	2034.73	196.499	2196.78	11.1796	3.4828	4.02883e-12	3.46694e-11	RIMS4	140730	NA
RLTPR|146206	RLTPR|146206	216.058	54.8191	230.272	4.20059	2.07059	3.86711e-08	2.10424e-07	RLTPR	146206	NA
RNASE7|84659	RNASE7|84659	28.3729	139.559	18.5714	0.133072	-2.90972	1.24576e-10	9.00164e-10	RNASE7	84659	NA
RNASEH2A|10535	RNASEH2A|10535	1733.57	552.972	1837.64	3.32321	1.73258	6.80946e-31	2.07955e-29	RNASEH2A	10535	NA
RNF150|57484	RNF150|57484	240.731	923.422	180.549	0.195522	-2.3546	1.11661e-33	3.88452e-32	RNF150	57484	NA
RNF186|54546	RNF186|54546	19.8589	113.057	11.6431	0.102984	-3.27951	5.35082e-11	4.02621e-10	RNF186	54546	NA
RNF39|80352	RNF39|80352	364.19	1019.7	306.403	0.300483	-1.73464	2.75997e-26	6.71234e-25	RNF39	80352	NA
RNFT2|84900	RNFT2|84900	287.649	66.1366	307.176	4.64457	2.21555	5.56109e-17	7.65048e-16	RNFT2	84900	NA
ROBO2|6092	ROBO2|6092	556.577	70.9489	599.388	8.44816	3.07864	1.87543e-05	7.0038e-05	ROBO2	6092	NA
ROBO3|64221	ROBO3|64221	211.482	588.574	178.24	0.302833	-1.72341	4.13267e-18	6.21425e-17	ROBO3	64221	NA
ROBO4|54538	ROBO4|54538	1297.21	3470.11	1105.66	0.318625	-1.65007	4.32549e-47	2.76817e-45	ROBO4	54538	NA
RPLP0P2|113157	RPLP0P2|113157	189.917	38.9594	203.224	5.21631	2.38303	2.24649e-13	2.19395e-12	RPLP0P2	113157	NA
RRM2|6241	RRM2|6241	2965.29	328.971	3197.69	9.72028	3.281	4.22141e-55	3.73376e-53	RRM2	6241	NA
RRN3P1|730092	RRN3P1|730092	61.8307	157.023	53.4391	0.340326	-1.55501	7.33175e-06	2.9065e-05	RRN3P1	730092	NA
RSAD2|91543	RSAD2|91543	2135.8	703.994	2262.02	3.21312	1.68398	2.10672e-09	1.32873e-08	RSAD2	91543	NA
RSPH1|89765	RSPH1|89765	410.313	130.379	434.991	3.33635	1.73827	3.03903e-13	2.94344e-12	RSPH1	89765	NA
RSPO1|284654	RSPO1|284654	162.439	529.765	130.057	0.2455	-2.02621	0.000114083	0.000377014	RSPO1	284654	NA
RSPO3|84870	RSPO3|84870	277.323	1053.41	208.907	0.198315	-2.33413	6.40602e-28	1.70141e-26	RSPO3	84870	NA
RTBDN|83546	RTBDN|83546	105.675	0.720025	114.927	159.616	7.31846	3.36208e-06	1.40032e-05	RTBDN	83546	NA
RTKN2|219790	RTKN2|219790	512.357	147.819	544.493	3.68351	1.88108	1.74934e-18	2.72442e-17	RTKN2	219790	NA
RUFY4|285180	RUFY4|285180	56.6504	10.9256	60.6813	5.55406	2.47354	0.000326971	0.000995945	RUFY4	285180	NA
RUNDC3B|154661	RUNDC3B|154661	109.75	309.832	92.1121	0.297297	-1.75002	7.26895e-11	5.40016e-10	RUNDC3B	154661	NA
RUNX1T1|862	RUNX1T1|862	125.435	387.546	102.329	0.264043	-1.92115	5.25586e-14	5.50266e-13	RUNX1T1	862	NA
RYR3|6263	RYR3|6263	83.132	419.789	53.4542	0.127336	-2.97329	5.16534e-26	1.23856e-24	RYR3	6263	NA
S100A14|57402	S100A14|57402	11672.6	2258.49	12502.5	5.53578	2.46879	9.86959e-29	2.72154e-27	S100A14	57402	NA
S100B|6285	S100B|6285	777.534	2934.65	587.375	0.200152	-2.32083	1.10373e-10	8.02796e-10	S100B	6285	NA
S100P|6286	S100P|6286	3117.41	124.323	3381.27	27.1974	4.7654	7.43647e-18	1.10056e-16	S100P	6286	NA
S1PR1|1901	S1PR1|1901	1607.8	4779.6	1328.2	0.277889	-1.84742	9.94589e-64	1.54128e-61	S1PR1	1901	NA
SAA1|6288	SAA1|6288	4579.82	25050.1	2775.28	0.110789	-3.17412	2.80028e-16	3.64386e-15	SAA1	6288	NA
SAA2|6289	SAA2|6289	1926.34	10869.9	1137.93	0.104687	-3.25585	6.28934e-09	3.74504e-08	SAA2	6289	NA
SAA4|6291	SAA4|6291	48.603	180.058	37.0147	0.205571	-2.28229	1.19942e-09	7.76599e-09	SAA4	6291	NA
SAC3D1|29901	SAC3D1|29901	727.254	255.37	768.852	3.01074	1.59012	6.48074e-18	9.62919e-17	SAC3D1	29901	NA
SALL4|57167	SALL4|57167	93.6593	13.1496	100.757	7.66232	2.93778	1.07773e-10	7.85408e-10	SALL4	57167	NA
SAMD11|148398	SAMD11|148398	442.506	63.3621	475.929	7.51126	2.90906	5.71761e-16	7.24398e-15	SAMD11	148398	NA
SAMD14|201191	SAMD14|201191	61.6085	10.5862	66.1063	6.24455	2.6426	1.54888e-06	6.78261e-06	SAMD14	201191	NA
SAMD4A|23034	SAMD4A|23034	929.825	2303.79	808.704	0.351033	-1.51032	3.45317e-32	1.11831e-30	SAMD4A	23034	NA
SAMD5|389432	SAMD5|389432	471.893	2684.78	276.818	0.103106	-3.2778	2.12767e-98	1.7346e-95	SAMD5	389432	NA
SBK1|388228	SBK1|388228	2173.84	497.03	2321.66	4.67107	2.22375	3.69974e-47	2.38398e-45	SBK1	388228	NA
SCARA5|286133	SCARA5|286133	484.701	4271.44	150.884	0.0353239	-4.82321	1.93977e-59	2.2044e-57	SCARA5	286133	NA
SCN11A|11280	SCN11A|11280	28.458	93.9057	22.6885	0.24161	-2.04925	4.07958e-05	0.000145005	SCN11A	11280	NA
SCN2A|6326	SCN2A|6326	155.736	676.797	109.802	0.162238	-2.62382	1.33536e-25	3.11822e-24	SCN2A	6326	NA
SCN2B|6327	SCN2B|6327	87.2416	452.31	55.0593	0.121729	-3.03825	1.85758e-29	5.33408e-28	SCN2B	6327	NA
SCN3A|6328	SCN3A|6328	79.7768	433.375	48.6056	0.112156	-3.15642	6.45758e-24	1.40471e-22	SCN3A	6328	NA
SCN3B|55800	SCN3B|55800	91.2978	324.474	70.7424	0.218022	-2.19746	3.31683e-15	3.8993e-14	SCN3B	55800	NA
SCN4A|6329	SCN4A|6329	156.632	730.121	106.077	0.145286	-2.78303	9.53833e-18	1.39948e-16	SCN4A	6329	NA
SCN4B|6330	SCN4B|6330	657.301	2711.3	476.232	0.175647	-2.50925	8.52186e-86	4.09727e-83	SCN4B	6330	NA
SCN5A|6331	SCN5A|6331	31.5429	132.621	22.6324	0.170654	-2.55085	1.44771e-08	8.2762e-08	SCN5A	6331	NA
SCN7A|6332	SCN7A|6332	111.752	356.994	90.1327	0.252477	-1.98578	1.41846e-13	1.41401e-12	SCN7A	6332	NA
SCN9A|6335	SCN9A|6335	60.1483	215.401	46.462	0.2157	-2.2129	4.91336e-10	3.34533e-09	SCN9A	6335	NA
SCT|6343	SCT|6343	26.8684	0.765204	29.1695	38.1199	5.25247	1.95461e-07	9.67807e-07	SCT	6343	NA
SCUBE3|222663	SCUBE3|222663	600.054	76.7113	646.189	8.42366	3.07445	1.73806e-06	7.54406e-06	SCUBE3	222663	NA
SDC1|6382	SDC1|6382	20837.2	6820.77	22072.8	3.23611	1.69426	1.55047e-24	3.48178e-23	SDC1	6382	NA
SDPR|8436	SDPR|8436	1092.82	7293.46	546.202	0.0748892	-3.7391	2.28393e-103	2.25399e-100	SDPR	8436	NA
SDR16C5|195814	SDR16C5|195814	971.41	316.366	1029.16	3.25306	1.7018	1.66789e-07	8.36443e-07	SDR16C5	195814	NA
SDS|10993	SDS|10993	624.994	139.731	667.773	4.779	2.25671	2.88967e-18	4.39451e-17	SDS	10993	NA
SELP|6403	SELP|6403	507.805	1412.79	428.026	0.302965	-1.72278	4.492e-30	1.32228e-28	SELP	6403	NA
SEMA3A|10371	SEMA3A|10371	141.595	361.872	122.177	0.337625	-1.56651	1.1263e-10	8.18257e-10	SEMA3A	10371	NA
SEMA3D|223117	SEMA3D|223117	337.465	1256.64	256.435	0.204063	-2.29291	1.27934e-26	3.20706e-25	SEMA3D	223117	NA
SEMA3G|56920	SEMA3G|56920	1816.81	7464.99	1318.9	0.176678	-2.50081	1.15286e-55	1.05967e-53	SEMA3G	56920	NA
SEMA5A|9037	SEMA5A|9037	2669.52	7342.7	2257.56	0.307456	-1.70155	2.09431e-30	6.25325e-29	SEMA5A	9037	NA
SEMA6D|80031	SEMA6D|80031	675.234	1811	575.111	0.317564	-1.65488	7.0401e-06	2.79798e-05	SEMA6D	80031	NA
SFRP1|6422	SFRP1|6422	14610.3	65566.9	10118.3	0.15432	-2.696	9.94119e-40	4.6836e-38	SFRP1	6422	NA
SGK1|6446	SGK1|6446	3407.5	8782.05	2933.72	0.334058	-1.58183	1.52069e-41	7.72751e-40	SGK1	6446	NA
SGK2|10110	SGK2|10110	79.4275	446.87	47.0359	0.105256	-3.24802	5.76753e-30	1.68716e-28	SGK2	10110	NA
SGOL1|151648	SGOL1|151648	258.311	28.8391	278.54	9.65842	3.27179	3.72545e-27	9.58243e-26	SGOL1	151648	NA
SH2D2A|9047	SH2D2A|9047	212.715	69.3559	225.352	3.24922	1.70009	9.96479e-09	5.8082e-08	SH2D2A	9047	NA
SH3BGRL2|83699	SH3BGRL2|83699	1251.38	3814.32	1025.45	0.268841	-1.89517	3.05633e-62	4.24514e-60	SH3BGRL2	83699	NA
SH3D19|152503	SH3D19|152503	3750.79	10911	3119.59	0.285911	-1.80636	3.93124e-75	1.11689e-72	SH3D19	152503	NA
SH3TC2|79628	SH3TC2|79628	119.745	344.82	99.9039	0.289728	-1.78723	2.87246e-12	2.50635e-11	SH3TC2	79628	NA
SHCBP1|79801	SHCBP1|79801	636.705	110.781	683.067	6.16592	2.62432	1.19086e-36	4.7309e-35	SHCBP1	79801	NA
SHE|126669	SHE|126669	567.864	1831.74	456.448	0.249187	-2.0047	1.12113e-45	6.7596e-44	SHE	126669	NA
SHISA9|729993	SHISA9|729993	467.324	135.911	496.539	3.65343	1.86925	4.10393e-11	3.13326e-10	SHISA9	729993	NA
SHROOM1|134549	SHROOM1|134549	2720.91	785.954	2891.48	3.67895	1.87929	6.2421e-05	0.000215395	SHROOM1	134549	NA
SIAH2|6478	SIAH2|6478	6092.97	2119.71	6443.23	3.03967	1.60392	1.74504e-20	3.0753e-19	SIAH2	6478	NA
SIK2|23235	SIK2|23235	2009.45	6673.18	1598.33	0.239515	-2.06181	8.53581e-74	2.10599e-71	SIK2	23235	NA
SILV|6490	SILV|6490	197.551	494.145	171.405	0.346872	-1.52753	8.98264e-07	4.07041e-06	SILV	6490	NA
SIM2|6493	SIM2|6493	479.754	113.041	512.082	4.53005	2.17953	4.97396e-13	4.73435e-12	SIM2	6493	NA
SIX1|6495	SIX1|6495	1443.03	489.547	1527.08	3.11938	1.64126	1.67399e-11	1.34026e-10	SIX1	6495	NA
SIX2|10736	SIX2|10736	496.478	71.6899	533.925	7.4477	2.89679	8.84317e-13	8.18048e-12	SIX2	10736	NA
SIX3|6496	SIX3|6496	92.0366	13.1594	98.9899	7.52239	2.91119	0.000245012	0.000765577	SIX3	6496	NA
SIX4|51804	SIX4|51804	1295.3	429.753	1371.6	3.19161	1.67429	1.10313e-25	2.58237e-24	SIX4	51804	NA
SKA1|220134	SKA1|220134	441.996	47.2425	476.795	10.0925	3.33521	4.84999e-42	2.55456e-40	SKA1	220134	NA
SKA3|221150	SKA3|221150	551.246	71.7652	593.514	8.27022	3.04793	2.94445e-42	1.57747e-40	SKA3	221150	NA
SLC10A6|345274	SLC10A6|345274	31.405	95.7196	25.7354	0.268862	-1.89506	0.000144723	0.00046901	SLC10A6	345274	NA
SLC11A1|6556	SLC11A1|6556	339.87	116.658	359.547	3.08206	1.6239	1.38299e-12	1.25338e-11	SLC11A1	6556	NA
SLC13A2|9058	SLC13A2|9058	359.975	1173.17	288.288	0.245735	-2.02483	9.28316e-09	5.43964e-08	SLC13A2	9058	NA
SLC16A12|387700	SLC16A12|387700	51.5017	200.953	38.3269	0.190726	-2.39043	2.86482e-11	2.23361e-10	SLC16A12	387700	NA
SLC16A3|9123	SLC16A3|9123	2274.82	444.746	2436.15	5.47762	2.45355	1.95522e-25	4.50951e-24	SLC16A3	9123	NA
SLC16A6|9120	SLC16A6|9120	1252.93	269.644	1339.61	4.96806	2.31268	1.06672e-07	5.48004e-07	SLC16A6	9120	NA
SLC16A7|9194	SLC16A7|9194	113.989	601.22	71.0376	0.118156	-3.08124	1.37211e-33	4.72949e-32	SLC16A7	9194	NA
SLC17A7|57030	SLC17A7|57030	56.7996	267.305	38.2427	0.143068	-2.80523	1.15739e-16	1.56469e-15	SLC17A7	57030	NA
SLC17A9|63910	SLC17A9|63910	460.689	119.154	490.796	4.11903	2.0423	2.78488e-09	1.73659e-08	SLC17A9	63910	NA
SLC19A3|80704	SLC19A3|80704	685.923	5599.92	252.733	0.0451315	-4.46972	6.62128e-36	2.53379e-34	SLC19A3	80704	NA
SLC1A1|6505	SLC1A1|6505	2608.3	570.233	2787.96	4.88916	2.28959	7.59103e-07	3.48188e-06	SLC1A1	6505	NA
SLC22A12|116085	SLC22A12|116085	3.3687	30.6015	0.968011	0.0316328	-4.98243	1.18297e-05	4.55761e-05	SLC22A12	116085	NA
SLC22A3|6581	SLC22A3|6581	151.905	609.072	111.604	0.183236	-2.44822	1.56436e-27	4.07973e-26	SLC22A3	6581	NA
SLC23A1|9963	SLC23A1|9963	76.1385	16.8434	81.3656	4.83072	2.27224	2.9178e-06	1.22727e-05	SLC23A1	9963	NA
SLC24A2|25769	SLC24A2|25769	50.3433	1.58122	54.6419	34.5569	5.1109	6.6229e-13	6.22174e-12	SLC24A2	25769	NA
SLC25A22|79751	SLC25A22|79751	1840.84	681.932	1943	2.84926	1.51059	2.81236e-25	6.4389e-24	SLC25A22	79751	NA
SLC25A27|9481	SLC25A27|9481	213.526	726.065	168.344	0.231858	-2.10869	5.16405e-28	1.37936e-26	SLC25A27	9481	NA
SLC27A6|28965	SLC27A6|28965	227.958	869.26	171.425	0.197208	-2.34221	5.09482e-23	1.05329e-21	SLC27A6	28965	NA
SLC28A3|64078	SLC28A3|64078	235.541	622.001	201.473	0.323911	-1.62633	2.93067e-06	1.23241e-05	SLC28A3	64078	NA
SLC29A4|222962	SLC29A4|222962	486.666	1613.52	387.329	0.240052	-2.05858	5.95663e-23	1.22874e-21	SLC29A4	222962	NA
SLC2A4|6517	SLC2A4|6517	170.047	1203.11	78.9783	0.065645	-3.92917	1.06296e-34	3.81102e-33	SLC2A4	6517	NA
SLC2A6|11182	SLC2A6|11182	336.285	109.344	356.291	3.25845	1.70418	4.97175e-13	4.73435e-12	SLC2A6	11182	1
SLC30A8|169026	SLC30A8|169026	3359.15	69.4318	3649.15	52.5574	5.71582	4.80373e-05	0.000168616	SLC30A8	169026	NA
SLC35F3|148641	SLC35F3|148641	184.159	454.371	160.338	0.35288	-1.50275	1.92463e-06	8.3058e-06	SLC35F3	148641	NA
SLC38A5|92745	SLC38A5|92745	443.535	143.664	469.97	3.27131	1.70987	4.52555e-12	3.87128e-11	SLC38A5	92745	NA
SLC39A4|55630	SLC39A4|55630	1263.87	362.988	1343.29	3.70063	1.88777	1.61177e-16	2.14799e-15	SLC39A4	55630	NA
SLC39A6|25800	SLC39A6|25800	68879	25595.1	72694.6	2.84018	1.50598	5.52679e-09	3.31307e-08	SLC39A6	25800	NA
SLC44A4|80736	SLC44A4|80736	6338	1318.23	6780.51	5.14366	2.36279	3.30935e-38	1.41352e-36	SLC44A4	80736	NA
SLC6A4|6532	SLC6A4|6532	663.102	30.7939	718.842	23.3437	4.54496	6.19274e-07	2.86575e-06	SLC6A4	6532	NA
SLC6A9|6536	SLC6A9|6536	1481.09	538.865	1564.15	2.90267	1.53738	5.54675e-10	3.74801e-09	SLC6A9	6536	NA
SLC7A10|56301	SLC7A10|56301	107.134	839.386	42.5828	0.0507309	-4.30099	1.32017e-31	4.17447e-30	SLC7A10	56301	NA
SLC7A3|84889	SLC7A3|84889	47.222	286.733	26.1081	0.0910538	-3.45714	3.08762e-23	6.46161e-22	SLC7A3	84889	NA
SLC7A5|8140	SLC7A5|8140	6857.63	1367.19	7341.63	5.36987	2.42489	2.15825e-12	1.90803e-11	SLC7A5	8140	NA
SLC9A3R1|9368	SLC9A3R1|9368	19650.3	6432.11	20815.5	3.23619	1.6943	5.87343e-20	1.00947e-18	SLC9A3R1	9368	NA
SLCO1A2|6579	SLCO1A2|6579	51.0528	243.748	34.0659	0.139759	-2.83899	1.14799e-06	5.1228e-06	SLCO1A2	6579	NA
SLIT2|9353	SLIT2|9353	698.641	1738.01	607.016	0.349259	-1.51763	5.36918e-27	1.3679e-25	SLIT2	9353	NA
SLIT3|6586	SLIT3|6586	2572.1	8414.49	2057.06	0.244467	-2.03229	2.96427e-68	5.7302e-66	SLIT3	6586	NA
SLITRK6|84189	SLITRK6|84189	4722.57	1017.3	5049.2	4.96333	2.31131	0.000107505	0.000356657	SLITRK6	84189	NA
SMAD9|4093	SMAD9|4093	69.4309	190.113	58.7922	0.309249	-1.69316	5.8414e-07	2.71657e-06	SMAD9	4093	NA
SMC1B|27127	SMC1B|27127	91.3843	12.1332	98.3706	8.10759	3.01927	1.80229e-08	1.01976e-07	SMC1B	27127	NA
SMYD1|150572	SMYD1|150572	158.781	1285.5	59.4555	0.0462509	-4.43438	5.54396e-65	9.03955e-63	SMYD1	150572	NA
SNCA|6622	SNCA|6622	146.268	467.627	117.938	0.252206	-1.98733	2.9787e-17	4.17753e-16	SNCA	6622	1
SOBP|55084	SOBP|55084	272.182	678.394	236.373	0.34843	-1.52106	7.17488e-16	9.01717e-15	SOBP	55084	NA
SOCS3|9021	SOCS3|9021	4302.38	11529.2	3665.3	0.317915	-1.65329	1.98238e-17	2.82459e-16	SOCS3	9021	NA
SOD3|6649	SOD3|6649	1253.26	3981.54	1012.74	0.25436	-1.97506	4.33375e-22	8.47363e-21	SOD3	6649	NA
SORBS1|10580	SORBS1|10580	4740.41	25910.3	2874.19	0.110929	-3.1723	3.73758e-59	4.17163e-57	SORBS1	10580	NA
SORD|6652	SORD|6652	4004.51	1409.12	4233.3	3.00422	1.58699	2.01754e-13	1.98171e-12	SORD	6652	NA
SOSTDC1|25928	SOSTDC1|25928	514.284	1613.13	417.416	0.258762	-1.9503	1.31099e-06	5.80596e-06	SOSTDC1	25928	NA
SOX10|6663	SOX10|6663	2081.16	5949.73	1740.13	0.292473	-1.77363	6.58057e-11	4.90626e-10	SOX10	6663	NA
SOX11|6664	SOX11|6664	820.741	130.04	881.629	6.77969	2.76122	8.58608e-08	4.47713e-07	SOX11	6664	NA
SOX12|6666	SOX12|6666	2977.24	973.828	3153.85	3.23861	1.69538	1.10542e-34	3.95567e-33	SOX12	6666	NA
SOX17|64321	SOX17|64321	235.538	746.801	190.468	0.255045	-1.97117	1.74583e-24	3.91112e-23	SOX17	64321	NA
SOX5|6660	SOX5|6660	94.0301	243.322	80.8694	0.332355	-1.5892	4.46532e-07	2.10534e-06	SOX5	6660	NA
SOX7|83595	SOX7|83595	445.444	1264.4	373.25	0.295199	-1.76024	2.43781e-30	7.25578e-29	SOX7	83595	NA
SPAG4|6676	SPAG4|6676	210.224	73.3919	222.286	3.02876	1.59873	4.11549e-07	1.95119e-06	SPAG4	6676	1
SPAG5|10615	SPAG5|10615	2124.27	320.777	2283.26	7.1179	2.83145	6.0117e-44	3.41592e-42	SPAG5	10615	NA
SPARCL1|8404	SPARCL1|8404	17609.6	48208.7	14912.1	0.309325	-1.69281	2.70335e-76	8.04612e-74	SPARCL1	8404	NA
SPATA17|128153	SPATA17|128153	200.161	55.0493	212.953	3.86841	1.95174	3.0737e-10	2.13938e-09	SPATA17	128153	NA
SPC24|147841	SPC24|147841	69.5553	5.94796	75.1625	12.6367	3.65955	1.77643e-11	1.41684e-10	SPC24	147841	NA
SPC25|57405	SPC25|57405	371.397	45.4359	400.132	8.80652	3.13857	3.36265e-34	1.18521e-32	SPC25	57405	NA
SPEF1|25876	SPEF1|25876	140.674	26.0824	150.776	5.78077	2.53126	1.83035e-11	1.45551e-10	SPEF1	25876	NA
SPHKAP|80309	SPHKAP|80309	56.053	314.174	33.2986	0.105988	-3.23803	1.93865e-21	3.60273e-20	SPHKAP	80309	NA
SPOCD1|90853	SPOCD1|90853	282.337	64.9467	301.5	4.64227	2.21483	1.63384e-12	1.46936e-11	SPOCD1	90853	NA
SPOCK3|50859	SPOCK3|50859	12.7856	65.6085	8.12899	0.123901	-3.01273	5.66129e-06	2.27996e-05	SPOCK3	50859	NA
SPP1|6696	SPP1|6696	13865.8	3315.32	14795.9	4.46288	2.15798	4.32861e-16	5.55549e-15	SPP1	6696	1
SPRY1|10252	SPRY1|10252	2255.7	6366.42	1893.32	0.297392	-1.74956	1.04425e-62	1.49471e-60	SPRY1	10252	NA
SPRY2|10253	SPRY2|10253	904.452	3659.13	661.616	0.180812	-2.46744	2.11315e-101	1.88684e-98	SPRY2	10253	NA
SPTBN1|6711	SPTBN1|6711	18870.8	52574.9	15899.6	0.302418	-1.72538	1.12633e-79	3.91107e-77	SPTBN1	6711	NA
SQLE|6713	SQLE|6713	5764.9	1391.33	6150.45	4.42055	2.14423	2.03682e-29	5.82202e-28	SQLE	6713	NA
SRL|6345	SRL|6345	56.0068	145.485	48.1189	0.330748	-1.5962	6.98216e-05	0.000238518	SRL	6345	NA
SRMS|6725	SRMS|6725	115.392	23.7596	123.47	5.19665	2.37758	2.87623e-09	1.78893e-08	SRMS	6725	NA
SRPK3|26576	SRPK3|26576	216.315	41.6678	231.711	5.5609	2.47532	1.99637e-10	1.41207e-09	SRPK3	26576	NA
SRPX|8406	SRPX|8406	1172.47	4647.8	866.109	0.186348	-2.42393	8.51497e-110	1.22819e-106	SRPX	8406	NA
SSPN|8082	SSPN|8082	2057.96	5389.31	1764.29	0.327368	-1.61101	6.78335e-53	5.62808e-51	SSPN	8082	NA
SSTR2|6752	SSTR2|6752	568.39	143.38	605.857	4.22554	2.07913	8.30333e-06	3.2668e-05	SSTR2	6752	NA
ST6GALNAC3|256435	ST6GALNAC3|256435	137.942	397.932	115.023	0.289051	-1.7906	7.46805e-13	6.97378e-12	ST6GALNAC3	256435	NA
ST8SIA2|8128	ST8SIA2|8128	119.7	386.429	96.1862	0.24891	-2.0063	1.08359e-12	9.94047e-12	ST8SIA2	8128	NA
STAB2|55576	STAB2|55576	42.14	285.962	20.646	0.0721983	-3.79189	1.83287e-26	4.53405e-25	STAB2	55576	NA
STAC2|342667	STAC2|342667	3476.92	11432.3	2775.61	0.242786	-2.04224	3.05981e-07	1.47553e-06	STAC2	342667	NA
STARD10|10809	STARD10|10809	12396.9	3326.24	13196.5	3.9674	1.98819	6.41049e-15	7.36539e-14	STARD10	10809	NA
STIL|6491	STIL|6491	938.759	249.62	999.509	4.00413	2.00149	1.05755e-30	3.20356e-29	STIL	6491	NA
STMN1|3925	STMN1|3925	11253.7	3557.24	11932.1	3.35432	1.74602	7.87966e-24	1.70614e-22	STMN1	3925	1
STOX2|56977	STOX2|56977	80.8929	201.072	70.2986	0.349618	-1.51615	2.37449e-06	1.01191e-05	STOX2	56977	NA
STX11|8676	STX11|8676	364.66	1012.68	307.534	0.303682	-1.71937	3.8222e-23	7.9545e-22	STX11	8676	NA
STX1A|6804	STX1A|6804	391.999	144.973	413.776	2.85415	1.51306	1.82635e-11	1.45294e-10	STX1A	6804	1
SULF1|23213	SULF1|23213	15435.4	4548.88	16395.1	3.60421	1.84968	1.74955e-21	3.26102e-20	SULF1	23213	NA
SUSD3|203328	SUSD3|203328	2999.86	835.439	3190.67	3.81915	1.93325	7.45795e-15	8.53228e-14	SUSD3	203328	NA
SV2B|9899	SV2B|9899	161.955	437.99	137.622	0.314212	-1.67019	1.28908e-09	8.31209e-09	SV2B	9899	NA
SVEP1|79987	SVEP1|79987	2188.74	11915.1	1331.32	0.111734	-3.16186	1.0548e-78	3.5319e-76	SVEP1	79987	NA
SYN1|6853	SYN1|6853	165.575	36.282	176.973	4.8777	2.2862	0.000241843	0.000757189	SYN1	6853	NA
SYN2|6854	SYN2|6854	157.295	657.394	113.209	0.172209	-2.53777	4.53913e-32	1.46495e-30	SYN2	6854	NA
SYNGR3|9143	SYNGR3|9143	163.238	20.1974	175.848	8.70644	3.12208	5.03843e-18	7.51595e-17	SYNGR3	9143	1
SYNM|23336	SYNM|23336	7029.5	39552.1	4162.5	0.105241	-3.24823	3.09579e-79	1.05544e-76	SYNM	23336	NA
SYNPO2|171024	SYNPO2|171024	3584.51	13150.9	2741.19	0.208441	-2.26229	3.08976e-55	2.75886e-53	SYNPO2	171024	NA
SYT13|57586	SYT13|57586	3787.33	147.481	4108.2	27.8558	4.79991	5.27244e-16	6.71627e-15	SYT13	57586	NA
SYT15|83849	SYT15|83849	251.172	673.043	213.982	0.317932	-1.65321	1.16964e-17	1.70278e-16	SYT15	83849	NA
SYT1|6857	SYT1|6857	1877.27	287.14	2017.44	7.02599	2.8127	3.20761e-07	1.5422e-06	SYT1	6857	NA
SYT5|6861	SYT5|6861	62.7015	1.92124	68.0595	35.4248	5.14669	1.08531e-07	5.57376e-07	SYT5	6861	NA
SYT9|143425	SYT9|143425	514.968	152.244	546.943	3.59255	1.84501	3.17204e-10	2.20374e-09	SYT9	143425	NA
TACC1|6867	TACC1|6867	5710.79	14829.1	4906.98	0.330902	-1.59552	7.55231e-29	2.09487e-27	TACC1	6867	NA
TACC3|10460	TACC3|10460	2394.81	481.034	2563.52	5.32918	2.41391	1.57016e-59	1.80626e-57	TACC3	10460	NA
TACR1|6869	TACR1|6869	242.138	1071.06	169.065	0.157849	-2.66338	1.66912e-49	1.21309e-47	TACR1	6869	NA
TAL1|6886	TAL1|6886	175.44	524.304	144.686	0.275959	-1.85747	1.78209e-17	2.55669e-16	TAL1	6886	NA
TAP1|6890	TAP1|6890	9179.31	3361.17	9692.21	2.88358	1.52786	3.6843e-13	3.54461e-12	TAP1	6890	NA
TAS1R3|83756	TAS1R3|83756	64.6125	16.6644	68.8393	4.13091	2.04646	9.28807e-05	0.000310834	TAS1R3	83756	NA
TBX15|6913	TBX15|6913	411.978	1155.55	346.429	0.299794	-1.73795	9.91292e-27	2.50171e-25	TBX15	6913	NA
TCAM1P|146771	TCAM1P|146771	64.7796	8.1889	69.7683	8.51986	3.09083	7.1203e-06	2.82746e-05	TCAM1P	146771	NA
TCEAL5|340543	TCEAL5|340543	71.2327	186.733	61.0509	0.326942	-1.61289	6.16761e-07	2.85623e-06	TCEAL5	340543	NA
TCEAL7|56849	TCEAL7|56849	113.379	439.121	84.6632	0.192802	-2.37481	3.92929e-21	7.18811e-20	TCEAL7	56849	NA
TDO2|6999	TDO2|6999	224.182	12.234	242.867	19.8518	4.3112	1.63354e-12	1.46936e-11	TDO2	6999	NA
TDRD10|126668	TDRD10|126668	40.1818	130.204	32.2459	0.247657	-2.01358	9.99911e-07	4.5038e-06	TDRD10	126668	NA
TEK|7010	TEK|7010	808.359	2151.88	689.922	0.320614	-1.64109	7.95943e-35	2.88122e-33	TEK	7010	NA
TESC|54997	TESC|54997	175.556	562.846	141.415	0.25125	-1.99281	1.68601e-07	8.4485e-07	TESC	54997	NA
TFF1|7031	TFF1|7031	11390	1948.1	12222.4	6.27399	2.64938	7.46743e-06	2.95654e-05	TFF1	7031	NA
TFF3|7033	TFF3|7033	14526.9	2885.18	15553.1	5.3907	2.43047	4.46857e-06	1.82948e-05	TFF3	7033	NA
TFPI|7035	TFPI|7035	1373.04	3944.2	1146.38	0.29065	-1.78265	2.91391e-17	4.08973e-16	TFPI	7035	NA
TFR2|7036	TFR2|7036	166.084	14.0018	179.491	12.8192	3.68023	9.14167e-19	1.45514e-17	TFR2	7036	NA
TGFBR2|7048	TGFBR2|7048	7315.51	24577.2	5793.82	0.235739	-2.08474	1.45109e-61	1.87651e-59	TGFBR2	7048	1
TGFBR3|7049	TGFBR3|7049	3833.36	15012.7	2847.86	0.189697	-2.39823	3.16878e-72	6.75202e-70	TGFBR3	7049	NA
TGM3|7053	TGM3|7053	60.6634	11.802	64.9707	5.50504	2.46075	1.35455e-05	5.16347e-05	TGM3	7053	NA
THPO|7066	THPO|7066	136.145	31.1595	145.4	4.66632	2.22229	1.09173e-09	7.09569e-09	THPO	7066	NA
THRSP|7069	THRSP|7069	1079.89	3981.83	824.072	0.206958	-2.27259	5.14488e-12	4.37117e-11	THRSP	7069	NA
THSD7B|80731	THSD7B|80731	91.2098	295.471	73.2033	0.247751	-2.01304	1.13616e-11	9.24661e-11	THSD7B	80731	NA
TH|7054	TH|7054	28.1469	2.35129	30.4209	12.938	3.69354	0.00012994	0.000424921	TH	7054	NA
TIGIT|201633	TIGIT|201633	252.994	68.1711	269.287	3.95016	1.98191	4.84853e-13	4.622e-12	TIGIT	201633	NA
TIMELESS|8914	TIMELESS|8914	2729.35	1016.29	2880.36	2.83419	1.50294	2.51186e-29	7.13636e-28	TIMELESS	8914	1
TIMP4|7079	TIMP4|7079	496.332	3463.92	234.727	0.0677634	-3.88335	1.52625e-35	5.72374e-34	TIMP4	7079	NA
TINAGL1|64129	TINAGL1|64129	2251.7	5856.61	1933.92	0.330211	-1.59854	2.9428e-36	1.14482e-34	TINAGL1	64129	NA
TJP3|27134	TJP3|27134	2749.68	1010.55	2903	2.87269	1.5224	1.97976e-28	5.39572e-27	TJP3	27134	NA
TK1|7083	TK1|7083	3454.11	464.404	3717.66	8.00523	3.00094	9.49663e-35	3.41133e-33	TK1	7083	NA
TLCD1|116238	TLCD1|116238	678.4	139.413	725.914	5.20694	2.38044	1.5407e-24	3.464e-23	TLCD1	116238	NA
TLE6|79816	TLE6|79816	196.869	62.0333	208.755	3.36521	1.7507	6.04943e-09	3.60906e-08	TLE6	79816	NA
TLL2|7093	TLL2|7093	48.1415	10.4186	51.4669	4.9399	2.30448	0.000149911	0.000484737	TLL2	7093	NA
TLN2|83660	TLN2|83660	2311.51	5902.78	1994.92	0.337963	-1.56506	3.50088e-47	2.27145e-45	TLN2	83660	NA
TLX1|3195	TLX1|3195	100.727	1.84586	109.444	59.2917	5.88976	9.86597e-12	8.08552e-11	TLX1	3195	NA
TLX3|30012	TLX3|30012	11.7201	0.0971346	12.7448	131.207	7.0357	3.74392e-05	0.000133846	TLX3	30012	NA
TM4SF18|116441	TM4SF18|116441	528.64	1423.33	449.769	0.315998	-1.66201	1.42681e-23	3.05413e-22	TM4SF18	116441	NA
TMEM100|55273	TMEM100|55273	203.875	949.973	138.103	0.145376	-2.78214	2.42356e-14	2.63598e-13	TMEM100	55273	NA
TMEM121|80757	TMEM121|80757	282.195	99.1153	298.334	3.00998	1.58975	1.0524e-09	6.85193e-09	TMEM121	80757	NA
TMEM132A|54972	TMEM132A|54972	5454.9	1439.1	5808.91	4.0365	2.01311	6.97525e-28	1.84475e-26	TMEM132A	54972	NA
TMEM132C|92293	TMEM132C|92293	267.801	2032.35	112.248	0.0552309	-4.17838	4.45104e-54	3.82851e-52	TMEM132C	92293	NA
TMEM145|284339	TMEM145|284339	167.7	9.32292	181.662	19.4855	4.28433	6.75648e-12	5.65584e-11	TMEM145	284339	NA
TMEM151A|256472	TMEM151A|256472	25.3088	1.69512	27.3904	16.1584	4.01421	2.15556e-05	7.97846e-05	TMEM151A	256472	NA
TMEM178|130733	TMEM178|130733	131.605	510.115	98.238	0.19258	-2.37647	1.47573e-25	3.42893e-24	TMEM178	130733	NA
TMEM195|392636	TMEM195|392636	15.3595	59.7227	11.4487	0.191698	-2.38309	0.000261795	0.000813274	TMEM195	392636	NA
TMEM215|401498	TMEM215|401498	37.8395	2.70439	40.9368	15.1372	3.92002	0.00023789	0.000745807	TMEM215	401498	NA
TMEM220|388335	TMEM220|388335	198.802	726.296	152.302	0.209696	-2.25363	2.89209e-29	8.17941e-28	TMEM220	388335	NA
TMEM22|80723	TMEM22|80723	179.654	522.179	149.459	0.286221	-1.8048	3.24647e-16	4.20695e-15	TMEM22	80723	NA
TMEM37|140738	TMEM37|140738	664.758	2731.4	482.575	0.176677	-2.50082	1.05058e-48	7.3505e-47	TMEM37	140738	NA
TMEM71|137835	TMEM71|137835	177.272	454.083	152.87	0.336657	-1.57065	3.95571e-10	2.72097e-09	TMEM71	137835	NA
TMEM88|92162	TMEM88|92162	97.4397	274.427	81.8375	0.298213	-1.74559	7.30999e-10	4.8658e-09	TMEM88	92162	NA
TMEM90B|79953	TMEM90B|79953	368.731	47.0565	397.088	8.43853	3.07699	1.30777e-33	4.51601e-32	TMEM90B	79953	NA
TMEM92|162461	TMEM92|162461	59.0973	10.122	63.4147	6.26506	2.64733	3.29024e-06	1.37284e-05	TMEM92	162461	NA
TMOD1|7111	TMOD1|7111	518.293	1313.45	448.196	0.341236	-1.55116	6.05855e-26	1.44534e-24	TMOD1	7111	NA
TMPRSS4|56649	TMPRSS4|56649	429.077	57.9219	461.796	7.97273	2.99507	5.25861e-05	0.000183894	TMPRSS4	56649	NA
TMPRSS6|164656	TMPRSS6|164656	447.378	80.3633	479.732	5.96953	2.57762	2.23934e-08	1.2538e-07	TMPRSS6	164656	NA
TMTC1|83857	TMTC1|83857	1869.36	6274.99	1480.99	0.236014	-2.08306	9.00291e-37	3.59178e-35	TMTC1	83857	NA
TNFRSF10D|8793	TNFRSF10D|8793	226.702	640.21	190.25	0.297168	-1.75065	1.44862e-18	2.26171e-17	TNFRSF10D	8793	NA
TNFRSF18|8784	TNFRSF18|8784	457.838	64.9312	492.475	7.58456	2.92307	1.60951e-14	1.77843e-13	TNFRSF18	8784	NA
TNFRSF4|7293	TNFRSF4|7293	184.093	63.7779	194.699	3.05277	1.61012	2.03832e-07	1.0058e-06	TNFRSF4	7293	NA
TNFRSF9|3604	TNFRSF9|3604	55.3466	8.77169	59.4524	6.77775	2.76081	1.39644e-06	6.15964e-06	TNFRSF9	3604	NA
TNFSF4|7292	TNFSF4|7292	419.003	104.098	446.764	4.29174	2.10156	4.40266e-21	8.02276e-20	TNFSF4	7292	NA
TNMD|64102	TNMD|64102	75.7197	529.341	35.731	0.067501	-3.88895	1.54772e-25	3.59175e-24	TNMD	64102	NA
TNNI3|7137	TNNI3|7137	68.2524	2.98211	74.0063	24.8167	4.63324	3.96132e-07	1.88095e-06	TNNI3	7137	NA
TNNT1|7138	TNNT1|7138	1420.06	55.838	1540.32	27.5856	4.78584	2.52444e-31	7.86577e-30	TNNT1	7138	NA
TNS1|7145	TNS1|7145	11858.8	52643.4	8263.42	0.15697	-2.67144	5.7718e-81	2.1221e-78	TNS1	7145	NA
TNS4|84951	TNS4|84951	2149.37	6247.68	1788.09	0.2862	-1.8049	3.09864e-26	7.4971e-25	TNS4	84951	NA
TNXB|7148	TNXB|7148	3351.66	22701.6	1645.88	0.0725007	-3.78586	6.0043e-68	1.14884e-65	TNXB	7148	NA
TOP2A|7153	TOP2A|7153	8871.25	906.056	9573.42	10.566	3.40136	2.62073e-33	8.93477e-32	TOP2A	7153	1
TP53AIP1|63970	TP53AIP1|63970	48.6026	211.195	34.2693	0.162263	-2.62359	1.20848e-13	1.21307e-12	TP53AIP1	63970	NA
TP63|8626	TP63|8626	1203.07	5770.08	800.468	0.138727	-2.84968	1.68796e-82	6.73424e-80	TP63	8626	NA
TPD52|7163	TPD52|7163	18189.2	6129.1	19252.3	3.14114	1.65129	5.39642e-26	1.29067e-24	TPD52	7163	NA
TPO|7173	TPO|7173	40.1827	187.582	27.1889	0.144944	-2.78643	1.93281e-12	1.71764e-11	TPO	7173	NA
TPRG1|285386	TPRG1|285386	2566.19	704.845	2730.28	3.87359	1.95367	1.47124e-05	5.57994e-05	TPRG1	285386	NA
TPRN|286262	TPRN|286262	2083.28	579.332	2215.86	3.82485	1.9354	1.24802e-35	4.68972e-34	TPRN	286262	NA
TPSG1|25823	TPSG1|25823	141.218	27.199	151.269	5.56157	2.47549	0.00010409	0.000345756	TPSG1	25823	NA
TPX2|22974	TPX2|22974	4237.65	396.713	4576.25	11.5354	3.528	2.06538e-74	5.61274e-72	TPX2	22974	NA
TREM1|54210	TREM1|54210	131.752	38.9262	139.935	3.59487	1.84594	1.76675e-07	8.81305e-07	TREM1	54210	NA
TRHDE|29953	TRHDE|29953	32.4528	207.972	16.9801	0.0816461	-3.61447	2.55555e-17	3.60565e-16	TRHDE	29953	NA
TRIB3|57761	TRIB3|57761	2658.59	971.324	2807.33	2.89021	1.53117	7.60761e-29	2.10709e-27	TRIB3	57761	1
TRIM29|23650	TRIM29|23650	3971.78	12232.1	3243.6	0.265172	-1.915	2.5262e-22	5.02854e-21	TRIM29	23650	NA
TRIM59|286827	TRIM59|286827	833.168	263.318	883.402	3.35488	1.74626	7.47365e-23	1.53492e-21	TRIM59	286827	NA
TRIP13|9319	TRIP13|9319	1108.97	210.153	1188.2	5.65399	2.49927	1.29002e-34	4.59869e-33	TRIP13	9319	NA
TROAP|10024	TROAP|10024	724.114	58.7668	782.768	13.3199	3.73551	1.85782e-67	3.44911e-65	TROAP	10024	NA
TRPM6|140803	TRPM6|140803	53.2085	160.015	43.793	0.27368	-1.86944	7.63646e-07	3.50187e-06	TRPM6	140803	NA
TSHZ2|128553	TSHZ2|128553	397.861	1780.53	275.972	0.154994	-2.68971	1.08237e-72	2.44524e-70	TSHZ2	128553	NA
TSLP|85480	TSLP|85480	44.8969	255.814	26.3037	0.102824	-3.28175	1.32573e-19	2.21756e-18	TSLP	85480	NA
TSPAN13|27075	TSPAN13|27075	16753	6178.41	17685.2	2.86241	1.51723	4.60019e-22	8.98522e-21	TSPAN13	27075	NA
TSPAN1|10103	TSPAN1|10103	5278.95	1147.53	5643.15	4.91763	2.29796	1.37744e-11	1.11138e-10	TSPAN1	10103	NA
TSPAN7|7102	TSPAN7|7102	953.083	3669.11	713.654	0.194503	-2.36213	2.86022e-87	1.48978e-84	TSPAN7	7102	NA
TSTA3|7264	TSTA3|7264	6057.75	1869.15	6427	3.43846	1.78176	4.38795e-39	1.98261e-37	TSTA3	7264	1
TTK|7272	TTK|7272	839.833	122.462	903.073	7.37428	2.8825	8.9248e-39	3.94209e-37	TTK	7272	NA
TUBA1C|84790	TUBA1C|84790	11262.5	3992.69	11903.4	2.98129	1.57594	1.07413e-38	4.71686e-37	TUBA1C	84790	NA
TUBB3|10381	TUBB3|10381	2996.84	353.339	3229.88	9.14102	3.19236	1.10593e-17	1.61632e-16	TUBB3	10381	NA
TUSC5|286753	TUSC5|286753	1286.29	10428.3	480.384	0.0460656	-4.44017	6.27336e-48	4.18618e-46	TUSC5	286753	NA
TWIST2|117581	TWIST2|117581	90.9943	255.037	76.5332	0.300087	-1.73655	6.04031e-09	3.60477e-08	TWIST2	117581	NA
TXNIP|10628	TXNIP|10628	35513	106120	29288.6	0.275994	-1.85729	3.42231e-86	1.68873e-83	TXNIP	10628	NA
TYMP|1890	TYMP|1890	5225.11	1436.46	5559.1	3.86999	1.95233	1.67259e-25	3.87673e-24	TYMP	1890	NA
TYMS|7298	TYMS|7298	1928.26	481.821	2055.77	4.26667	2.09311	4.15958e-28	1.11423e-26	TYMS	7298	NA
TYRO3|7301	TYRO3|7301	699.031	1807.35	601.328	0.332713	-1.58765	2.56288e-28	6.96471e-27	TYRO3	7301	NA
UBE2C|11065	UBE2C|11065	2005.08	123.792	2170.92	17.5369	4.13232	6.68335e-61	8.2993e-59	UBE2C	11065	1
UBE2Q2P1|388165	UBE2Q2P1|388165	40.5417	102.443	35.0849	0.342481	-1.5459	0.000320189	0.000977192	UBE2Q2P1	388165	NA
UBE2S|27338	UBE2S|27338	1287.45	237.548	1380	5.80937	2.53838	6.23907e-39	2.77225e-37	UBE2S	27338	NA
UBE2T|29089	UBE2T|29089	1226.68	135.196	1322.9	9.78505	3.29058	2.58669e-72	5.63989e-70	UBE2T	29089	NA
UHRF1|29128	UHRF1|29128	1160.51	124.606	1251.83	10.0463	3.3286	2.31006e-74	6.188e-72	UHRF1	29128	NA
ULBP1|80329	ULBP1|80329	91.382	13.3763	98.2585	7.34569	2.8769	7.27507e-10	4.84428e-09	ULBP1	80329	NA
ULBP2|80328	ULBP2|80328	76.4575	20.6438	81.3778	3.94199	1.97892	3.15006e-05	0.00011405	ULBP2	80328	NA
UMODL1|89766	UMODL1|89766	73.2491	9.94339	78.8298	7.92786	2.98693	3.57181e-06	1.48142e-05	UMODL1	89766	NA
UNC13A|23025	UNC13A|23025	233.426	13.4478	252.818	18.7999	4.23266	5.55652e-05	0.000193734	UNC13A	23025	NA
UNC5A|90249	UNC5A|90249	435.361	96.7794	465.208	4.80689	2.2651	1.25922e-08	7.24729e-08	UNC5A	90249	NA
UNC5B|219699	UNC5B|219699	4152.36	1186.36	4413.83	3.72048	1.89549	6.25392e-46	3.78281e-44	UNC5B	219699	NA
UPF0639|400224	UPF0639|400224	83.8391	14.0047	89.9953	6.42608	2.68394	2.11955e-08	1.19054e-07	UPF0639	400224	NA
USHBP1|83878	USHBP1|83878	133.011	392.209	110.162	0.280875	-1.832	5.87918e-14	6.12107e-13	USHBP1	83878	NA
USP44|84101	USP44|84101	21.566	97.1105	14.9065	0.1535	-2.70369	7.26124e-07	3.33796e-06	USP44	84101	NA
VCAN|1462	VCAN|1462	23392	7701.55	24775.1	3.2169	1.68567	3.90543e-24	8.59516e-23	VCAN	1462	NA
VGF|7425	VGF|7425	81.3049	2.25041	88.2739	39.2258	5.29373	2.11523e-06	9.07248e-06	VGF	7425	NA
VGLL3|389136	VGLL3|389136	968.529	2559.32	828.294	0.323639	-1.62754	4.84557e-27	1.23786e-25	VGLL3	389136	NA
VIT|5212	VIT|5212	249.708	1159.39	169.516	0.146212	-2.77387	1.1519e-17	1.67826e-16	VIT	5212	NA
VSTM2A|222008	VSTM2A|222008	951.777	66.9227	1029.78	15.3876	3.9437	4.2193e-06	1.73121e-05	VSTM2A	222008	NA
VSTM2L|128434	VSTM2L|128434	319.672	55.6724	342.944	6.16005	2.62294	7.83802e-06	3.09412e-05	VSTM2L	128434	NA
VWA5B2|90113	VWA5B2|90113	53.2069	9.74096	57.0386	5.85554	2.5498	5.97468e-05	0.00020712	VWA5B2	90113	NA
VWCE|220001	VWCE|220001	37.2564	122.145	29.7731	0.243751	-2.03652	1.38744e-06	6.12138e-06	VWCE	220001	NA
VWF|7450	VWF|7450	11766.9	34441.5	9768.09	0.283614	-1.818	1.12071e-57	1.14208e-55	VWF	7450	NA
WASF3|10810	WASF3|10810	687.425	2136.63	559.671	0.261941	-1.93269	1.04434e-46	6.5275e-45	WASF3	10810	1
WBSCR28|135886	WBSCR28|135886	17.9654	0.747174	19.4832	26.0759	4.70464	8.11221e-05	0.000274422	WBSCR28	135886	NA
WDR62|284403	WDR62|284403	637.527	72.7588	687.313	9.44646	3.23977	1.11181e-50	8.44031e-49	WDR62	284403	NA
WDR86|349136	WDR86|349136	128.655	416.818	103.252	0.247714	-2.01325	2.28794e-17	3.23538e-16	WDR86	349136	NA
WHAMML2|440253	WHAMML2|440253	75.8587	197.063	65.174	0.330726	-1.59629	8.2617e-07	3.77106e-06	WHAMML2	440253	NA
WISP1|8840	WISP1|8840	770.523	73.544	831.965	11.3125	3.49984	1.34008e-64	2.14768e-62	WISP1	8840	NA
WIT1|51352	WIT1|51352	38.922	1.64093	42.2085	25.7223	4.68495	6.37283e-09	3.78994e-08	WIT1	51352	NA
WNT7B|7477	WNT7B|7477	1256.33	435.355	1328.7	3.05199	1.60975	2.21171e-17	3.13467e-16	WNT7B	7477	NA
WSCD1|23302	WSCD1|23302	137.145	357.482	117.721	0.329307	-1.6025	1.58264e-10	1.13052e-09	WSCD1	23302	NA
WSCD2|9671	WSCD2|9671	82.0677	216.59	70.209	0.324157	-1.62524	3.72588e-05	0.000133226	WSCD2	9671	NA
WT1|7490	WT1|7490	278.084	12.4181	301.504	24.2794	4.60166	4.19774e-08	2.27294e-07	WT1	7490	NA
XIRP1|165904	XIRP1|165904	116.867	12.7053	126.049	9.92098	3.31048	1.14248e-09	7.41524e-09	XIRP1	165904	NA
XPNPEP2|7512	XPNPEP2|7512	74.8174	308.066	54.2555	0.176116	-2.5054	2.58992e-12	2.26827e-11	XPNPEP2	7512	NA
XRCC2|7516	XRCC2|7516	227.554	80.9425	240.478	2.97097	1.57094	1.24213e-08	7.15552e-08	XRCC2	7516	NA
YPEL4|219539	YPEL4|219539	49.4021	144.656	41.005	0.283465	-1.81876	1.55647e-06	6.81266e-06	YPEL4	219539	NA
ZBED2|79413	ZBED2|79413	59.9118	9.96325	64.315	6.45522	2.69047	1.69832e-06	7.38526e-06	ZBED2	79413	NA
ZBP1|81030	ZBP1|81030	194.652	60.2791	206.498	3.4257	1.7764	1.26989e-06	5.62792e-06	ZBP1	81030	NA
ZBTB16|7704	ZBTB16|7704	237.5	1175.14	154.843	0.131765	-2.92396	6.50321e-40	3.09496e-38	ZBTB16	7704	NA
ZC3H12B|340554	ZC3H12B|340554	79.0895	211.368	67.4286	0.319011	-1.64832	1.63412e-07	8.19725e-07	ZC3H12B	340554	NA
ZFP36|7538	ZFP36|7538	10082.8	33425.1	8025.1	0.240092	-2.05834	4.09595e-31	1.25701e-29	ZFP36	7538	1
ZG16B|124220	ZG16B|124220	4188.65	1367.62	4437.34	3.24457	1.69803	2.2494e-07	1.1027e-06	ZG16B	124220	NA
ZIC1|7545	ZIC1|7545	174.497	29.0652	187.318	6.44475	2.68812	1.02727e-07	5.29332e-07	ZIC1	7545	NA
ZIC2|7546	ZIC2|7546	127.063	19.0993	136.58	7.15107	2.83816	1.15121e-10	8.35711e-10	ZIC2	7546	NA
ZIC5|85416	ZIC5|85416	30.971	4.20301	33.3307	7.93019	2.98735	0.00019713	0.00062587	ZIC5	85416	NA
ZMYND10|51364	ZMYND10|51364	739.459	143.507	791.995	5.51886	2.46437	1.0592e-20	1.88436e-19	ZMYND10	51364	NA
ZNF204P|7754	ZNF204P|7754	392.294	1104.2	329.536	0.298439	-1.74449	1.82048e-27	4.7214e-26	ZNF204P	7754	NA
ZNF296|162979	ZNF296|162979	324.185	119.001	342.273	2.87622	1.52418	7.12685e-10	4.74895e-09	ZNF296	162979	NA
ZNF366|167465	ZNF366|167465	100.37	265.24	85.836	0.323617	-1.62764	4.41713e-08	2.38484e-07	ZNF366	167465	NA
ZNF367|195828	ZNF367|195828	601.579	199.225	637.048	3.19763	1.677	1.05115e-18	1.66189e-17	ZNF367	195828	NA
ZNF467|168544	ZNF467|168544	1124.1	404.848	1187.51	2.93322	1.55249	3.4124e-21	6.26698e-20	ZNF467	168544	NA
ZNF483|158399	ZNF483|158399	68.3867	182.268	58.3476	0.32012	-1.64331	1.34128e-06	5.93167e-06	ZNF483	158399	NA
ZNF677|342926	ZNF677|342926	101.945	261.367	87.8918	0.336277	-1.57228	3.0673e-08	1.68765e-07	ZNF677	342926	NA
ZNF695|57116	ZNF695|57116	177.754	22.931	191.402	8.34685	3.06123	1.3298e-18	2.08662e-17	ZNF695	57116	NA
ZNF703|80139	ZNF703|80139	2631.01	739.591	2797.74	3.78282	1.91946	2.75932e-07	1.33937e-06	ZNF703	80139	NA
ZNF727|442319	ZNF727|442319	39.2969	108.706	33.1781	0.305209	-1.71213	0.000122171	0.000401336	ZNF727	442319	NA
ZNF781|163115	ZNF781|163115	63.358	162.959	54.5778	0.334918	-1.57812	7.53988e-06	2.98208e-05	ZNF781	163115	NA
ZSCAN23|222696	ZSCAN23|222696	58.6138	152.545	50.3334	0.329958	-1.59965	1.00327e-05	3.90134e-05	ZSCAN23	222696	NA
ZWINT|11130	ZWINT|11130	2177.52	419.39	2332.51	5.56166	2.47552	7.51902e-60	8.81182e-58	ZWINT	11130	NA

## Sheet: LIHC_sig.csv
	id	baseMean	baseMeanA	baseMeanB	foldChange	log2FoldChange	pval	padj	symbol	GeneID	landmark
?|155060	?|155060	246.542	63.3874	271.094	4.27677	2.09652	2.32202e-11	4.91973e-10	?	155060	NA
?|653553	?|653553	980.161	308.155	1070.24	3.47306	1.79621	8.51338e-06	7.00223e-05	?	653553	NA
AADAT|51166	AADAT|51166	539.906	2260.47	309.268	0.136816	-2.86969	1.15003e-66	1.14927e-63	AADAT	51166	NA
ABAT|18	ABAT|18	14667.9	36469.5	11745.4	0.322061	-1.63459	1.1616e-36	3.2146e-34	ABAT	18	NA
ABCA8|10351	ABCA8|10351	1142.5	2728.21	929.942	0.340861	-1.55274	4.15907e-18	1.92818e-16	ABCA8	10351	NA
ABCC4|10257	ABCC4|10257	479.285	154.141	522.87	3.39216	1.76221	1.24682e-06	1.22556e-05	ABCC4	10257	NA
ABCC9|10060	ABCC9|10060	1287.3	3133.9	1039.77	0.331781	-1.5917	4.33785e-18	2.00589e-16	ABCC9	10060	NA
ABLIM2|84448	ABLIM2|84448	192.616	68.3312	209.276	3.06267	1.61479	1.16309e-05	9.21657e-05	ABLIM2	84448	NA
ACAA1|30	ACAA1|30	13579.9	31840.9	11132	0.349615	-1.51616	2.21881e-31	3.4706e-29	ACAA1	30	1
ACAA2|10449	ACAA2|10449	16361.3	39911.9	13204.3	0.330837	-1.59581	4.82786e-27	4.77163e-25	ACAA2	10449	NA
ACAD11|84129	ACAD11|84129	3059.55	7429.2	2473.8	0.332984	-1.58648	1.1452e-29	1.48469e-27	ACAD11	84129	NA
ACADSB|36	ACADSB|36	12043.2	32190	9342.55	0.290231	-1.78473	1.5569e-42	6.66798e-40	ACADSB	36	NA
ACADS|35	ACADS|35	4924.7	13302.4	3801.69	0.285791	-1.80697	1.00542e-38	3.22956e-36	ACADS	35	NA
ACAN|176	ACAN|176	67.5908	5.01327	75.9793	15.1556	3.92178	3.32483e-08	4.3879e-07	ACAN	176	NA
ACCN2|41	ACCN2|41	119.994	11.3898	134.553	11.8134	3.56235	1.07982e-07	1.30449e-06	ACCN2	41	NA
ACSL1|2180	ACSL1|2180	29117	80223.8	22266.2	0.277551	-1.84918	5.97566e-34	1.22882e-31	ACSL1	2180	NA
ACSL4|2182	ACSL4|2182	11796.6	2892.72	12990.1	4.49062	2.16692	2.25301e-07	2.56014e-06	ACSL4	2182	NA
ACSM3|6296	ACSM3|6296	1656.59	5077.64	1198.01	0.235938	-2.08352	7.0666e-29	8.36276e-27	ACSM3	6296	NA
ACSM5|54988	ACSM5|54988	3918.86	11040.8	2964.18	0.268477	-1.89713	1.94835e-30	2.77778e-28	ACSM5	54988	NA
ACTG2|72	ACTG2|72	247.913	65.6264	272.348	4.14998	2.05311	3.62462e-07	3.9635e-06	ACTG2	72	NA
ACVR1C|130399	ACVR1C|130399	75.824	194.379	59.932	0.308325	-1.69747	1.39613e-06	1.36044e-05	ACVR1C	130399	NA
ADAMTS13|11093	ADAMTS13|11093	444.475	1908.71	248.197	0.130034	-2.94304	5.46876e-66	5.17748e-63	ADAMTS13	11093	NA
ADAMTS1|9510	ADAMTS1|9510	1307.94	3184.56	1056.38	0.33172	-1.59196	3.17849e-16	1.1813e-14	ADAMTS1	9510	NA
ADAMTSL2|9719	ADAMTSL2|9719	1128.39	2654.08	923.872	0.348095	-1.52245	5.88142e-14	1.69272e-12	ADAMTSL2	9719	NA
ADH1A|124	ADH1A|124	28069.7	76747.5	21544.6	0.28072	-1.83279	2.11166e-30	2.96754e-28	ADH1A	124	NA
ADH1B|125	ADH1B|125	105770	291370	80890.6	0.277622	-1.84881	1.70562e-21	1.03651e-19	ADH1B	125	NA
ADH1C|126	ADH1C|126	26553.5	64650	21446.8	0.331737	-1.59189	5.77951e-17	2.34677e-15	ADH1C	126	NA
ADH4|127	ADH4|127	40195	141257	26647.9	0.188649	-2.40622	9.04414e-36	2.29135e-33	ADH4	127	NA
ADH6|130	ADH6|130	11740.1	28115.5	9544.96	0.339491	-1.55856	1.24093e-21	7.68132e-20	ADH6	130	NA
ADM2|79924	ADM2|79924	678.276	164.317	747.172	4.54714	2.18496	4.84843e-14	1.41122e-12	ADM2	79924	NA
ADRA1A|148	ADRA1A|148	266.971	1267.77	132.815	0.104763	-3.2548	7.00359e-50	3.70531e-47	ADRA1A	148	NA
ADRA1B|147	ADRA1B|147	229.138	566.129	183.965	0.324952	-1.6217	2.16409e-12	5.27475e-11	ADRA1B	147	NA
ADRA2B|151	ADRA2B|151	110.272	361.284	76.6246	0.21209	-2.23725	3.98641e-15	1.33038e-13	ADRA2B	151	NA
ADRA2C|152	ADRA2C|152	231.14	25.5378	258.7	10.1301	3.34057	4.22365e-07	4.55213e-06	ADRA2C	152	NA
AFM|173	AFM|173	8370.93	24382.1	6224.66	0.255296	-1.96976	2.30802e-33	4.51267e-31	AFM	173	NA
AG2|387763	AG2|387763	956.812	2677.04	726.218	0.271276	-1.88216	3.02776e-09	4.70322e-08	AG2	387763	NA
AGL|178	AGL|178	1749.67	4135.3	1429.88	0.345774	-1.5321	7.02287e-24	5.37564e-22	AGL	178	1
AGXT2|64902	AGXT2|64902	2132.79	5862	1632.9	0.278557	-1.84396	2.95822e-24	2.31358e-22	AGXT2	64902	NA
AIM1L|55057	AIM1L|55057	92.9278	12.5918	103.697	8.23523	3.04181	9.5433e-09	1.3635e-07	AIM1L	55057	NA
AKR1B10|57016	AKR1B10|57016	26956.7	2446.78	30242.3	12.36	3.62761	4.75411e-12	1.1135e-10	AKR1B10	57016	NA
AKR1B15|441282	AKR1B15|441282	135.484	10.0377	152.3	15.1728	3.92341	3.29629e-08	4.35663e-07	AKR1B15	441282	NA
AKR1C3|8644	AKR1C3|8644	17377.1	6372.17	18852.3	2.95853	1.56488	2.89607e-17	1.23155e-15	AKR1C3	8644	NA
AKR1D1|6718	AKR1D1|6718	4038.1	11565.6	3029.05	0.261903	-1.9329	9.71998e-18	4.37108e-16	AKR1D1	6718	NA
AKR7A3|22977	AKR7A3|22977	4931.3	11594	4038.17	0.348299	-1.5216	2.29822e-17	9.91376e-16	AKR7A3	22977	NA
ALB|213	ALB|213	2.95921e+06	8.14083e+06	2.26463e+06	0.278182	-1.8459	4.17869e-46	1.97806e-43	ALB	213	NA
ALDH2|217	ALDH2|217	48925.3	125910	38605.7	0.306614	-1.70551	4.44802e-42	1.86072e-39	ALDH2	217	NA
ALDH3A1|218	ALDH3A1|218	6535.34	189.686	7385.97	38.9378	5.2831	7.30119e-05	0.000473105	ALDH3A1	218	NA
ALDH6A1|4329	ALDH6A1|4329	4390.96	12565.2	3295.21	0.262249	-1.93099	7.56044e-36	1.94282e-33	ALDH6A1	4329	NA
ALDH8A1|64577	ALDH8A1|64577	4643.82	13275.5	3486.76	0.262646	-1.92881	4.55548e-50	2.48315e-47	ALDH8A1	64577	NA
ALDOB|229	ALDOB|229	201098	481590	163499	0.339498	-1.55853	2.41973e-16	9.06794e-15	ALDOB	229	NA
ALG1L|200810	ALG1L|200810	329.575	30.1539	369.712	12.2609	3.61599	9.2401e-13	2.3443e-11	ALG1L	200810	NA
ALPK3|57538	ALPK3|57538	719.747	183.133	791.68	4.32297	2.11202	6.12517e-10	1.06557e-08	ALPK3	57538	NA
ALPL|249	ALPL|249	2451.09	5947.16	1982.45	0.333344	-1.58492	7.59231e-09	1.10405e-07	ALPL	249	NA
AMIGO3|386724	AMIGO3|386724	244.937	62.7915	269.353	4.28964	2.10086	1.52596e-11	3.3151e-10	AMIGO3	386724	NA
ANGPTL6|83854	ANGPTL6|83854	289.571	1306.19	153.295	0.11736	-3.09099	7.88721e-59	6.16848e-56	ANGPTL6	83854	NA
ANKRD13B|124930	ANKRD13B|124930	80.0489	21.7614	87.8622	4.03752	2.01347	3.20267e-05	0.000229521	ANKRD13B	124930	NA
ANKRD29|147463	ANKRD29|147463	193.129	66.7866	210.066	3.14532	1.65321	2.02825e-06	1.9182e-05	ANKRD29	147463	NA
ANKRD43|134548	ANKRD43|134548	534.186	161.502	584.143	3.61693	1.85477	1.03819e-10	2.03209e-09	ANKRD43	134548	NA
ANKRD55|79722	ANKRD55|79722	19.4938	93.0739	9.63051	0.103472	-3.27269	5.29375e-09	7.88278e-08	ANKRD55	79722	NA
ANKS1B|56899	ANKS1B|56899	39.7786	5.27125	44.4042	8.42385	3.07448	1.8463e-05	0.000139837	ANKS1B	56899	NA
ANKS6|203286	ANKS6|203286	433.836	162.409	470.22	2.89528	1.53371	7.43389e-10	1.27353e-08	ANKS6	203286	NA
ANLN|54443	ANLN|54443	443.026	32.4332	498.066	15.3567	3.94079	1.02528e-27	1.05993e-25	ANLN	54443	NA
ANXA10|11199	ANXA10|11199	898.47	2515.46	681.716	0.271011	-1.88358	6.23246e-22	4.03271e-20	ANXA10	11199	NA
AP1M2|10053	AP1M2|10053	698.351	81.1141	781.09	9.62953	3.26746	2.86463e-05	0.000207551	AP1M2	10053	NA
APLN|8862	APLN|8862	332.124	24.2487	373.395	15.3985	3.94472	1.15009e-22	7.8661e-21	APLN	8862	NA
APOA5|116519	APOA5|116519	12735.2	29810.9	10446.3	0.350418	-1.51285	5.41061e-17	2.21195e-15	APOA5	116519	NA
APOBEC3B|9582	APOBEC3B|9582	212.821	56.4551	233.782	4.14102	2.04999	4.02909e-06	3.58611e-05	APOBEC3B	9582	NA
APOF|319	APOF|319	5163.32	21682.1	2949.02	0.136012	-2.8782	9.47227e-67	1.00228e-63	APOF	319	NA
AQP3|360	AQP3|360	2914.37	6979.26	2369.48	0.339503	-1.5585	7.47145e-27	7.22562e-25	AQP3	360	NA
ARHGAP10|79658	ARHGAP10|79658	273.112	648.772	222.755	0.343349	-1.54225	2.90876e-12	7.00438e-11	ARHGAP10	79658	NA
ARHGAP11A|9824	ARHGAP11A|9824	319.669	56.4476	354.953	6.28819	2.65265	3.51069e-19	1.75906e-17	ARHGAP11A	9824	NA
ARHGAP33|115703	ARHGAP33|115703	205.66	66.944	224.255	3.34989	1.74412	8.05452e-08	9.98516e-07	ARHGAP33	115703	NA
ARHGAP39|80728	ARHGAP39|80728	163.067	55.3173	177.51	3.20895	1.6821	7.83588e-07	7.995e-06	ARHGAP39	80728	NA
ARHGEF37|389337	ARHGEF37|389337	369.591	140.687	400.275	2.84514	1.5085	1.92619e-08	2.65098e-07	ARHGEF37	389337	NA
ARID3A|1820	ARID3A|1820	258.233	50.6943	286.053	5.64271	2.49639	1.87355e-07	2.16868e-06	ARID3A	1820	NA
ASF1B|55723	ASF1B|55723	367.494	48.7491	410.221	8.41494	3.07295	6.43313e-22	4.13282e-20	ASF1B	55723	NA
ASNS|440	ASNS|440	393.036	118.129	429.887	3.63914	1.8636	1.36532e-05	0.000106687	ASNS	440	NA
ASPA|443	ASPA|443	71.2189	216.487	51.746	0.239026	-2.06476	9.11797e-09	1.30897e-07	ASPA	443	NA
ASPDH|554235	ASPDH|554235	2185.22	5427.69	1750.57	0.322526	-1.63251	2.30603e-14	6.91348e-13	ASPDH	554235	NA
ASPG|374569	ASPG|374569	1462.76	4912.96	1000.27	0.203597	-2.29621	2.66723e-26	2.4731e-24	ASPG	374569	NA
ASPHD1|253982	ASPHD1|253982	232.163	34.7588	258.625	7.44056	2.89541	5.84441e-05	0.000389368	ASPHD1	253982	NA
ASPM|259266	ASPM|259266	767.333	56.915	862.564	15.1553	3.92175	5.88422e-32	9.6223e-30	ASPM	259266	NA
ASS1|445	ASS1|445	46612.3	123809	36264.2	0.292905	-1.7715	1.1756e-13	3.29388e-12	ASS1	445	NA
ATAD2|29028	ATAD2|29028	1910.99	634.149	2082.15	3.28337	1.71518	5.6201e-13	1.46939e-11	ATAD2	29028	NA
ATAD5|79915	ATAD5|79915	77.4869	22.5223	84.8549	3.7676	1.91365	5.75965e-05	0.000384433	ATAD5	79915	NA
ATF3|467	ATF3|467	2111.2	5592.06	1644.6	0.294096	-1.76564	5.47226e-22	3.57945e-20	ATF3	467	NA
ATOH8|84913	ATOH8|84913	834.554	2091.44	666.07	0.318474	-1.65075	1.24656e-12	3.09712e-11	ATOH8	84913	NA
AURKA|6790	AURKA|6790	743.402	118.883	827.117	6.9574	2.79855	2.11181e-25	1.81757e-23	AURKA	6790	1
AURKB|9212	AURKB|9212	293.485	21.9917	329.878	15.0001	3.9069	3.8279e-17	1.59759e-15	AURKB	9212	1
AVPR1A|552	AVPR1A|552	316.999	1047.97	219.013	0.208987	-2.25851	3.69867e-06	3.33158e-05	AVPR1A	552	NA
AZGP1|563	AZGP1|563	46973.6	114445	37929.2	0.331419	-1.59327	1.11736e-23	8.3399e-22	AZGP1	563	NA
AZI1|22994	AZI1|22994	541.107	144.837	594.226	4.10273	2.03658	1.66935e-16	6.40261e-15	AZI1	22994	NA
B3GNTL1|146712	B3GNTL1|146712	217.118	75.2103	236.14	3.13973	1.65064	7.07019e-07	7.28817e-06	B3GNTL1	146712	NA
B4GALNT1|2583	B4GALNT1|2583	251.745	11.8161	283.907	24.0271	4.58659	5.00358e-15	1.64542e-13	B4GALNT1	2583	NA
B4GALNT2|124872	B4GALNT2|124872	79.3132	0.173708	89.9217	517.659	9.01586	6.80162e-07	7.03147e-06	B4GALNT2	124872	NA
B4GALNT4|338707	B4GALNT4|338707	117.39	5.7089	132.361	23.185	4.53512	0.000109389	0.000676413	B4GALNT4	338707	NA
BACH2|60468	BACH2|60468	138.328	360.642	108.527	0.300927	-1.73251	1.06151e-09	1.77128e-08	BACH2	60468	NA
BAGE|574	BAGE|574	12.03	0.0337443	13.6381	404.16	8.65878	7.13144e-06	5.95821e-05	BAGE	574	NA
BAIAP2L2|80115	BAIAP2L2|80115	472.089	52.9357	528.276	9.97958	3.31898	7.61223e-08	9.46948e-07	BAIAP2L2	80115	NA
BBOX1|8424	BBOX1|8424	810.367	2181.03	626.633	0.287311	-1.79931	3.93515e-09	5.99369e-08	BBOX1	8424	NA
BCAN|63827	BCAN|63827	107.336	3.90019	121.202	31.0759	4.95772	1.65045e-07	1.93283e-06	BCAN	63827	NA
BCAS1|8537	BCAS1|8537	118.616	20.4513	131.775	6.44336	2.68781	7.14904e-05	0.000464249	BCAS1	8537	NA
BCAT2|587	BCAT2|587	1197.2	353.393	1310.32	3.70782	1.89057	5.77445e-13	1.50756e-11	BCAT2	587	NA
BCHE|590	BCHE|590	2269.52	6437.03	1710.88	0.265787	-1.91166	1.21793e-14	3.82342e-13	BCHE	590	NA
BCKDHB|594	BCKDHB|594	1318.3	3121.37	1076.61	0.344915	-1.53569	3.4177e-23	2.46898e-21	BCKDHB	594	NA
BCO2|83875	BCO2|83875	501.831	2362.69	252.386	0.106822	-3.22672	5.17728e-53	3.21134e-50	BCO2	83875	NA
BEX2|84707	BEX2|84707	319.86	56.5853	355.152	6.27639	2.64994	3.25722e-06	2.96813e-05	BEX2	84707	NA
BHMT|635	BHMT|635	19207.1	48227.9	15316.9	0.317594	-1.65475	3.80598e-12	9.02002e-11	BHMT	635	NA
BIK|638	BIK|638	59.5276	13.411	65.7095	4.89969	2.29269	6.81815e-05	0.00044609	BIK	638	NA
BIRC5|332	BIRC5|332	444.97	17.8095	502.23	28.2001	4.81763	1.75395e-13	4.81682e-12	BIRC5	332	1
BLM|641	BLM|641	117.446	18.0985	130.763	7.22506	2.85301	1.30649e-10	2.50813e-09	BLM	641	NA
BMP10|27302	BMP10|27302	9.3677	64.3237	2.00095	0.0311074	-5.0066	2.68831e-10	4.94957e-09	BMP10	27302	NA
BMP8A|353500	BMP8A|353500	82.5533	24.126	90.3854	3.74638	1.9055	3.98178e-05	0.000277831	BMP8A	353500	NA
BMPER|168667	BMPER|168667	78.0364	505.505	20.735	0.0410183	-4.60759	2.06392e-53	1.32592e-50	BMPER	168667	NA
BOP1|23246	BOP1|23246	938.58	304.698	1023.55	3.35923	1.74813	9.46499e-06	7.6692e-05	BOP1	23246	NA
BRP44L|51660	BRP44L|51660	3533.46	8398.39	2881.33	0.343081	-1.54338	2.39161e-30	3.30926e-28	BRP44L	51660	NA
BRSK2|9024	BRSK2|9024	27.72	1.59219	31.2224	19.6097	4.29349	4.66368e-06	4.08225e-05	BRSK2	9024	NA
BUB1B|701	BUB1B|701	242.908	17.6076	273.109	15.5108	3.9552	5.20516e-29	6.20069e-27	BUB1B	701	1
BUB1|699	BUB1|699	276.624	17.296	311.386	18.0034	4.1702	1.42667e-32	2.46758e-30	BUB1	699	NA
C11orf93|120376	C11orf93|120376	87.6056	11.6495	97.7874	8.39414	3.06938	6.11602e-10	1.065e-08	C11orf93	120376	NA
C12orf27|283460	C12orf27|283460	159.602	56.7207	173.393	3.05695	1.61209	3.51317e-06	3.18683e-05	C12orf27	283460	NA
C12orf34|84915	C12orf34|84915	585.579	189.965	638.61	3.36173	1.7492	5.18598e-14	1.50218e-12	C12orf34	84915	NA
C12orf48|55010	C12orf48|55010	132.582	20.2939	147.633	7.27477	2.8629	5.11635e-12	1.19361e-10	C12orf48	55010	NA
C12orf56|115749	C12orf56|115749	16.5223	0.395955	18.684	47.1873	5.56033	2.13589e-05	0.000159553	C12orf56	115749	NA
C12orf75|387882	C12orf75|387882	480.587	111.183	530.105	4.76787	2.25335	9.50285e-05	0.000596224	C12orf75	387882	NA
C14orf180|400258	C14orf180|400258	40.3969	163.406	23.9077	0.146309	-2.77291	7.4414e-05	0.000480459	C14orf180	400258	NA
C14orf68|283600	C14orf68|283600	7955.23	30734.5	4901.71	0.159485	-2.6485	1.31475e-36	3.5833e-34	C14orf68	283600	NA
C15orf27|123591	C15orf27|123591	44.8059	5.2156	50.1129	9.60827	3.26428	2.2044e-06	2.07389e-05	C15orf27	123591	NA
C15orf42|90381	C15orf42|90381	95.5237	7.89967	107.27	13.579	3.7633	1.32718e-13	3.70128e-12	C15orf42	90381	NA
C16orf59|80178	C16orf59|80178	183.564	24.4476	204.893	8.38091	3.06711	2.08325e-16	7.88916e-15	C16orf59	80178	NA
C16orf75|116028	C16orf75|116028	275.619	77.2551	302.209	3.91183	1.96784	4.83818e-11	9.90092e-10	C16orf75	116028	NA
C17orf53|78995	C17orf53|78995	111.19	28.255	122.307	4.32868	2.11393	3.71467e-07	4.04966e-06	C17orf53	78995	NA
C17orf55|284185	C17orf55|284185	213.542	66.6833	233.228	3.49756	1.80635	1.00401e-06	1.0039e-05	C17orf55	284185	NA
C1QL1|10882	C1QL1|10882	329.832	22.9227	370.972	16.1836	4.01646	2.9688e-06	2.7344e-05	C1QL1	10882	NA
C1RL|51279	C1RL|51279	6580.1	16963.4	5188.23	0.305848	-1.70912	3.11491e-37	9.1854e-35	C1RL	51279	NA
C1R|715	C1R|715	56294.5	150163	43711.5	0.291093	-1.78045	1.1503e-46	5.5923e-44	C1R	715	NA
C1orf104|284618	C1orf104|284618	118.712	37.8025	129.558	3.42723	1.77704	5.21838e-06	4.52814e-05	C1orf104	284618	NA
C1orf106|55765	C1orf106|55765	618.972	103.895	688.017	6.62224	2.72732	2.51446e-07	2.83931e-06	C1orf106	55765	NA
C1orf51|148523	C1orf51|148523	293.649	111.613	318.051	2.84958	1.51075	3.60724e-07	3.9469e-06	C1orf51	148523	NA
C1orf64|149563	C1orf64|149563	73.2239	1.65759	82.8172	49.9625	5.64277	3.61442e-06	3.26223e-05	C1orf64	149563	NA
C20orf117|140710	C20orf117|140710	149.633	53.7988	162.48	3.02014	1.59462	1.08874e-05	8.69638e-05	C20orf117	140710	NA
C20orf118|140711	C20orf118|140711	93.0055	17.5216	103.124	5.88556	2.55718	9.98322e-08	1.21583e-06	C20orf118	140711	NA
C21orf56|84221	C21orf56|84221	222.55	28.6631	248.54	8.67108	3.11621	2.8638e-17	1.22361e-15	C21orf56	84221	NA
C21orf58|54058	C21orf58|54058	117.526	21.8018	130.358	5.97924	2.57996	1.88133e-09	3.0108e-08	C21orf58	54058	NA
C21orf91|54149	C21orf91|54149	316.123	819.396	248.66	0.303468	-1.72038	2.21067e-16	8.35409e-15	C21orf91	54149	NA
C3P1|388503	C3P1|388503	3440.15	8409.1	2774.08	0.32989	-1.59994	1.94222e-15	6.73154e-14	C3P1	388503	NA
C3orf32|51066	C3orf32|51066	184.558	9.53076	208.02	21.8262	4.44799	2.47849e-11	5.2205e-10	C3orf32	51066	NA
C5orf30|90355	C5orf30|90355	146.338	48.6618	159.431	3.27631	1.71207	3.2457e-06	2.95913e-05	C5orf30	90355	NA
C5orf34|375444	C5orf34|375444	47.6117	8.0967	52.9087	6.53459	2.7081	3.31407e-05	0.000236468	C5orf34	375444	NA
C5orf46|389336	C5orf46|389336	23.1248	1.32018	26.0477	19.7304	4.30235	4.16272e-05	0.000289556	C5orf46	389336	NA
C6orf26|401251	C6orf26|401251	103.923	33.1565	113.41	3.42043	1.77418	4.5134e-05	0.000309992	C6orf26	401251	NA
C6orf97|80129	C6orf97|80129	329.944	60.9336	366.004	6.0066	2.58655	1.97424e-05	0.000148713	C6orf97	80129	NA
C6|729	C6|729	14759.1	43408.9	10918.6	0.251529	-1.9912	7.16279e-42	2.92828e-39	C6	729	NA
C7orf58|79974	C7orf58|79974	654.168	2011.44	472.228	0.234771	-2.09068	3.69167e-37	1.07106e-34	C7orf58	79974	NA
C7|730	C7|730	4552.25	13836.3	3307.74	0.239063	-2.06454	5.3692e-16	1.93938e-14	C7	730	NA
C8A|731	C8A|731	12348.4	34048.4	9439.57	0.27724	-1.85079	2.4016e-41	9.59998e-39	C8A	731	NA
C8B|732	C8B|732	16632	40280.2	13462	0.334208	-1.58118	3.46597e-35	8.54052e-33	C8B	732	NA
C8orf47|203111	C8orf47|203111	1523.24	560.046	1652.35	2.95038	1.5609	7.56188e-08	9.43295e-07	C8orf47	203111	NA
C8orf4|56892	C8orf4|56892	2212.03	7338.19	1524.88	0.2078	-2.26673	1.07108e-44	4.81665e-42	C8orf4	56892	NA
C9orf100|84904	C9orf100|84904	226.23	36.6752	251.64	6.86131	2.77848	1.30069e-16	5.03159e-15	C9orf100	84904	NA
C9orf140|89958	C9orf140|89958	147.884	22.3567	164.711	7.36742	2.88116	1.17337e-09	1.94172e-08	C9orf140	89958	NA
C9|735	C9|735	19446.1	74663	12044.3	0.161316	-2.63204	5.33982e-33	1.00055e-30	C9	735	NA
CA4|762	CA4|762	48.6377	3.70999	54.6602	14.7332	3.881	3.45932e-05	0.000245396	CA4	762	NA
CABYR|26256	CABYR|26256	285.871	15.4335	322.123	20.8717	4.38348	3.25187e-05	0.000232676	CABYR	26256	NA
CACNB4|785	CACNB4|785	37.0503	4.33197	41.4362	9.56521	3.2578	4.56524e-05	0.000313075	CACNB4	785	NA
CAMK2B|816	CAMK2B|816	196.614	482.898	158.238	0.327685	-1.60962	7.58689e-08	9.45104e-07	CAMK2B	816	NA
CAMK2N2|94032	CAMK2N2|94032	198.257	39.65	219.518	5.53638	2.46894	4.00573e-06	3.57062e-05	CAMK2N2	94032	NA
CAP2|10486	CAP2|10486	1127.01	248.585	1244.77	5.00741	2.32406	2.57019e-19	1.30601e-17	CAP2	10486	NA
CBFA2T3|863	CBFA2T3|863	163.351	480.393	120.852	0.251568	-1.99098	3.61505e-14	1.06777e-12	CBFA2T3	863	NA
CBR3|874	CBR3|874	90.6312	22.6478	99.7443	4.40416	2.13887	3.86892e-05	0.000270828	CBR3	874	1
CBX2|84733	CBX2|84733	193.763	31.8474	215.467	6.76562	2.75822	2.56974e-11	5.40005e-10	CBX2	84733	NA
CCBE1|147372	CCBE1|147372	40.2291	205.614	18.0595	0.0878321	-3.50911	5.94938e-17	2.40489e-15	CCBE1	147372	NA
CCDC28B|79140	CCDC28B|79140	207.464	32.3627	230.936	7.13587	2.83509	9.6928e-07	9.70791e-06	CCDC28B	79140	NA
CCDC34|91057	CCDC34|91057	440.61	146.762	480	3.2706	1.70955	1.48153e-11	3.22245e-10	CCDC34	91057	NA
CCDC64|92558	CCDC64|92558	471.574	98.4759	521.587	5.29659	2.40506	1.83409e-14	5.60129e-13	CCDC64	92558	NA
CCDC99|54908	CCDC99|54908	249.092	68.3281	273.323	4.00016	2.00006	6.86093e-11	1.37893e-09	CCDC99	54908	NA
CCL14|6358	CCL14|6358	1454.55	4909.99	991.353	0.201905	-2.30825	1.39656e-32	2.45295e-30	CCL14	6358	NA
CCL23|6368	CCL23|6368	14.4013	84.1453	5.0522	0.0600414	-4.0579	2.93619e-10	5.36749e-09	CCL23	6368	NA
CCL3|6348	CCL3|6348	244.528	588.516	198.417	0.337148	-1.56855	1.72284e-14	5.27945e-13	CCL3	6348	NA
CCNA2|890	CCNA2|890	527.949	47.8244	592.308	12.3851	3.63053	6.03634e-10	1.05317e-08	CCNA2	890	1
CCNB1|891	CCNB1|891	844.574	89.5932	945.778	10.5564	3.40004	8.15587e-34	1.6484e-31	CCNB1	891	1
CCNB2|9133	CCNB2|9133	380.384	24.0675	428.148	17.7895	4.15295	2.57022e-39	8.5617e-37	CCNB2	9133	1
CCNE2|9134	CCNE2|9134	180.281	34.6342	199.805	5.76899	2.52832	4.38801e-12	1.03044e-10	CCNE2	9134	1
CCNF|899	CCNF|899	314.176	67.2864	347.271	5.16109	2.36768	1.45053e-16	5.57523e-15	CCNF	899	1
CCNO|10309	CCNO|10309	58.3102	6.04577	65.3162	10.8036	3.43344	7.18961e-08	9.00604e-07	CCNO	10309	NA
CCR1|1230	CCR1|1230	234.516	550.746	192.126	0.348848	-1.51933	1.81598e-11	3.91207e-10	CCR1	1230	NA
CCRN4L|25819	CCRN4L|25819	284.969	760.742	221.193	0.290759	-1.7821	3.76959e-16	1.38949e-14	CCRN4L	25819	NA
CD109|135228	CD109|135228	519.992	94.3174	577.052	6.1182	2.61311	2.03327e-11	4.33861e-10	CD109	135228	NA
CD163|9332	CD163|9332	1450.01	4412.84	1052.85	0.238587	-2.06741	4.70047e-22	3.09715e-20	CD163	9332	NA
CD1D|912	CD1D|912	310.653	771.158	248.923	0.322791	-1.63133	2.93343e-16	1.09248e-14	CD1D	912	NA
CD200|4345	CD200|4345	121.647	33.6978	133.437	3.95981	1.98543	1.51308e-06	1.46645e-05	CD200	4345	NA
CD244|51744	CD244|51744	48.7584	126.721	38.3077	0.3023	-1.72595	1.30792e-05	0.000102692	CD244	51744	NA
CD24|100133941	CD24|100133941	6260.35	1738.72	6866.47	3.94914	1.98154	8.65639e-08	1.06651e-06	CD24	100133941	NA
CD302|9936	CD302|9936	6780.7	16759.7	5443.02	0.324768	-1.62252	7.01393e-35	1.57708e-32	CD302	9936	NA
CD34|947	CD34|947	1636.7	414.959	1800.47	4.33891	2.11733	1.57663e-24	1.27177e-22	CD34	947	NA
CD4|920	CD4|920	2609.85	7534.71	1949.68	0.25876	-1.95031	8.67078e-35	1.92556e-32	CD4	920	NA
CD5L|922	CD5L|922	969.161	4289.66	524.053	0.122167	-3.03308	3.71904e-31	5.57484e-29	CD5L	922	NA
CDC20|991	CDC20|991	712.78	34.0122	803.768	23.6318	4.56266	7.93506e-27	7.63294e-25	CDC20	991	1
CDC25A|993	CDC25A|993	162.077	35.7403	179.012	5.00869	2.32443	2.43051e-10	4.50722e-09	CDC25A	993	1
CDC25C|995	CDC25C|995	169.277	5.91336	191.175	32.3294	5.01477	2.39145e-29	2.98733e-27	CDC25C	995	NA
CDC37L1|55664	CDC37L1|55664	1156.16	2898.84	922.552	0.318249	-1.65177	5.61214e-27	5.45682e-25	CDC37L1	55664	NA
CDC45|8318	CDC45|8318	213.629	18.5893	239.774	12.8985	3.68913	3.24917e-22	2.18899e-20	CDC45	8318	1
CDC6|990	CDC6|990	497.428	51.9408	557.145	10.7265	3.42311	1.49944e-28	1.72714e-26	CDC6	990	NA
CDC7|8317	CDC7|8317	158.292	37.7895	174.445	4.61624	2.20672	2.95586e-09	4.59948e-08	CDC7	8317	NA
CDCA2|157313	CDCA2|157313	90.1675	8.98871	101.049	11.2418	3.4908	8.64781e-12	1.94446e-10	CDCA2	157313	NA
CDCA3|83461	CDCA3|83461	255.069	20.126	286.562	14.2385	3.83172	1.53914e-27	1.57307e-25	CDCA3	83461	NA
CDCA5|113130	CDCA5|113130	487.805	45.8302	547.05	11.9365	3.5773	1.38584e-32	2.45295e-30	CDCA5	113130	NA
CDCA7|83879	CDCA7|83879	162.346	11.9419	182.507	15.2829	3.93385	6.4754e-09	9.50853e-08	CDCA7	83879	NA
CDCA8|55143	CDCA8|55143	327.665	35.4113	366.841	10.3594	3.37288	9.33634e-28	9.82117e-26	CDCA8	55143	NA
CDH13|1012	CDH13|1012	320.173	55.7668	355.616	6.37685	2.67284	3.75726e-19	1.87738e-17	CDH13	1012	NA
CDH24|64403	CDH24|64403	115.68	22.8793	128.12	5.5998	2.48538	5.76271e-09	8.52464e-08	CDH24	64403	NA
CDH9|1007	CDH9|1007	15.0898	0.0226601	17.1095	755.048	9.56042	9.44311e-07	9.48424e-06	CDH9	1007	NA
CDHR2|54825	CDHR2|54825	1698.47	4903.94	1268.78	0.258726	-1.9505	8.25288e-10	1.4058e-08	CDHR2	54825	NA
CDK1|983	CDK1|983	581.049	50.8036	652.128	12.8362	3.68215	2.31775e-32	3.93318e-30	CDK1	983	1
CDKN2A|1029	CDKN2A|1029	555.103	33.2784	625.053	18.7825	4.23132	1.29952e-23	9.65943e-22	CDKN2A	1029	1
CDKN2BAS|100048912	CDKN2BAS|100048912	21.4508	1.25678	24.1578	19.222	4.26468	0.000139523	0.000839099	CDKN2BAS	100048912	NA
CDKN2C|1031	CDKN2C|1031	702.872	155.265	776.278	4.9997	2.32184	9.42659e-20	4.95805e-18	CDKN2C	1031	NA
CDKN3|1033	CDKN3|1033	306.557	15.1188	345.624	22.8605	4.51479	4.52267e-38	1.37888e-35	CDKN3	1033	NA
CDT1|81620	CDT1|81620	489.778	44.3571	549.486	12.3878	3.63084	1.06272e-18	5.125e-17	CDT1	81620	NA
CEACAM20|125931	CEACAM20|125931	75.5567	1.13977	85.5321	75.0436	6.22966	7.54653e-05	0.000486548	CEACAM20	125931	NA
CELF6|60677	CELF6|60677	156.379	40.5777	171.902	4.23635	2.08282	4.19956e-06	3.71577e-05	CELF6	60677	NA
CELSR3|1951	CELSR3|1951	243.669	20.8005	273.544	13.1509	3.71709	1.69702e-25	1.47468e-23	CELSR3	1951	NA
CENPA|1058	CENPA|1058	116.761	6.31111	131.567	20.8468	4.38176	1.70652e-19	8.76509e-18	CENPA	1058	NA
CENPE|1062	CENPE|1062	191.406	17.6829	214.694	12.1414	3.60186	2.74888e-21	1.63731e-19	CENPE	1062	1
CENPF|1063	CENPF|1063	932.181	64.2295	1048.53	16.3247	4.02899	4.49712e-36	1.17238e-33	CENPF	1063	NA
CENPH|64946	CENPH|64946	162.017	41.0104	178.237	4.34616	2.11974	6.48702e-09	9.51782e-08	CENPH	64946	NA
CENPI|2491	CENPI|2491	35.828	3.13818	40.21	12.8132	3.67956	4.08407e-06	3.62429e-05	CENPI	2491	NA
CENPK|64105	CENPK|64105	82.9095	11.154	92.5282	8.29553	3.05233	2.68457e-09	4.20645e-08	CENPK	64105	NA
CENPL|91687	CENPL|91687	184.532	42.6792	203.547	4.76923	2.25376	7.47375e-11	1.4855e-09	CENPL	91687	NA
CENPM|79019	CENPM|79019	262.014	19.64	294.504	14.9951	3.90642	1.08201e-22	7.4572e-21	CENPM	79019	NA
CENPP|401541	CENPP|401541	113.75	41.6792	123.411	2.96098	1.56607	0.00011619	0.000714262	CENPP	401541	NA
CENPW|387103	CENPW|387103	236.498	40.5066	262.77	6.48709	2.69757	3.80916e-16	1.39969e-14	CENPW	387103	NA
CEP55|55165	CEP55|55165	146.54	16.7057	163.944	9.81361	3.29478	1.4542e-14	4.52564e-13	CEP55	55165	NA
CEP72|55722	CEP72|55722	183.181	68.1323	198.603	2.91496	1.54348	2.66107e-06	2.46612e-05	CEP72	55722	NA
CES7|221223	CES7|221223	100.628	241.392	81.7584	0.338696	-1.56194	8.63083e-07	8.75643e-06	CES7	221223	NA
CETP|1071	CETP|1071	401.229	1673.29	230.71	0.137878	-2.85854	8.76555e-27	8.38695e-25	CETP	1071	NA
CFHR3|10878	CFHR3|10878	5092.28	12842.2	4053.41	0.315631	-1.66369	2.43886e-09	3.8449e-08	CFHR3	10878	NA
CFP|5199	CFP|5199	379.747	1895.96	176.502	0.0930941	-3.42517	2.47269e-80	3.70657e-77	CFP	5199	NA
CGREF1|10669	CGREF1|10669	1147.99	345.801	1255.53	3.63077	1.86028	2.60691e-06	2.42092e-05	CGREF1	10669	NA
CHAF1B|8208	CHAF1B|8208	190.093	27.2911	211.916	7.76503	2.95699	3.30069e-16	1.22418e-14	CHAF1B	8208	NA
CHEK1|1111	CHEK1|1111	217.399	79.8729	235.834	2.95261	1.56199	1.36471e-07	1.6225e-06	CHEK1	1111	1
CHML|1122	CHML|1122	557.419	185.764	607.239	3.26886	1.70879	2.15303e-12	5.25492e-11	CHML	1122	NA
CHTF18|63922	CHTF18|63922	380.184	109.033	416.531	3.82025	1.93367	3.2111e-13	8.60823e-12	CHTF18	63922	NA
CIDEB|27141	CIDEB|27141	6482.98	17007.4	5072.2	0.298236	-1.74548	8.43286e-41	3.22745e-38	CIDEB	27141	NA
CKAP2L|150468	CKAP2L|150468	120.977	12.9323	135.46	10.4745	3.38881	5.49639e-14	1.58953e-12	CKAP2L	150468	NA
CKB|1152	CKB|1152	2418.95	618.915	2660.24	4.29824	2.10374	0.000160257	0.000946389	CKB	1152	NA
CLCNKA|1187	CLCNKA|1187	29.1548	3.14455	32.6414	10.3803	3.37578	7.69073e-05	0.000493722	CLCNKA	1187	NA
CLDN15|24146	CLDN15|24146	1849.24	572.05	2020.44	3.53194	1.82046	1.39548e-08	1.95043e-07	CLDN15	24146	NA
CLEC1B|51266	CLEC1B|51266	125.754	899.407	22.047	0.0245128	-5.35032	2.96082e-113	2.66296e-109	CLEC1B	51266	NA
CLEC2L|154790	CLEC2L|154790	35.9615	0.31449	40.7399	129.543	7.01728	0.00016309	0.000960285	CLEC2L	154790	NA
CLEC4G|339390	CLEC4G|339390	479.638	3465.67	79.366	0.0229006	-5.44847	9.88492e-89	2.54014e-85	CLEC4G	339390	NA
CLEC4M|10332	CLEC4M|10332	233.721	1721.62	34.2709	0.0199062	-5.65064	8.68207e-91	2.60289e-87	CLEC4M	10332	NA
CLRN3|119467	CLRN3|119467	596.9	1427.28	485.589	0.340219	-1.55546	1.05551e-09	1.76291e-08	CLRN3	119467	NA
CLSPN|63967	CLSPN|63967	55.6098	6.68722	62.1678	9.2965	3.21669	2.27607e-07	2.58471e-06	CLSPN	63967	NA
CNDP1|84735	CNDP1|84735	659.178	3179.27	321.364	0.101081	-3.30642	1.04295e-28	1.21037e-26	CNDP1	84735	NA
CNNM1|26507	CNNM1|26507	248.524	43.4678	276.012	6.3498	2.66671	8.90539e-06	7.28468e-05	CNNM1	26507	NA
CNR1|1268	CNR1|1268	44.1408	7.56025	49.0444	6.48714	2.69758	4.49958e-05	0.000309398	CNR1	1268	NA
CNTNAP1|8506	CNTNAP1|8506	165.5	48.7399	181.152	3.7167	1.89402	2.31591e-05	0.000171435	CNTNAP1	8506	NA
CNTNAP4|85445	CNTNAP4|85445	45.4861	0.605299	51.5023	85.0858	6.41085	5.97618e-14	1.71725e-12	CNTNAP4	85445	NA
COCH|1690	COCH|1690	364.252	16.0846	410.923	25.5477	4.67512	1.1959e-17	5.31156e-16	COCH	1690	NA
COL15A1|1306	COL15A1|1306	889.659	48.0819	1002.47	20.8492	4.38192	3.89672e-26	3.55808e-24	COL15A1	1306	NA
COL24A1|255631	COL24A1|255631	30.4188	1.50195	34.295	22.8337	4.51309	7.22698e-06	6.02963e-05	COL24A1	255631	NA
COL2A1|1280	COL2A1|1280	867.07	0.740882	983.2	1327.07	10.374	7.58086e-07	7.7568e-06	COL2A1	1280	NA
COL4A1|1282	COL4A1|1282	8367.45	2604.56	9139.95	3.50921	1.81115	1.01627e-14	3.21843e-13	COL4A1	1282	1
COL4A2|1284	COL4A2|1284	9188.74	3153	9997.82	3.17089	1.66489	1.77442e-11	3.82712e-10	COL4A2	1284	NA
COL4A5|1287	COL4A5|1287	302.916	77.6978	333.106	4.28719	2.10003	6.03318e-05	0.000399429	COL4A5	1287	NA
COL6A6|131873	COL6A6|131873	13.9538	72.6586	6.0845	0.083741	-3.57792	2.22577e-07	2.53239e-06	COL6A6	131873	NA
COLEC10|10584	COLEC10|10584	250.797	1448.04	90.3086	0.0623659	-4.0031	2.22063e-97	9.98619e-94	COLEC10	10584	NA
COX4I2|84701	COX4I2|84701	68.7307	7.49247	76.9396	10.2689	3.36021	6.50794e-09	9.53426e-08	COX4I2	84701	NA
COX7B2|170712	COX7B2|170712	139.885	0.163565	158.614	969.736	9.92145	6.86466e-23	4.84241e-21	COX7B2	170712	NA
CPEB3|22849	CPEB3|22849	594.213	2080.46	394.983	0.189854	-2.39704	6.05405e-48	3.025e-45	CPEB3	22849	NA
CPLX1|10815	CPLX1|10815	421.917	155.112	457.682	2.95066	1.56104	7.6502e-05	0.000491998	CPLX1	10815	NA
CPLX2|10814	CPLX2|10814	2572.41	4.12024	2916.68	707.891	9.46738	2.26419e-10	4.22054e-09	CPLX2	10814	NA
CPXM1|56265	CPXM1|56265	118.07	20.6277	131.132	6.35709	2.66837	3.96443e-06	3.54082e-05	CPXM1	56265	NA
CP|1356	CP|1356	66829.1	158206	54580.2	0.344995	-1.53535	2.58243e-28	2.88527e-26	CP	1356	NA
CR1|1378	CR1|1378	75.3033	230.356	54.5186	0.236671	-2.07905	1.51056e-09	2.46122e-08	CR1	1378	NA
CRHBP|1393	CRHBP|1393	600.871	3834.12	167.459	0.0436761	-4.51701	1.94896e-103	1.16859e-99	CRHBP	1393	NA
CRIP3|401262	CRIP3|401262	239.325	59.8399	263.385	4.40149	2.13799	1.41431e-11	3.0837e-10	CRIP3	401262	NA
CRMP1|1400	CRMP1|1400	107.416	39.3354	116.542	2.96277	1.56694	8.50965e-05	0.000540126	CRMP1	1400	NA
CSAG1|158511	CSAG1|158511	134.746	5.07834	152.128	29.9561	4.90478	2.96643e-07	3.30199e-06	CSAG1	158511	NA
CSMD1|64478	CSMD1|64478	86.9425	0.331639	98.5526	297.168	8.21514	1.66498e-18	7.98657e-17	CSMD1	64478	NA
CSMD2|114784	CSMD2|114784	48.2395	4.83053	54.0584	11.191	3.48427	2.99885e-07	3.33601e-06	CSMD2	114784	NA
CSPG4|1464	CSPG4|1464	491.886	121.298	541.563	4.46472	2.15857	6.97695e-15	2.26946e-13	CSPG4	1464	NA
CSPG5|10675	CSPG5|10675	56.1746	9.26467	62.4628	6.74204	2.75319	4.13738e-06	3.66617e-05	CSPG5	10675	NA
CSRNP1|64651	CSRNP1|64651	1851.4	6137.05	1276.92	0.208067	-2.26488	1.7614e-54	1.17348e-51	CSRNP1	64651	NA
CTAG1B|1485	CTAG1B|1485	114.403	0.52234	129.669	248.246	7.95563	4.52413e-05	0.000310492	CTAG1B	1485	NA
CTAG2|30848	CTAG2|30848	227.544	2.87381	257.661	89.6583	6.48636	4.78867e-09	7.17821e-08	CTAG2	30848	NA
CTHRC1|115908	CTHRC1|115908	304.667	18.5581	343.019	18.4836	4.20817	5.44174e-10	9.55123e-09	CTHRC1	115908	NA
CTNNA2|1496	CTNNA2|1496	313.38	4.74837	354.752	74.7103	6.22324	9.4639e-07	9.49981e-06	CTNNA2	1496	NA
CTNND2|1501	CTNND2|1501	343.652	59.071	381.8	6.4634	2.69229	1.56314e-05	0.000120212	CTNND2	1501	NA
CXCL12|6387	CXCL12|6387	3147.11	12376.3	1909.95	0.154323	-2.69597	3.16308e-72	4.37673e-69	CXCL12	6387	NA
CXCL14|9547	CXCL14|9547	390.564	2035.23	170.1	0.0835781	-3.58073	1.50745e-28	1.72714e-26	CXCL14	9547	NA
CXCL2|2920	CXCL2|2920	1765.7	4388.29	1414.15	0.322255	-1.63373	6.34127e-16	2.28591e-14	CXCL2	2920	1
CXCR2P1|3580	CXCR2P1|3580	127.935	364.428	96.234	0.264069	-1.92101	1.47114e-12	3.63502e-11	CXCR2P1	3580	NA
CXorf36|79742	CXorf36|79742	403.827	94.203	445.332	4.72736	2.24104	3.31551e-16	1.22715e-14	CXorf36	79742	NA
CYP17A1|1586	CYP17A1|1586	2929.73	103.618	3308.57	31.9304	4.99686	3.96016e-07	4.29646e-06	CYP17A1	1586	NA
CYP1A2|1544	CYP1A2|1544	7816.59	36334.3	3993.84	0.109919	-3.18548	1.324e-19	6.86343e-18	CYP1A2	1544	NA
CYP26A1|1592	CYP26A1|1592	240.527	1362.14	90.1764	0.0662019	-3.91698	3.51605e-13	9.39773e-12	CYP26A1	1592	NA
CYP2A6|1548	CYP2A6|1548	49294.9	114888	40502.3	0.352538	-1.50415	1.67452e-07	1.95592e-06	CYP2A6	1548	NA
CYP2B6|1555	CYP2B6|1555	8048.85	31320.1	4929.38	0.157387	-2.66761	9.38018e-21	5.35653e-19	CYP2B6	1555	NA
CYP2C19|1557	CYP2C19|1557	599.96	2502.51	344.926	0.137832	-2.85902	2.2369e-14	6.73993e-13	CYP2C19	1557	NA
CYP2C8|1558	CYP2C8|1558	20689.5	81825.5	12494.3	0.152695	-2.71128	4.24668e-68	4.90228e-65	CYP2C8	1558	NA
CYP2C9|1559	CYP2C9|1559	23132	63766.6	17685	0.27734	-1.85027	2.58827e-29	3.1672e-27	CYP2C9	1559	NA
CYP2E1|1571	CYP2E1|1571	153661	368429	124872	0.338931	-1.56094	1.70321e-10	3.23521e-09	CYP2E1	1571	NA
CYP39A1|51302	CYP39A1|51302	965.655	3508.51	624.789	0.178078	-2.48942	1.93671e-39	6.57314e-37	CYP39A1	51302	NA
CYP3A43|64816	CYP3A43|64816	169.58	431.504	134.469	0.31163	-1.6821	5.21241e-09	7.78744e-08	CYP3A43	64816	NA
CYP3A4|1576	CYP3A4|1576	73067.9	188022	57658.4	0.306658	-1.7053	3.30971e-07	3.64575e-06	CYP3A4	1576	NA
CYP4A11|1579	CYP4A11|1579	23693.3	79136.8	16261.2	0.205482	-2.28292	1.31828e-55	9.12047e-53	CYP4A11	1579	NA
CYP4A22|284541	CYP4A22|284541	1384.21	3897.76	1047.28	0.268687	-1.896	8.44261e-14	2.39159e-12	CYP4A22	284541	NA
CYP4F2|8529	CYP4F2|8529	5246.87	13045	4201.55	0.322082	-1.6345	5.51757e-25	4.59491e-23	CYP4F2	8529	NA
CYP7A1|1581	CYP7A1|1581	3417.95	1047.03	3735.76	3.56795	1.8351	3.48185e-05	0.000246581	CYP7A1	1581	NA
CYP8B1|1582	CYP8B1|1582	18030.6	42485.2	14752.5	0.347239	-1.526	9.14373e-15	2.9111e-13	CYP8B1	1582	NA
CYR61|3491	CYR61|3491	2902.24	8660.02	2130.42	0.246006	-2.02323	5.06074e-25	4.27383e-23	CYR61	3491	NA
DACH1|1602	DACH1|1602	28.2725	109.906	17.3297	0.157678	-2.66495	3.20178e-07	3.54205e-06	DACH1	1602	NA
DAGLA|747	DAGLA|747	220.662	82.4721	239.186	2.90021	1.53616	4.03952e-06	3.59007e-05	DAGLA	747	NA
DAPK2|23604	DAPK2|23604	459.521	153.083	500.599	3.2701	1.70934	2.48952e-08	3.35945e-07	DAPK2	23604	NA
DBF4B|80174	DBF4B|80174	145.74	49.7579	158.606	3.18756	1.67245	2.75209e-06	2.54653e-05	DBF4B	80174	NA
DBH|1621	DBH|1621	356.4	1885.73	151.395	0.0802844	-3.63874	3.49146e-51	1.96263e-48	DBH	1621	NA
DBN1|1627	DBN1|1627	1054.29	335.52	1150.64	3.42943	1.77797	3.23478e-07	3.57635e-06	DBN1	1627	NA
DBNDD1|79007	DBNDD1|79007	1427.55	513.897	1550.03	3.01622	1.59274	3.26807e-05	0.000233742	DBNDD1	79007	NA
DCAF4L2|138009	DCAF4L2|138009	390.941	0.532788	443.274	831.99	9.70042	1.08922e-23	8.19784e-22	DCAF4L2	138009	NA
DCAF8L2|347442	DCAF8L2|347442	17.0875	0.0210598	19.3753	920.013	9.84551	3.79017e-08	4.96921e-07	DCAF8L2	347442	NA
DCN|1634	DCN|1634	4347.44	14810.9	2944.84	0.19883	-2.3304	2.4114e-31	3.70737e-29	DCN	1634	NA
DDX12|440081	DDX12|440081	109.743	31.8323	120.187	3.77562	1.91671	4.3737e-06	3.84903e-05	DDX12	440081	NA
DDX39|10212	DDX39|10212	2028.28	756.068	2198.82	2.90822	1.54014	1.46579e-13	4.06893e-12	DDX39	10212	NA
DDX53|168400	DDX53|168400	11.7485	0.0634087	13.3148	209.984	7.71414	2.86496e-05	0.000207551	DDX53	168400	NA
DEPDC1B|55789	DEPDC1B|55789	208.589	20.6461	233.783	11.3233	3.50123	1.20272e-14	3.78539e-13	DEPDC1B	55789	NA
DEPDC1|55635	DEPDC1|55635	202.614	14.9045	227.777	15.2824	3.9338	9.77143e-26	8.6161e-24	DEPDC1	55635	NA
DFNB31|25861	DFNB31|25861	305.069	110.691	331.125	2.99144	1.58084	2.51466e-08	3.38829e-07	DFNB31	25861	NA
DHDPSL|112817	DHDPSL|112817	1200.77	3195.43	933.385	0.2921	-1.77546	1.14728e-29	1.48469e-27	DHDPSL	112817	NA
DHODH|1723	DHODH|1723	2031.69	5414.5	1578.23	0.291483	-1.77852	3.51108e-22	2.35661e-20	DHODH	1723	NA
DIRAS3|9077	DIRAS3|9077	96.3134	403.391	55.1502	0.136717	-2.87074	6.3345e-22	4.08405e-20	DIRAS3	9077	NA
DKK1|22943	DKK1|22943	687.035	12.3621	777.473	62.8919	5.9748	4.6884e-05	0.0003203	DKK1	22943	NA
DLG5|9231	DLG5|9231	1054.46	341.279	1150.06	3.36986	1.75269	2.20152e-14	6.65563e-13	DLG5	9231	NA
DLGAP5|9787	DLGAP5|9787	216.469	11.6474	243.925	20.9425	4.38836	5.25138e-30	7.1024e-28	DLGAP5	9787	NA
DLK1|8788	DLK1|8788	6037.45	48.4643	6840.26	141.14	7.14099	0.000156783	0.000929844	DLK1	8788	NA
DLX6|1750	DLX6|1750	13.3459	0.092907	15.1224	162.769	7.34669	1.01682e-05	8.1764e-05	DLX6	1750	NA
DMGDH|29958	DMGDH|29958	4592	11454.6	3672.09	0.320579	-1.64125	5.04666e-28	5.45369e-26	DMGDH	29958	NA
DNA2|1763	DNA2|1763	127.299	46.6504	138.11	2.96052	1.56585	3.7648e-05	0.000264123	DNA2	1763	NA
DNAH12|201625	DNAH12|201625	25.8933	1.93363	29.1051	15.0521	3.91189	7.84749e-05	0.000502352	DNAH12	201625	NA
DNAJC6|9829	DNAJC6|9829	186.807	30.9719	207.697	6.70597	2.74545	1.56555e-14	4.8221e-13	DNAJC6	9829	NA
DNASE1L3|1776	DNASE1L3|1776	1200.86	5173.72	668.304	0.129173	-2.95263	4.36049e-68	4.90228e-65	DNASE1L3	1776	NA
DNMT3B|1789	DNMT3B|1789	99.0207	28.377	108.49	3.82317	1.93477	4.44848e-06	3.91292e-05	DNMT3B	1789	NA
DPF3|8110	DPF3|8110	56.1338	156.89	42.6277	0.271705	-1.87989	6.75786e-06	5.69483e-05	DPF3	8110	NA
DPT|1805	DPT|1805	341.946	1025.43	250.326	0.244118	-2.03435	3.4758e-10	6.25852e-09	DPT	1805	NA
DQX1|165545	DQX1|165545	75.2871	0.859046	85.264	99.2543	6.63306	5.94809e-10	1.03878e-08	DQX1	165545	NA
DSCC1|79075	DSCC1|79075	146.332	32.8766	161.541	4.91356	2.29677	2.7557e-09	4.3104e-08	DSCC1	79075	NA
DSCR4|10281	DSCR4|10281	13.9906	0.0181738	15.8635	872.877	9.76964	1.13855e-06	1.12901e-05	DSCR4	10281	NA
DSCR8|84677	DSCR8|84677	53.749	0.0742811	60.944	820.452	9.68027	5.15397e-11	1.04994e-09	DSCR8	84677	NA
DTL|51514	DTL|51514	417.958	43.3192	468.178	10.8076	3.43398	2.64958e-27	2.63319e-25	DTL	51514	NA
DTNA|1837	DTNA|1837	678.442	207.485	741.573	3.57411	1.83758	1.25887e-10	2.42707e-09	DTNA	1837	NA
DTX1|1840	DTX1|1840	879.771	2426.56	672.428	0.277112	-1.85146	2.34362e-15	8.0299e-14	DTX1	1840	NA
DUOX1|53905	DUOX1|53905	118.988	18.3824	132.474	7.20657	2.84931	3.85078e-05	0.000269735	DUOX1	53905	NA
DUSP1|1843	DUSP1|1843	11606.2	29774.8	9170.73	0.308004	-1.69898	9.37254e-27	8.92028e-25	DUSP1	1843	NA
DUSP5|1847	DUSP5|1847	993.536	2397.54	805.332	0.335899	-1.5739	1.14587e-12	2.87075e-11	DUSP5	1847	NA
DUSP6|1848	DUSP6|1848	3876.85	10331.8	3011.58	0.291487	-1.77849	4.34028e-35	1.04097e-32	DUSP6	1848	1
DUSP9|1852	DUSP9|1852	956.868	29.8251	1081.14	36.2492	5.17988	3.79992e-09	5.81232e-08	DUSP9	1852	NA
DYDC2|84332	DYDC2|84332	82.9556	7.13942	93.1186	13.0429	3.70519	3.66932e-06	3.30845e-05	DYDC2	84332	NA
DYNC1I1|1780	DYNC1I1|1780	205.221	11.798	231.149	19.5922	4.29221	1.47741e-06	1.4342e-05	DYNC1I1	1780	NA
E2F1|1869	E2F1|1869	812.915	64.2619	913.27	14.2117	3.82901	9.3032e-20	4.9075e-18	E2F1	1869	NA
E2F2|1870	E2F2|1870	104.923	14.1753	117.087	8.25994	3.04613	9.08539e-11	1.79001e-09	E2F2	1870	1
E2F7|144455	E2F7|144455	65.163	6.27664	73.0566	11.6395	3.54095	2.17827e-09	3.45436e-08	E2F7	144455	NA
E2F8|79733	E2F8|79733	125.158	9.3243	140.686	15.0881	3.91534	3.1668e-17	1.33095e-15	E2F8	79733	NA
ECM1|1893	ECM1|1893	668.505	3010.61	354.55	0.117767	-3.08599	9.46294e-83	1.70219e-79	ECM1	1893	NA
ECT2|1894	ECT2|1894	499.958	90.8394	554.799	6.10747	2.61058	7.87904e-22	4.99043e-20	ECT2	1894	NA
EDARADD|128178	EDARADD|128178	128.692	39.5013	140.648	3.5606	1.83212	0.000155821	0.000925665	EDARADD	128178	NA
EEF1A2|1917	EEF1A2|1917	3619.62	252.528	4070.97	16.1209	4.01086	9.94196e-10	1.67293e-08	EEF1A2	1917	NA
EFNA3|1944	EFNA3|1944	160.104	40.2528	176.17	4.37659	2.12981	5.60042e-09	8.30506e-08	EFNA3	1944	NA
EFNA4|1945	EFNA4|1945	411.102	149.338	446.19	2.98778	1.57907	4.34147e-10	7.70162e-09	EFNA4	1945	NA
EFNB3|1949	EFNB3|1949	40.2449	115.653	30.1366	0.260578	-1.94021	5.99574e-05	0.000397535	EFNB3	1949	NA
EGF|1950	EGF|1950	47.2434	1.38633	53.3905	38.5121	5.26724	1.06913e-07	1.29331e-06	EGF	1950	1
EGR1|1958	EGR1|1958	6966.51	26498.4	4348.3	0.164097	-2.60738	1.81575e-34	3.88829e-32	EGR1	1958	1
EGR2|1959	EGR2|1959	183.159	687.759	115.518	0.167963	-2.57378	9.92122e-22	6.21822e-20	EGR2	1959	NA
EGR3|1960	EGR3|1960	72.6012	228.959	51.6417	0.22555	-2.14848	9.76319e-11	1.91725e-09	EGR3	1960	NA
EHD3|30845	EHD3|30845	272.948	884.523	190.968	0.215899	-2.21157	3.77524e-26	3.46475e-24	EHD3	30845	NA
ELFN2|114794	ELFN2|114794	290.146	24.624	325.739	13.2285	3.72558	1.23213e-12	3.0655e-11	ELFN2	114794	NA
EME1|146956	EME1|146956	95.7954	10.2319	107.265	10.4834	3.39004	9.22791e-12	2.06457e-10	EME1	146956	NA
EML6|400954	EML6|400954	86.5494	19.4598	95.5427	4.90974	2.29565	1.40731e-06	1.3691e-05	EML6	400954	NA
EMR1|2015	EMR1|2015	36.0708	112.76	25.7907	0.228723	-2.12833	1.66293e-05	0.000127126	EMR1	2015	NA
EMX1|2016	EMX1|2016	53.4721	3.10053	60.2244	19.4239	4.27976	5.19135e-10	9.14613e-09	EMX1	2016	NA
ENAH|55740	ENAH|55740	2922.84	1070.85	3171.1	2.9613	1.56623	1.23349e-15	4.35058e-14	ENAH	55740	NA
ENO3|2027	ENO3|2027	1712.92	4400.95	1352.59	0.30734	-1.70209	7.36891e-05	0.000476291	ENO3	2027	NA
ENTPD2|954	ENTPD2|954	174.863	53.5298	191.128	3.57049	1.83612	2.42466e-05	0.000178456	ENTPD2	954	NA
EPB41L4B|54566	EPB41L4B|54566	2546.69	6216.49	2054.76	0.330534	-1.59713	4.39082e-28	4.87543e-26	EPB41L4B	54566	NA
EPHA10|284656	EPHA10|284656	43.6212	3.67058	48.9765	13.343	3.73801	1.52758e-05	0.00011773	EPHA10	284656	NA
EPHA2|1969	EPHA2|1969	1346.1	4138.86	971.731	0.234782	-2.09061	1.24264e-21	7.68132e-20	EPHA2	1969	NA
EPHB1|2047	EPHB1|2047	38.8774	123.628	27.5166	0.222575	-2.16763	7.62584e-06	6.33889e-05	EPHB1	2047	NA
EPHB2|2048	EPHB2|2048	414.194	71.6283	460.115	6.42365	2.68339	1.72854e-05	0.000131638	EPHB2	2048	1
EPHX2|2053	EPHX2|2053	5624.85	13456.2	4575.07	0.339997	-1.55641	2.2855e-31	3.5441e-29	EPHX2	2053	NA
EPPK1|83481	EPPK1|83481	503.696	57.4752	563.512	9.80443	3.29343	2.81731e-08	3.77066e-07	EPPK1	83481	NA
EPR1|8475	EPR1|8475	494.108	39.197	555.088	14.1615	3.8239	2.15731e-29	2.73279e-27	EPR1	8475	NA
EPS8L3|79574	EPS8L3|79574	642.48	17.2481	726.291	42.1084	5.39604	2.22095e-25	1.9024e-23	EPS8L3	79574	NA
ERCC6L|54821	ERCC6L|54821	61.662	7.40991	68.9344	9.30301	3.2177	4.3386e-08	5.63893e-07	ERCC6L	54821	NA
ESCO2|157570	ESCO2|157570	81.9898	26.2278	89.4646	3.41107	1.77022	0.000153147	0.000911587	ESCO2	157570	NA
ESM1|11082	ESM1|11082	429.286	25.737	483.381	18.7816	4.23125	2.03982e-23	1.49764e-21	ESM1	11082	NA
ESR1|2099	ESR1|2099	537.909	1982.16	344.31	0.173705	-2.52529	1.07051e-27	1.10037e-25	ESR1	2099	NA
ETFDH|2110	ETFDH|2110	2686.01	6904.52	2120.53	0.307122	-1.70312	5.46457e-35	1.27658e-32	ETFDH	2110	NA
ETS2|2114	ETS2|2114	8950.31	22979.1	7069.78	0.307661	-1.70058	9.41927e-37	2.6474e-34	ETS2	2114	NA
ETV4|2118	ETV4|2118	845.969	102.979	945.566	9.18215	3.19883	2.80057e-10	5.14573e-09	ETV4	2118	NA
EXO1|9156	EXO1|9156	170.691	11.5757	192.02	16.5883	4.05209	1.64949e-22	1.11966e-20	EXO1	9156	NA
EZH2|2146	EZH2|2146	409.398	71.4108	454.705	6.36745	2.67072	2.61847e-21	1.56482e-19	EZH2	2146	1
F2RL3|9002	F2RL3|9002	157.848	34.3532	174.402	5.07675	2.3439	1.80449e-07	2.09956e-06	F2RL3	9002	NA
F9|2158	F9|2158	11948.7	33600.5	9046.35	0.269233	-1.89307	2.43429e-29	3.01986e-27	F9	2158	NA
FABP5|2171	FABP5|2171	102.293	27.1112	112.371	4.14483	2.05131	3.4791e-06	3.15752e-05	FABP5	2171	NA
FAM111B|374393	FAM111B|374393	289.324	52.1202	321.12	6.16115	2.6232	1.40146e-16	5.39819e-15	FAM111B	374393	NA
FAM133A|286499	FAM133A|286499	133.809	3.45224	151.284	43.8219	5.45358	1.541e-12	3.79199e-11	FAM133A	286499	NA
FAM134B|54463	FAM134B|54463	945.927	3167.63	648.111	0.204604	-2.28909	5.18054e-25	4.35456e-23	FAM134B	54463	NA
FAM13A|10144	FAM13A|10144	1177.95	3384.18	882.206	0.260685	-1.93962	3.67028e-25	3.1142e-23	FAM13A	10144	NA
FAM155B|27112	FAM155B|27112	67.654	11.4987	75.1815	6.53824	2.7089	1.17553e-06	1.16056e-05	FAM155B	27112	NA
FAM171A2|284069	FAM171A2|284069	43.5227	8.32053	48.2415	5.79789	2.53553	9.50798e-05	0.000596337	FAM171A2	284069	NA
FAM178B|51252	FAM178B|51252	42.301	1.1291	47.82	42.3522	5.40437	6.10647e-06	5.20831e-05	FAM178B	51252	NA
FAM180A|389558	FAM180A|389558	90.1943	323.791	58.8811	0.181849	-2.45919	1.11055e-15	3.94017e-14	FAM180A	389558	NA
FAM189B|10712	FAM189B|10712	1175.15	397.278	1279.42	3.22047	1.68727	1.24501e-16	4.82657e-15	FAM189B	10712	NA
FAM198A|729085	FAM198A|729085	214.075	585.713	164.257	0.28044	-1.83424	1.60192e-09	2.59131e-08	FAM198A	729085	NA
FAM3B|54097	FAM3B|54097	799.78	102.901	893.196	8.68013	3.11772	5.30993e-07	5.60863e-06	FAM3B	54097	NA
FAM40B|57464	FAM40B|57464	80.9829	11.0362	90.3591	8.18751	3.03343	1.96493e-06	1.8676e-05	FAM40B	57464	NA
FAM54A|113115	FAM54A|113115	57.1411	5.97601	63.9997	10.7094	3.42081	7.74203e-08	9.61765e-07	FAM54A	113115	NA
FAM59A|64762	FAM59A|64762	184.703	432.861	151.438	0.349854	-1.51518	2.18265e-08	2.9811e-07	FAM59A	64762	NA
FAM5C|339479	FAM5C|339479	14.8725	0.0465624	16.8599	362.093	8.50022	6.62808e-06	5.60009e-05	FAM5C	339479	NA
FAM64A|54478	FAM64A|54478	60.1108	5.93966	67.3723	11.3428	3.5037	5.89746e-09	8.68824e-08	FAM64A	54478	NA
FAM72B|653820	FAM72B|653820	143.288	22.455	159.485	7.10242	2.82831	1.16935e-12	2.92143e-11	FAM72B	653820	NA
FAM72D|728833	FAM72D|728833	73.83	7.76578	82.6858	10.6475	3.41244	4.93328e-10	8.70852e-09	FAM72D	728833	NA
FAM83D|81610	FAM83D|81610	491.642	100.072	544.131	5.43741	2.44292	2.43279e-21	1.4587e-19	FAM83D	81610	NA
FAM83F|113828	FAM83F|113828	46.3762	168.782	29.968	0.177555	-2.49367	3.43776e-09	5.28185e-08	FAM83F	113828	NA
FAM99A|387742	FAM99A|387742	515.335	1399.57	396.805	0.283519	-1.81848	5.46147e-11	1.10881e-09	FAM99A	387742	NA
FAM99B|100132464	FAM99B|100132464	42.6307	132.991	30.518	0.229474	-2.12359	2.6025e-06	2.41807e-05	FAM99B	100132464	NA
FANCD2|2177	FANCD2|2177	264.291	45.569	293.61	6.4432	2.68778	6.39493e-17	2.57919e-15	FANCD2	2177	NA
FANCE|2178	FANCE|2178	140.146	41.8911	153.317	3.65988	1.8718	5.19931e-07	5.51446e-06	FANCE	2178	NA
FANCG|2189	FANCG|2189	361.683	133.049	392.33	2.94877	1.56011	4.11664e-09	6.24369e-08	FANCG	2189	NA
FANCI|55215	FANCI|55215	567.319	100.088	629.95	6.29394	2.65396	5.54929e-25	4.60003e-23	FANCI	55215	NA
FAP|2191	FAP|2191	133.538	17.3684	149.11	8.58514	3.10184	3.50579e-09	5.37156e-08	FAP	2191	NA
FBF1|85302	FBF1|85302	127.205	38.193	139.137	3.643	1.86513	1.67537e-06	1.60998e-05	FBF1	85302	NA
FBP1|2203	FBP1|2203	15434.4	46352.8	11289.8	0.243563	-2.03764	6.8928e-32	1.11701e-29	FBP1	2203	NA
FBXL16|146330	FBXL16|146330	130.862	26.3514	144.871	5.49766	2.45882	6.93148e-05	0.000452243	FBXL16	146330	NA
FBXL18|80028	FBXL18|80028	570.113	134.046	628.567	4.68918	2.22934	1.71033e-19	8.76509e-18	FBXL18	80028	NA
FBXO32|114907	FBXO32|114907	275.542	68.5716	303.286	4.42292	2.145	4.75196e-05	0.000324273	FBXO32	114907	NA
FBXO43|286151	FBXO43|286151	48.4093	3.30403	54.4555	16.4815	4.04278	1.07911e-08	1.53083e-07	FBXO43	286151	NA
FBXW10|10517	FBXW10|10517	61.6977	2.90733	69.5784	23.9321	4.58088	2.38655e-05	0.000176156	FBXW10	10517	NA
FCN2|2220	FCN2|2220	382.909	2655.24	78.3076	0.0294918	-5.08354	2.51458e-132	4.52323e-128	FCN2	2220	NA
FCN3|8547	FCN3|8547	1160.03	6835.36	399.258	0.0584106	-4.09763	5.19175e-69	6.67066e-66	FCN3	8547	NA
FEN1|2237	FEN1|2237	1233.48	428.624	1341.36	3.12946	1.64592	2.27788e-16	8.59004e-15	FEN1	2237	NA
FER1L4|80307	FER1L4|80307	103.093	10.7765	115.468	10.7148	3.42153	4.67146e-05	0.000319385	FER1L4	80307	NA
FER1L6|654463	FER1L6|654463	81.6837	0.519655	92.5636	178.125	7.47675	4.93802e-05	0.000334937	FER1L6	654463	NA
FERMT1|55612	FERMT1|55612	181.145	39.1837	200.174	5.10861	2.35293	1.10137e-07	1.32963e-06	FERMT1	55612	NA
FGB|2244	FGB|2244	361189	880499	291576	0.331149	-1.59445	2.36314e-26	2.21396e-24	FGB	2244	NA
FGD1|2245	FGD1|2245	238.123	74.6246	260.039	3.48463	1.80101	4.63421e-09	6.95248e-08	FGD1	2245	NA
FGF13|2258	FGF13|2258	229.815	63.0575	252.168	3.99902	1.99965	0.000112092	0.000692174	FGF13	2258	NA
FGF23|8074	FGF23|8074	8.15032	42.8484	3.49911	0.0816626	-3.61418	6.91308e-05	0.000451206	FGF23	8074	NA
FIBCD1|84929	FIBCD1|84929	21.976	0.337969	24.8765	73.6059	6.20175	1.83404e-05	0.000139084	FIBCD1	84929	NA
FIGNL2|401720	FIGNL2|401720	192.604	55.7667	210.947	3.78267	1.9194	6.18294e-09	9.09392e-08	FIGNL2	401720	NA
FITM1|161247	FITM1|161247	126.226	386.823	91.2933	0.236008	-2.08309	2.23628e-14	6.73993e-13	FITM1	161247	NA
FLJ36031|168455	FLJ36031|168455	942.683	2510.11	732.572	0.291849	-1.77671	1.68997e-14	5.18759e-13	FLJ36031	168455	NA
FLNC|2318	FLNC|2318	905.899	82.4504	1016.28	12.326	3.62363	7.34434e-05	0.000475045	FLNC	2318	NA
FLVCR1|28982	FLVCR1|28982	223.804	48.3623	247.322	5.11395	2.35444	1.87366e-12	4.57926e-11	FLVCR1	28982	NA
FOLH1B|219595	FOLH1B|219595	182.853	571.351	130.776	0.228889	-2.12728	5.95352e-13	1.54757e-11	FOLH1B	219595	NA
FOSB|2354	FOSB|2354	1844.13	8716.35	922.921	0.105884	-3.23945	1.85676e-23	1.37446e-21	FOSB	2354	NA
FOS|2353	FOS|2353	5666.93	25855.7	2960.66	0.114507	-3.12649	6.37371e-30	8.55599e-28	FOS	2353	1
FOXD2|2306	FOXD2|2306	94.8475	23.8554	104.364	4.37486	2.12924	1.64823e-06	1.58802e-05	FOXD2	2306	NA
FOXM1|2305	FOXM1|2305	841.831	62.7221	946.27	15.0867	3.91521	9.17722e-32	1.47393e-29	FOXM1	2305	NA
FOXO1|2308	FOXO1|2308	1491	3906.85	1167.16	0.298748	-1.743	3.60044e-22	2.3987e-20	FOXO1	2308	NA
FOXS1|2307	FOXS1|2307	99.3241	15.4555	110.567	7.15387	2.83872	1.62532e-08	2.25763e-07	FOXS1	2307	NA
FPR1|2357	FPR1|2357	121.278	345.32	91.2454	0.264234	-1.92011	8.05555e-11	1.59761e-09	FPR1	2357	NA
FPR2|2358	FPR2|2358	14.6314	60.0597	8.54179	0.142222	-2.81379	9.44562e-05	0.000593254	FPR2	2358	NA
FREM2|341640	FREM2|341640	185.08	616.41	127.261	0.206455	-2.2761	3.00146e-08	3.98747e-07	FREM2	341640	NA
FSTL4|23105	FSTL4|23105	87.0713	3.88179	98.2227	25.3035	4.66126	2.56753e-05	0.000187286	FSTL4	23105	NA
FSTL5|56884	FSTL5|56884	63.3206	5.31339	71.0963	13.3806	3.74207	2.93817e-06	2.70757e-05	FSTL5	56884	NA
FUT2|2524	FUT2|2524	95.258	12.6638	106.33	8.39635	3.06976	2.0167e-05	0.000151594	FUT2	2524	NA
FXYD1|5348	FXYD1|5348	3062.21	7329.54	2490.19	0.339747	-1.55747	4.15736e-09	6.29483e-08	FXYD1	5348	NA
G0S2|50486	G0S2|50486	4329.7	10125.6	3552.77	0.350868	-1.511	5.84774e-05	0.000389445	G0S2	50486	NA
G6PD|2539	G6PD|2539	1668.59	285.109	1854.04	6.50293	2.70109	1.21525e-08	1.71719e-07	G6PD	2539	NA
GABRA3|2556	GABRA3|2556	13.9196	0.196591	15.7591	80.162	6.32485	5.7444e-05	0.000383557	GABRA3	2556	NA
GABRD|2563	GABRD|2563	145.212	5.62366	163.924	29.1489	4.86537	1.56367e-25	1.3654e-23	GABRD	2563	NA
GABRE|2564	GABRE|2564	553.935	80.9509	617.337	7.62607	2.93094	3.00858e-11	6.28552e-10	GABRE	2564	NA
GAD1|2571	GAD1|2571	30.9851	0.844648	35.0254	41.4674	5.37391	2.43923e-08	3.29901e-07	GAD1	2571	NA
GADD45B|4616	GADD45B|4616	6859.36	19999.4	5097.96	0.254906	-1.97196	5.84108e-25	4.79769e-23	GADD45B	4616	1
GAGE12J|729396	GAGE12J|729396	47.8685	0.0280536	54.2815	1934.92	10.9181	5.32861e-05	0.000358322	GAGE12J	729396	NA
GAL3ST1|9514	GAL3ST1|9514	663.973	128.303	735.779	5.73471	2.51972	1.70358e-05	0.000130013	GAL3ST1	9514	NA
GAS5|60674	GAS5|60674	3061.7	841.868	3359.26	3.99025	1.99648	4.48416e-09	6.74423e-08	GAS5	60674	NA
GBA3|57733	GBA3|57733	1643.69	5455.54	1132.72	0.207628	-2.26793	3.35681e-34	7.10381e-32	GBA3	57733	NA
GBAP1|2630	GBAP1|2630	1936.16	646.345	2109.05	3.26304	1.70622	2.40954e-11	5.08719e-10	GBAP1	2630	NA
GCGR|2642	GCGR|2642	1774.25	4150.41	1455.73	0.350744	-1.51151	8.8887e-11	1.7551e-09	GCGR	2642	NA
GCH1|2643	GCH1|2643	2001.26	4741.35	1633.96	0.344619	-1.53693	2.22533e-21	1.34326e-19	GCH1	2643	NA
GDF2|2658	GDF2|2658	115.862	770.906	28.0548	0.0363919	-4.78024	1.67107e-80	2.73266e-77	GDF2	2658	NA
GHRHR|2692	GHRHR|2692	50.3417	3.03786	56.6827	18.6588	4.22178	4.5897e-05	0.000314393	GHRHR	2692	NA
GHR|2690	GHR|2690	3371.6	12212.9	2186.44	0.179027	-2.48175	1.76733e-39	6.1136e-37	GHR	2690	1
GINS1|9837	GINS1|9837	324.995	51.5609	361.648	7.01401	2.81024	7.64654e-21	4.4227e-19	GINS1	9837	NA
GINS2|51659	GINS2|51659	329.766	101.675	360.341	3.54404	1.82539	8.75726e-11	1.73486e-09	GINS2	51659	NA
GINS4|84296	GINS4|84296	168.007	49.1405	183.941	3.74317	1.90426	3.23886e-08	4.28701e-07	GINS4	84296	NA
GJA10|84694	GJA10|84694	15.0684	0.0406445	17.0829	420.3	8.71527	1.08092e-06	1.07661e-05	GJA10	84694	NA
GJC1|10052	GJC1|10052	173.361	36.9519	191.646	5.18638	2.37473	3.53587e-11	7.31912e-10	GJC1	10052	NA
GLDN|342035	GLDN|342035	194.146	14.8071	218.187	14.7353	3.8812	2.47154e-05	0.000181018	GLDN	342035	NA
GLI4|2738	GLI4|2738	469.703	175.817	509.098	2.89562	1.53387	2.01519e-09	3.20223e-08	GLI4	2738	NA
GLOD5|392465	GLOD5|392465	75.0457	176.01	61.5116	0.349477	-1.51673	6.85276e-06	5.75747e-05	GLOD5	392465	NA
GLP1R|2740	GLP1R|2740	17.1441	0.108266	19.4277	179.445	7.4874	4.18567e-06	3.70705e-05	GLP1R	2740	NA
GLS2|27165	GLS2|27165	4049.67	11490.9	3052.18	0.265618	-1.91258	3.73829e-16	1.38079e-14	GLS2	27165	NA
GLYATL1|92292	GLYATL1|92292	4687.34	14248	3405.75	0.239033	-2.06472	1.72673e-52	1.03535e-49	GLYATL1	92292	NA
GLYAT|10249	GLYAT|10249	4362.92	12790.5	3233.22	0.252783	-1.98403	9.73012e-28	1.01171e-25	GLYAT	10249	NA
GMNN|51053	GMNN|51053	1481.05	365.23	1630.62	4.46463	2.15854	1.61742e-21	9.86244e-20	GMNN	51053	1
GNA14|9630	GNA14|9630	95.5982	261.387	73.3744	0.280711	-1.83284	1.15839e-09	1.92225e-08	GNA14	9630	NA
GNAL|2774	GNAL|2774	93.4128	24.0931	102.705	4.26284	2.09181	3.97174e-06	3.54559e-05	GNAL	2774	NA
GNAO1|2775	GNAO1|2775	503.379	1625.74	352.929	0.217088	-2.20365	7.23246e-21	4.2144e-19	GNAO1	2775	NA
GNAZ|2781	GNAZ|2781	485.858	42.4794	545.292	12.8366	3.6822	8.50214e-18	3.85231e-16	GNAZ	2781	NA
GNE|10020	GNE|10020	3789.85	9167.51	3068.98	0.334767	-1.57877	1.22108e-29	1.56891e-27	GNE	10020	NA
GNG4|2786	GNG4|2786	436.007	10.4219	493.056	47.3097	5.56406	3.07651e-10	5.6126e-09	GNG4	2786	NA
GNMT|27232	GNMT|27232	4343.65	10289.9	3546.57	0.344665	-1.53673	3.65445e-07	3.99324e-06	GNMT	27232	NA
GOLGA8A|23015	GOLGA8A|23015	898.34	315.29	976.497	3.09714	1.63093	3.4582e-09	5.30769e-08	GOLGA8A	23015	NA
GOLGA8B|440270	GOLGA8B|440270	896.06	306.458	975.095	3.18183	1.66986	1.24232e-13	3.4754e-12	GOLGA8B	440270	NA
GPC3|2719	GPC3|2719	20438	367.427	23128.5	62.9472	5.97607	3.60973e-31	5.45645e-29	GPC3	2719	NA
GPD1|2819	GPD1|2819	4124.37	10268.7	3300.73	0.321436	-1.63739	2.28917e-17	9.91376e-16	GPD1	2819	NA
GPM6A|2823	GPM6A|2823	106.85	498.799	54.3102	0.108882	-3.19916	4.22776e-31	6.28504e-29	GPM6A	2823	NA
GPR128|84873	GPR128|84873	241.319	968.935	143.784	0.148394	-2.7525	1.7111e-28	1.94806e-26	GPR128	84873	NA
GPR158|57512	GPR158|57512	126.68	13.4081	141.864	10.5805	3.40334	5.14258e-15	1.68804e-13	GPR158	57512	NA
GPR182|11318	GPR182|11318	35.4559	181.679	15.8549	0.0872687	-3.51839	4.02644e-16	1.4751e-14	GPR182	11318	NA
GPR35|2859	GPR35|2859	230.336	27.0149	257.591	9.53513	3.25325	8.22666e-08	1.01766e-06	GPR35	2859	NA
GPRIN1|114787	GPRIN1|114787	162.358	29.6239	180.151	6.08128	2.60438	1.13264e-11	2.51531e-10	GPRIN1	114787	NA
GPSM1|26086	GPSM1|26086	529.406	132.437	582.619	4.39921	2.13724	5.07505e-11	1.03595e-09	GPSM1	26086	NA
GPSM2|29899	GPSM2|29899	241.209	80.5078	262.751	3.26366	1.70649	4.39287e-09	6.62355e-08	GPSM2	29899	NA
GRAMD1C|54762	GRAMD1C|54762	487.02	1227.21	387.799	0.316002	-1.662	2.12476e-19	1.08272e-17	GRAMD1C	54762	NA
GREB1|9687	GREB1|9687	600.83	222.853	651.498	2.92344	1.54767	9.55228e-05	0.000598698	GREB1	9687	NA
GRPR|2925	GRPR|2925	47.5171	2.63151	53.5339	20.3435	4.34649	6.35615e-05	0.000418501	GRPR	2925	NA
GSTZ1|2954	GSTZ1|2954	2237.41	6626.39	1649.07	0.248864	-2.00657	1.24781e-31	1.96891e-29	GSTZ1	2954	1
GTSE1|51512	GTSE1|51512	188.331	15.4598	211.504	13.6809	3.77409	8.14948e-23	5.704e-21	GTSE1	51512	NA
GTSF1|121355	GTSF1|121355	210.708	7.07413	238.005	33.6444	5.07229	8.15964e-09	1.17987e-07	GTSF1	121355	NA
GUCY2C|2984	GUCY2C|2984	202.721	5.76103	229.123	39.7713	5.31365	5.05634e-05	0.00034193	GUCY2C	2984	NA
GYS2|2998	GYS2|2998	2599.85	8404.27	1821.78	0.216768	-2.20578	5.78464e-43	2.5379e-40	GYS2	2998	NA
HAGHL|84264	HAGHL|84264	73.8744	7.9026	82.7178	10.4672	3.3878	1.97612e-05	0.000148792	HAGHL	84264	NA
HAMP|57817	HAMP|57817	5822.61	30816.9	2472.17	0.0802215	-3.63987	4.03237e-18	1.87427e-16	HAMP	57817	NA
HAO2|51179	HAO2|51179	3143.07	10998.8	2090.02	0.190022	-2.39576	3.80705e-29	4.59605e-27	HAO2	51179	NA
HBB|3043	HBB|3043	1201.33	3607.84	878.746	0.243566	-2.03762	4.75701e-05	0.000324494	HBB	3043	NA
HCN2|610	HCN2|610	66.7555	4.98923	75.0352	15.0394	3.91068	1.2792e-07	1.52386e-06	HCN2	610	NA
HDAC11|79885	HDAC11|79885	941.558	296.687	1028	3.46493	1.79283	1.86597e-16	7.08122e-15	HDAC11	79885	NA
HELLS|3070	HELLS|3070	119.04	18.9329	132.459	6.99624	2.80658	1.7906e-10	3.39046e-09	HELLS	3070	NA
HGFAC|3083	HGFAC|3083	4254.59	11811.5	3241.59	0.274443	-1.86542	1.12045e-15	3.96745e-14	HGFAC	3083	NA
HHIPL2|79802	HHIPL2|79802	186.656	1.50451	211.475	140.561	7.13505	9.42303e-06	7.64553e-05	HHIPL2	79802	NA
HHIP|64399	HHIP|64399	65.9504	264.384	39.3507	0.148839	-2.74817	5.16681e-06	4.48772e-05	HHIP	64399	NA
HIGD1B|51751	HIGD1B|51751	34.2575	3.2554	38.4133	11.7999	3.5607	1.05953e-05	8.47811e-05	HIGD1B	51751	NA
HIST1H4H|8365	HIST1H4H|8365	119.137	20.7909	132.32	6.36433	2.67001	1.13205e-09	1.88027e-08	HIST1H4H	8365	NA
HIST2H4A|8370	HIST2H4A|8370	675.296	173.644	742.542	4.27623	2.09634	1.88471e-14	5.74614e-13	HIST2H4A	8370	NA
HJURP|55355	HJURP|55355	300.36	20.2461	337.909	16.6901	4.06092	1.91182e-33	3.77911e-31	HJURP	55355	NA
HKDC1|80201	HKDC1|80201	1578.37	543.254	1717.13	3.16082	1.6603	6.61361e-07	6.86076e-06	HKDC1	80201	NA
HMGA1|3159	HMGA1|3159	2816.79	892.167	3074.78	3.44642	1.7851	1.46889e-11	3.19884e-10	HMGA1	3159	NA
HMMR|3161	HMMR|3161	328.902	30.7447	368.869	11.9978	3.5847	8.41586e-30	1.12137e-27	HMMR	3161	NA
HOXA10|3206	HOXA10|3206	144.17	3.01723	163.091	54.0531	5.75631	3.50856e-18	1.63927e-16	HOXA10	3206	1
HOXA11|3207	HOXA11|3207	14.4084	0.299447	16.2997	54.4327	5.7664	8.36307e-05	0.000531384	HOXA11	3207	NA
HOXA13|3209	HOXA13|3209	110.401	0.852548	125.086	146.72	7.19692	1.22126e-32	2.19681e-30	HOXA13	3209	NA
HOXA3|3200	HOXA3|3200	103.007	15.2678	114.768	7.517	2.91016	1.19544e-07	1.43262e-06	HOXA3	3200	NA
HOXB13|10481	HOXB13|10481	32.4073	0.377672	36.7008	97.1764	6.60253	0.000134486	0.000810976	HOXB13	10481	NA
HOXC6|3223	HOXC6|3223	20.4648	0.572721	23.1313	40.3885	5.33587	5.54126e-06	4.7692e-05	HOXC6	3223	NA
HOXC9|3225	HOXC9|3225	29.8165	0.416588	33.7575	81.0332	6.34044	1.23663e-08	1.7433e-07	HOXC9	3225	NA
HOXD1|3231	HOXD1|3231	33.2047	0.528465	37.5849	71.1209	6.1522	3.28155e-05	0.00023452	HOXD1	3231	NA
HOXD8|3234	HOXD8|3234	34.067	4.24065	38.0652	8.97626	3.16611	0.000140033	0.000841886	HOXD8	3234	NA
HOXD9|3235	HOXD9|3235	74.2035	3.19497	83.7221	26.2043	4.71173	2.25451e-14	6.78164e-13	HOXD9	3235	NA
HPS5|11234	HPS5|11234	1531.76	3652.31	1247.5	0.341566	-1.54977	2.89533e-17	1.23155e-15	HPS5	11234	NA
HPX|3263	HPX|3263	127820	334819	100072	0.298885	-1.74234	5.37858e-37	1.53571e-34	HPX	3263	NA
HP|3240	HP|3240	900820	2.64492e+06	667026	0.252191	-1.98741	7.77991e-28	8.28077e-26	HP	3240	NA
HRCT1|646962	HRCT1|646962	371.096	57.1242	413.184	7.23307	2.85461	8.58092e-06	7.05133e-05	HRCT1	646962	NA
HS3ST3B1|9953	HS3ST3B1|9953	113.208	314.732	86.1938	0.273864	-1.86847	1.01949e-09	1.71068e-08	HS3ST3B1	9953	NA
HSD17B13|345275	HSD17B13|345275	8960.16	29221.4	6244.17	0.213685	-2.22644	6.77095e-17	2.7126e-15	HSD17B13	345275	NA
HSF4|3299	HSF4|3299	273.064	83.3877	298.49	3.57955	1.83978	1.17323e-09	1.94172e-08	HSF4	3299	NA
HSPB1|3315	HSPB1|3315	23489.6	7823.9	25589.6	3.27069	1.70959	3.58778e-07	3.928e-06	HSPB1	3315	1
ID1|3397	ID1|3397	1432.2	3892.25	1102.43	0.283238	-1.81992	1.6377e-14	5.0357e-13	ID1	3397	NA
IDO2|169355	IDO2|169355	80.0712	220.694	61.2209	0.277401	-1.84995	5.28475e-07	5.5886e-06	IDO2	169355	NA
IGF1|3479	IGF1|3479	1690.29	5678.84	1155.63	0.203498	-2.29691	6.24998e-24	4.80447e-22	IGF1	3479	NA
IGF2BP1|10642	IGF2BP1|10642	639.292	4.04511	724.446	179.092	7.48456	2.56003e-24	2.02862e-22	IGF2BP1	10642	NA
IGF2BP2|10644	IGF2BP2|10644	617.706	126.495	683.553	5.40379	2.43397	1.48898e-07	1.75632e-06	IGF2BP2	10644	1
IGF2BP3|10643	IGF2BP3|10643	338.219	23.6812	380.382	16.0626	4.00563	1.2354e-14	3.8715e-13	IGF2BP3	10643	NA
IGFALS|3483	IGFALS|3483	2231.56	10366.4	1141.09	0.110076	-3.18343	4.48363e-23	3.18781e-21	IGFALS	3483	NA
IGFBP3|3486	IGFBP3|3486	10308.2	30231.7	7637.5	0.252632	-1.98489	1.39927e-30	2.0136e-28	IGFBP3	3486	1
IGJ|3512	IGJ|3512	908.291	2521.83	691.999	0.274404	-1.86563	2.78891e-07	3.11983e-06	IGJ	3512	NA
IGSF3|3321	IGSF3|3321	596.568	108.864	661.944	6.08046	2.60418	9.2378e-13	2.3443e-11	IGSF3	3321	NA
IL17D|53342	IL17D|53342	65.413	5.06795	73.5021	14.5033	3.85831	8.07865e-05	0.000514996	IL17D	53342	NA
IL18R1|8809	IL18R1|8809	182.185	427.75	149.268	0.34896	-1.51887	9.7075e-10	1.63807e-08	IL18R1	8809	NA
IL1B|3553	IL1B|3553	60.0628	166.005	45.8614	0.276265	-1.85588	6.45467e-07	6.71137e-06	IL1B	3553	1
IL1RAP|3556	IL1RAP|3556	1731.17	5247.95	1259.75	0.240046	-2.05862	7.41063e-33	1.37425e-30	IL1RAP	3556	NA
IL1RL1|9173	IL1RL1|9173	51.4092	264.716	22.8158	0.0861898	-3.53634	8.30621e-10	1.41355e-08	IL1RL1	9173	NA
IL1RN|3557	IL1RN|3557	2967.9	9464.23	2097.08	0.22158	-2.1741	1.09716e-20	6.22577e-19	IL1RN	3557	NA
IL33|90865	IL33|90865	482.566	1205.64	385.639	0.319861	-1.64448	2.94457e-08	3.92057e-07	IL33	90865	NA
IL3RA|3563	IL3RA|3563	203.684	75.4512	220.873	2.92736	1.5496	9.73904e-06	7.86998e-05	IL3RA	3563	NA
INMT|11185	INMT|11185	605.558	2169.55	395.908	0.182484	-2.45416	4.93987e-26	4.44292e-24	INMT	11185	NA
INPP5J|27124	INPP5J|27124	43.7025	8.98783	48.3559	5.38015	2.42765	0.000161234	0.000950601	INPP5J	27124	NA
INS-IGF2|723961	INS-IGF2|723961	1147.76	6614.78	414.917	0.0627257	-3.9948	1.02013e-39	3.59807e-37	INS-IGF2	723961	NA
IQGAP3|128239	IQGAP3|128239	632.481	57.7878	709.517	12.278	3.618	9.44713e-35	2.07238e-32	IQGAP3	128239	NA
IRF8|3394	IRF8|3394	750.697	1847.21	603.712	0.326824	-1.61341	7.75187e-22	4.92723e-20	IRF8	3394	NA
IRX3|79191	IRX3|79191	175.769	32.0747	195.031	6.08054	2.6042	7.94579e-09	1.15172e-07	IRX3	79191	NA
ISX|91464	ISX|91464	295.884	2.01911	335.276	166.051	7.37548	5.9792e-15	1.95552e-13	ISX	91464	NA
ITGA2|3673	ITGA2|3673	327.964	83.0216	360.798	4.34583	2.11963	2.41679e-08	3.27606e-07	ITGA2	3673	NA
ITGA9|3680	ITGA9|3680	176.875	521.41	130.691	0.250649	-1.99626	7.29409e-17	2.90279e-15	ITGA9	3680	NA
ITIH4|3700	ITIH4|3700	107265	252432	87805.6	0.347839	-1.52351	1.09243e-31	1.739e-29	ITIH4	3700	NA
ITLN1|55600	ITLN1|55600	34.2983	129.55	21.53	0.166191	-2.58909	5.42564e-06	4.69214e-05	ITLN1	55600	NA
ITPKA|3706	ITPKA|3706	322.705	52.8022	358.885	6.79677	2.76485	4.74742e-13	1.25583e-11	ITPKA	3706	NA
IYD|389434	IYD|389434	1041.1	2593.29	833.033	0.321227	-1.63834	1.28857e-20	7.28892e-19	IYD	389434	NA
JAG2|3714	JAG2|3714	449.959	135.629	492.094	3.62825	1.85927	1.83405e-13	5.0291e-12	JAG2	3714	NA
JMJD5|79831	JMJD5|79831	1226.37	4366.7	805.411	0.184444	-2.43875	2.11692e-27	2.13928e-25	JMJD5	79831	NA
JRK|8629	JRK|8629	345.773	110.708	377.283	3.40792	1.76889	1.39294e-10	2.66272e-09	JRK	8629	NA
JUNB|3726	JUNB|3726	4972.03	11812.9	4055.02	0.34327	-1.54258	8.88555e-26	7.87356e-24	JUNB	3726	NA
JUN|3725	JUN|3725	7342.45	17604.9	5966.79	0.338929	-1.56095	8.92667e-23	6.22376e-21	JUN	3725	1
KAT2A|2648	KAT2A|2648	2090.87	798.836	2264.07	2.83421	1.50295	4.74231e-15	1.5681e-13	KAT2A	2648	NA
KBTBD11|9920	KBTBD11|9920	342.108	1179.67	229.835	0.194831	-2.35971	1.04035e-34	2.25467e-32	KBTBD11	9920	NA
KCND3|3752	KCND3|3752	79.9051	248.665	57.2831	0.230363	-2.11802	6.11444e-10	1.065e-08	KCND3	3752	NA
KCNE1L|23630	KCNE1L|23630	37.321	4.46277	41.7256	9.3497	3.22492	4.94092e-05	0.000335007	KCNE1L	23630	NA
KCNJ11|3767	KCNJ11|3767	139.7	45.1043	152.38	3.37839	1.75634	4.57198e-06	4.00588e-05	KCNJ11	3767	NA
KCNK9|51305	KCNK9|51305	40.549	0.396971	45.9313	115.704	6.8543	4.06431e-10	7.23849e-09	KCNK9	51305	NA
KCNN2|3781	KCNN2|3781	163.543	835.358	73.4878	0.0879717	-3.50682	6.77707e-35	1.54311e-32	KCNN2	3781	NA
KCNU1|157855	KCNU1|157855	96.6473	0.292065	109.564	375.134	8.55126	1.1074e-06	1.10039e-05	KCNU1	157855	NA
KIAA0101|9768	KIAA0101|9768	310.187	49.6151	345.116	6.95587	2.79823	4.73803e-20	2.54411e-18	KIAA0101	9768	NA
KIAA1244|57221	KIAA1244|57221	110.764	14.8332	123.624	8.33427	3.05906	1.44104e-05	0.00011173	KIAA1244	57221	NA
KIAA1462|57608	KIAA1462|57608	917.957	297.628	1001.11	3.36363	1.75002	6.46158e-07	6.71467e-06	KIAA1462	57608	NA
KIAA1522|57648	KIAA1522|57648	3031.17	1153.05	3282.93	2.84717	1.50953	6.59854e-17	2.64943e-15	KIAA1522	57648	NA
KIAA1524|57650	KIAA1524|57650	115.714	19.615	128.596	6.556	2.71282	2.61276e-10	4.83025e-09	KIAA1524	57650	NA
KIAA1841|84542	KIAA1841|84542	140.584	46.8	153.156	3.27256	1.71042	3.85432e-06	3.45965e-05	KIAA1841	84542	NA
KIF11|3832	KIF11|3832	317.742	65.6184	351.539	5.35732	2.42151	5.34825e-17	2.19144e-15	KIF11	3832	NA
KIF14|9928	KIF14|9928	167.764	18.5913	187.76	10.0994	3.3362	1.62819e-17	7.14337e-16	KIF14	9928	1
KIF15|56992	KIF15|56992	124.113	7.80937	139.703	17.8891	4.16101	4.87914e-19	2.4178e-17	KIF15	56992	NA
KIF18A|81930	KIF18A|81930	96.6684	6.44528	108.763	16.8748	4.0768	4.94165e-15	1.62803e-13	KIF18A	81930	NA
KIF18B|146909	KIF18B|146909	228.108	14.5277	256.739	17.6724	4.14343	2.5271e-29	3.11352e-27	KIF18B	146909	NA
KIF19|124602	KIF19|124602	17.6768	67.4703	11.002	0.163065	-2.61648	3.121e-05	0.000224114	KIF19	124602	NA
KIF20A|10112	KIF20A|10112	383.587	23.3031	431.882	18.5332	4.21204	1.12311e-38	3.5443e-36	KIF20A	10112	1
KIF21B|23046	KIF21B|23046	424.106	153.051	460.44	3.00841	1.589	1.53347e-06	1.48461e-05	KIF21B	23046	NA
KIF23|9493	KIF23|9493	234.335	18.9996	263.2	13.853	3.79212	1.99324e-24	1.59353e-22	KIF23	9493	NA
KIF24|347240	KIF24|347240	90.794	26.116	99.464	3.80854	1.92924	1.44391e-05	0.000111856	KIF24	347240	NA
KIF2C|11004	KIF2C|11004	378.215	18.6479	426.415	22.8666	4.51517	3.57652e-32	5.9569e-30	KIF2C	11004	1
KIF4A|24137	KIF4A|24137	420.891	21.404	474.442	22.1661	4.47028	2.64205e-33	5.05587e-31	KIF4A	24137	NA
KIFC1|3833	KIFC1|3833	561.238	38.0318	631.373	16.6012	4.05321	2.86724e-40	1.03152e-37	KIFC1	3833	NA
KIFC2|90990	KIFC2|90990	855.45	218.256	940.864	4.31083	2.10796	1.76579e-15	6.16759e-14	KIFC2	90990	NA
KLKB1|3818	KLKB1|3818	4703.34	11885.4	3740.6	0.314722	-1.66785	6.52983e-31	9.54947e-29	KLKB1	3818	NA
KMO|8564	KMO|8564	1651.2	4311.9	1294.54	0.300225	-1.73588	4.16127e-26	3.78045e-24	KMO	8564	NA
KNTC1|9735	KNTC1|9735	423.095	94.4607	467.148	4.94542	2.30609	1.37433e-16	5.30503e-15	KNTC1	9735	NA
KPNA7|402569	KPNA7|402569	42.3778	7.83273	47.0085	6.00154	2.58533	0.000121545	0.000743404	KPNA7	402569	NA
LAMA3|3909	LAMA3|3909	1091.28	215.867	1208.63	5.59893	2.48515	9.98017e-05	0.00062248	LAMA3	3909	1
LAMA4|3910	LAMA4|3910	992.184	334.53	1080.34	3.22943	1.69128	5.92325e-12	1.36476e-10	LAMA4	3910	NA
LAPTM4B|55353	LAPTM4B|55353	4938.52	1824.35	5355.97	2.93582	1.55376	5.97869e-08	7.59496e-07	LAPTM4B	55353	NA
LASS1|10715	LASS1|10715	46.2726	2.46223	52.1453	21.178	4.4045	3.85888e-06	3.46029e-05	LASS1	10715	NA
LCAT|3931	LCAT|3931	2718.23	10634.1	1657.13	0.155832	-2.68193	5.34718e-63	4.80926e-60	LCAT	3931	NA
LCN2|3934	LCN2|3934	8589.16	360.655	9692.17	26.8738	4.74813	3.54717e-06	3.20958e-05	LCN2	3934	NA
LDLRAD1|388633	LDLRAD1|388633	31.9825	1.79025	36.0297	20.1255	4.33095	2.97988e-06	2.7432e-05	LDLRAD1	388633	NA
LDLR|3949	LDLR|3949	4827.38	11451.4	3939.45	0.344016	-1.53945	7.95195e-20	4.23194e-18	LDLR	3949	NA
LEF1|51176	LEF1|51176	248.667	30.0715	277.969	9.24361	3.20846	2.82319e-13	7.61372e-12	LEF1	51176	NA
LGR5|8549	LGR5|8549	452.845	105.431	499.415	4.73688	2.24394	7.31219e-05	0.000473647	LGR5	8549	NA
LHFPL4|375323	LHFPL4|375323	42.9568	1.84368	48.4679	26.2887	4.71637	8.61306e-06	7.06805e-05	LHFPL4	375323	NA
LIFR|3977	LIFR|3977	829.997	3451.61	478.574	0.138652	-2.85046	3.15799e-56	2.27224e-53	LIFR	3977	NA
LILRA2|11027	LILRA2|11027	48.2954	147.53	34.9932	0.237194	-2.07586	4.31045e-07	4.63457e-06	LILRA2	11027	NA
LILRA5|353514	LILRA5|353514	62.3986	205.549	43.2096	0.210216	-2.25006	2.79951e-10	5.14573e-09	LILRA5	353514	NA
LILRB5|10990	LILRB5|10990	257.194	741.116	192.325	0.259507	-1.94616	3.65796e-21	2.15736e-19	LILRB5	10990	NA
LIN28B|389421	LIN28B|389421	107.19	0.0324171	121.554	3749.69	11.8726	2.87805e-10	5.2773e-09	LIN28B	389421	NA
LIN9|286826	LIN9|286826	145.683	48.9712	158.647	3.23959	1.69581	3.00687e-06	2.76521e-05	LIN9	286826	NA
LINGO1|84894	LINGO1|84894	309.728	58.5139	343.402	5.86873	2.55305	6.97919e-06	5.85003e-05	LINGO1	84894	NA
LOC100128191|100128191	LOC100128191|100128191	167.681	60.2889	182.077	3.02007	1.59458	1.82013e-06	1.74059e-05	LOC100128191	100128191	NA
LOC100133469|100133469	LOC100133469|100133469	126.246	0.31157	143.127	459.375	8.84353	4.9205e-26	4.44292e-24	LOC100133469	100133469	NA
LOC146336|146336	LOC146336|146336	231.849	2.6648	262.57	98.5328	6.62253	4.77355e-07	5.09292e-06	LOC146336	146336	NA
LOC148709|148709	LOC148709|148709	110.874	27.0439	122.111	4.51528	2.17482	3.27131e-07	3.61008e-06	LOC148709	148709	NA
LOC222699|222699	LOC222699|222699	119.381	18.5504	132.897	7.16409	2.84078	4.54838e-11	9.31848e-10	LOC222699	222699	NA
LOC338799|338799	LOC338799|338799	273.321	88.975	298.033	3.34962	1.744	5.84089e-09	8.62193e-08	LOC338799	338799	NA
LOC388152|388152	LOC388152|388152	244.737	61.0718	269.357	4.4105	2.14094	5.5221e-12	1.2817e-10	LOC388152	388152	NA
LOC440905|440905	LOC440905|440905	60.6843	3.13763	68.3983	21.7993	4.44621	1.86696e-05	0.000141223	LOC440905	440905	NA
LOC441601|441601	LOC441601|441601	15.285	0.357604	17.286	48.3383	5.5951	4.24286e-05	0.000294219	LOC441601	441601	NA
LOC441869|441869	LOC441869|441869	286.789	55.7645	317.758	5.6982	2.51051	6.17475e-07	6.45019e-06	LOC441869	441869	NA
LOC541471|541471	LOC541471|541471	462.016	131.32	506.346	3.85582	1.94704	1.28506e-09	2.11213e-08	LOC541471	541471	NA
LOC642852|642852	LOC642852|642852	183.953	69.4696	199.299	2.86886	1.52048	3.04378e-06	2.79202e-05	LOC642852	642852	NA
LOC645166|645166	LOC645166|645166	89.4474	17.5225	99.0888	5.65496	2.49952	0.000135674	0.000817318	LOC645166	645166	NA
LOC728743|728743	LOC728743|728743	537.3	183.456	584.732	3.18732	1.67234	1.26159e-10	2.42971e-09	LOC728743	728743	NA
LOC80154|80154	LOC80154|80154	448.666	137.315	490.403	3.57138	1.83648	4.37364e-13	1.16037e-11	LOC80154	80154	NA
LOC81691|81691	LOC81691|81691	183.877	64.1722	199.923	3.11542	1.63943	7.20733e-07	7.40408e-06	LOC81691	81691	NA
LOC84740|84740	LOC84740|84740	308.244	2.20046	349.268	158.725	7.31038	1.28126e-08	1.79777e-07	LOC84740	84740	NA
LOC91316|91316	LOC91316|91316	431.584	127.853	472.299	3.69409	1.88522	1.44412e-12	3.57315e-11	LOC91316	91316	NA
LOC92659|92659	LOC92659|92659	96.5212	13.7387	107.618	7.83323	2.96961	7.20641e-09	1.05133e-07	LOC92659	92659	NA
LOXL2|4017	LOXL2|4017	599.202	198.446	652.923	3.29018	1.71817	3.30954e-11	6.85853e-10	LOXL2	4017	NA
LPA|4018	LPA|4018	1493.97	5690.54	931.427	0.16368	-2.61105	1.96206e-25	1.6968e-23	LPA	4018	NA
LPHN1|22859	LPHN1|22859	413.679	115.543	453.644	3.92619	1.97313	7.03429e-05	0.00045812	LPHN1	22859	NA
LPPR1|54886	LPPR1|54886	688.911	236.485	749.558	3.16957	1.66429	1.43798e-05	0.000111541	LPPR1	54886	NA
LQK1|642946	LQK1|642946	114.938	40.2308	124.952	3.10588	1.635	5.95451e-05	0.000395385	LQK1	642946	NA
LRAT|9227	LRAT|9227	113.029	547.757	54.7549	0.099962	-3.32248	8.52692e-34	1.70425e-31	LRAT	9227	NA
LRG1|116844	LRG1|116844	26064.8	65164.5	20823.6	0.319553	-1.64587	6.69634e-19	3.2732e-17	LRG1	116844	NA
LRRC19|64922	LRRC19|64922	31.3259	103.506	21.6503	0.20917	-2.25725	1.53921e-05	0.000118473	LRRC19	64922	NA
LRRC1|55227	LRRC1|55227	397.856	78.4796	440.668	5.61507	2.4893	4.04486e-17	1.67262e-15	LRRC1	55227	NA
LRRC4|64101	LRRC4|64101	35.5664	100.476	26.8655	0.267383	-1.90302	5.91744e-05	0.000393214	LRRC4	64101	NA
LRRC55|219527	LRRC55|219527	22.8067	92.4585	13.47	0.145687	-2.77905	9.2828e-07	9.33887e-06	LRRC55	219527	NA
LRRN3|54674	LRRN3|54674	18.2405	69.9167	11.3134	0.161812	-2.62761	3.88172e-05	0.000271479	LRRN3	54674	NA
LY6E|4061	LY6E|4061	8054.91	23826.2	5940.79	0.249338	-2.00383	1.77567e-16	6.77627e-15	LY6E	4061	NA
LY6H|4062	LY6H|4062	23.6549	1.20021	26.6649	22.2168	4.47358	6.38948e-06	5.42141e-05	LY6H	4062	NA
LYPD1|116372	LYPD1|116372	653.997	44.4403	735.707	16.555	4.04919	8.40737e-06	6.92453e-05	LYPD1	116372	NA
LYVE1|10894	LYVE1|10894	380.19	1668.95	207.434	0.12429	-3.00822	6.03525e-15	1.96822e-13	LYVE1	10894	NA
MAD2L1|4085	MAD2L1|4085	288.355	64.0456	318.424	4.97183	2.31378	4.55018e-15	1.51012e-13	MAD2L1	4085	NA
MAGEA11|4110	MAGEA11|4110	23.7593	0.0962909	26.9313	279.687	8.12767	6.27471e-05	0.000413744	MAGEA11	4110	NA
MAGEA12|4111	MAGEA12|4111	211.121	0.958494	239.292	249.655	7.96379	2.88853e-13	7.77828e-12	MAGEA12	4111	NA
MAGEA1|4100	MAGEA1|4100	344.871	0.527783	391.029	740.891	9.53312	4.02979e-33	7.63031e-31	MAGEA1	4100	NA
MAGEA2|4101	MAGEA2|4101	137.272	0.748286	155.573	207.906	7.69979	1.45502e-10	2.77844e-09	MAGEA2	4101	NA
MAGEA3|4102	MAGEA3|4102	439.26	3.27104	497.703	152.154	7.24939	2.45564e-17	1.05423e-15	MAGEA3	4102	NA
MAGEA6|4105	MAGEA6|4105	610.791	1.96439	692.403	352.478	8.46139	1.73217e-19	8.85178e-18	MAGEA6	4105	NA
MAGEB1|4112	MAGEB1|4112	17.3752	0.0634747	19.6958	310.294	8.27749	2.50621e-05	0.000183334	MAGEB1	4112	NA
MAGEB2|4113	MAGEB2|4113	119.054	0.0683301	135.004	1975.76	10.9482	3.6545e-10	6.56059e-09	MAGEB2	4113	NA
MAGEC1|9947	MAGEC1|9947	173.851	0.39036	197.104	504.927	8.97993	1.92969e-14	5.87332e-13	MAGEC1	9947	NA
MAGEC2|51438	MAGEC2|51438	340.116	0.751471	385.608	513.137	9.0032	2.22571e-15	7.66975e-14	MAGEC2	51438	NA
MAGED4B|81557	MAGED4B|81557	305.657	38.886	341.417	8.77995	3.13421	4.84503e-05	0.000329499	MAGED4B	81557	NA
MAN1C1|57134	MAN1C1|57134	805.787	2068.79	636.483	0.307659	-1.7006	1.8788e-11	4.03292e-10	MAN1C1	57134	NA
MAP2|4133	MAP2|4133	877.695	311.566	953.584	3.06062	1.61382	8.29822e-07	8.438e-06	MAP2	4133	NA
MAP7D2|256714	MAP7D2|256714	99.771	7.92393	112.083	14.1449	3.82221	0.000104353	0.000647725	MAP7D2	256714	NA
MAPK11|5600	MAPK11|5600	340.93	129.007	369.338	2.86293	1.51749	1.76422e-07	2.0567e-06	MAPK11	5600	NA
MAPK12|6300	MAPK12|6300	412.081	90.5454	455.182	5.02712	2.32973	8.62981e-08	1.06397e-06	MAPK12	6300	NA
MAPK13|5603	MAPK13|5603	444.747	133.917	486.413	3.6322	1.86084	7.7856e-06	6.45677e-05	MAPK13	5603	1
MAPK8IP2|23542	MAPK8IP2|23542	350.923	35.1824	393.248	11.1774	3.48251	3.13427e-12	7.49723e-11	MAPK8IP2	23542	NA
MAPT|4137	MAPT|4137	276.707	35.6997	309.013	8.65589	3.11368	9.75325e-13	2.46406e-11	MAPT	4137	NA
MARCO|8685	MARCO|8685	668.275	4506.28	153.797	0.0341296	-4.87283	2.35352e-62	2.01596e-59	MARCO	8685	NA
MASP1|5648	MASP1|5648	4195.73	10961.5	3288.8	0.300033	-1.73681	5.75804e-39	1.88319e-36	MASP1	5648	NA
MAT1A|4143	MAT1A|4143	45338.8	124354	34747	0.279419	-1.8395	5.142e-48	2.64269e-45	MAT1A	4143	NA
MBL2|4153	MBL2|4153	4732.79	13043.3	3618.79	0.277445	-1.84973	1.40232e-21	8.63869e-20	MBL2	4153	NA
MCC|4163	MCC|4163	701.374	1848.51	547.603	0.29624	-1.75516	8.62948e-26	7.68451e-24	MCC	4163	NA
MCM10|55388	MCM10|55388	135.389	14.2395	151.628	10.6484	3.41256	2.51819e-15	8.61164e-14	MCM10	55388	NA
MCM2|4171	MCM2|4171	1308.19	258.723	1448.86	5.60005	2.48544	4.40355e-22	2.91217e-20	MCM2	4171	NA
MCM3|4172	MCM3|4172	2758.07	1038.22	2988.62	2.87859	1.52536	1.06728e-16	4.17351e-15	MCM3	4172	1
MCM4|4173	MCM4|4173	1249.29	461.207	1354.93	2.93779	1.55473	1.48536e-14	4.59872e-13	MCM4	4173	NA
MCM6|4175	MCM6|4175	1237.8	396.735	1350.55	3.40415	1.7673	8.41027e-18	3.82997e-16	MCM6	4175	NA
MCM8|84515	MCM8|84515	230.152	85.9382	249.483	2.90305	1.53757	1.96195e-07	2.26083e-06	MCM8	84515	NA
MDK|4192	MDK|4192	6837.32	531.344	7682.62	14.4588	3.85388	6.8138e-16	2.45133e-14	MDK	4192	NA
MELK|9833	MELK|9833	253.874	14.5688	285.952	19.6278	4.29482	2.952e-32	4.96266e-30	MELK	9833	1
MEP1A|4224	MEP1A|4224	338.786	3.11201	383.782	123.323	6.9463	1.65027e-06	1.58913e-05	MEP1A	4224	NA
MESP1|55897	MESP1|55897	111.55	28.0939	122.737	4.36881	2.12724	5.63522e-07	5.9244e-06	MESP1	55897	NA
MESP2|145873	MESP2|145873	49.0686	4.0606	55.1019	13.5699	3.76234	6.46572e-08	8.15034e-07	MESP2	145873	NA
MEX3A|92312	MEX3A|92312	258.719	77.4335	283.019	3.655	1.86987	1.27732e-07	1.52364e-06	MEX3A	92312	NA
MFAP3L|9848	MFAP3L|9848	1088.5	3077.96	821.818	0.267001	-1.90508	9.65806e-28	1.01005e-25	MFAP3L	9848	NA
MFAP4|4239	MFAP4|4239	856.446	2000.7	703.062	0.351408	-1.50878	8.32416e-06	6.86542e-05	MFAP4	4239	NA
MFSD2A|84879	MFSD2A|84879	2748.55	9290.25	1871.65	0.201463	-2.31141	8.78271e-21	5.03132e-19	MFSD2A	84879	NA
MGC12982|84793	MGC12982|84793	143.705	37.1426	157.99	4.25359	2.08868	2.607e-08	3.50483e-07	MGC12982	84793	NA
MKI67|4288	MKI67|4288	1262.73	134.323	1413.99	10.5268	3.39599	2.27619e-25	1.94048e-23	MKI67	4288	NA
MKRN3|7681	MKRN3|7681	25.7455	1.72728	28.9651	16.7692	4.06774	1.74054e-05	0.000132496	MKRN3	7681	NA
MLF1IP|79682	MLF1IP|79682	466.145	110.37	513.836	4.65558	2.21896	2.59306e-17	1.11057e-15	MLF1IP	79682	NA
MMP11|4320	MMP11|4320	1000.12	71.7557	1124.57	15.6722	3.97014	5.42646e-10	9.54166e-09	MMP11	4320	NA
MMRN1|22915	MMRN1|22915	165.908	487.088	122.854	0.252222	-1.98723	1.27742e-15	4.49673e-14	MMRN1	22915	NA
MND1|84057	MND1|84057	87.1698	8.33419	97.7376	11.7273	3.5518	1.03691e-10	2.0318e-09	MND1	84057	NA
MNX1|3110	MNX1|3110	21.8376	0.950021	24.6375	25.9336	4.69675	1.40006e-05	0.000109163	MNX1	3110	NA
MOGAT2|80168	MOGAT2|80168	294.113	999.99	199.492	0.199493	-2.32559	5.75653e-25	4.74993e-23	MOGAT2	80168	NA
MPP3|4356	MPP3|4356	61.1134	12.497	67.6304	5.41171	2.43609	1.89111e-05	0.00014275	MPP3	4356	NA
MPPED1|758	MPPED1|758	356.734	868.889	288.081	0.331551	-1.5927	1.72736e-10	3.27415e-09	MPPED1	758	NA
MPZ|4359	MPZ|4359	575.771	78.7518	642.395	8.15721	3.02808	5.02145e-06	4.37838e-05	MPZ	4359	NA
MRAP2|112609	MRAP2|112609	164.611	9.94152	185.344	18.6435	4.2206	1.14662e-13	3.21769e-12	MRAP2	112609	NA
MRO|83876	MRO|83876	128.724	449.071	85.7817	0.19102	-2.3882	1.87817e-18	8.96139e-17	MRO	83876	NA
MS4A6A|64231	MS4A6A|64231	1024.31	2828.19	782.501	0.276679	-1.85372	5.06318e-28	5.45369e-26	MS4A6A	64231	NA
MS4A7|58475	MS4A7|58475	678.134	1599.99	554.561	0.346602	-1.52865	5.83851e-17	2.36539e-15	MS4A7	58475	NA
MSH5|4439	MSH5|4439	398.141	99.0141	438.238	4.42602	2.14601	3.78958e-15	1.27177e-13	MSH5	4439	NA
MSI1|4440	MSI1|4440	265.9	21.6215	298.645	13.8124	3.78789	3.47719e-13	9.3077e-12	MSI1	4440	NA
MSTO1|55154	MSTO1|55154	1313.08	414.742	1433.51	3.45638	1.78926	1.8228e-18	8.72033e-17	MSTO1	55154	NA
MSTO2P|100129405	MSTO2P|100129405	163.315	43.6472	179.356	4.10923	2.03887	1.4769e-08	2.05942e-07	MSTO2P	100129405	NA
MT1E|4493	MT1E|4493	10569.3	38889.3	6773.06	0.174163	-2.52149	8.23486e-14	2.33642e-12	MT1E	4493	NA
MT1F|4494	MT1F|4494	2876.55	12125.7	1636.71	0.134979	-2.8892	1.5142e-08	2.10817e-07	MT1F	4494	NA
MT1G|4495	MT1G|4495	18280.7	66706.3	11789.3	0.176734	-2.50035	0.000151516	0.000902775	MT1G	4495	NA
MT1H|4496	MT1H|4496	1830.3	7740.29	1038.07	0.134113	-2.89848	3.53797e-05	0.000250063	MT1H	4496	NA
MT1X|4501	MT1X|4501	12707.5	47336.6	8065.55	0.170387	-2.55311	1.70417e-13	4.69442e-12	MT1X	4501	NA
MT2A|4502	MT2A|4502	38025	136987	24759.4	0.180743	-2.46799	3.68139e-15	1.24009e-13	MT2A	4502	NA
MTBP|27085	MTBP|27085	78.002	16.2289	86.2826	5.31659	2.4105	1.80552e-06	1.72754e-05	MTBP	27085	NA
MTHFD1L|25902	MTHFD1L|25902	415.889	131.604	453.997	3.44973	1.78648	2.44555e-11	5.15715e-10	MTHFD1L	25902	NA
MTL5|9633	MTL5|9633	90.2415	19.0635	99.7828	5.23423	2.38798	9.0715e-07	9.14676e-06	MTL5	9633	NA
MTMR11|10903	MTMR11|10903	446.38	118.293	490.36	4.14531	2.05148	2.91925e-09	4.54645e-08	MTMR11	10903	NA
MTUS2|23281	MTUS2|23281	28.3843	84.9146	20.8065	0.245028	-2.02898	0.00016112	0.00095055	MTUS2	23281	NA
MUC13|56667	MUC13|56667	5468.83	162.003	6180.21	38.1488	5.25357	9.7245e-09	1.38609e-07	MUC13	56667	NA
MUC15|143662	MUC15|143662	47.3786	1.32323	53.5522	40.4709	5.33881	1.44222e-05	0.000111773	MUC15	143662	NA
MXD3|83463	MXD3|83463	579.093	199.31	630.003	3.16093	1.66035	3.55067e-12	8.44835e-11	MXD3	83463	NA
MYBL2|4605	MYBL2|4605	871.315	33.8278	983.579	29.0761	4.86176	7.23955e-21	4.2144e-19	MYBL2	4605	1
MYCN|4613	MYCN|4613	102.827	8.88239	115.42	12.9942	3.6998	3.65905e-05	0.000257508	MYCN	4613	NA
MYEF2|50804	MYEF2|50804	113.686	20.9282	126.12	6.02632	2.59128	1.87365e-05	0.00014161	MYEF2	50804	NA
MYO18B|84700	MYO18B|84700	135.938	0.674133	154.07	228.546	7.83634	1.41165e-11	3.08164e-10	MYO18B	84700	NA
MYO1A|4640	MYO1A|4640	111.669	9.6542	125.344	12.9834	3.69859	3.18477e-07	3.52539e-06	MYO1A	4640	NA
MYOM2|9172	MYOM2|9172	77.0824	241.316	55.0672	0.228195	-2.13166	1.75454e-09	2.82295e-08	MYOM2	9172	NA
N4BP2L1|90634	N4BP2L1|90634	1051.57	2492.3	858.441	0.344437	-1.53769	7.73495e-23	5.43501e-21	N4BP2L1	90634	NA
N4BP3|23138	N4BP3|23138	76.1073	20.6557	83.5405	4.04443	2.01593	4.23315e-05	0.000293659	N4BP3	23138	NA
NAA11|84779	NAA11|84779	30.6561	0.0226601	34.7625	1534.08	10.5832	1.42266e-09	2.32433e-08	NAA11	84779	NA
NAAA|27163	NAAA|27163	950.781	2443.33	750.707	0.307247	-1.70253	1.04758e-25	9.19213e-24	NAAA	27163	NA
NAMPT|10135	NAMPT|10135	8298.04	19570.8	6786.94	0.346788	-1.52787	1.27337e-14	3.97662e-13	NAMPT	10135	NA
NAPSB|256236	NAPSB|256236	185.937	486.08	145.704	0.299752	-1.73816	1.39571e-14	4.35112e-13	NAPSB	256236	NA
NAT2|10	NAT2|10	556.736	2418.04	307.231	0.127058	-2.97645	6.33733e-57	4.74983e-54	NAT2	10	NA
NBLA00301|79804	NBLA00301|79804	50.0996	174.933	33.3658	0.190735	-2.39036	5.30691e-07	5.60863e-06	NBLA00301	79804	NA
NCAPG|64151	NCAPG|64151	491.449	35.6684	552.545	15.4912	3.95338	2.91172e-38	9.03035e-36	NCAPG	64151	NA
NCAPH|23397	NCAPH|23397	220.38	23.0104	246.837	10.7272	3.4232	1.46276e-21	8.95669e-20	NCAPH	23397	NA
NCRNA00105|80161	NCRNA00105|80161	174.919	56.8067	190.751	3.3579	1.74756	6.41447e-07	6.68115e-06	NCRNA00105	80161	NA
NCRNA00152|112597	NCRNA00152|112597	565.124	138.761	622.277	4.48452	2.16495	4.68937e-08	6.06852e-07	NCRNA00152	112597	NA
NCRNA00176|284739	NCRNA00176|284739	170.838	6.73572	192.835	28.6287	4.83939	8.58138e-07	8.71116e-06	NCRNA00176	284739	NA
NDC80|10403	NDC80|10403	285.834	21.3558	321.286	15.0445	3.91116	1.00412e-29	1.3281e-27	NDC80	10403	NA
NDRG2|57447	NDRG2|57447	9075.05	21566.3	7400.63	0.343157	-1.54306	1.0551e-30	1.53058e-28	NDRG2	57447	NA
NDST3|9348	NDST3|9348	10.9299	68.9343	3.15448	0.0457607	-4.44975	1.93473e-09	3.08802e-08	NDST3	9348	NA
NDUFA4L2|56901	NDUFA4L2|56901	1052.37	148.527	1173.53	7.90107	2.98205	7.76748e-09	1.12769e-07	NDUFA4L2	56901	NA
NEB|4703	NEB|4703	814.134	95.1167	910.517	9.57264	3.25892	4.01671e-06	3.57864e-05	NEB	4703	NA
NEIL3|55247	NEIL3|55247	65.0409	2.92167	73.3679	25.1117	4.65029	4.08437e-13	1.08683e-11	NEIL3	55247	NA
NEK2|4751	NEK2|4751	306.324	19.5688	344.763	17.618	4.13898	3.99594e-35	9.71337e-33	NEK2	4751	NA
NETO2|81831	NETO2|81831	116.543	24.7417	128.849	5.20776	2.38066	8.53394e-08	1.05287e-06	NETO2	81831	NA
NFKBIL2|4796	NFKBIL2|4796	499.773	114.785	551.38	4.80359	2.26411	3.46274e-19	1.73988e-17	NFKBIL2	4796	NA
NGFR|4804	NGFR|4804	612.528	1840.89	447.869	0.24329	-2.03925	4.52144e-24	3.50567e-22	NGFR	4804	NA
NIPAL1|152519	NIPAL1|152519	80.2996	213.451	62.4509	0.292577	-1.77311	3.39916e-07	3.7397e-06	NIPAL1	152519	NA
NKD1|85407	NKD1|85407	779.15	59.5866	875.607	14.6947	3.87722	6.40655e-06	5.43334e-05	NKD1	85407	NA
NKX3-1|4824	NKX3-1|4824	98.192	238.395	79.398	0.333053	-1.58618	1.15713e-06	1.14491e-05	NKX3-1	4824	NA
NMB|4828	NMB|4828	185.937	41.3735	205.316	4.9625	2.31107	6.04858e-06	5.16628e-05	NMB	4828	NA
NNMT|4837	NNMT|4837	30404.7	99049.8	21202.9	0.214063	-2.22389	2.02231e-15	6.99564e-14	NNMT	4837	NA
NOTCH3|4854	NOTCH3|4854	1795.88	445.605	1976.88	4.4364	2.14939	1.53596e-14	4.73909e-13	NOTCH3	4854	NA
NOX4|50507	NOX4|50507	45.9072	5.53036	51.3197	9.27963	3.21407	2.45462e-06	2.29132e-05	NOX4	50507	NA
NPFFR2|10886	NPFFR2|10886	49.2181	0.506628	55.7478	110.037	6.78184	9.63217e-12	2.15234e-10	NPFFR2	10886	NA
NPM2|10361	NPM2|10361	143.046	34.4297	157.605	4.5776	2.19459	1.09999e-05	8.76288e-05	NPM2	10361	NA
NPY1R|4886	NPY1R|4886	165.313	581.865	109.475	0.188145	-2.41008	1.05576e-17	4.72412e-16	NPY1R	4886	NA
NQO1|1728	NQO1|1728	7792.8	311.649	8795.64	28.2229	4.81879	2.04053e-11	4.34895e-10	NQO1	1728	NA
NR4A1|3164	NR4A1|3164	2250.38	7079.93	1602.98	0.226412	-2.14298	5.13628e-14	1.49018e-12	NR4A1	3164	NA
NR4A2|4929	NR4A2|4929	454.757	1325.07	338.093	0.255151	-1.97057	2.70138e-09	4.2291e-08	NR4A2	4929	NA
NR4A3|8013	NR4A3|8013	205.88	673.336	143.218	0.212699	-2.23312	1.74113e-15	6.09327e-14	NR4A3	8013	NA
NRG1|3084	NRG1|3084	177.867	489.245	136.128	0.278241	-1.8456	1.92255e-08	2.65003e-07	NRG1	3084	NA
NRM|11270	NRM|11270	544.387	208.298	589.439	2.82978	1.50069	3.85371e-09	5.8796e-08	NRM	11270	NA
NSMCE2|286053	NSMCE2|286053	759.934	287.341	823.285	2.86519	1.51863	3.65307e-11	7.54436e-10	NSMCE2	286053	NA
NSUN5P1|155400	NSUN5P1|155400	215.352	75.1241	234.15	3.11684	1.64008	6.65911e-07	6.90398e-06	NSUN5P1	155400	NA
NSUN5P2|260294	NSUN5P2|260294	533.2	172.675	581.528	3.36777	1.75179	2.87528e-12	6.93305e-11	NSUN5P2	260294	NA
NT5DC2|64943	NT5DC2|64943	982.28	158.13	1092.76	6.91048	2.78879	7.35067e-10	1.26168e-08	NT5DC2	64943	1
NTF3|4908	NTF3|4908	33.7026	149.972	18.1169	0.120802	-3.04929	4.93511e-11	1.00878e-09	NTF3	4908	NA
NTM|50863	NTM|50863	69.1129	9.37807	77.1202	8.22347	3.03975	7.8475e-05	0.000502352	NTM	50863	NA
NUDT1|4521	NUDT1|4521	365.643	111.335	399.733	3.59037	1.84413	3.63644e-05	0.000256117	NUDT1	4521	NA
NUF2|83540	NUF2|83540	242.125	8.914	273.386	30.6693	4.93872	1.69013e-37	5.067e-35	NUF2	83540	NA
NUSAP1|51203	NUSAP1|51203	854.56	185.884	944.195	5.07948	2.34468	2.36719e-23	1.72393e-21	NUSAP1	51203	1
NXF2|56001	NXF2|56001	53.5941	0.0908692	60.7662	668.721	9.38526	0.000140366	0.000843318	NXF2	56001	NA
NXPH4|11247	NXPH4|11247	249.056	4.79078	281.8	58.8212	5.87826	5.13931e-07	5.45726e-06	NXPH4	11247	NA
ODAM|54959	ODAM|54959	237.38	0.425426	269.144	632.645	9.30525	2.98196e-08	3.96709e-07	ODAM	54959	NA
OIP5|11339	OIP5|11339	113.22	13.8797	126.537	9.11668	3.18851	2.53193e-12	6.15465e-11	OIP5	11339	NA
OIT3|170392	OIT3|170392	859.256	4546.69	364.962	0.0802698	-3.639	1.02262e-91	3.67898e-88	OIT3	170392	NA
OLFML2A|169611	OLFML2A|169611	419.137	86.8129	463.685	5.34119	2.41716	5.53541e-19	2.73547e-17	OLFML2A	169611	NA
OLFML2B|25903	OLFML2B|25903	399.563	45.4377	447.032	9.83835	3.29842	0.000142993	0.00085882	OLFML2B	25903	NA
OLFML3|56944	OLFML3|56944	521.281	1235.45	425.548	0.344448	-1.53764	3.06936e-07	3.40813e-06	OLFML3	56944	NA
ORC1L|4998	ORC1L|4998	145.535	16.2655	162.863	10.0128	3.32377	8.5154e-16	3.03919e-14	ORC1L	4998	1
ORC6L|23594	ORC6L|23594	121.091	16.3494	135.132	8.26527	3.04706	4.26349e-12	1.00645e-10	ORC6L	23594	NA
ORM1|5004	ORM1|5004	274310	771125	207713	0.269363	-1.89238	2.02832e-22	1.37163e-20	ORM1	5004	NA
ORM2|5005	ORM2|5005	66863.7	166939	53448.7	0.320168	-1.6431	2.33725e-21	1.4061e-19	ORM2	5005	NA
OSBP2|23762	OSBP2|23762	152.625	37.896	168.004	4.43329	2.14838	1.18865e-07	1.42543e-06	OSBP2	23762	NA
OSBPL3|26031	OSBPL3|26031	324.526	92.2843	355.657	3.85393	1.94633	3.17973e-11	6.61237e-10	OSBPL3	26031	NA
OSR2|116039	OSR2|116039	61.2862	3.4658	69.0369	19.9195	4.31611	1.28021e-06	1.25564e-05	OSR2	116039	NA
OTUB2|78990	OTUB2|78990	138.29	48.2421	150.36	3.11678	1.64006	1.42401e-05	0.000110696	OTUB2	78990	NA
OTX1|5013	OTX1|5013	21.4449	0.93194	24.1946	25.9615	4.6983	1.09861e-05	8.75953e-05	OTX1	5013	NA
P2RY13|53829	P2RY13|53829	99.9537	284.734	75.1843	0.264051	-1.92111	3.78152e-11	7.79176e-10	P2RY13	53829	NA
PABPC1L|80336	PABPC1L|80336	662.162	206.595	723.229	3.50071	1.80765	5.47495e-13	1.43562e-11	PABPC1L	80336	NA
PACSIN1|29993	PACSIN1|29993	99.8872	22.7341	110.229	4.84865	2.27758	0.000125218	0.00076224	PACSIN1	29993	NA
PAFAH1B3|5050	PAFAH1B3|5050	774.817	214.318	849.95	3.96584	1.98763	5.42944e-05	0.000364421	PAFAH1B3	5050	1
PAGE4|9506	PAGE4|9506	1103.87	1.52814	1251.64	819.061	9.67783	9.53243e-06	7.72037e-05	PAGE4	9506	NA
PALM2|114299	PALM2|114299	355.309	901.426	282.103	0.312952	-1.67599	8.19513e-18	3.74147e-16	PALM2	114299	NA
PAMR1|25891	PAMR1|25891	181.609	536.51	134.035	0.249828	-2.00099	8.47673e-06	6.97527e-05	PAMR1	25891	NA
PANK1|53354	PANK1|53354	2258.23	5601.27	1810.11	0.32316	-1.62968	4.66505e-28	5.11676e-26	PANK1	53354	NA
PAQR4|124222	PAQR4|124222	601.415	149.269	662.024	4.4351	2.14897	7.59517e-15	2.45282e-13	PAQR4	124222	NA
PAQR5|54852	PAQR5|54852	453.693	138.327	495.967	3.58547	1.84216	2.36352e-05	0.000174599	PAQR5	54852	NA
PBK|55872	PBK|55872	232.425	21.5806	260.688	12.0797	3.59452	1.29773e-24	1.05151e-22	PBK	55872	NA
PBLD|64081	PBLD|64081	4765.37	12788.9	3689.82	0.288517	-1.79327	1.43234e-40	5.25813e-38	PBLD	64081	NA
PCDHB2|56133	PCDHB2|56133	73.6236	14.7079	81.5211	5.54267	2.47058	0.000115147	0.000708609	PCDHB2	56133	NA
PCK1|5105	PCK1|5105	44613.5	146249	30989.5	0.211896	-2.23857	1.40457e-32	2.45295e-30	PCK1	5105	NA
PCNXL2|80003	PCNXL2|80003	119.355	41.2304	129.828	3.14884	1.65482	6.26035e-05	0.000412949	PCNXL2	80003	NA
PDE2A|5138	PDE2A|5138	421.091	1001.24	343.323	0.342896	-1.54416	1.20111e-17	5.32158e-16	PDE2A	5138	NA
PDE4C|5143	PDE4C|5143	63.0115	16.2312	69.2823	4.26846	2.09372	0.000127479	0.000774692	PDE4C	5143	NA
PDE7B|27115	PDE7B|27115	141.579	368.143	111.209	0.302081	-1.72699	1.72559e-10	3.27415e-09	PDE7B	27115	NA
PDGFA|5154	PDGFA|5154	885.945	243.923	972.007	3.98489	1.99454	1.03073e-12	2.60039e-11	PDGFA	5154	1
PDGFRA|5156	PDGFRA|5156	771.339	1904.56	619.433	0.325237	-1.62044	2.82233e-08	3.77458e-07	PDGFRA	5156	NA
PDGFRL|5157	PDGFRL|5157	64.3064	16.4481	70.7218	4.29968	2.10423	5.90771e-05	0.000392857	PDGFRL	5157	NA
PDZK1IP1|10158	PDZK1IP1|10158	2455.11	342.993	2738.24	7.98336	2.997	2.06268e-07	2.36479e-06	PDZK1IP1	10158	NA
PEG10|23089	PEG10|23089	7563.81	362.471	8529.13	23.5305	4.55646	4.26083e-07	4.58396e-06	PEG10	23089	NA
PFKFB4|5210	PFKFB4|5210	159.602	51.7809	174.055	3.36138	1.74905	1.0927e-05	8.72306e-05	PFKFB4	5210	NA
PGC|5225	PGC|5225	5015.02	1.72133	5687.04	3303.87	11.6899	0.000159733	0.000943914	PGC	5225	NA
PGLYRP2|114770	PGLYRP2|114770	7528.67	18318.2	6082.35	0.332038	-1.59058	3.93259e-15	1.31731e-13	PGLYRP2	114770	NA
PHF19|26147	PHF19|26147	471.31	178.767	510.525	2.85581	1.5139	1.08944e-09	1.81452e-08	PHF19	26147	NA
PHGDH|26227	PHGDH|26227	3906.09	9153.73	3202.65	0.349874	-1.51509	1.7732e-16	6.77627e-15	PHGDH	26227	1
PHLDA1|22822	PHLDA1|22822	4418.27	15968.7	2869.95	0.179723	-2.47616	2.71207e-29	3.29627e-27	PHLDA1	22822	NA
PHYHIPL|84457	PHYHIPL|84457	539.181	164.326	589.43	3.58696	1.84276	3.85775e-07	4.19548e-06	PHYHIPL	84457	NA
PIF1|80119	PIF1|80119	89.4839	13.483	99.6717	7.39237	2.88604	5.33806e-09	7.94218e-08	PIF1	80119	NA
PITPNM3|83394	PITPNM3|83394	70.0784	258.307	44.8466	0.173617	-2.52602	5.46037e-09	8.11745e-08	PITPNM3	83394	NA
PITX1|5307	PITX1|5307	196.294	3.58702	222.126	61.925	5.95245	1.33233e-20	7.48937e-19	PITX1	5307	NA
PKM2|5315	PKM2|5315	7177.48	2212.06	7843.09	3.5456	1.82603	8.35637e-05	0.000531146	PKM2	5315	NA
PKMYT1|9088	PKMYT1|9088	264.892	24.1332	297.165	12.3135	3.62217	2.69686e-24	2.12768e-22	PKMYT1	9088	NA
PKN3|29941	PKN3|29941	399.215	144.968	433.296	2.9889	1.57961	1.21887e-08	1.72096e-07	PKN3	29941	NA
PLAC8|51316	PLAC8|51316	121.94	428.861	80.7974	0.1884	-2.40813	6.88315e-11	1.38185e-09	PLAC8	51316	NA
PLAG1|5324	PLAG1|5324	103.244	31.5833	112.849	3.57308	1.83717	4.50794e-05	0.000309854	PLAG1	5324	NA
PLCB1|23236	PLCB1|23236	499.669	184.488	541.918	2.93742	1.55455	2.40165e-11	5.08246e-10	PLCB1	23236	NA
PLCE1|51196	PLCE1|51196	176.662	41.8577	194.733	4.65226	2.21793	2.60001e-10	4.81163e-09	PLCE1	51196	NA
PLCXD3|345557	PLCXD3|345557	86.6843	230.421	67.4167	0.29258	-1.7731	2.15603e-08	2.94701e-07	PLCXD3	345557	NA
PLEKHH1|57475	PLEKHH1|57475	158.814	60.3134	172.017	2.85206	1.512	1.11304e-05	8.85903e-05	PLEKHH1	57475	NA
PLGLA|285189	PLGLA|285189	35.1042	112.299	24.7564	0.220451	-2.18147	3.18399e-06	2.91173e-05	PLGLA	285189	NA
PLGLB2|5342	PLGLB2|5342	6655.74	17704.6	5174.67	0.292279	-1.77458	6.01156e-34	1.22882e-31	PLGLB2	5342	NA
PLG|5340	PLG|5340	68483.6	177304	53896.4	0.303977	-1.71797	3.21957e-41	1.25899e-38	PLG	5340	NA
PLIN1|5346	PLIN1|5346	460.248	1185.26	363.061	0.306314	-1.70692	1.75325e-08	2.42515e-07	PLIN1	5346	NA
PLIN2|123	PLIN2|123	17077.2	43736.5	13503.6	0.308748	-1.6955	9.74551e-19	4.71243e-17	PLIN2	123	NA
PLK1|5347	PLK1|5347	434.88	33.3462	488.705	14.6555	3.87337	7.79587e-33	1.43094e-30	PLK1	5347	1
PLK3|1263	PLK3|1263	331.571	845.686	262.655	0.310583	-1.68695	8.76291e-17	3.45674e-15	PLK3	1263	NA
PLK4|10733	PLK4|10733	98.2194	19.6637	108.75	5.53046	2.4674	4.91707e-08	6.32677e-07	PLK4	10733	NA
PLP2|5355	PLP2|5355	1476.91	546.968	1601.56	2.92807	1.54995	4.67693e-07	5.0017e-06	PLP2	5355	1
PLSCR4|57088	PLSCR4|57088	935.712	2711.65	697.651	0.25728	-1.95859	1.79079e-32	3.06787e-30	PLSCR4	57088	NA
PLVAP|83483	PLVAP|83483	4112.13	604.329	4582.34	7.58253	2.92268	2.00169e-27	2.03426e-25	PLVAP	83483	NA
PLXNA3|55558	PLXNA3|55558	509.888	190.795	552.662	2.89663	1.53437	4.0972e-09	6.22996e-08	PLXNA3	55558	NA
PLXNC1|10154	PLXNC1|10154	215.251	54.0064	236.865	4.38587	2.13286	1.03662e-07	1.25906e-06	PLXNC1	10154	NA
PMFBP1|83449	PMFBP1|83449	24.9477	2.04594	28.0176	13.6943	3.7755	0.000114266	0.000704149	PMFBP1	83449	NA
PNMA3|29944	PNMA3|29944	238.713	20.7272	267.933	12.9267	3.69228	8.31404e-05	0.000528642	PNMA3	29944	NA
PODXL|5420	PODXL|5420	1602.54	577.919	1739.88	3.0106	1.59005	1.42561e-13	3.96351e-12	PODXL	5420	NA
POLE2|5427	POLE2|5427	132.774	33.1295	146.131	4.41091	2.14107	9.57371e-08	1.16912e-06	POLE2	5427	1
POLQ|10721	POLQ|10721	99.7714	11.6917	111.578	9.5434	3.2545	1.39966e-11	3.05919e-10	POLQ	10721	NA
PON3|5446	PON3|5446	6719.94	15960.8	5481.22	0.343417	-1.54197	5.39685e-27	5.28346e-25	PON3	5446	NA
POPDC3|64208	POPDC3|64208	45.2649	0.381588	51.2814	134.389	7.07027	4.96679e-07	5.28654e-06	POPDC3	64208	NA
PPAP2B|8613	PPAP2B|8613	5009.64	12783.3	3967.6	0.310375	-1.68792	4.87811e-35	1.15457e-32	PPAP2B	8613	NA
PPAP2C|8612	PPAP2C|8612	922.558	233.896	1014.87	4.33899	2.11736	6.43146e-05	0.00042284	PPAP2C	8612	NA
PPP1R3B|79660	PPP1R3B|79660	4456.99	11338.3	3534.56	0.311736	-1.6816	2.2158e-21	1.34201e-19	PPP1R3B	79660	NA
PPP2R2C|5522	PPP2R2C|5522	143.937	5.4373	162.502	29.8866	4.90143	9.67495e-09	1.38012e-07	PPP2R2C	5522	NA
PRAM1|84106	PRAM1|84106	40.687	110.842	31.2829	0.282231	-1.82505	5.33544e-05	0.000358647	PRAM1	84106	NA
PRAMEF11|440560	PRAMEF11|440560	41.1659	2.07823	46.4055	22.3293	4.48087	0.000133061	0.000803997	PRAMEF11	440560	NA
PRAME|23532	PRAME|23532	371.235	3.27649	420.56	128.357	7.00402	2.07767e-10	3.8971e-09	PRAME	23532	NA
PRC1|9055	PRC1|9055	767.105	78.5463	859.405	10.9414	3.45172	2.86392e-36	7.68898e-34	PRC1	9055	NA
PRKAA2|5563	PRKAA2|5563	542.707	161.591	593.795	3.67469	1.87762	4.94788e-08	6.35732e-07	PRKAA2	5563	NA
PRND|23627	PRND|23627	33.5874	2.21654	37.7926	17.0503	4.09172	2.89758e-06	2.67291e-05	PRND	23627	NA
PROZ|8858	PROZ|8858	1039.13	2679.86	819.197	0.305686	-1.70988	3.89827e-22	2.58753e-20	PROZ	8858	NA
PRR11|55771	PRR11|55771	41.6177	5.83005	46.415	7.96134	2.99301	1.3058e-05	0.000102571	PRR11	55771	NA
PRR18|285800	PRR18|285800	116.626	281.706	94.4973	0.335446	-1.57585	1.10513e-07	1.33327e-06	PRR18	285800	NA
PRR19|284338	PRR19|284338	62.8085	16.5112	69.0146	4.17987	2.06346	8.7101e-05	0.000551099	PRR19	284338	NA
PSMC3IP|29893	PSMC3IP|29893	127.439	13.7352	142.68	10.3879	3.37684	4.81356e-10	8.50553e-09	PSMC3IP	29893	NA
PSRC1|84722	PSRC1|84722	188.743	65.6582	205.242	3.12591	1.64428	1.25385e-07	1.49763e-06	PSRC1	84722	1
PTGES|9536	PTGES|9536	211.763	33.5942	235.646	7.01449	2.81034	5.18224e-05	0.000349786	PTGES	9536	NA
PTGFR|5737	PTGFR|5737	308.62	75.9645	339.807	4.47324	2.16132	5.7903e-05	0.000385905	PTGFR	5737	NA
PTGIS|5740	PTGIS|5740	322.852	799.525	258.955	0.323886	-1.62644	4.56638e-06	4.00451e-05	PTGIS	5740	NA
PTGS2|5743	PTGS2|5743	62.3374	226.737	40.2999	0.177738	-2.49218	1.37991e-11	3.02336e-10	PTGS2	5743	1
PTH1R|5745	PTH1R|5745	242.9	1189.73	115.98	0.0974847	-3.35868	1.4761e-61	1.20691e-58	PTH1R	5745	NA
PTH2R|5746	PTH2R|5746	193.722	13.2471	217.914	16.45	4.04002	1.32906e-09	2.17932e-08	PTH2R	5746	NA
PTK7|5754	PTK7|5754	556.813	119.473	615.437	5.15126	2.36492	1.48422e-05	0.000114633	PTK7	5754	NA
PTP4A3|11156	PTP4A3|11156	967.297	177.241	1073.2	6.05505	2.59814	4.96425e-09	7.42286e-08	PTP4A3	11156	NA
PTTG1|9232	PTTG1|9232	650.493	43.5288	731.856	16.8131	4.07152	1.47004e-29	1.87539e-27	PTTG1	9232	NA
PVALB|5816	PVALB|5816	11.45	62.6903	4.58136	0.0730793	-3.77439	1.33923e-06	1.30782e-05	PVALB	5816	NA
PVT1|5820	PVT1|5820	97.5502	13.6978	108.79	7.94216	2.98953	2.70146e-08	3.6237e-07	PVT1	5820	NA
PYCR1|5831	PYCR1|5831	1078.96	190.661	1198.04	6.28363	2.6516	6.52468e-09	9.54971e-08	PYCR1	5831	1
PZP|5858	PZP|5858	882.114	5653.33	242.54	0.0429022	-4.54281	4.46183e-20	2.41735e-18	PZP	5858	NA
QRICH2|84074	QRICH2|84074	162.212	57.2793	176.278	3.07752	1.62177	5.19176e-06	4.50721e-05	QRICH2	84074	NA
RAB11FIP4|84440	RAB11FIP4|84440	1534.24	468.789	1677.06	3.57742	1.83892	8.71435e-16	3.10403e-14	RAB11FIP4	84440	NA
RAB3B|5865	RAB3B|5865	39.0631	5.28622	43.5908	8.24612	3.04372	4.81914e-05	0.000327986	RAB3B	5865	NA
RAB3D|9545	RAB3D|9545	463.894	155.67	505.211	3.2454	1.6984	3.05278e-05	0.000219654	RAB3D	9545	NA
RACGAP1|29127	RACGAP1|29127	578.625	106.717	641.884	6.01485	2.58853	5.50542e-25	4.59491e-23	RACGAP1	29127	NA
RAD51AP1|10635	RAD51AP1|10635	149.517	29.7354	165.574	5.56823	2.47722	2.30711e-10	4.29165e-09	RAD51AP1	10635	NA
RAD51|5888	RAD51|5888	119.934	20.4565	133.269	6.51473	2.70371	2.23779e-10	4.17565e-09	RAD51	5888	NA
RAD54B|25788	RAD54B|25788	117.611	36.4078	128.497	3.52937	1.81941	6.78891e-06	5.71451e-05	RAD54B	25788	NA
RAD54L|8438	RAD54L|8438	126	9.8117	141.574	14.4291	3.85091	3.03464e-17	1.2844e-15	RAD54L	8438	NA
RANBP3L|202151	RANBP3L|202151	71.5233	254.839	46.9501	0.184235	-2.44038	1.38472e-12	3.43563e-11	RANBP3L	202151	NA
RASD2|23551	RASD2|23551	55.2415	9.91845	61.3169	6.18211	2.6281	9.6294e-06	7.79188e-05	RASD2	23551	NA
RASGEF1B|153020	RASGEF1B|153020	608.442	1799.48	448.786	0.249398	-2.00348	3.14628e-31	4.79621e-29	RASGEF1B	153020	NA
RASGRF2|5924	RASGRF2|5924	93.8309	24.7586	103.09	4.1638	2.0579	5.4851e-06	4.73218e-05	RASGRF2	5924	NA
RASL12|51285	RASL12|51285	139.148	31.27	153.609	4.91236	2.29642	4.15148e-09	6.29122e-08	RASL12	51285	NA
RBM24|221662	RBM24|221662	235.615	41.6183	261.62	6.28617	2.65218	1.42186e-07	1.68599e-06	RBM24	221662	NA
RBP7|116362	RBP7|116362	471.013	126.368	517.212	4.09292	2.03313	6.06741e-13	1.57263e-11	RBP7	116362	NA
RCAN1|1827	RCAN1|1827	3182.84	11264	2099.57	0.186397	-2.42355	1.09273e-51	6.34063e-49	RCAN1	1827	NA
RDH16|8608	RDH16|8608	10073.9	30242.5	7370.35	0.243708	-2.03677	9.4976e-25	7.73044e-23	RDH16	8608	NA
RDM1|201299	RDM1|201299	27.144	1.59111	30.5694	19.2126	4.26398	1.11071e-05	8.84438e-05	RDM1	201299	NA
RECQL4|9401	RECQL4|9401	720.349	78.0168	806.453	10.3369	3.36973	2.85203e-10	5.23493e-09	RECQL4	9401	NA
RELL2|285613	RELL2|285613	92.8237	29.0161	101.377	3.49381	1.8048	8.53902e-05	0.000541282	RELL2	285613	NA
RFC4|5984	RFC4|5984	580.237	188.237	632.784	3.36163	1.74916	2.34153e-13	6.37208e-12	RFC4	5984	NA
RFPL4B|442247	RFPL4B|442247	53.6239	0.340299	60.7664	178.567	7.48033	7.48073e-14	2.13593e-12	RFPL4B	442247	NA
RHBDL1|9028	RHBDL1|9028	87.9611	26.1442	96.2476	3.68141	1.88026	2.51536e-05	0.000183779	RHBDL1	9028	NA
RHOF|54509	RHOF|54509	339.413	97.2684	371.872	3.82316	1.93476	2.68883e-05	0.000195658	RHOF	54509	NA
RHPN1|114822	RHPN1|114822	235.528	63.3336	258.61	4.08329	2.02973	2.75157e-07	3.0819e-06	RHPN1	114822	NA
RIBC2|26150	RIBC2|26150	33.4452	3.04408	37.5204	12.3257	3.6236	1.42271e-05	0.000110643	RIBC2	26150	NA
RNASEH2A|10535	RNASEH2A|10535	791.908	230.203	867.204	3.76713	1.91347	1.00535e-17	4.50979e-16	RNASEH2A	10535	NA
RND3|390	RND3|390	2204.77	8089.81	1415.89	0.175021	-2.5144	2.50114e-35	6.24868e-33	RND3	390	NA
RNF125|54941	RNF125|54941	564.592	1593.67	426.647	0.267714	-1.90123	1.85773e-28	2.10169e-26	RNF125	54941	NA
RNF152|220441	RNF152|220441	175.427	493.515	132.788	0.269066	-1.89397	1.02494e-13	2.88072e-12	RNF152	220441	NA
RNF157|114804	RNF157|114804	678.561	117.112	753.822	6.43678	2.68634	2.87008e-15	9.75936e-14	RNF157	114804	NA
RNF165|494470	RNF165|494470	42.4113	125.772	31.2369	0.24836	-2.00949	7.47041e-06	6.21543e-05	RNF165	494470	NA
RNF17|56163	RNF17|56163	18.1777	0.215655	20.5854	95.4553	6.57675	5.73795e-05	0.000383269	RNF17	56163	NA
RNFT2|84900	RNFT2|84900	64.6987	10.6465	71.9443	6.75754	2.7565	1.38684e-06	1.35212e-05	RNFT2	84900	NA
ROBO1|6091	ROBO1|6091	2528.82	360.654	2819.46	7.81761	2.96673	7.49478e-18	3.43043e-16	ROBO1	6091	NA
RPL10L|140801	RPL10L|140801	12.2711	0.0690541	13.9067	201.389	7.65384	0.000170152	0.000997621	RPL10L	140801	NA
RPL36A|6173	RPL36A|6173	120.117	40.7364	130.758	3.20985	1.68251	1.78997e-05	0.000135914	RPL36A	6173	NA
RPL39L|116832	RPL39L|116832	252.266	77.1092	275.745	3.57604	1.83836	6.28473e-05	0.000414101	RPL39L	116832	1
RPS6KL1|83694	RPS6KL1|83694	182.004	44.6022	200.422	4.49355	2.16786	2.75925e-09	4.3122e-08	RPS6KL1	83694	NA
RRM2|6241	RRM2|6241	1124.82	140.847	1256.72	8.92256	3.15746	1.04791e-32	1.90402e-30	RRM2	6241	NA
RTBDN|83546	RTBDN|83546	23.746	0.23409	26.8977	114.903	6.84427	1.6715e-07	1.95367e-06	RTBDN	83546	NA
RTKN2|219790	RTKN2|219790	61.5414	8.79921	68.6114	7.79744	2.963	4.68746e-07	5.00999e-06	RTKN2	219790	NA
S100P|6286	S100P|6286	2769.8	47.1184	3134.77	66.5297	6.05593	0.00014012	0.000842125	S100P	6286	NA
SAA1|6288	SAA1|6288	61512.8	193670	43797.4	0.226145	-2.14468	0.000104892	0.000650845	SAA1	6288	NA
SAA4|6291	SAA4|6291	12844.6	35697	9781.32	0.27401	-1.8677	2.93703e-24	2.30704e-22	SAA4	6291	NA
SAMD5|389432	SAMD5|389432	354.674	876.22	284.762	0.324989	-1.62154	2.61618e-14	7.8043e-13	SAMD5	389432	NA
SARDH|1757	SARDH|1757	5182.09	12066.5	4259.25	0.352982	-1.50233	7.94776e-28	8.40967e-26	SARDH	1757	NA
SC65|10609	SC65|10609	524.768	190.043	569.637	2.99741	1.58372	3.60639e-06	3.25661e-05	SC65	10609	NA
SCARA3|51435	SCARA3|51435	842.294	310.185	913.622	2.94541	1.55847	3.01299e-06	2.76943e-05	SCARA3	51435	NA
SCN4A|6329	SCN4A|6329	68.8139	16.317	75.851	4.64857	2.21679	3.96751e-05	0.000277156	SCN4A	6329	NA
SCUBE1|80274	SCUBE1|80274	699.113	188.626	767.543	4.06912	2.02472	6.751e-05	0.000442072	SCUBE1	80274	NA
SELP|6403	SELP|6403	88.5145	207.292	72.5926	0.350195	-1.51377	1.09992e-06	1.09433e-05	SELP	6403	NA
SEMA3F|6405	SEMA3F|6405	732.349	271.927	794.068	2.92015	1.54604	6.19097e-12	1.42045e-10	SEMA3F	6405	NA
SEMA4F|10505	SEMA4F|10505	213.374	80.5731	231.176	2.86915	1.52062	1.06023e-06	1.05717e-05	SEMA4F	10505	NA
SEMA5B|54437	SEMA5B|54437	162.084	31.5432	179.583	5.69325	2.50925	7.31458e-12	1.6634e-10	SEMA5B	54437	NA
SEMA6C|10500	SEMA6C|10500	684.271	251.41	742.296	2.95253	1.56195	2.23822e-09	3.54099e-08	SEMA6C	10500	NA
SEPT3|55964	SEPT3|55964	58.1	6.60287	65.0031	9.84468	3.29934	1.22353e-07	1.46336e-06	2016-09-03	55964	NA
SEPT5|5413	SEPT5|5413	447.22	110.6	492.343	4.45158	2.15432	8.97261e-11	1.76973e-09	2016-09-05	5413	NA
SERPINA11|256394	SERPINA11|256394	8921.29	26374.9	6581.67	0.249543	-2.00264	2.53085e-30	3.47518e-28	SERPINA11	256394	NA
SERPINB9|5272	SERPINB9|5272	559.401	1379.57	449.459	0.325797	-1.61796	2.39713e-17	1.03157e-15	SERPINB9	5272	NA
SERPINE1|5054	SERPINE1|5054	8751.82	28319.8	6128.76	0.216412	-2.20815	1.89429e-15	6.57808e-14	SERPINE1	5054	1
SERTAD1|29950	SERTAD1|29950	821.065	1968.38	667.269	0.338994	-1.56067	2.36344e-20	1.30011e-18	SERTAD1	29950	NA
SEZ6L2|26470	SEZ6L2|26470	1405.19	128.176	1576.37	12.2985	3.62041	2.60558e-14	7.78557e-13	SEZ6L2	26470	NA
SFN|2810	SFN|2810	1260.42	86.4184	1417.79	16.4062	4.03617	2.51326e-07	2.83931e-06	SFN	2810	1
SFRP1|6422	SFRP1|6422	94.6475	337.109	62.146	0.18435	-2.43948	9.82883e-09	1.39985e-07	SFRP1	6422	NA
SFRP4|6424	SFRP4|6424	212.116	26.9301	236.939	8.79831	3.13723	4.2997e-05	0.000297473	SFRP4	6424	NA
SGMS2|166929	SGMS2|166929	726.227	1961.8	560.601	0.285759	-1.80713	9.17056e-14	2.58964e-12	SGMS2	166929	NA
SGOL1|151648	SGOL1|151648	76.6548	7.87467	85.8746	10.9052	3.44694	1.53859e-10	2.93258e-09	SGOL1	151648	NA
SGOL2|151246	SGOL2|151246	164.74	31.7667	182.565	5.74706	2.52282	5.92551e-12	1.36476e-10	SGOL2	151246	NA
SHBG|6462	SHBG|6462	1712.48	4656.51	1317.84	0.28301	-1.82108	6.62939e-12	1.51524e-10	SHBG	6462	NA
SHCBP1|79801	SHCBP1|79801	145.094	13.6297	162.717	11.9384	3.57754	1.16622e-16	4.5407e-15	SHCBP1	79801	NA
SIGLEC11|114132	SIGLEC11|114132	42.0805	145.986	28.1521	0.192841	-2.37451	2.23589e-08	3.04461e-07	SIGLEC11	114132	NA
SIGLEC14|100049587	SIGLEC14|100049587	42.5934	111.234	33.3922	0.300198	-1.73601	4.60355e-05	0.000315221	SIGLEC14	100049587	NA
SIGLEC7|27036	SIGLEC7|27036	90.5334	265.633	67.0615	0.252459	-1.98588	4.56772e-10	8.07907e-09	SIGLEC7	27036	NA
SIGLEC9|27180	SIGLEC9|27180	68.2311	161.152	55.7752	0.346103	-1.53073	3.14617e-05	0.000225831	SIGLEC9	27180	NA
SIX1|6495	SIX1|6495	37.7825	0.854297	42.7327	50.0208	5.64446	1.83002e-10	3.45982e-09	SIX1	6495	NA
SIX2|10736	SIX2|10736	44.5937	0.606976	50.49	83.183	6.37822	6.60725e-06	5.59036e-05	SIX2	10736	NA
SIX4|51804	SIX4|51804	51.3474	5.58013	57.4824	10.3013	3.36475	1.54999e-07	1.82588e-06	SIX4	51804	NA
SKA1|220134	SKA1|220134	202.09	9.22111	227.944	24.7198	4.62759	3.86036e-30	5.26062e-28	SKA1	220134	NA
SKA3|221150	SKA3|221150	159.287	12.4916	178.964	14.3268	3.84065	1.96403e-20	1.0904e-18	SKA3	221150	NA
SKAP1|8631	SKAP1|8631	360.514	845.648	295.483	0.349416	-1.51698	6.86408e-12	1.56491e-10	SKAP1	8631	NA
SLAIN1|122060	SLAIN1|122060	121.555	297.766	97.9341	0.328896	-1.6043	2.61488e-07	2.93794e-06	SLAIN1	122060	NA
SLC10A1|6554	SLC10A1|6554	7781.93	18402	6358.32	0.345523	-1.53315	2.56289e-14	7.67077e-13	SLC10A1	6554	NA
SLC16A4|9122	SLC16A4|9122	187.301	474.577	148.792	0.313525	-1.67335	1.51427e-09	2.46504e-08	SLC16A4	9122	NA
SLC22A10|387775	SLC22A10|387775	1237.34	4201.47	840.007	0.199932	-2.32242	7.40689e-21	4.29791e-19	SLC22A10	387775	NA
SLC22A11|55867	SLC22A11|55867	721.136	38.6524	812.622	21.0238	4.39395	5.88378e-09	8.6752e-08	SLC22A11	55867	NA
SLC22A15|55356	SLC22A15|55356	133.201	41.1816	145.536	3.53401	1.82131	1.78852e-05	0.000135861	SLC22A15	55356	NA
SLC22A1|6580	SLC22A1|6580	13079.6	45806.3	8692.63	0.189769	-2.39768	1.11011e-29	1.45757e-27	SLC22A1	6580	NA
SLC26A6|65010	SLC26A6|65010	795.564	122.42	885.798	7.23572	2.85514	1.00807e-22	6.97432e-21	SLC26A6	65010	NA
SLC27A5|10998	SLC27A5|10998	23719.7	56286.4	19354.2	0.343853	-1.54014	1.70918e-17	7.46753e-16	SLC27A5	10998	NA
SLC29A2|3177	SLC29A2|3177	228.788	75.6717	249.313	3.29466	1.72013	3.29181e-05	0.000234972	SLC29A2	3177	NA
SLC2A5|6518	SLC2A5|6518	320.997	13.5674	362.208	26.697	4.73861	1.50436e-06	1.45878e-05	SLC2A5	6518	NA
SLC38A2|54407	SLC38A2|54407	10792.1	27122.2	8603.08	0.317197	-1.65655	4.3241e-31	6.37556e-29	SLC38A2	54407	NA
SLC38A4|55089	SLC38A4|55089	14252.6	33596	11659.6	0.347055	-1.52676	4.45404e-23	3.17934e-21	SLC38A4	55089	NA
SLC39A14|23516	SLC39A14|23516	16690.3	42153.9	13276.9	0.314963	-1.66675	3.73945e-32	6.17112e-30	SLC39A14	23516	NA
SLC44A5|204962	SLC44A5|204962	162.88	30.0932	180.679	6.00399	2.58592	7.48787e-07	7.66601e-06	SLC44A5	204962	NA
SLC45A4|57210	SLC45A4|57210	404.427	106.613	444.349	4.16787	2.05931	7.42334e-06	6.17913e-05	SLC45A4	57210	NA
SLC4A11|83959	SLC4A11|83959	69.2148	6.49495	77.6222	11.9512	3.57908	3.74303e-05	0.000262897	SLC4A11	83959	NA
SLC5A11|115584	SLC5A11|115584	97.5576	15.209	108.596	7.14026	2.83598	2.24973e-06	2.11433e-05	SLC5A11	115584	NA
SLC6A8|6535	SLC6A8|6535	1254.83	168.914	1400.39	8.29055	3.05147	5.29399e-06	4.58269e-05	SLC6A8	6535	NA
SLC6A9|6536	SLC6A9|6536	197.066	43.4671	217.655	5.00736	2.32405	4.46772e-07	4.7865e-06	SLC6A9	6536	NA
SLC7A11|23657	SLC7A11|23657	314.724	16.885	354.648	21.0037	4.39257	7.17457e-08	8.99346e-07	SLC7A11	23657	NA
SLC7A2|6542	SLC7A2|6542	9865.45	25715.2	7740.82	0.301021	-1.73206	2.53905e-16	9.49531e-15	SLC7A2	6542	NA
SLCO1B3|28234	SLCO1B3|28234	2321.51	7077.25	1684.01	0.237947	-2.07129	1.71575e-13	4.7191e-12	SLCO1B3	28234	NA
SLITRK3|22865	SLITRK3|22865	130.723	514.644	79.2593	0.154008	-2.69892	5.97986e-07	6.26475e-06	SLITRK3	22865	NA
SMC1B|27127	SMC1B|27127	34.4662	1.44204	38.893	26.9709	4.75333	6.68125e-07	6.92295e-06	SMC1B	27127	NA
SMEK3P|139420	SMEK3P|139420	81.9404	0.243879	92.8917	380.892	8.57324	3.69747e-20	2.01546e-18	SMEK3P	139420	NA
SMPD3|55512	SMPD3|55512	117.341	334.152	88.2775	0.264184	-1.92039	5.12887e-05	0.000346444	SMPD3	55512	NA
SMPX|23676	SMPX|23676	31.5788	2.47311	35.4804	14.3464	3.84262	1.70802e-05	0.000130296	SMPX	23676	NA
SMYD3|64754	SMYD3|64754	469.697	160.798	511.105	3.17856	1.66837	5.70093e-12	1.3198e-10	SMYD3	64754	NA
SNHG1|23642	SNHG1|23642	767.352	262.868	834.977	3.17641	1.6674	2.22115e-13	6.06283e-12	SNHG1	23642	NA
SNHG3|8420	SNHG3|8420	85.4363	23.7077	93.7109	3.95276	1.98286	4.84053e-05	0.000329317	SNHG3	8420	NA
SNHG7|84973	SNHG7|84973	1102.36	398.785	1196.68	3.00081	1.58535	3.84867e-08	5.03124e-07	SNHG7	84973	NA
SOCS2|8835	SOCS2|8835	988.139	3187.7	693.291	0.217489	-2.20098	1.95193e-28	2.19446e-26	SOCS2	8835	1
SOCS3|9021	SOCS3|9021	2205.89	7511.78	1494.64	0.198973	-2.32935	8.21285e-14	2.33385e-12	SOCS3	9021	NA
SOHLH2|54937	SOHLH2|54937	40.683	0.671116	46.0465	68.6119	6.10039	5.5383e-06	4.76893e-05	SOHLH2	54937	NA
SP5|389058	SP5|389058	418.495	81.4333	463.678	5.69396	2.50943	5.25891e-06	4.5567e-05	SP5	389058	NA
SP6|80320	SP6|80320	55.8408	7.03215	62.3836	8.87119	3.14913	2.39387e-05	0.000176479	SP6	80320	NA
SP8|221833	SP8|221833	11.4299	0.0832938	12.9509	155.484	7.28062	8.83237e-05	0.000558442	SP8	221833	NA
SPAG4|6676	SPAG4|6676	192.351	70.9833	208.62	2.93901	1.55533	6.18149e-06	5.26232e-05	SPAG4	6676	1
SPATA21|374955	SPATA21|374955	61.8123	9.92588	68.7676	6.92811	2.79246	5.24369e-05	0.000353405	SPATA21	374955	NA
SPATS2|65244	SPATS2|65244	635.75	219.88	691.497	3.14488	1.65301	4.92951e-13	1.29827e-11	SPATS2	65244	NA
SPC24|147841	SPC24|147841	49.1377	3.37522	55.2721	16.3759	4.0335	8.52342e-09	1.23049e-07	SPC24	147841	NA
SPC25|57405	SPC25|57405	116.709	9.86425	131.031	13.2834	3.73155	3.52804e-15	1.19066e-13	SPC25	57405	NA
SPINK1|6690	SPINK1|6690	12566.1	1899.33	13996	7.36891	2.88145	5.87678e-05	0.000390945	SPINK1	6690	NA
SPINK5|11005	SPINK5|11005	51.5867	2.88113	58.1156	20.1711	4.33422	1.66508e-06	1.60168e-05	SPINK5	11005	NA
SPOCK1|6695	SPOCK1|6695	182.136	8.03836	205.474	25.5616	4.67591	4.73393e-05	0.000323287	SPOCK1	6695	NA
SPP1|6696	SPP1|6696	27233.9	1562.68	30675.1	19.6298	4.29498	1.26731e-08	1.78097e-07	SPP1	6696	1
SPP2|6694	SPP2|6694	4593.73	11500.4	3667.91	0.318937	-1.64866	1.90046e-13	5.20328e-12	SPP2	6694	NA
SPRY2|10253	SPRY2|10253	580.753	1405.33	470.219	0.334597	-1.5795	2.44304e-18	1.16257e-16	SPRY2	10253	NA
SPSB2|84727	SPSB2|84727	352.833	134.071	382.158	2.85041	1.51117	7.58929e-09	1.10405e-07	SPSB2	84727	NA
SQLE|6713	SQLE|6713	4007.32	1421.58	4353.93	3.06273	1.61482	9.36056e-11	1.84221e-09	SQLE	6713	NA
SRD5A2|6716	SRD5A2|6716	843.886	2574.32	611.924	0.237703	-2.07277	1.51505e-12	3.73787e-11	SRD5A2	6716	NA
SRXN1|140809	SRXN1|140809	5170.4	1841.48	5616.64	3.05006	1.60884	9.94039e-10	1.67293e-08	SRXN1	140809	NA
SSTR5|6755	SSTR5|6755	32.8489	0.516489	37.183	71.9918	6.16976	6.84533e-06	5.75391e-05	SSTR5	6755	NA
SSX1|6756	SSX1|6756	361.149	0.471105	409.498	869.228	9.76359	9.74029e-24	7.39276e-22	SSX1	6756	NA
SSX2|6757	SSX2|6757	112.664	0.193667	127.741	659.592	9.36543	1.08758e-08	1.54164e-07	SSX2	6757	NA
SSX4|6759	SSX4|6759	82.6799	0.0726953	93.7533	1289.67	10.3328	2.29451e-05	0.0001702	SSX4	6759	NA
ST6GAL2|84620	ST6GAL2|84620	62.527	196.57	44.5588	0.226682	-2.14126	2.5974e-08	3.49454e-07	ST6GAL2	84620	NA
STAB2|55576	STAB2|55576	208.988	1471.42	39.7613	0.0270223	-5.2097	8.70957e-86	1.95835e-82	STAB2	55576	NA
STARD5|80765	STARD5|80765	511.305	1220.89	416.187	0.340889	-1.55263	6.42533e-18	2.96356e-16	STARD5	80765	NA
STEAP3|55240	STEAP3|55240	5957.39	15520.6	4675.45	0.301241	-1.73101	3.4635e-34	7.24436e-32	STEAP3	55240	NA
STIL|6491	STIL|6491	167.461	32.874	185.502	5.64283	2.49642	8.40562e-12	1.89474e-10	STIL	6491	NA
STK39|27347	STK39|27347	406.244	98.2495	447.531	4.55504	2.18746	1.86211e-11	4.00664e-10	STK39	27347	NA
STMN1|3925	STMN1|3925	2964.37	745.464	3261.81	4.37554	2.12946	1.84599e-20	1.02804e-18	STMN1	3925	1
STXBP6|29091	STXBP6|29091	255.969	78.7708	279.722	3.55109	1.82826	2.99869e-09	4.6621e-08	STXBP6	29091	NA
SULT1C2|6819	SULT1C2|6819	535.452	49.7465	600.56	12.0724	3.59364	2.78251e-14	8.27302e-13	SULT1C2	6819	NA
SULT4A1|25830	SULT4A1|25830	99.0137	4.32441	111.707	25.8316	4.69107	8.59458e-06	7.05653e-05	SULT4A1	25830	NA
SUV420H2|84787	SUV420H2|84787	289.814	106.49	314.388	2.95227	1.56183	3.83713e-08	5.01981e-07	SUV420H2	84787	NA
SYNC|81493	SYNC|81493	348.385	102.313	381.37	3.72749	1.89821	9.20175e-05	0.000579353	SYNC	81493	NA
SYP|6855	SYP|6855	90.803	27.7568	99.2542	3.57586	1.83829	6.85862e-05	0.000447977	SYP	6855	NA
SYT9|143425	SYT9|143425	88.1397	299.636	59.7889	0.199538	-2.32526	2.2604e-08	3.07333e-07	SYT9	143425	NA
SYTL5|94122	SYTL5|94122	84.8832	213.187	67.6843	0.317488	-1.65522	4.17576e-07	4.50861e-06	SYTL5	94122	NA
TACC3|10460	TACC3|10460	1024.73	216.81	1133.04	5.22593	2.38569	7.11198e-19	3.45758e-17	TACC3	10460	NA
TARBP1|6894	TARBP1|6894	1025.95	319.234	1120.68	3.51054	1.81169	3.10684e-17	1.31187e-15	TARBP1	6894	1
TBX15|6913	TBX15|6913	873.742	2346.12	676.372	0.288294	-1.79439	1.77807e-16	6.77627e-15	TBX15	6913	NA
TBX4|9496	TBX4|9496	94.6484	0.316422	107.293	339.083	8.40549	5.61218e-05	0.000375286	TBX4	9496	NA
TBXA2R|6915	TBXA2R|6915	162.374	442.788	124.785	0.281817	-1.82717	2.53647e-13	6.86471e-12	TBXA2R	6915	1
TCAM1P|146771	TCAM1P|146771	20.4876	0.681646	23.1425	33.951	5.08538	1.31384e-05	0.000102977	TCAM1P	146771	NA
TCF19|6941	TCF19|6941	701.856	111.814	780.95	6.98436	2.80413	5.36991e-22	3.52533e-20	TCF19	6941	NA
TCF21|6943	TCF21|6943	76.5043	203.73	59.4499	0.291807	-1.77691	1.2444e-07	1.48732e-06	TCF21	6943	NA
TCTEX1D1|200132	TCTEX1D1|200132	60.9012	194.328	43.0156	0.221356	-2.17556	1.73769e-06	1.66707e-05	TCTEX1D1	200132	NA
TDGF1|6997	TDGF1|6997	422.237	77.6842	468.424	6.02984	2.59212	7.5468e-06	6.27609e-05	TDGF1	6997	NA
TDGF3|6998	TDGF3|6998	39.5937	6.71488	44.001	6.55276	2.7121	0.000151886	0.000904674	TDGF3	6998	NA
TDO2|6999	TDO2|6999	11076.2	30506.3	8471.62	0.277701	-1.8484	4.20087e-29	5.03769e-27	TDO2	6999	NA
TERT|7015	TERT|7015	213.657	0.319709	242.254	757.733	9.56555	1.04087e-09	1.74331e-08	TERT	7015	1
TEX11|56159	TEX11|56159	39.4251	1.79055	44.4699	24.8359	4.63435	2.21596e-05	0.000165123	TEX11	56159	NA
TFDP3|51270	TFDP3|51270	41.9107	0.149231	47.5087	318.357	8.3145	8.22995e-08	1.01766e-06	TFDP3	51270	NA
TFPI2|7980	TFPI2|7980	102.753	299.749	76.346	0.2547	-1.97313	1.12439e-05	8.94136e-05	TFPI2	7980	NA
TGM3|7053	TGM3|7053	761.871	12.4537	862.329	69.2427	6.11359	1.5358e-19	7.91576e-18	TGM3	7053	NA
THBS1|7057	THBS1|7057	5396.94	13601.8	4297.09	0.31592	-1.66237	6.99722e-12	1.59324e-10	THBS1	7057	NA
THBS4|7060	THBS4|7060	765.215	5.93824	866.994	146.002	7.18984	2.72763e-07	3.0589e-06	THBS4	7060	NA
THRSP|7069	THRSP|7069	3035.59	7251.82	2470.41	0.340661	-1.55359	9.76371e-06	7.88638e-05	THRSP	7069	NA
THY1|7070	THY1|7070	2453.97	449.842	2722.62	6.05238	2.5975	2.28807e-23	1.67308e-21	THY1	7070	NA
TIGD1|200765	TIGD1|200765	138.089	43.6499	150.748	3.45358	1.78809	2.41085e-06	2.2528e-05	TIGD1	200765	NA
TIGD5|84948	TIGD5|84948	386.273	139.698	419.326	3.00166	1.58576	5.64783e-10	9.90187e-09	TIGD5	84948	NA
TIMD4|91937	TIMD4|91937	63.1864	335.812	26.6415	0.0793347	-3.65591	9.05874e-17	3.55783e-15	TIMD4	91937	NA
TINAG|27283	TINAG|27283	182.476	1.04967	206.796	197.011	7.62213	7.83159e-11	1.55491e-09	TINAG	27283	NA
TK1|7083	TK1|7083	1371.64	285.192	1517.28	5.32019	2.41148	2.17149e-20	1.19818e-18	TK1	7083	NA
TLCD1|116238	TLCD1|116238	504.759	166.343	550.123	3.30716	1.72559	2.9165e-10	5.34237e-09	TLCD1	116238	NA
TLX1|3195	TLX1|3195	130.321	19.3251	145.2	7.51354	2.90949	8.05769e-12	1.82088e-10	TLX1	3195	NA
TM4SF20|79853	TM4SF20|79853	435.827	1.41922	494.058	348.12	8.44344	1.29959e-05	0.000102144	TM4SF20	79853	NA
TMC7|79905	TMC7|79905	83.3853	17.1107	92.2692	5.39248	2.43095	7.42659e-07	7.61194e-06	TMC7	79905	NA
TMEM145|284339	TMEM145|284339	28.663	1.67506	32.2807	19.2713	4.26838	3.00647e-06	2.76521e-05	TMEM145	284339	NA
TMEM150B|284417	TMEM150B|284417	248.198	52.776	274.394	5.19922	2.37829	8.7515e-13	2.23929e-11	TMEM150B	284417	NA
TMEM154|201799	TMEM154|201799	99.613	279.816	75.4572	0.269667	-1.89075	6.58272e-10	1.13637e-08	TMEM154	201799	NA
TMEM220|388335	TMEM220|388335	1832.64	4337.95	1496.81	0.34505	-1.53512	2.28368e-26	2.15073e-24	TMEM220	388335	NA
TMEM26|219623	TMEM26|219623	40.9084	132.477	28.6339	0.216143	-2.20994	3.65625e-07	3.99324e-06	TMEM26	219623	NA
TMEM27|57393	TMEM27|57393	320.561	1159.31	208.127	0.179526	-2.47773	2.31444e-30	3.2273e-28	TMEM27	57393	NA
TMEM82|388595	TMEM82|388595	902.247	2383.2	703.727	0.295286	-1.75981	4.23302e-13	1.12472e-11	TMEM82	388595	NA
TMPRSS15|5651	TMPRSS15|5651	119.642	0.0236717	135.676	5731.59	12.4847	2.90264e-05	0.000210027	TMPRSS15	5651	NA
TNFRSF25|8718	TNFRSF25|8718	155.112	39.765	170.574	4.28954	2.10082	8.7906e-07	8.90105e-06	TNFRSF25	8718	NA
TNFRSF4|7293	TNFRSF4|7293	129.55	21.7898	143.995	6.60834	2.72429	6.21783e-10	1.08064e-08	TNFRSF4	7293	NA
TOMM40L|84134	TOMM40L|84134	1620.58	530.293	1766.73	3.33161	1.73622	3.27319e-18	1.54131e-16	TOMM40L	84134	NA
TOP2A|7153	TOP2A|7153	1677.51	104.37	1888.38	18.0931	4.17737	2.51031e-33	4.85543e-31	TOP2A	7153	1
TP53I3|9540	TP53I3|9540	1264.32	384.391	1382.28	3.59602	1.8464	3.27498e-06	2.9813e-05	TP53I3	9540	NA
TP73|7161	TP73|7161	69.3011	6.09587	77.7737	12.7584	3.67338	1.97044e-10	3.71144e-09	TP73	7161	NA
TPPP2|122664	TPPP2|122664	34.3918	113.652	23.7671	0.209121	-2.25759	1.57747e-06	1.52311e-05	TPPP2	122664	NA
TPTE|7179	TPTE|7179	18.8145	0.436535	21.278	48.7429	5.60712	3.54931e-06	3.20991e-05	TPTE	7179	NA
TPX2|22974	TPX2|22974	1158.58	283.549	1275.88	4.49968	2.16982	8.27909e-20	4.38012e-18	TPX2	22974	NA
TRAF5|7188	TRAF5|7188	264.228	100.033	286.238	2.86142	1.51673	4.44411e-07	4.76404e-06	TRAF5	7188	NA
TRAIP|10293	TRAIP|10293	132.353	14.0172	148.215	10.5739	3.40243	9.22786e-15	2.93216e-13	TRAIP	10293	NA
TRAM1L1|133022	TRAM1L1|133022	36.9519	5.38768	41.183	7.64392	2.93431	6.51956e-05	0.000428163	TRAM1L1	133022	NA
TREM2|54209	TREM2|54209	215.61	74.2611	234.557	3.15855	1.65926	7.79678e-05	0.00049946	TREM2	54209	NA
TRIB1|10221	TRIB1|10221	5570.85	16543	4100.05	0.247842	-2.01251	1.24614e-40	4.66991e-38	TRIB1	10221	1
TRIM16L|147166	TRIM16L|147166	1142.26	195.435	1269.18	6.49415	2.69914	1.06049e-07	1.28458e-06	TRIM16L	147166	NA
TRIM16|10626	TRIM16|10626	1402.2	190.639	1564.61	8.20719	3.03689	2.82069e-09	4.40438e-08	TRIM16	10626	NA
TRIM45|80263	TRIM45|80263	155.256	31.3929	171.859	5.47446	2.45272	1.10185e-10	2.14503e-09	TRIM45	80263	NA
TRIM50|135892	TRIM50|135892	229.862	5.68129	259.913	45.749	5.51567	4.09806e-08	5.3456e-07	TRIM50	135892	NA
TRIM59|286827	TRIM59|286827	85.8508	22.7016	94.3158	4.15459	2.05471	1.12488e-05	8.94136e-05	TRIM59	286827	NA
TRIM71|131405	TRIM71|131405	18.9961	0.205732	21.5149	104.577	6.70842	5.26459e-07	5.57384e-06	TRIM71	131405	NA
TRIM7|81786	TRIM7|81786	50.2265	10.6301	55.5343	5.22424	2.38522	0.00011421	0.000704045	TRIM7	81786	NA
TRIP13|9319	TRIP13|9319	205.839	16.0562	231.279	14.4044	3.84844	3.52669e-22	2.3583e-20	TRIP13	9319	NA
TROAP|10024	TROAP|10024	326.822	15.4527	368.56	23.8508	4.57596	3.71095e-36	9.81655e-34	TROAP	10024	NA
TRPM8|79054	TRPM8|79054	1081.29	2533.01	886.691	0.350055	-1.51435	2.37086e-16	8.90334e-15	TRPM8	79054	NA
TSLP|85480	TSLP|85480	120.145	415.817	80.5104	0.19362	-2.3687	2.64157e-18	1.25374e-16	TSLP	85480	NA
TSPAN8|7103	TSPAN8|7103	3644.89	1109.29	3984.78	3.59218	1.84486	1.43419e-07	1.69725e-06	TSPAN8	7103	NA
TTC13|79573	TTC13|79573	589.429	221.785	638.711	2.87986	1.526	1.63558e-10	3.11331e-09	TTC13	79573	NA
TTC36|143941	TTC36|143941	976.079	4042.84	564.986	0.13975	-2.83908	1.96118e-30	2.77778e-28	TTC36	143941	NA
TTC39A|22996	TTC39A|22996	451.804	42.6893	506.645	11.8682	3.56903	3.39305e-12	8.09473e-11	TTC39A	22996	NA
TTC9|23508	TTC9|23508	916.962	288.414	1001.22	3.47146	1.79554	4.021e-06	3.58068e-05	TTC9	23508	NA
TTK|7272	TTK|7272	185.608	8.53091	209.345	24.5396	4.61704	7.16346e-29	8.42198e-27	TTK	7272	NA
TTLL4|9654	TTLL4|9654	886.561	331.528	960.962	2.89858	1.53535	3.17579e-06	2.9057e-05	TTLL4	9654	NA
TUBA3C|7278	TUBA3C|7278	133.475	0.842953	151.254	179.434	7.48731	1.63593e-05	0.000125329	TUBA3C	7278	NA
TUBE1|51175	TUBE1|51175	488.113	1415.12	363.848	0.257114	-1.95952	5.42655e-28	5.81028e-26	TUBE1	51175	NA
TYMS|7298	TYMS|7298	1039.48	314.243	1136.7	3.61725	1.85489	7.56708e-15	2.44814e-13	TYMS	7298	NA
TYRO3|7301	TYRO3|7301	387.676	112.249	424.596	3.78263	1.91939	4.51045e-05	0.000309908	TYRO3	7301	NA
UBD|10537	UBD|10537	21180.1	3382.68	23565.8	6.96661	2.80046	5.87931e-12	1.3576e-10	UBD	10537	NA
UBE2C|11065	UBE2C|11065	565.606	32.3551	637.087	19.6905	4.29943	1.72554e-24	1.38567e-22	UBE2C	11065	1
UBE2S|27338	UBE2S|27338	669.398	181.556	734.793	4.04721	2.01693	7.5702e-12	1.71935e-10	UBE2S	27338	NA
UBE2T|29089	UBE2T|29089	327.385	32.5587	366.906	11.2691	3.4943	4.96682e-28	5.41474e-26	UBE2T	29089	NA
UGT1A10|54575	UGT1A10|54575	158.771	4.47156	179.455	40.1324	5.3267	8.25029e-05	0.000525146	UGT1A10	54575	NA
UGT2B10|7365	UGT2B10|7365	12462.7	29843.6	10132.8	0.339532	-1.55838	1.06848e-17	4.76918e-16	UGT2B10	7365	NA
UGT2B7|7364	UGT2B7|7364	16325.3	44565.4	12539.7	0.281378	-1.82942	4.89501e-23	3.46659e-21	UGT2B7	7364	NA
UHRF1|29128	UHRF1|29128	239.706	22.255	268.855	12.0807	3.59463	1.42742e-20	7.97403e-19	UHRF1	29128	NA
UPK3A|7380	UPK3A|7380	342.151	5.98777	387.213	64.6674	6.01497	8.79318e-07	8.90105e-06	UPK3A	7380	NA
UROC1|131669	UROC1|131669	2699.81	9155.2	1834.47	0.200375	-2.31923	2.60245e-26	2.42554e-24	UROC1	131669	NA
VASH2|79805	VASH2|79805	82.6787	15.2076	91.7231	6.03141	2.5925	9.70781e-07	9.71753e-06	VASH2	79805	NA
VIPR1|7433	VIPR1|7433	280.577	1465.46	121.744	0.0830756	-3.58943	6.36085e-83	1.27132e-79	VIPR1	7433	NA
VMO1|284013	VMO1|284013	117.586	299.636	93.1826	0.310986	-1.68508	1.2924e-09	2.12113e-08	VMO1	284013	NA
VSIG10L|147645	VSIG10L|147645	356.796	88.8581	392.713	4.41955	2.1439	1.42662e-05	0.000110763	VSIG10L	147645	NA
VSIG4|11326	VSIG4|11326	456.718	1297.93	343.956	0.265003	-1.91592	7.40916e-13	1.90667e-11	VSIG4	11326	NA
VWF|7450	VWF|7450	3345.56	1227.16	3629.52	2.95767	1.56446	7.88076e-09	1.14322e-07	VWF	7450	NA
WDHD1|11169	WDHD1|11169	128.165	28.4997	141.525	4.96585	2.31204	9.13881e-09	1.31092e-07	WDHD1	11169	NA
WDR62|284403	WDR62|284403	235.68	33.4068	262.795	7.86651	2.97572	6.95255e-19	3.38923e-17	WDR62	284403	NA
WDR67|93594	WDR67|93594	219.882	76.7954	239.063	3.11299	1.6383	5.93918e-07	6.22576e-06	WDR67	93594	1
WDR76|79968	WDR76|79968	206.627	40.8544	228.849	5.60156	2.48583	3.72491e-13	9.94119e-12	WDR76	79968	NA
WNK4|65266	WNK4|65266	327.311	20.211	368.478	18.2315	4.18836	3.13647e-10	5.7104e-09	WNK4	65266	NA
WNT11|7481	WNT11|7481	212.252	497.023	174.079	0.350243	-1.51357	5.38557e-07	5.68519e-06	WNT11	7481	NA
XAGE1D|9503	XAGE1D|9503	1243.42	1.80572	1409.85	780.769	9.60875	1.37405e-20	7.69981e-19	XAGE1D	9503	NA
XAGE5|170627	XAGE5|170627	13.0316	0.0687487	14.7692	214.829	7.74705	1.41641e-05	0.000110296	XAGE5	170627	NA
XRCC2|7516	XRCC2|7516	41.7362	6.38954	46.4744	7.27351	2.86265	3.66825e-05	0.000258054	XRCC2	7516	NA
XRCC3|7517	XRCC3|7517	328.174	101.477	358.563	3.53345	1.82108	3.7537e-11	7.7433e-10	XRCC3	7517	NA
ZBTB12|221527	ZBTB12|221527	113.569	33.1586	124.348	3.75011	1.90693	2.47484e-06	2.3066e-05	ZBTB12	221527	NA
ZFP1|162239	ZFP1|162239	354.167	928.297	277.206	0.298618	-1.74363	3.84127e-19	1.91404e-17	ZFP1	162239	NA
ZFP36|7538	ZFP36|7538	6945.52	22159.3	4906.14	0.221404	-2.17525	6.18146e-35	1.42554e-32	ZFP36	7538	1
ZFP41|286128	ZFP41|286128	544.715	175.219	594.245	3.39145	1.7619	2.97677e-13	8.00391e-12	ZFP41	286128	NA
ZFPM2|23414	ZFPM2|23414	69.8141	173.342	55.9364	0.322695	-1.63176	4.28254e-06	3.77805e-05	ZFPM2	23414	NA
ZG16|653808	ZG16|653808	454.506	1228.66	350.731	0.285458	-1.80865	4.43304e-13	1.1744e-11	ZG16	653808	NA
ZGPAT|84619	ZGPAT|84619	3769.76	9194.46	3042.59	0.330915	-1.59547	2.26138e-14	6.79092e-13	ZGPAT	84619	NA
ZIC2|7546	ZIC2|7546	215.113	2.2304	243.649	109.24	6.77136	1.61548e-45	7.45108e-43	ZIC2	7546	NA
ZIC4|84107	ZIC4|84107	64.2902	3.81658	72.3966	18.969	4.24557	5.35957e-12	1.24719e-10	ZIC4	84107	NA
ZIC5|85416	ZIC5|85416	77.4363	0.751178	87.7158	116.771	6.86754	5.70886e-24	4.40734e-22	ZIC5	85416	NA
ZNF296|162979	ZNF296|162979	53.3294	11.8332	58.892	4.97686	2.31524	0.000144834	0.000867349	ZNF296	162979	NA
ZNF300|91975	ZNF300|91975	89.2952	23.3106	98.1403	4.21011	2.07386	6.28517e-06	5.33794e-05	ZNF300	91975	NA
ZNF517|340385	ZNF517|340385	530.148	174.876	577.771	3.30389	1.72417	1.13155e-12	2.83881e-11	ZNF517	340385	NA
ZNF607|84775	ZNF607|84775	108.01	39.7681	117.157	2.94601	1.55876	0.000156072	0.000926542	ZNF607	84775	NA
ZNF681|148213	ZNF681|148213	66.6049	16.7797	73.2839	4.36741	2.12678	4.57753e-05	0.000313679	ZNF681	148213	NA
ZNF692|55657	ZNF692|55657	782.571	258.312	852.847	3.30162	1.72317	5.72342e-14	1.64988e-12	ZNF692	55657	NA
ZNF695|57116	ZNF695|57116	18.1199	0.749038	20.4485	27.2996	4.77081	9.45093e-05	0.00059338	ZNF695	57116	NA
ZNF716|441234	ZNF716|441234	12.9604	0.0688698	14.6885	213.28	7.7366	1.29199e-05	0.000101663	ZNF716	441234	NA
ZNF883|169834	ZNF883|169834	41.3447	6.28034	46.0451	7.33162	2.87413	3.88327e-05	0.000271482	ZNF883	169834	NA
ZSWIM5|57643	ZSWIM5|57643	278.072	76.2848	305.122	3.99977	1.99992	2.61795e-10	4.83488e-09	ZSWIM5	57643	NA
ZWINT|11130	ZWINT|11130	631.934	114.153	701.342	6.14386	2.61915	7.55918e-26	6.7649e-24	ZWINT	11130	NA

## Sheet: COAD_sig.csv
	id	baseMean	baseMeanA	baseMeanB	foldChange	log2FoldChange	pval	padj	symbol	GeneID	landmark
AADACL2|344752	AADACL2|344752	2.18822	16.4869	0.188399	0.0114271	-6.45139	7.69008e-07	3.40462e-06	AADACL2	344752	NA
ABCA10|10349	ABCA10|10349	34.1167	80.2169	27.6692	0.344929	-1.53563	7.87716e-05	0.000259199	ABCA10	10349	NA
ABCA12|26154	ABCA12|26154	83.8699	2.60569	95.2356	36.549	5.19176	5.90622e-07	2.65592e-06	ABCA12	26154	NA
ABCA6|23460	ABCA6|23460	59.2773	226.178	35.9346	0.158878	-2.65401	3.67513e-19	6.37289e-18	ABCA6	23460	NA
ABCA8|10351	ABCA8|10351	265.119	1678.67	67.4203	0.040163	-4.63799	4.99928e-152	3.05439e-148	ABCA8	10351	NA
ABCA9|10350	ABCA9|10350	53.9611	228.354	29.5705	0.129494	-2.94904	7.24226e-20	1.32346e-18	ABCA9	10350	NA
ABCB11|8647	ABCB11|8647	34.1474	240.887	5.23283	0.0217232	-5.52462	6.15159e-20	1.13205e-18	ABCB11	8647	NA
ABCB1|5243	ABCB1|5243	2531.74	6658.33	1954.6	0.293557	-1.76829	5.36152e-14	5.9271e-13	ABCB1	5243	NA
ABCB5|340273	ABCB5|340273	9.90222	47.5967	4.63026	0.097281	-3.3617	3.50505e-07	1.61987e-06	ABCB5	340273	NA
ABCC13|150000	ABCC13|150000	69.0585	349.135	29.887	0.0856029	-3.5462	4.19734e-41	2.89222e-39	ABCC13	150000	NA
ABCD2|225	ABCD2|225	23.4047	65.959	17.4531	0.264605	-1.91809	5.76163e-05	0.000193771	ABCD2	225	NA
ABCG2|9429	ABCG2|9429	599.288	4091.79	110.826	0.0270849	-5.20637	5.60367e-23	1.34086e-21	ABCG2	9429	NA
ABHD3|171586	ABHD3|171586	2065.15	5975.81	1518.21	0.254059	-1.97676	3.44069e-47	3.20124e-45	ABHD3	171586	NA
ABI3BP|25890	ABI3BP|25890	473.943	2058.18	252.371	0.122618	-3.02775	1.12237e-31	4.70286e-30	ABI3BP	25890	NA
ABP1|26	ABP1|26	12405.8	37390	8911.53	0.23834	-2.06891	2.98031e-51	3.39292e-49	ABP1	26	NA
ACAA2|10449	ACAA2|10449	7149.43	19650.1	5401.1	0.274864	-1.86321	3.36662e-58	5.01681e-56	ACAA2	10449	NA
ACACB|32	ACACB|32	978.801	2658.42	743.888	0.279823	-1.83741	1.2606e-44	1.04079e-42	ACACB	32	NA
ACADS|35	ACADS|35	3132.41	10922	2042.96	0.18705	-2.4185	5.24226e-96	5.33807e-93	ACADS	35	NA
ACAN|176	ACAN|176	438.262	51.7844	492.315	9.507	3.24899	9.69989e-35	4.79216e-33	ACAN	176	NA
ACBD7|414149	ACBD7|414149	153.058	40.8639	168.75	4.12956	2.04599	1.46971e-12	1.36258e-11	ACBD7	414149	NA
ACCN2|41	ACCN2|41	736.031	193.654	811.888	4.19247	2.0678	9.01499e-23	2.11029e-21	ACCN2	41	NA
ACOX1|51	ACOX1|51	5422.56	14349.8	4174	0.290876	-1.78152	6.37025e-56	8.98156e-54	ACOX1	51	NA
ACSF2|80221	ACSF2|80221	1576.3	4060.16	1228.91	0.302675	-1.72416	8.90277e-45	7.41723e-43	ACSF2	80221	NA
ACSL6|23305	ACSL6|23305	418.619	15.8488	474.951	29.9676	4.90533	1.12982e-22	2.63467e-21	ACSL6	23305	NA
ACSM5|54988	ACSM5|54988	10.6662	38.6615	6.75078	0.174612	-2.51777	0.000107971	0.000346099	ACSM5	54988	NA
ACTG2|72	ACTG2|72	12798.1	60249.6	6161.57	0.102267	-3.28958	2.37517e-09	1.47424e-08	ACTG2	72	NA
ACVRL1|94	ACVRL1|94	3048.62	8548.99	2279.33	0.26662	-1.90714	8.69805e-64	1.75194e-61	ACVRL1	94	NA
ADAM12|8038	ADAM12|8038	1051.57	52.374	1191.32	22.7463	4.50756	3.86083e-12	3.40709e-11	ADAM12	8038	NA
ADAM33|80332	ADAM33|80332	150.044	479.603	103.952	0.216747	-2.20592	7.57969e-17	1.08538e-15	ADAM33	80332	NA
ADAM6|8755	ADAM6|8755	113993	417251	71579.5	0.17155	-2.5433	4.20726e-27	1.3388e-25	ADAM6	8755	NA
ADAMDEC1|27299	ADAMDEC1|27299	2473.71	13066.8	992.165	0.0759304	-3.71918	7.93589e-95	6.61168e-92	ADAMDEC1	27299	NA
ADAMTS12|81792	ADAMTS12|81792	369.158	30.2169	416.562	13.7857	3.7851	3.86148e-20	7.20011e-19	ADAMTS12	81792	NA
ADAMTS1|9510	ADAMTS1|9510	1355.56	3663.95	1032.71	0.281858	-1.82696	5.4741e-16	7.31303e-15	ADAMTS1	9510	NA
ADAMTS2|9509	ADAMTS2|9509	772.604	218.492	850.103	3.89078	1.96006	7.4225e-07	3.29013e-06	ADAMTS2	9509	NA
ADAMTS6|11174	ADAMTS6|11174	88.6928	19.8982	98.3144	4.94088	2.30477	2.84339e-10	1.97786e-09	ADAMTS6	11174	NA
ADAMTS8|11095	ADAMTS8|11095	100.242	265.442	77.1373	0.2906	-1.78289	0.000114025	0.000364104	ADAMTS8	11095	NA
ADAMTSL1|92949	ADAMTSL1|92949	223.029	668.07	160.786	0.240672	-2.05486	2.26349e-29	8.31414e-28	ADAMTSL1	92949	NA
ADAMTSL2|9719	ADAMTSL2|9719	399.459	139.737	435.784	3.11859	1.64089	1.27494e-07	6.25494e-07	ADAMTSL2	9719	NA
ADAMTSL3|57188	ADAMTSL3|57188	173.287	696.428	100.121	0.143763	-2.79824	1.83565e-15	2.34956e-14	ADAMTSL3	57188	NA
ADAT2|134637	ADAT2|134637	706.846	264.571	768.702	2.90547	1.53877	1.61862e-18	2.64183e-17	ADAT2	134637	NA
ADCY2|108	ADCY2|108	49.6137	152.824	35.1788	0.230192	-2.11909	1.71524e-09	1.08446e-08	ADCY2	108	NA
ADCY5|111	ADCY5|111	182.337	736.654	104.81	0.142279	-2.8132	2.78012e-29	1.01105e-27	ADCY5	111	NA
ADCY9|115	ADCY9|115	1325.81	3096.13	1078.21	0.348244	-1.52183	2.01598e-35	1.04677e-33	ADCY9	115	NA
ADH1A|124	ADH1A|124	15.7379	91.344	5.16358	0.056529	-4.14487	9.32956e-16	1.22057e-14	ADH1A	124	NA
ADH1B|125	ADH1B|125	1196.62	6895.75	399.538	0.0579397	-4.1093	6.25358e-42	4.49497e-40	ADH1B	125	NA
ADH1C|126	ADH1C|126	3448.19	20603	1048.91	0.0509102	-4.2959	1.68856e-88	1.03165e-85	ADH1C	126	NA
ADHFE1|137872	ADHFE1|137872	30.659	139.922	15.3774	0.1099	-3.18574	3.32264e-16	4.51116e-15	ADHFE1	137872	NA
ADORA3|140	ADORA3|140	130.139	435.831	87.3852	0.200503	-2.31831	4.03855e-27	1.28735e-25	ADORA3	140	NA
ADRA2A|150	ADRA2A|150	828.354	2346.65	616.006	0.262504	-1.92959	3.48645e-18	5.52796e-17	ADRA2A	150	NA
ADRB2|154	ADRB2|154	43.4275	126.467	31.8136	0.251556	-1.99105	1.01022e-08	5.73084e-08	ADRB2	154	1
AFF3|3899	AFF3|3899	90.7577	354.48	53.8734	0.151979	-2.71806	1.40535e-25	4.04375e-24	AFF3	3899	NA
AGPAT9|84803	AGPAT9|84803	516.683	1923.76	319.889	0.166283	-2.58829	3.57036e-62	6.88854e-60	AGPAT9	84803	NA
AGTR1|185	AGTR1|185	57.7869	256.197	30.0372	0.117243	-3.09243	1.95858e-09	1.22941e-08	AGTR1	185	NA
AGT|183	AGT|183	1111.12	337.379	1219.34	3.61415	1.85366	1.90504e-09	1.19745e-08	AGT	183	NA
AHCYL2|23382	AHCYL2|23382	6515.45	25347.8	3881.56	0.153132	-2.70715	1.18147e-75	4.16446e-73	AHCYL2	23382	NA
AKAP5|9495	AKAP5|9495	297.681	693.378	242.339	0.349505	-1.51661	5.34574e-17	7.78253e-16	AKAP5	9495	NA
AKAP6|9472	AKAP6|9472	157.127	432.311	118.64	0.274433	-1.86547	6.41127e-12	5.52478e-11	AKAP6	9472	NA
AKR1B10|57016	AKR1B10|57016	1765.12	7744.22	928.883	0.119945	-3.05955	1.37812e-34	6.77202e-33	AKR1B10	57016	NA
AKR1E2|83592	AKR1E2|83592	80.916	27.5291	88.3827	3.21052	1.68281	4.05467e-06	1.61913e-05	AKR1E2	83592	NA
ALDH3B2|222	ALDH3B2|222	94.1455	10.8288	105.798	9.77004	3.28836	9.98441e-07	4.34483e-06	ALDH3B2	222	NA
ALDH4A1|8659	ALDH4A1|8659	1836.68	580.88	2012.32	3.46426	1.79255	3.54128e-14	3.97965e-13	ALDH4A1	8659	NA
ALPI|248	ALPI|248	370.723	2390.81	88.1923	0.036888	-4.76071	2.66104e-08	1.42615e-07	ALPI	248	NA
ALPK3|57538	ALPK3|57538	852.124	251.578	936.116	3.72098	1.89568	1.68484e-05	6.16889e-05	ALPK3	57538	NA
AMH|268	AMH|268	48.2766	4.73779	54.366	11.475	3.52042	9.36035e-10	6.11207e-09	AMH	268	NA
AMICA1|120425	AMICA1|120425	369.113	1034.62	276.036	0.2668	-1.90617	2.25405e-30	8.75307e-29	AMICA1	120425	NA
AMN|81693	AMN|81693	1742.72	6688.17	1051.05	0.157151	-2.66977	7.16746e-40	4.62579e-38	AMN	81693	NA
AMPD1|270	AMPD1|270	35.5154	230.976	8.17826	0.0354074	-4.81981	4.86401e-44	3.91019e-42	AMPD1	270	NA
ANGPT2|285	ANGPT2|285	347.426	130.833	377.718	2.88702	1.52958	3.79099e-13	3.77021e-12	ANGPT2	285	NA
ANGPTL1|9068	ANGPTL1|9068	188.549	940.168	83.4274	0.0887366	-3.49433	3.22015e-17	4.78299e-16	ANGPTL1	9068	NA
ANGPTL7|10218	ANGPTL7|10218	23.3743	149.483	5.73665	0.0383765	-4.70363	1.16103e-22	2.70056e-21	ANGPTL7	10218	NA
ANK2|287	ANK2|287	332.245	1348.88	190.059	0.140901	-2.82724	2.04953e-21	4.31792e-20	ANK2	287	NA
ANK3|288	ANK3|288	1298.22	3385.21	1006.34	0.297274	-1.75013	9.89621e-49	9.85802e-47	ANK3	288	NA
ANKRD13B|124930	ANKRD13B|124930	616.426	125.308	685.114	5.46746	2.45087	2.68552e-35	1.38266e-33	ANKRD13B	124930	NA
ANKRD35|148741	ANKRD35|148741	47.1683	127.852	35.8839	0.280668	-1.83306	1.71846e-07	8.27144e-07	ANKRD35	148741	NA
ANKRD43|134548	ANKRD43|134548	845.428	2011.89	682.286	0.339126	-1.56011	1.35414e-15	1.75779e-14	ANKRD43	134548	NA
ANKS1B|56899	ANKS1B|56899	9.79344	44.1799	4.98414	0.112815	-3.14797	4.37107e-06	1.73564e-05	ANKS1B	56899	NA
ANLN|54443	ANLN|54443	2622.73	617.89	2903.13	4.69845	2.23218	6.38661e-45	5.34521e-43	ANLN	54443	NA
ANO5|203859	ANO5|203859	112.204	511.896	56.3035	0.10999	-3.18455	8.45388e-47	7.63306e-45	ANO5	203859	NA
ANPEP|290	ANPEP|290	16690.2	89052.8	6569.56	0.0737715	-3.76079	3.20973e-10	2.22004e-09	ANPEP	290	NA
ANXA3|306	ANXA3|306	3958.43	1464.46	4307.24	2.94118	1.5564	4.80816e-19	8.24403e-18	ANXA3	306	NA
ANXA9|8416	ANXA9|8416	245.887	69.8336	270.51	3.87364	1.95369	3.022e-15	3.78866e-14	ANXA9	8416	NA
AOC3|8639	AOC3|8639	1993.11	5906.28	1445.82	0.244793	-2.03037	3.23626e-10	2.2367e-09	AOC3	8639	NA
AOX1|316	AOX1|316	165.139	466.374	123.008	0.263754	-1.92274	2.13074e-11	1.71894e-10	AOX1	316	NA
AP1S3|130340	AP1S3|130340	763.031	252.705	834.406	3.3019	1.7233	3.46093e-22	7.76443e-21	AP1S3	130340	NA
APLN|8862	APLN|8862	412.801	48.252	463.787	9.61176	3.2648	1.40164e-21	2.99775e-20	APLN	8862	NA
APOB48R|55911	APOB48R|55911	3102	8510.24	2345.61	0.275622	-1.85924	1.80996e-35	9.42467e-34	APOB48R	55911	NA
APOBEC3A|200315	APOBEC3A|200315	79.8342	341.255	43.2718	0.126802	-2.97935	2.25986e-13	2.3192e-12	APOBEC3A	200315	NA
APOBEC3B|9582	APOBEC3B|9582	625.664	1688.6	477.002	0.282484	-1.82376	4.36211e-24	1.11979e-22	APOBEC3B	9582	NA
APOC2|344	APOC2|344	236.303	84.5293	257.53	3.04664	1.60722	2.15128e-06	8.94325e-06	APOC2	344	NA
APPL2|55198	APPL2|55198	3205.31	9286.01	2354.86	0.253592	-1.97942	2.98005e-69	7.58629e-67	APPL2	55198	NA
AQP11|282679	AQP11|282679	139.76	335.779	112.344	0.334579	-1.57958	9.61802e-11	7.10269e-10	AQP11	282679	NA
AQP5|362	AQP5|362	378.318	4.22328	430.638	101.968	6.67197	9.10107e-05	0.000295821	AQP5	362	NA
AQP7|364	AQP7|364	113.732	428.729	69.6766	0.162519	-2.62132	1.11927e-16	1.58418e-15	AQP7	364	NA
AQP8|343	AQP8|343	7457.32	57712.1	428.68	0.0074279	-7.07283	1.40699e-41	9.8807e-40	AQP8	343	NA
AQP9|366	AQP9|366	206.195	60.7482	226.537	3.72912	1.89883	2.98173e-06	1.21651e-05	AQP9	366	NA
AQPEP|206338	AQPEP|206338	12.5145	62.5759	5.51287	0.0880989	-3.50473	2.22929e-09	1.39029e-08	AQPEP	206338	NA
AREG|374	AREG|374	2938.57	879.156	3226.6	3.67011	1.87582	3.30136e-09	2.00765e-08	AREG	374	NA
ARHGAP15|55843	ARHGAP15|55843	95.2062	229.042	76.4879	0.333947	-1.58231	9.04275e-10	5.93216e-09	ARHGAP15	55843	NA
ARHGAP20|57569	ARHGAP20|57569	59.3823	220.245	36.884	0.167468	-2.57804	1.93728e-18	3.14512e-17	ARHGAP20	57569	NA
ARHGEF37|389337	ARHGEF37|389337	671.213	1623.28	538.057	0.331462	-1.59308	5.11371e-31	2.07825e-29	ARHGEF37	389337	NA
ARID3A|1820	ARID3A|1820	702.912	203.185	772.804	3.80345	1.92731	1.5902e-10	1.13855e-09	ARID3A	1820	NA
ARL14|80117	ARL14|80117	593.131	1921.56	407.336	0.211982	-2.23799	6.15109e-28	2.05736e-26	ARL14	80117	NA
ARL4D|379	ARL4D|379	155.635	438.52	116.071	0.264688	-1.91764	3.1816e-12	2.84189e-11	ARL4D	379	NA
ARMCX1|51309	ARMCX1|51309	218.852	534.331	174.729	0.327004	-1.61262	1.59277e-16	2.22345e-15	ARMCX1	51309	NA
ARNTL2|56938	ARNTL2|56938	377.37	70.7267	420.257	5.94199	2.57095	2.49218e-16	3.4268e-15	ARNTL2	56938	NA
ARRDC4|91947	ARRDC4|91947	1636.11	3911.21	1317.91	0.336958	-1.56936	1.53766e-39	9.82016e-38	ARRDC4	91947	NA
ASAM|79827	ASAM|79827	247.028	653.019	190.245	0.291332	-1.77926	6.98475e-13	6.70631e-12	ASAM	79827	NA
ASAP3|55616	ASAP3|55616	687.381	2043.88	497.66	0.243487	-2.03808	5.56851e-54	7.18769e-52	ASAP3	55616	NA
ASB2|51676	ASB2|51676	285.402	1161.02	162.937	0.140339	-2.83301	1.5912e-21	3.39128e-20	ASB2	51676	NA
ASB5|140458	ASB5|140458	19.6002	117.279	5.93879	0.0506381	-4.30363	3.21894e-09	1.96209e-08	ASB5	140458	NA
ASB9|140462	ASB9|140462	331.933	79.2726	367.27	4.633	2.21195	1.02882e-15	1.34215e-14	ASB9	140462	NA
ASCL2|430	ASCL2|430	3335.16	363.736	3750.75	10.3117	3.36622	3.72533e-35	1.88623e-33	ASCL2	430	NA
ASGR1|432	ASGR1|432	145.77	28.6913	162.145	5.65134	2.49859	2.64647e-08	1.41875e-07	ASGR1	432	NA
ASPA|443	ASPA|443	21.7218	121.291	7.79604	0.0642754	-3.95959	1.03285e-19	1.8633e-18	ASPA	443	NA
ASPG|374569	ASPG|374569	81.9127	513.594	21.5376	0.041935	-4.5757	2.64473e-28	9.02704e-27	ASPG	374569	NA
ASPHD1|253982	ASPHD1|253982	322.761	62.2377	359.198	5.77138	2.52892	1.70054e-14	1.97273e-13	ASPHD1	253982	NA
ASTN1|460	ASTN1|460	13.5793	59.8192	7.11213	0.118894	-3.07225	2.18861e-06	9.08401e-06	ASTN1	460	NA
ASXL3|80816	ASXL3|80816	42.1665	140.706	28.3848	0.201731	-2.30949	1.63509e-11	1.34032e-10	ASXL3	80816	NA
ATAD2|29028	ATAD2|29028	2434.61	807.509	2662.18	3.29678	1.72106	1.24722e-26	3.84854e-25	ATAD2	29028	NA
ATAD3C|219293	ATAD3C|219293	133.092	36.6928	146.574	3.99464	1.99806	3.20944e-08	1.70658e-07	ATAD3C	219293	NA
ATG9B|285973	ATG9B|285973	190.815	14.7014	215.446	14.6548	3.8733	8.10706e-23	1.90262e-21	ATG9B	285973	NA
ATHL1|80162	ATHL1|80162	2481.87	385.671	2775.04	7.19536	2.84707	1.28651e-14	1.51546e-13	ATHL1	80162	NA
ATP11A|23250	ATP11A|23250	3636.23	936.015	4013.88	4.28826	2.10039	1.60122e-33	7.39263e-32	ATP11A	23250	NA
ATP13A4|84239	ATP13A4|84239	50.4894	212.771	27.7927	0.130623	-2.93652	2.22137e-21	4.65852e-20	ATP13A4	84239	NA
ATP1A2|477	ATP1A2|477	268.514	1524.46	92.8569	0.0609113	-4.03715	2.2806e-17	3.42351e-16	ATP1A2	477	NA
ATP1B2|482	ATP1B2|482	50.6937	159.239	35.5126	0.223015	-2.16479	4.7671e-11	3.64828e-10	ATP1B2	482	NA
ATP2A3|489	ATP2A3|489	6729.59	17823.1	5178.05	0.290525	-1.78327	7.56968e-30	2.84313e-28	ATP2A3	489	NA
ATP2B4|493	ATP2B4|493	3596.32	8663.52	2887.62	0.333308	-1.58507	1.50192e-09	9.56525e-09	ATP2B4	493	NA
ATP6V0D2|245972	ATP6V0D2|245972	73.0246	246.586	48.7503	0.197701	-2.33861	1.73215e-18	2.81709e-17	ATP6V0D2	245972	NA
ATP6V1C2|245973	ATP6V1C2|245973	464.952	110.358	514.545	4.66249	2.2211	2.22432e-15	2.82534e-14	ATP6V1C2	245973	NA
ATP6V1G2|534	ATP6V1G2|534	20.5382	72.4766	13.2741	0.183151	-2.4489	1.12496e-06	4.86192e-06	ATP6V1G2	534	NA
ATP8B1|5205	ATP8B1|5205	10290.5	24987.9	8234.88	0.329555	-1.60141	2.07492e-52	2.50206e-50	ATP8B1	5205	NA
ATRNL1|26033	ATRNL1|26033	30.2644	99.9196	20.5224	0.205389	-2.28357	1.93822e-07	9.26351e-07	ATRNL1	26033	NA
AURKA|6790	AURKA|6790	2240.66	833.173	2437.51	2.92557	1.54872	1.16377e-24	3.11399e-23	AURKA	6790	1
AXIN2|8313	AXIN2|8313	7834.34	1681.26	8694.91	5.17165	2.37062	3.80655e-19	6.5821e-18	AXIN2	8313	NA
AZGP1|563	AZGP1|563	3048.85	438.406	3413.94	7.78718	2.9611	1.54984e-25	4.43166e-24	AZGP1	563	NA
B3GALT1|8708	B3GALT1|8708	38.4717	197.39	16.2453	0.0823008	-3.60295	4.49879e-26	1.34736e-24	B3GALT1	8708	NA
B3GALT4|8705	B3GALT4|8705	561.526	1373.41	447.976	0.326178	-1.61627	9.98191e-32	4.20594e-30	B3GALT4	8705	NA
B3GALT5|10317	B3GALT5|10317	548.677	1907.02	358.699	0.188094	-2.41048	4.31486e-19	7.433e-18	B3GALT5	10317	NA
B3GNT6|192134	B3GNT6|192134	903.34	2518.6	677.43	0.268971	-1.89448	3.7231e-06	1.4952e-05	B3GNT6	192134	NA
B3GNT7|93010	B3GNT7|93010	2888.16	14732.3	1231.63	0.0836001	-3.58035	4.85937e-27	1.5383e-25	B3GNT7	93010	NA
B3GNT8|374907	B3GNT8|374907	1194.86	3083.37	930.729	0.301855	-1.72807	1.21957e-44	1.01147e-42	B3GNT8	374907	NA
B3GNTL1|146712	B3GNTL1|146712	253.308	92.3865	275.815	2.98545	1.57795	1.8698e-11	1.51913e-10	B3GNTL1	146712	NA
B4GALNT2|124872	B4GALNT2|124872	540.362	3132.36	177.845	0.0567768	-4.13855	5.28441e-31	2.13814e-29	B4GALNT2	124872	NA
B4GALNT4|338707	B4GALNT4|338707	365.642	60.3495	408.341	6.76626	2.75836	7.3289e-07	3.25415e-06	B4GALNT4	338707	NA
BAALC|79870	BAALC|79870	32.9937	120.459	20.7608	0.172347	-2.53661	3.56073e-11	2.76779e-10	BAALC	79870	NA
BAI3|577	BAI3|577	14.8566	72.4052	6.80787	0.0940246	-3.41082	5.96494e-10	3.99749e-09	BAI3	577	NA
BAMBI|25805	BAMBI|25805	847.753	301.765	924.115	3.06237	1.61465	4.7382e-06	1.87371e-05	BAMBI	25805	1
BARX2|8538	BARX2|8538	372.194	1045.55	278.019	0.265906	-1.91101	1.15375e-22	2.68704e-21	BARX2	8538	NA
BCAR3|8412	BCAR3|8412	957.795	2234.09	779.292	0.348819	-1.51945	1.34501e-33	6.24117e-32	BCAR3	8412	NA
BCAS1|8537	BCAS1|8537	2873.21	10028	1872.54	0.186731	-2.42097	4.2881e-42	3.13133e-40	BCAS1	8537	NA
BCHE|590	BCHE|590	106.242	551.782	43.929	0.0796129	-3.65085	4.56745e-16	6.1421e-15	BCHE	590	NA
BCL2|596	BCL2|596	510.927	1203.67	414.04	0.343981	-1.5396	1.72341e-26	5.29118e-25	BCL2	596	1
BDKRB1|623	BDKRB1|623	106.982	276.654	83.2516	0.300924	-1.73253	8.12894e-13	7.76018e-12	BDKRB1	623	NA
BEND4|389206	BEND4|389206	13.3836	51.5397	8.04706	0.156133	-2.67915	9.07029e-06	3.45274e-05	BEND4	389206	NA
BEND5|79656	BEND5|79656	29.5235	98.6552	19.8548	0.201254	-2.31291	2.63948e-08	1.41583e-07	BEND5	79656	NA
BEST2|54831	BEST2|54831	270.705	1595.06	85.4811	0.0535912	-4.22186	3.39507e-59	5.41116e-57	BEST2	54831	NA
BEST4|266675	BEST4|266675	483.221	3671.09	37.3656	0.0101783	-6.61835	3.5473e-97	3.82462e-94	BEST4	266675	NA
BEX1|55859	BEX1|55859	23.0058	89.5587	13.6977	0.152947	-2.7089	1.47123e-06	6.2436e-06	BEX1	55859	NA
BEX4|56271	BEX4|56271	421.52	1103.43	326.148	0.295576	-1.7584	1.42669e-20	2.75843e-19	BEX4	56271	NA
BFSP1|631	BFSP1|631	130.068	29.3723	144.151	4.90772	2.29505	2.26761e-13	2.32586e-12	BFSP1	631	NA
BGN|633	BGN|633	12133.3	1975.18	13554.1	6.8622	2.77867	2.59091e-14	2.95145e-13	BGN	633	NA
BHMT2|23743	BHMT2|23743	40.5349	110.064	30.8105	0.279933	-1.83684	1.25609e-06	5.38562e-06	BHMT2	23743	NA
BICD1|636	BICD1|636	224.372	79.2416	244.67	3.08764	1.62651	1.86807e-11	1.5184e-10	BICD1	636	NA
BIRC7|79444	BIRC7|79444	25.808	4.64193	28.7683	6.1975	2.63169	0.000163196	0.000505701	BIRC7	79444	NA
BLK|640	BLK|640	57.6204	205.209	36.9786	0.180199	-2.47233	1.6305e-08	8.97729e-08	BLK	640	NA
BMP2|650	BMP2|650	980.307	2814.84	723.729	0.257111	-1.95953	1.92041e-36	1.03224e-34	BMP2	650	NA
BMP3|651	BMP3|651	441.656	2997.29	84.2254	0.0281005	-5.15326	4.55524e-88	2.60916e-85	BMP3	651	NA
BMP4|652	BMP4|652	3142.26	941.579	3450.05	3.66411	1.87346	5.18981e-13	5.04369e-12	BMP4	652	1
BMP5|653	BMP5|653	73.8091	285.33	44.2258	0.154999	-2.68967	7.2983e-25	1.97885e-23	BMP5	653	NA
BMP6|654	BMP6|654	135.937	355.518	105.227	0.295981	-1.75642	1.18675e-15	1.54378e-14	BMP6	654	NA
BMP7|655	BMP7|655	1694.34	186.027	1905.29	10.242	3.35643	4.11445e-18	6.49559e-17	BMP7	655	NA
BMX|660	BMX|660	75.8519	323.209	41.2566	0.127647	-2.96977	9.28284e-32	3.9204e-30	BMX	660	NA
BOP1|23246	BOP1|23246	1543.19	483.105	1691.45	3.50121	1.80785	3.85892e-20	7.20011e-19	BOP1	23246	NA
BRCA2|675	BRCA2|675	520.248	148.724	572.21	3.84747	1.94391	8.06151e-23	1.89435e-21	BRCA2	675	NA
BRSK2|9024	BRSK2|9024	196.985	19.93	221.748	11.1264	3.47591	3.39637e-13	3.39433e-12	BRSK2	9024	NA
BTBD16|118663	BTBD16|118663	25.6604	1.36839	29.0579	21.2351	4.40838	1.25465e-08	7.02824e-08	BTBD16	118663	NA
BTK|695	BTK|695	192.241	470.66	153.301	0.325715	-1.61832	3.33739e-16	4.52783e-15	BTK	695	1
BTLA|151888	BTLA|151888	33.1732	90.5571	25.1475	0.277697	-1.84841	4.21427e-06	1.67884e-05	BTLA	151888	NA
BTNL3|10917	BTNL3|10917	916.236	3873.67	502.609	0.12975	-2.94619	3.09224e-40	2.03145e-38	BTNL3	10917	NA
BTNL8|79908	BTNL8|79908	992.881	4781.28	463.035	0.0968432	-3.36821	1.55817e-36	8.39993e-35	BTNL8	79908	NA
BVES|11149	BVES|11149	128.19	423.734	86.8552	0.204976	-2.28647	4.68772e-11	3.59053e-10	BVES	11149	NA
C10orf128|170371	C10orf128|170371	28.7674	71.5746	22.7804	0.318275	-1.65166	0.000160072	0.000497282	C10orf128	170371	NA
C10orf2|56652	C10orf2|56652	1328.11	508.634	1442.72	2.83646	1.50409	3.45499e-21	7.09143e-20	C10orf2	56652	NA
C10orf35|219738	C10orf35|219738	326.552	117.45	355.797	3.02936	1.59901	4.96769e-14	5.50501e-13	C10orf35	219738	NA
C10orf54|64115	C10orf54|64115	2035.9	5392.5	1566.44	0.290486	-1.78346	5.79586e-50	6.07042e-48	C10orf54	64115	NA
C10orf81|79949	C10orf81|79949	1790.76	527.579	1967.43	3.72917	1.89885	3.92472e-13	3.89687e-12	C10orf81	79949	NA
C10orf99|387695	C10orf99|387695	4483.82	13733.6	3190.15	0.232287	-2.10602	1.80726e-29	6.66262e-28	C10orf99	387695	NA
C11orf41|25758	C11orf41|25758	206.885	30.0047	231.624	7.71957	2.94852	1.86427e-07	8.93107e-07	C11orf41	25758	NA
C11orf82|220042	C11orf82|220042	426.297	118.645	469.325	3.95571	1.98394	5.48812e-22	1.20181e-20	C11orf82	220042	NA
C11orf84|144097	C11orf84|144097	1069.28	408.845	1161.64	2.84128	1.50654	1.37431e-20	2.66276e-19	C11orf84	144097	NA
C11orf86|254439	C11orf86|254439	309.661	1705.85	114.39	0.0670578	-3.89845	2.2921e-26	6.96716e-25	C11orf86	254439	NA
C12orf53|196500	C12orf53|196500	34.8262	118.987	23.0556	0.193766	-2.36761	6.99003e-10	4.6404e-09	C12orf53	196500	NA
C13orf18|80183	C13orf18|80183	3633.05	1317.84	3956.85	3.00253	1.58618	2.08458e-09	1.30403e-08	C13orf18	80183	NA
C13orf29|283487	C13orf29|283487	160.496	42.4441	177.007	4.17035	2.06017	4.43442e-13	4.36981e-12	C13orf29	283487	NA
C13orf37|440145	C13orf37|440145	1642.6	625.5	1784.85	2.85347	1.51272	3.2989e-20	6.19951e-19	C13orf37	440145	NA
C14orf105|55195	C14orf105|55195	15.7675	0.0529094	17.9653	339.549	8.40747	7.12314e-09	4.12903e-08	C14orf105	55195	NA
C14orf132|56967	C14orf132|56967	332.955	841.875	261.778	0.310946	-1.68526	1.02286e-10	7.52022e-10	C14orf132	56967	NA
C14orf139|79686	C14orf139|79686	114.965	299.07	89.2158	0.298311	-1.74511	1.87629e-13	1.94077e-12	C14orf139	79686	NA
C14orf176|643382	C14orf176|643382	403.564	1646.8	229.685	0.139473	-2.84194	7.9771e-24	2.00291e-22	C14orf176	643382	NA
C14orf180|400258	C14orf180|400258	10.5988	39.8144	6.51267	0.163576	-2.61197	2.90643e-05	0.000102703	C14orf180	400258	NA
C15orf42|90381	C15orf42|90381	590.469	211.751	643.437	3.03865	1.60343	6.5115e-18	1.01229e-16	C15orf42	90381	NA
C15orf48|84419	C15orf48|84419	7731.3	27752.5	4931.13	0.177683	-2.49263	9.81421e-59	1.52445e-56	C15orf48	84419	NA
C16orf59|80178	C16orf59|80178	345.875	120.534	377.391	3.131	1.64662	3.42982e-14	3.86149e-13	C16orf59	80178	NA
C16orf89|146556	C16orf89|146556	86.6417	422.989	39.6001	0.0936198	-3.41704	1.66087e-38	1.01136e-36	C16orf89	146556	NA
C17orf53|78995	C17orf53|78995	291.727	109.543	317.207	2.89574	1.53393	1.30418e-11	1.0792e-10	C17orf53	78995	NA
C17orf73|55018	C17orf73|55018	432.433	1102.42	338.729	0.30726	-1.70247	4.00356e-28	1.3539e-26	C17orf73	55018	NA
C17orf77|146723	C17orf77|146723	97.3822	6.26695	110.126	17.5724	4.13524	2.91743e-08	1.559e-07	C17orf77	146723	NA
C17orf91|84981	C17orf91|84981	311.049	886.951	230.503	0.259883	-1.94407	1.19897e-32	5.27001e-31	C17orf91	84981	NA
C17orf96|100170841	C17orf96|100170841	616.061	54.1422	694.651	12.8301	3.68146	6.95268e-51	7.77047e-49	C17orf96	100170841	NA
C19orf26|255057	C19orf26|255057	29.4534	6.02002	32.7308	5.43699	2.44281	8.89733e-05	0.000289867	C19orf26	255057	NA
C19orf45|374877	C19orf45|374877	86.8142	16.3716	96.6663	5.90453	2.56182	4.3941e-11	3.37692e-10	C19orf45	374877	NA
C19orf46|163183	C19orf46|163183	285.028	109.366	309.596	2.83084	1.50123	1.40101e-08	7.80045e-08	C19orf46	163183	NA
C19orf48|84798	C19orf48|84798	4453.82	1437.71	4875.66	3.39126	1.76182	2.603e-32	1.1279e-30	C19orf48	84798	NA
C19orf51|352909	C19orf51|352909	67.2198	13.6822	74.7076	5.46019	2.44895	2.84046e-07	1.32813e-06	C19orf51	352909	NA
C19orf59|199675	C19orf59|199675	35.5165	6.94706	39.5122	5.68762	2.50782	4.77563e-06	1.88689e-05	C19orf59	199675	NA
C1QA|712	C1QA|712	3502.22	8109.44	2857.86	0.352411	-1.50467	5.91321e-13	5.70739e-12	C1QA	712	NA
C1QC|714	C1QC|714	3912.69	9111.03	3185.65	0.349648	-1.51603	6.9702e-15	8.42167e-14	C1QC	714	NA
C1QL1|10882	C1QL1|10882	28.1867	70.7206	22.2379	0.314447	-1.66911	0.000156644	0.000487127	C1QL1	10882	NA
C1QTNF2|114898	C1QTNF2|114898	58.3199	153.971	44.9421	0.291887	-1.77652	1.89445e-08	1.03559e-07	C1QTNF2	114898	NA
C1QTNF7|114905	C1QTNF7|114905	85.7741	301.827	55.557	0.184069	-2.44168	3.97975e-20	7.40557e-19	C1QTNF7	114905	NA
C1orf115|79762	C1orf115|79762	2048.21	7176.28	1330.99	0.185471	-2.43073	1.93992e-43	1.51306e-41	C1orf115	79762	NA
C1orf135|79000	C1orf135|79000	229.204	53.2558	253.812	4.7659	2.25275	1.33214e-18	2.18984e-17	C1orf135	79000	NA
C1orf150|148823	C1orf150|148823	8.43177	33.2176	4.96523	0.149476	-2.74202	0.000153523	0.000478558	C1orf150	148823	NA
C1orf170|84808	C1orf170|84808	62.3368	7.309	70.033	9.58175	3.26029	2.4616e-12	2.22589e-11	C1orf170	84808	NA
C1orf177|163747	C1orf177|163747	7.56841	32.4721	4.08538	0.125812	-2.99066	3.98065e-05	0.000137559	C1orf177	163747	NA
C1orf180|439927	C1orf180|439927	30.5123	5.18617	34.0544	6.5664	2.7151	1.83302e-05	6.67279e-05	C1orf180	439927	NA
C1orf186|440712	C1orf186|440712	16.3587	69.6621	8.90364	0.127812	-2.96791	2.17134e-08	1.17538e-07	C1orf186	440712	NA
C1orf210|149466	C1orf210|149466	1256.06	3144.06	992.007	0.315518	-1.66421	1.66323e-43	1.3028e-41	C1orf210	149466	NA
C1orf95|375057	C1orf95|375057	85.0214	314.75	52.8916	0.168043	-2.57309	1.10333e-08	6.22627e-08	C1orf95	375057	NA
C20orf194|25943	C20orf194|25943	268.765	674.948	211.956	0.314034	-1.67101	8.84382e-12	7.4631e-11	C20orf194	25943	NA
C20orf199|441951	C20orf199|441951	5785.02	1802.78	6341.98	3.51788	1.81471	8.08988e-14	8.77913e-13	C20orf199	441951	NA
C20orf200|253868	C20orf200|253868	20.6207	80.0531	12.3084	0.153753	-2.70131	1.65101e-08	9.0793e-08	C20orf200	253868	NA
C20orf20|55257	C20orf20|55257	1656.4	586.398	1806.05	3.0799	1.62288	3.50281e-25	9.75728e-24	C20orf20	55257	NA
C20orf46|55321	C20orf46|55321	249.483	41.1957	278.615	6.7632	2.75771	2.48446e-11	1.98162e-10	C20orf46	55321	NA
C21orf29|54084	C21orf29|54084	51.4757	6.56353	57.7571	8.7997	3.13745	4.77374e-07	2.1717e-06	C21orf29	54084	NA
C21orf88|114041	C21orf88|114041	56.4557	336.954	17.2252	0.0511202	-4.28996	3.18447e-13	3.19476e-12	C21orf88	114041	NA
C2CD4A|145741	C2CD4A|145741	986.802	62.6766	1116.05	17.8065	4.15433	2.22767e-21	4.66639e-20	C2CD4A	145741	NA
C2orf27A|29798	C2orf27A|29798	34.955	9.42775	38.5253	4.08637	2.03082	0.000280227	0.000830172	C2orf27A	29798	NA
C2orf40|84417	C2orf40|84417	43.357	245.049	15.1483	0.0618173	-4.01584	1.45666e-25	4.17825e-24	C2orf40	84417	NA
C2orf48|348738	C2orf48|348738	24.7129	4.59627	27.5264	5.98886	2.58228	0.000116206	0.000370682	C2orf48	348738	NA
C2orf70|339778	C2orf70|339778	96.7206	7.24493	109.235	15.0774	3.91432	4.40568e-22	9.74086e-21	C2orf70	339778	NA
C2orf88|84281	C2orf88|84281	965.851	5241.87	367.806	0.0701669	-3.83306	3.9687e-112	6.61293e-109	C2orf88	84281	NA
C3orf26|84319	C3orf26|84319	1090.48	401.696	1186.81	2.9545	1.56292	1.31683e-21	2.82625e-20	C3orf26	84319	NA
C3orf67|200844	C3orf67|200844	133.669	32.9723	147.753	4.48111	2.16386	1.33789e-08	7.47398e-08	C3orf67	200844	NA
C4orf19|55286	C4orf19|55286	1406.72	3644.29	1093.77	0.300133	-1.73633	2.06996e-49	2.11957e-47	C4orf19	55286	NA
C4orf34|201895	C4orf34|201895	1295.79	3471.81	991.453	0.285572	-1.80807	8.85495e-52	1.03377e-49	C4orf34	201895	NA
C5orf20|140947	C5orf20|140947	35.795	108.65	25.6055	0.235668	-2.08517	3.99865e-08	2.10124e-07	C5orf20	140947	NA
C5orf34|375444	C5orf34|375444	148.408	45.8918	162.746	3.5463	1.82632	2.55673e-10	1.79e-09	C5orf34	375444	NA
C5orf38|153571	C5orf38|153571	33.8365	5.85772	37.7496	6.44441	2.68805	1.14909e-05	4.29569e-05	C5orf38	153571	NA
C5orf46|389336	C5orf46|389336	20.6125	0.123905	23.4781	189.484	7.56593	4.53747e-12	3.97359e-11	C5orf46	389336	NA
C6orf105|84830	C6orf105|84830	1191.6	5584.63	577.192	0.103354	-3.27434	5.10573e-60	8.66508e-58	C6orf105	84830	NA
C6orf15|29113	C6orf15|29113	124.517	0.70754	141.833	200.459	7.64716	7.83312e-05	0.000257854	C6orf15	29113	NA
C6orf186|728464	C6orf186|728464	12.0435	54.7494	6.07061	0.11088	-3.17293	2.52934e-07	1.19021e-06	C6orf186	728464	NA
C6orf223|221416	C6orf223|221416	1348.4	52.619	1529.63	29.0699	4.86145	4.68803e-69	1.17708e-66	C6orf223	221416	NA
C7orf10|79783	C7orf10|79783	105.128	371.614	67.8569	0.1826	-2.45324	1.65081e-26	5.0768e-25	C7orf10	79783	NA
C7orf31|136895	C7orf31|136895	274.507	716.974	212.623	0.296557	-1.75362	1.07341e-24	2.88482e-23	C7orf31	136895	NA
C7orf40|285958	C7orf40|285958	1119.69	352.57	1226.98	3.4801	1.79913	2.09849e-27	6.77171e-26	C7orf40	285958	NA
C7orf58|79974	C7orf58|79974	464.09	1439.3	327.697	0.227679	-2.13493	2.06195e-15	2.62455e-14	C7orf58	79974	NA
C7orf68|29923	C7orf68|29923	1286.44	287.605	1426.13	4.95864	2.30995	2.07527e-32	9.03506e-31	C7orf68	29923	NA
C7|730	C7|730	1071.68	4881.48	538.844	0.110385	-3.17938	1.6996e-17	2.5703e-16	C7	730	NA
C8orf51|78998	C8orf51|78998	62.1316	16.0457	68.5772	4.27387	2.09554	4.97462e-07	2.25693e-06	C8orf51	78998	NA
C8orf73|642475	C8orf73|642475	1178.21	307.455	1299.99	4.22824	2.08006	2.05785e-16	2.84882e-15	C8orf73	642475	NA
C8orf80|389643	C8orf80|389643	47.0875	181.917	28.2303	0.155182	-2.68797	7.95059e-15	9.51838e-14	C8orf80	389643	NA
C9orf116|138162	C9orf116|138162	83.2922	26.6022	91.2209	3.42907	1.77782	1.02497e-06	4.45288e-06	C9orf116	138162	NA
C9orf140|89958	C9orf140|89958	3954.17	1075.21	4356.82	4.05206	2.01866	2.48153e-40	1.64202e-38	C9orf140	89958	NA
C9orf24|84688	C9orf24|84688	39.8856	93.3448	32.4087	0.347194	-1.52619	2.02288e-05	7.31308e-05	C9orf24	84688	NA
CA12|771	CA12|771	8111.53	26455.4	5545.95	0.209634	-2.25405	1.59075e-52	1.93091e-50	CA12	771	NA
CA14|23632	CA14|23632	16.6546	60.1676	10.5689	0.175657	-2.50916	5.04855e-06	1.98872e-05	CA14	23632	NA
CA1|759	CA1|759	6109.95	47337.5	343.85	0.0072638	-7.10506	9.08494e-84	4.38205e-81	CA1	759	NA
CA2|760	CA2|760	10064.1	67567.8	2021.63	0.0299201	-5.06274	8.364e-128	3.06608e-124	CA2	760	NA
CA4|762	CA4|762	2923.55	21231.1	363.058	0.0171003	-5.86983	6.87584e-85	3.40614e-82	CA4	762	NA
CA7|766	CA7|766	711.379	5200.11	83.5843	0.0160736	-5.95917	2.99429e-86	1.56807e-83	CA7	766	NA
CA9|768	CA9|768	2894.85	33.0097	3295.11	99.8224	6.64129	9.88199e-14	1.06108e-12	CA9	768	NA
CACNA2D1|781	CACNA2D1|781	53.8143	156.434	39.4619	0.252259	-1.98702	3.42959e-06	1.38582e-05	CACNA2D1	781	NA
CACNB2|783	CACNB2|783	158.346	365.868	129.322	0.353468	-1.50035	9.11914e-12	7.69189e-11	CACNB2	783	NA
CACNG4|27092	CACNG4|27092	195.788	17.0132	220.792	12.9777	3.69796	1.65995e-05	6.08505e-05	CACNG4	27092	NA
CADM2|253559	CADM2|253559	10.4778	53.3377	4.4834	0.0840569	-3.57249	1.82328e-08	9.98176e-08	CADM2	253559	NA
CADM3|57863	CADM3|57863	246.825	1452.24	78.2355	0.0538724	-4.21431	3.77826e-61	6.92517e-59	CADM3	57863	NA
CADPS|8618	CADPS|8618	730.212	173.026	808.14	4.67062	2.22361	2.32298e-13	2.37289e-12	CADPS	8618	NA
CALB2|794	CALB2|794	224.88	610.75	170.912	0.27984	-1.83733	3.05869e-06	1.24639e-05	CALB2	794	NA
CALY|50632	CALY|50632	9.47611	37.5708	5.54679	0.147636	-2.75989	7.59709e-05	0.000250625	CALY	50632	NA
CAND2|23066	CAND2|23066	70.5101	209.884	51.0172	0.243073	-2.04054	3.07194e-12	2.74795e-11	CAND2	23066	NA
CAP2|10486	CAP2|10486	244.185	669.469	184.705	0.275898	-1.85779	6.71229e-11	5.06294e-10	CAP2	10486	NA
CAPN13|92291	CAPN13|92291	390.121	1060.29	296.391	0.279537	-1.83889	1.17955e-19	2.11961e-18	CAPN13	92291	NA
CAPN5|726	CAPN5|726	8654.78	20131	7049.72	0.350192	-1.51378	2.11238e-46	1.87951e-44	CAPN5	726	NA
CAPN9|10753	CAPN9|10753	510.917	1227.53	410.692	0.334568	-1.57963	2.06646e-08	1.12359e-07	CAPN9	10753	NA
CARD14|79092	CARD14|79092	171.208	40.2085	189.53	4.71367	2.23685	6.06796e-15	7.3802e-14	CARD14	79092	NA
CASP5|838	CASP5|838	331.165	1081.59	226.211	0.209147	-2.25741	4.16669e-21	8.47629e-20	CASP5	838	NA
CASP7|840	CASP7|840	3861.95	10108	2988.38	0.295647	-1.75805	2.68837e-59	4.32238e-57	CASP7	840	1
CASQ2|845	CASQ2|845	204.824	1016.59	91.2904	0.089801	-3.47712	1.87852e-10	1.33606e-09	CASQ2	845	NA
CASR|846	CASR|846	4.20355	22.8984	1.58888	0.0693883	-3.84916	4.91685e-05	0.000167169	CASR	846	NA
CAV1|857	CAV1|857	2420.49	6241.42	1886.09	0.302189	-1.72648	9.33337e-10	6.09662e-09	CAV1	857	NA
CBLN2|147381	CBLN2|147381	22.6785	100.89	11.7399	0.116363	-3.1033	2.93332e-12	2.63037e-11	CBLN2	147381	NA
CBX2|84733	CBX2|84733	708.985	55.6159	800.365	14.3909	3.84709	7.23938e-43	5.4989e-41	CBX2	84733	NA
CBX4|8535	CBX4|8535	1659.89	610.06	1806.71	2.96153	1.56634	3.0877e-23	7.51586e-22	CBX4	8535	NA
CBX7|23492	CBX7|23492	1315.85	3228.64	1048.33	0.324696	-1.62284	5.24659e-37	2.90528e-35	CBX7	23492	NA
CBX8|57332	CBX8|57332	561.426	184.477	614.146	3.32912	1.73514	3.09379e-19	5.39031e-18	CBX8	57332	NA
CCBE1|147372	CCBE1|147372	55.2273	254.045	27.4206	0.107936	-3.21175	7.65881e-13	7.33046e-12	CCBE1	147372	NA
CCBP2|1238	CCBP2|1238	59.0606	208.28	38.1908	0.183363	-2.44723	1.00762e-16	1.42835e-15	CCBP2	1238	NA
CCDC113|29070	CCDC113|29070	509.735	157.836	558.952	3.54135	1.8243	3.25851e-21	6.69566e-20	CCDC113	29070	NA
CCDC129|223075	CCDC129|223075	14.3795	45.5168	10.0246	0.22024	-2.18285	7.58216e-05	0.000250267	CCDC129	223075	NA
CCDC150|284992	CCDC150|284992	91.6174	17.402	101.997	5.86122	2.5512	6.07072e-12	5.24365e-11	CCDC150	284992	NA
CCDC152|100129792	CCDC152|100129792	153.861	562.47	96.7127	0.171943	-2.54	8.14887e-22	1.76968e-20	CCDC152	100129792	NA
CCDC19|25790	CCDC19|25790	30.7752	5.68811	34.2838	6.02729	2.59151	2.41464e-05	8.63569e-05	CCDC19	25790	NA
CCDC68|80323	CCDC68|80323	756.163	2314.18	538.258	0.232591	-2.10413	2.68712e-37	1.51956e-35	CCDC68	80323	NA
CCDC69|26112	CCDC69|26112	1349.03	4854.68	858.732	0.176887	-2.4991	4.41498e-23	1.06617e-21	CCDC69	26112	NA
CCDC78|124093	CCDC78|124093	113.663	8.39002	128.387	15.3023	3.93568	8.05621e-17	1.15181e-15	CCDC78	124093	NA
CCL11|6356	CCL11|6356	207.745	531.692	162.437	0.30551	-1.71071	1.33825e-11	1.1064e-10	CCL11	6356	NA
CCL13|6357	CCL13|6357	152.247	640.604	83.9456	0.131041	-2.93191	6.8788e-23	1.6353e-21	CCL13	6357	NA
CCL14-CCL15|348249	CCL14-CCL15|348249	265.893	729.38	201.069	0.275672	-1.85898	2.83126e-29	1.02761e-27	CCL14-CCL15	348249	NA
CCL14|6358	CCL14|6358	222.379	829.047	137.531	0.16589	-2.5917	4.69493e-21	9.45642e-20	CCL14	6358	NA
CCL19|6363	CCL19|6363	254.12	743.371	185.694	0.249799	-2.00116	3.31837e-06	1.34505e-05	CCL19	6363	NA
CCL20|6364	CCL20|6364	2528.31	942.876	2750.05	2.91666	1.54432	7.7024e-05	0.000253779	CCL20	6364	NA
CCL21|6366	CCL21|6366	988.946	2764.44	740.625	0.267911	-1.90017	2.73083e-14	3.10313e-13	CCL21	6366	NA
CCL23|6368	CCL23|6368	20.8215	111.523	8.13598	0.0729532	-3.77688	1.05697e-16	1.49716e-15	CCL23	6368	NA
CCL24|6369	CCL24|6369	353.392	123.352	385.565	3.12573	1.64419	4.75737e-05	0.000162229	CCL24	6369	NA
CCL28|56477	CCL28|56477	519.682	1686.87	356.438	0.211301	-2.24263	2.21118e-38	1.33758e-36	CCL28	56477	NA
CCL8|6355	CCL8|6355	107.496	426.678	62.8553	0.147313	-2.76304	5.0682e-23	1.2175e-21	CCL8	6355	NA
CCND1|595	CCND1|595	10561.6	3454.88	11555.6	3.34471	1.74188	3.24307e-34	1.55202e-32	CCND1	595	1
CCNJL|79616	CCNJL|79616	550.525	1385.06	433.807	0.313204	-1.67483	2.43422e-21	5.07586e-20	CCNJL	79616	NA
CCNO|10309	CCNO|10309	336.703	52.7933	376.411	7.1299	2.83388	3.30848e-32	1.4235e-30	CCNO	10309	NA
CCR10|2826	CCR10|2826	29.9102	120.597	17.2267	0.142845	-2.80748	7.80085e-13	7.45862e-12	CCR10	2826	NA
CCR2|729230	CCR2|729230	110.061	374.796	73.0345	0.194864	-2.35946	4.72213e-24	1.20882e-22	CCR2	729230	NA
CD101|9398	CD101|9398	98.6772	254.252	76.9184	0.302528	-1.72486	1.8303e-12	1.67654e-11	CD101	9398	NA
CD160|11126	CD160|11126	27.705	115.24	15.4623	0.134175	-2.89781	8.22388e-13	7.84264e-12	CD160	11126	NA
CD163L1|283316	CD163L1|283316	429.591	2072.76	199.778	0.0963827	-3.37508	1.25187e-58	1.9282e-56	CD163L1	283316	NA
CD177|57126	CD177|57126	4467.11	32808.3	503.303	0.0153407	-6.02649	2.69282e-46	2.37291e-44	CD177	57126	NA
CD180|4064	CD180|4064	165.569	411.036	131.238	0.319286	-1.64708	7.31831e-16	9.67802e-15	CD180	4064	NA
CD19|930	CD19|930	75.1565	241.352	51.9124	0.21509	-2.21698	1.57729e-06	6.66901e-06	CD19	930	NA
CD1C|911	CD1C|911	58.1834	154.413	44.7248	0.289644	-1.78764	2.17122e-08	1.17538e-07	CD1C	911	NA
CD1D|912	CD1D|912	121.353	350.823	89.2588	0.254427	-1.97468	1.29815e-18	2.13588e-17	CD1D	912	NA
CD200R1|131450	CD200R1|131450	29.6026	93.3019	20.6937	0.221793	-2.17272	1.57933e-07	7.6419e-07	CD200R1	131450	NA
CD209|30835	CD209|30835	394.599	1511.24	238.426	0.157768	-2.66412	1.06572e-54	1.42581e-52	CD209	30835	NA
CD22|933	CD22|933	210.861	672.093	146.353	0.217757	-2.19921	6.11354e-06	2.38314e-05	CD22	933	NA
CD27|939	CD27|939	284.444	803.982	211.782	0.263416	-1.92459	4.95141e-21	9.94024e-20	CD27	939	NA
CD33|945	CD33|945	75.316	176.781	61.1252	0.345768	-1.53212	1.09267e-07	5.41723e-07	CD33	945	NA
CD36|948	CD36|948	637.844	2041.86	441.479	0.216214	-2.20947	3.69357e-06	1.48398e-05	CD36	948	NA
CD48|962	CD48|962	429.214	1217.46	318.97	0.261997	-1.93238	9.35983e-26	2.73179e-24	CD48	962	NA
CD79A|973	CD79A|973	629.687	2228.53	406.072	0.182215	-2.45629	3.10709e-17	4.6263e-16	CD79A	973	NA
CD79B|974	CD79B|974	190.072	578.945	135.684	0.234365	-2.09317	3.41446e-09	2.06873e-08	CD79B	974	NA
CDC14A|8556	CDC14A|8556	366.996	1072.13	268.376	0.250321	-1.99815	3.00186e-38	1.80397e-36	CDC14A	8556	NA
CDC25B|994	CDC25B|994	6594.22	1702.94	7278.31	4.27395	2.09557	6.97766e-36	3.68569e-34	CDC25B	994	1
CDC45|8318	CDC45|8318	824.012	304.184	896.715	2.94794	1.55971	3.47574e-19	6.03284e-18	CDC45	8318	1
CDC6|990	CDC6|990	1764.76	580.074	1930.45	3.32794	1.73463	2.11187e-11	1.70447e-10	CDC6	990	NA
CDCA7|83879	CDCA7|83879	6500.39	2222.87	7098.65	3.19346	1.67512	5.17932e-24	1.32217e-22	CDCA7	83879	NA
CDH11|1009	CDH11|1009	2131.21	726.563	2327.66	3.20367	1.67972	2.34287e-09	1.45568e-08	CDH11	1009	NA
CDH19|28513	CDH19|28513	33.7442	185.108	12.5744	0.0679302	-3.8798	8.74077e-16	1.14681e-14	CDH19	28513	NA
CDH23|64072	CDH23|64072	49.6139	122.894	39.365	0.320317	-1.64243	1.34659e-06	5.73992e-06	CDH23	64072	NA
CDH3|1001	CDH3|1001	3981.51	66.5249	4529.06	68.0806	6.08917	2.41338e-169	2.21174e-165	CDH3	1001	1
CDHR2|54825	CDHR2|54825	2723.92	10301.7	1664.09	0.161535	-2.63008	7.18499e-11	5.3995e-10	CDHR2	54825	NA
CDHR5|53841	CDHR5|53841	7779.25	31123.7	4514.3	0.145044	-2.78544	7.11596e-31	2.86656e-29	CDHR5	53841	NA
CDK1|983	CDK1|983	2803.93	1012.59	3054.47	3.0165	1.59287	2.28248e-26	6.94943e-25	CDK1	983	1
CDKL1|8814	CDKL1|8814	68.1298	201.008	49.5455	0.246485	-2.02043	1.71104e-12	1.57044e-11	CDKL1	8814	NA
CDKL2|8999	CDKL2|8999	28.649	71.3634	22.6749	0.317739	-1.65409	0.000204339	0.000620395	CDKL2	8999	NA
CDKN2A|1029	CDKN2A|1029	248.088	47.5416	276.136	5.80831	2.53812	2.01676e-05	7.29242e-05	CDKN2A	1029	1
CDKN2BAS|100048912	CDKN2BAS|100048912	232.725	1660.33	33.0593	0.0199112	-5.65027	4.00049e-79	1.62944e-76	CDKN2BAS	100048912	NA
CDKN2B|1030	CDKN2B|1030	1525.46	7160.27	737.369	0.102981	-3.27955	5.26964e-75	1.78865e-72	CDKN2B	1030	NA
CEACAM1|634	CEACAM1|634	15536.8	53398.4	10241.5	0.191795	-2.38236	4.84689e-38	2.84739e-36	CEACAM1	634	NA
CEACAM3|1084	CEACAM3|1084	23.7429	70.8705	17.1516	0.242013	-2.04684	6.13968e-06	2.39231e-05	CEACAM3	1084	NA
CEACAM7|1087	CEACAM7|1087	23755.8	147361	6468.45	0.0438954	-4.50979	6.18457e-57	8.92574e-55	CEACAM7	1087	NA
CELP|1057	CELP|1057	231.288	59.8722	255.262	4.26346	2.09202	1.90077e-05	6.89887e-05	CELP	1057	NA
CELSR1|9620	CELSR1|9620	1763.73	340.957	1962.72	5.75651	2.52519	1.12382e-31	4.70286e-30	CELSR1	9620	NA
CELSR3|1951	CELSR3|1951	980.782	143.813	1097.84	7.63382	2.9324	2.95722e-35	1.51405e-33	CELSR3	1951	NA
CEL|1056	CEL|1056	2373.37	71.1666	2695.36	37.874	5.24313	6.8363e-11	5.14378e-10	CEL	1056	NA
CEND1|51286	CEND1|51286	15.8613	51.0104	10.9454	0.214571	-2.22047	0.00011901	0.000379099	CEND1	51286	NA
CENPE|1062	CENPE|1062	848.21	300.176	924.858	3.08105	1.62342	4.47469e-21	9.04263e-20	CENPE	1062	1
CENPF|1063	CENPF|1063	3448.81	1233.72	3758.61	3.04658	1.60719	2.21267e-27	7.11509e-26	CENPF	1063	NA
CENPI|2491	CENPI|2491	211.887	68.6956	231.914	3.37596	1.7553	3.88804e-12	3.42945e-11	CENPI	2491	NA
CEP55|55165	CEP55|55165	1758.39	580.149	1923.18	3.31498	1.729	7.30857e-28	2.42679e-26	CEP55	55165	NA
CEP72|55722	CEP72|55722	404.803	100.516	447.361	4.45065	2.15402	5.4125e-24	1.37786e-22	CEP72	55722	NA
CES2|8824	CES2|8824	14145.5	43183.9	10084.1	0.233516	-2.09841	6.10971e-39	3.77053e-37	CES2	8824	NA
CES3|23491	CES3|23491	2541.96	8565.85	1699.46	0.198399	-2.33352	6.81104e-60	1.14532e-57	CES3	23491	NA
CFD|1675	CFD|1675	1301.4	5600.03	700.188	0.125033	-2.99962	5.89938e-44	4.72183e-42	CFD	1675	NA
CFL2|1073	CFL2|1073	697.688	2204.87	486.893	0.220826	-2.17902	1.81219e-11	1.47691e-10	CFL2	1073	NA
CFP|5199	CFP|5199	88.2359	277.214	61.8054	0.222952	-2.1652	3.08902e-16	4.20956e-15	CFP	5199	NA
CGREF1|10669	CGREF1|10669	1189.88	117.056	1339.92	11.4468	3.51687	2.17107e-48	2.13944e-46	CGREF1	10669	NA
CHAC1|79094	CHAC1|79094	411.562	147.413	448.506	3.04251	1.60526	1.055e-10	7.741e-10	CHAC1	79094	1
CHAD|1101	CHAD|1101	72.1541	370.472	30.4312	0.0821416	-3.60574	1.767e-45	1.53495e-43	CHAD	1101	NA
CHAT|1103	CHAT|1103	2.54783	17.5909	0.4439	0.0252346	-5.30845	1.03183e-05	3.89224e-05	CHAT	1103	NA
CHGA|1113	CHGA|1113	2118.67	13235.6	563.848	0.0426007	-4.55298	2.44436e-31	1.0068e-29	CHGA	1113	NA
CHI3L1|1116	CHI3L1|1116	1208.58	200.044	1349.63	6.74666	2.75417	9.70555e-10	6.31947e-09	CHI3L1	1116	NA
CHI3L2|1117	CHI3L2|1117	55.7673	136.065	44.5368	0.327319	-1.61123	1.08835e-05	4.08695e-05	CHI3L2	1117	NA
CHL1|10752	CHL1|10752	200.216	718.824	127.684	0.177629	-2.49306	2.46416e-33	1.13197e-31	CHL1	10752	NA
CHODL|140578	CHODL|140578	28.628	114.344	16.6398	0.145524	-2.78067	5.85994e-11	4.44197e-10	CHODL	140578	NA
CHP2|63928	CHP2|63928	3181.57	19076.8	958.457	0.0502419	-4.31496	1.38075e-125	4.21797e-122	CHP2	63928	NA
CHPF|79586	CHPF|79586	7002.14	2465.53	7636.63	3.09736	1.63104	7.80415e-25	2.10977e-23	CHPF	79586	NA
CHP|11261	CHP|11261	8344.95	20203.2	6686.45	0.330959	-1.59527	1.57759e-52	1.92771e-50	CHP	11261	1
CHRDL1|91851	CHRDL1|91851	734.356	2628.83	469.395	0.178557	-2.48555	5.25469e-10	3.53962e-09	CHRDL1	91851	NA
CHRM2|1129	CHRM2|1129	43.2624	172.17	25.2333	0.14656	-2.77044	8.97611e-06	3.42115e-05	CHRM2	1129	NA
CHRNA1|1134	CHRNA1|1134	53.2539	143.449	40.6393	0.283301	-1.81959	3.49073e-08	1.84918e-07	CHRNA1	1134	NA
CHRNA3|1136	CHRNA3|1136	132.54	353.083	101.694	0.288018	-1.79577	4.08161e-08	2.14115e-07	CHRNA3	1136	NA
CHST4|10164	CHST4|10164	148.907	3.9575	169.18	42.7493	5.41783	1.33832e-07	6.53962e-07	CHST4	10164	NA
CHST5|23563	CHST5|23563	1148.81	3807.01	777.032	0.204106	-2.29261	2.04102e-19	3.5971e-18	CHST5	23563	NA
CHSY3|337876	CHSY3|337876	78.6863	27.6814	85.8199	3.10028	1.6324	7.94354e-06	3.05363e-05	CHSY3	337876	NA
CHTF18|63922	CHTF18|63922	1171.85	417.788	1277.31	3.05732	1.61227	2.42392e-22	5.52587e-21	CHTF18	63922	NA
CILP2|148113	CILP2|148113	93.6905	11.9908	105.117	8.76644	3.13199	9.23177e-06	3.50983e-05	CILP2	148113	NA
CILP|8483	CILP|8483	458.343	1549.15	305.783	0.197388	-2.3409	5.0371e-10	3.40808e-09	CILP	8483	NA
CITED1|4435	CITED1|4435	64.0754	9.44651	71.7158	7.59178	2.92444	1.46915e-07	7.14459e-07	CITED1	4435	NA
CITED2|10370	CITED2|10370	1448.52	3860.6	1111.16	0.287821	-1.79676	1.42175e-51	1.64931e-49	CITED2	10370	NA
CKAP2L|150468	CKAP2L|150468	545.612	197.482	594.301	3.0094	1.58948	4.68441e-17	6.8524e-16	CKAP2L	150468	NA
CKAP2|26586	CKAP2|26586	2495.52	922.325	2715.55	2.94424	1.5579	3.82388e-25	1.06355e-23	CKAP2	26586	NA
CKB|1152	CKB|1152	24402.6	68763	18198.3	0.264653	-1.91783	6.98337e-18	1.08289e-16	CKB	1152	NA
CKMT2|1160	CKMT2|1160	575.719	42.5657	650.286	15.2772	3.93331	1.02917e-08	5.82751e-08	CKMT2	1160	NA
CLCA1|1179	CLCA1|1179	22860	83119.2	14432.2	0.173632	-2.52589	0.000193772	0.000590857	CLCA1	1179	NA
CLCA4|22802	CLCA4|22802	8105.83	55962.2	1412.63	0.0252426	-5.308	3.40571e-33	1.54131e-31	CLCA4	22802	NA
CLCN2|1181	CLCN2|1181	1550.61	3767.59	1240.54	0.329266	-1.60267	7.86398e-41	5.31878e-39	CLCN2	1181	NA
CLCN4|1183	CLCN4|1183	435.756	127.36	478.888	3.7601	1.91077	2.91281e-10	2.02384e-09	CLCN4	1183	NA
CLC|1178	CLC|1178	61.429	229.121	37.9756	0.165745	-2.59296	3.78668e-08	1.9973e-07	CLC	1178	NA
CLDN11|5010	CLDN11|5010	96.3994	277.417	71.0822	0.256229	-1.9645	3.58064e-09	2.16029e-08	CLDN11	5010	NA
CLDN14|23562	CLDN14|23562	56.1212	7.68687	62.8953	8.18217	3.03248	3.66459e-09	2.20876e-08	CLDN14	23562	NA
CLDN1|9076	CLDN1|9076	4431.29	164.556	5028.03	30.5552	4.93334	1.40405e-64	2.95804e-62	CLDN1	9076	NA
CLDN23|137075	CLDN23|137075	1287.71	6043.79	622.524	0.103002	-3.27925	3.38011e-45	2.88158e-43	CLDN23	137075	NA
CLDN2|9075	CLDN2|9075	8404.81	197.56	9552.68	48.3533	5.59554	3.22445e-27	1.03143e-25	CLDN2	9075	NA
CLDN5|7122	CLDN5|7122	438.026	1413.75	301.561	0.213305	-2.22901	5.48152e-29	1.96232e-27	CLDN5	7122	NA
CLDN8|9073	CLDN8|9073	325.596	2357.48	41.4163	0.0175681	-5.8309	2.45294e-24	6.43204e-23	CLDN8	9073	NA
CLDN9|9080	CLDN9|9080	83.5985	17.3945	92.8577	5.33835	2.41639	4.78661e-06	1.89081e-05	CLDN9	9080	NA
CLEC10A|10462	CLEC10A|10462	184.499	780.584	101.13	0.129557	-2.94834	7.04509e-38	4.08637e-36	CLEC10A	10462	NA
CLEC17A|388512	CLEC17A|388512	12.5286	42.936	8.27587	0.192749	-2.37521	8.59524e-05	0.000280824	CLEC17A	388512	NA
CLEC3B|7123	CLEC3B|7123	595.618	3405.68	202.602	0.0594896	-4.07122	1.60925e-95	1.55242e-92	CLEC3B	7123	NA
CLEC4G|339390	CLEC4G|339390	13.6475	70.9985	5.62634	0.079246	-3.65752	8.01961e-05	0.000263426	CLEC4G	339390	NA
CLEC5A|23601	CLEC5A|23601	124.89	12.0964	140.665	11.6286	3.53961	7.4516e-14	8.11047e-13	CLEC5A	23601	NA
CLEC9A|283420	CLEC9A|283420	9.15299	44.3227	4.23415	0.0955302	-3.3879	4.1087e-07	1.88412e-06	CLEC9A	283420	NA
CLIC5|53405	CLIC5|53405	3297.5	10631.2	2271.8	0.213691	-2.2264	8.83952e-43	6.64015e-41	CLIC5	53405	NA
CLIP3|25999	CLIP3|25999	573.988	1424.24	455.072	0.319519	-1.64602	5.2142e-11	3.97385e-10	CLIP3	25999	NA
CLIP4|79745	CLIP4|79745	206.296	556.229	157.355	0.282896	-1.82166	5.90571e-16	7.87241e-15	CLIP4	79745	NA
CLU|1191	CLU|1191	4106.85	12452.5	2939.63	0.236067	-2.08273	7.97891e-17	1.14165e-15	CLU	1191	NA
CMA1|1215	CMA1|1215	16.3962	91.1406	5.94243	0.0652008	-3.93897	2.07963e-14	2.39733e-13	CMA1	1215	NA
CMAH|8418	CMAH|8418	230	562.088	183.554	0.326557	-1.61459	3.37551e-12	3.00484e-11	CMAH	8418	NA
CMBL|134147	CMBL|134147	4480.73	12093.4	3416.02	0.28247	-1.82383	3.47854e-52	4.1672e-50	CMBL	134147	NA
CMTM5|116173	CMTM5|116173	6.15659	40.3478	1.3746	0.0340688	-4.87541	1.87726e-09	1.18079e-08	CMTM5	116173	NA
CNGA1|1259	CNGA1|1259	144.07	388.21	109.925	0.283158	-1.82032	1.42275e-15	1.84164e-14	CNGA1	1259	NA
CNGB1|1258	CNGB1|1258	4.8766	28.0407	1.63686	0.0583744	-4.09852	4.76114e-06	1.88197e-05	CNGB1	1258	NA
CNIH3|149111	CNIH3|149111	101.181	23.7299	112.013	4.72035	2.23889	7.41803e-11	5.56322e-10	CNIH3	149111	NA
CNN1|1264	CNN1|1264	4996.41	23010.2	2476.99	0.107648	-3.21561	1.99226e-10	1.41207e-09	CNN1	1264	NA
CNNM2|54805	CNNM2|54805	591.682	1610.13	449.242	0.27901	-1.84161	7.62363e-41	5.17532e-39	CNNM2	54805	NA
CNNM4|26504	CNNM4|26504	4590.65	11801.9	3582.08	0.303516	-1.72015	4.64049e-57	6.75044e-55	CNNM4	26504	NA
CNR1|1268	CNR1|1268	67.3465	342.177	28.9086	0.0844843	-3.56517	3.59949e-27	1.14939e-25	CNR1	1268	NA
CNTD2|79935	CNTD2|79935	140.292	6.31156	159.03	25.1966	4.65516	5.75242e-21	1.14605e-19	CNTD2	79935	NA
CNTFR|1271	CNTFR|1271	163.333	956.495	52.4016	0.054785	-4.19008	1.48579e-31	6.20344e-30	CNTFR	1271	NA
CNTN1|1272	CNTN1|1272	45.2	177.81	26.6532	0.149897	-2.73795	8.23932e-11	6.13149e-10	CNTN1	1272	NA
CNTN2|6900	CNTN2|6900	26.0965	137.437	10.5245	0.0765767	-3.70695	1.87396e-19	3.31863e-18	CNTN2	6900	NA
CNTN3|5067	CNTN3|5067	93.1608	345.298	57.8968	0.167672	-2.57629	7.76454e-24	1.95489e-22	CNTN3	5067	NA
CNTN4|152330	CNTN4|152330	142.699	518.242	90.1752	0.174002	-2.52282	2.81381e-35	1.44466e-33	CNTN4	152330	NA
CNTNAP3|79937	CNTNAP3|79937	38.1843	120.684	26.6459	0.220791	-2.17925	1.40391e-08	7.81421e-08	CNTNAP3	79937	NA
COCH|1690	COCH|1690	282.376	104.038	307.319	2.95392	1.56263	6.04413e-05	0.000202417	COCH	1690	NA
COL10A1|1300	COL10A1|1300	1232.34	3.68256	1404.18	381.306	8.57481	5.38242e-31	2.173e-29	COL10A1	1300	NA
COL11A1|1301	COL11A1|1301	1905.83	7.16938	2171.38	302.868	8.24255	1.89048e-25	5.35559e-24	COL11A1	1301	NA
COL12A1|1303	COL12A1|1303	10117.9	2389.43	11198.8	4.6868	2.2286	3.25798e-12	2.90163e-11	COL12A1	1303	NA
COL1A1|1277	COL1A1|1277	116051	17414	129847	7.45645	2.89849	2.78828e-12	2.50522e-11	COL1A1	1277	1
COL1A2|1278	COL1A2|1278	75040.7	22789.8	82348.5	3.61339	1.85335	1.44622e-07	7.0387e-07	COL1A2	1278	NA
COL21A1|81578	COL21A1|81578	45.255	116.887	35.2366	0.301459	-1.72997	5.39843e-06	2.1197e-05	COL21A1	81578	NA
COL22A1|169044	COL22A1|169044	51.8064	7.49881	58.0033	7.735	2.9514	3.98961e-08	2.0989e-07	COL22A1	169044	NA
COL27A1|85301	COL27A1|85301	551.946	114.676	613.103	5.34638	2.41856	3.75727e-12	3.3221e-11	COL27A1	85301	NA
COL28A1|340267	COL28A1|340267	83.8916	197.077	68.0615	0.345355	-1.53385	3.93006e-05	0.000136093	COL28A1	340267	NA
COL29A1|256076	COL29A1|256076	11.9995	50.5018	6.61451	0.130976	-2.93263	1.55276e-07	7.52325e-07	COL29A1	256076	NA
COL3A1|1281	COL3A1|1281	79974.4	30294.1	86922.7	2.8693	1.5207	2.41109e-05	8.62469e-05	COL3A1	1281	NA
COL4A6|1288	COL4A6|1288	48.6205	177.01	30.6639	0.173232	-2.52922	3.4187e-15	4.25688e-14	COL4A6	1288	NA
COL5A1|1289	COL5A1|1289	11974.4	3519.38	13156.9	3.73841	1.90243	3.05966e-09	1.87122e-08	COL5A1	1289	NA
COL5A2|1290	COL5A2|1290	8297.72	2247.13	9143.96	4.06918	2.02474	5.45737e-09	3.21015e-08	COL5A2	1290	NA
COL5A3|50509	COL5A3|50509	904.274	319.891	986.006	3.08232	1.62402	1.46491e-08	8.12905e-08	COL5A3	50509	NA
COL7A1|1294	COL7A1|1294	1274.52	89.4038	1440.28	16.1098	4.00986	7.78795e-18	1.20257e-16	COL7A1	1294	NA
COL8A1|1295	COL8A1|1295	788.93	220.044	868.495	3.94691	1.98072	8.44637e-08	4.25546e-07	COL8A1	1295	NA
COL9A3|1299	COL9A3|1299	1097.1	96.819	1237	12.7764	3.67541	6.09109e-05	0.000203692	COL9A3	1299	NA
COLEC11|78989	COLEC11|78989	35.7915	84.5386	28.9737	0.342728	-1.54487	0.000149489	0.000466937	COLEC11	78989	NA
COLEC12|81035	COLEC12|81035	337.773	840.539	267.456	0.318196	-1.65201	2.1586e-11	1.73912e-10	COLEC12	81035	NA
COMP|1311	COMP|1311	1042.62	8.81984	1187.2	134.606	7.0726	2.37465e-10	1.6689e-09	COMP	1311	NA
CORIN|10699	CORIN|10699	88.8503	8.21873	100.127	12.1828	3.60678	7.40592e-14	8.07995e-13	CORIN	10699	NA
CORO2B|10391	CORO2B|10391	73.884	226.883	52.4855	0.231333	-2.11196	1.92985e-12	1.76332e-11	CORO2B	10391	NA
COX7A1|1346	COX7A1|1346	167.902	410.735	133.94	0.326098	-1.61662	1.30756e-12	1.22259e-11	COX7A1	1346	NA
CPA3|1359	CPA3|1359	426.72	1250.65	311.485	0.249059	-2.00544	2.37819e-21	4.97034e-20	CPA3	1359	NA
CPEB1|64506	CPEB1|64506	14.3895	67.2529	6.996	0.104025	-3.26499	5.5951e-09	3.28694e-08	CPEB1	64506	NA
CPLX1|10815	CPLX1|10815	270.587	102.244	294.131	2.87675	1.52444	5.78853e-06	2.26415e-05	CPLX1	10815	NA
CPM|1368	CPM|1368	1141.33	4165.81	718.329	0.172434	-2.53588	1.19868e-59	1.96165e-57	CPM	1368	NA
CPN1|1369	CPN1|1369	27.6777	2.34378	31.2209	13.3207	3.7356	0.000113229	0.000361691	CPN1	1369	NA
CPNE1|8904	CPNE1|8904	8700.06	3272.08	9459.22	2.89089	1.53151	1.9952e-18	3.23342e-17	CPNE1	8904	NA
CPNE5|57699	CPNE5|57699	299.615	975.447	205.093	0.210255	-2.24979	4.73155e-41	3.24811e-39	CPNE5	57699	NA
CPNE7|27132	CPNE7|27132	858.368	17.2658	976.005	56.5283	5.8209	2.0533e-40	1.36359e-38	CPNE7	27132	NA
CPNE8|144402	CPNE8|144402	296.817	977.252	201.652	0.206346	-2.27686	5.59266e-45	4.72387e-43	CPNE8	144402	NA
CPXM1|56265	CPXM1|56265	618.788	230.268	673.127	2.92323	1.54756	2.26957e-07	1.07463e-06	CPXM1	56265	NA
CPXM2|119587	CPXM2|119587	618.739	1609.65	480.149	0.298293	-1.7452	3.00884e-07	1.40257e-06	CPXM2	119587	NA
CR1|1378	CR1|1378	141.985	380.878	108.574	0.285061	-1.81066	2.06241e-08	1.12172e-07	CR1	1378	NA
CR2|1380	CR2|1380	370.044	1200.03	253.962	0.21163	-2.24038	4.69205e-05	0.000160269	CR2	1380	NA
CRTAC1|55118	CRTAC1|55118	30.2473	78.4932	23.4997	0.299385	-1.73993	0.0001165	0.000371555	CRTAC1	55118	NA
CRYAB|1410	CRYAB|1410	625.552	1917.77	444.821	0.231947	-2.10814	4.03913e-08	2.12127e-07	CRYAB	1410	NA
CSE1L|1434	CSE1L|1434	7696.51	2808.17	8380.19	2.98421	1.57735	4.62744e-29	1.66633e-27	CSE1L	1434	NA
CSF2|1437	CSF2|1437	18.5738	2.17176	20.8677	9.60868	3.26434	0.000121739	0.000386716	CSF2	1437	NA
CSMD2|114784	CSMD2|114784	49.9764	12.7494	55.1829	4.32827	2.11379	0.000304655	0.000898331	CSMD2	114784	NA
CSRP1|1465	CSRP1|1465	14077.4	37321.5	10826.4	0.290085	-1.78545	3.00508e-13	3.02804e-12	CSRP1	1465	1
CST1|1469	CST1|1469	1811.38	5.12852	2064.01	402.457	8.65269	4.94348e-13	4.83506e-12	CST1	1469	NA
CST2|1470	CST2|1470	33.2747	0.842886	37.8106	44.8585	5.48731	1.3586e-14	1.59219e-13	CST2	1470	NA
CST4|1472	CST4|1472	48.7441	0.248989	55.5266	223.008	7.80095	4.72144e-12	4.12288e-11	CST4	1472	NA
CTHRC1|115908	CTHRC1|115908	1386.14	98.0563	1566.29	15.9734	3.9976	4.1155e-22	9.16561e-21	CTHRC1	115908	NA
CTNND2|1501	CTNND2|1501	13.1542	68.7228	5.38239	0.0783203	-3.67447	7.42319e-11	5.56481e-10	CTNND2	1501	NA
CTSG|1511	CTSG|1511	78.282	381.157	35.9218	0.094244	-3.40746	8.80024e-41	5.93013e-39	CTSG	1511	NA
CTSL2|1515	CTSL2|1515	662.24	222.928	723.682	3.24626	1.69878	3.12161e-10	2.16073e-09	CTSL2	1515	NA
CTTNBP2|83992	CTTNBP2|83992	498.239	186.098	541.895	2.91188	1.54195	9.0989e-09	5.19383e-08	CTTNBP2	83992	NA
CWH43|80157	CWH43|80157	341.48	1997.72	109.839	0.0549824	-4.18489	1.23586e-90	7.81108e-88	CWH43	80157	NA
CX3CR1|1524	CX3CR1|1524	51.5302	131.922	40.2866	0.305383	-1.71131	3.46679e-07	1.60381e-06	CX3CR1	1524	NA
CXCL11|6373	CXCL11|6373	800.843	144.839	892.592	6.16265	2.62355	4.97892e-05	0.00016906	CXCL11	6373	NA
CXCL12|6387	CXCL12|6387	1695.67	5938.25	1102.31	0.185628	-2.42951	1.23568e-30	4.89176e-29	CXCL12	6387	NA
CXCL13|10563	CXCL13|10563	403.899	969.853	324.744	0.334838	-1.57846	3.6093e-06	1.45268e-05	CXCL13	10563	NA
CXCL17|284340	CXCL17|284340	78.3094	1.47242	89.0558	60.4825	5.91845	0.000298918	0.000882123	CXCL17	284340	NA
CXCL1|2919	CXCL1|2919	3108.87	521.901	3470.68	6.65008	2.73337	3.99822e-09	2.3988e-08	CXCL1	2919	NA
CXCL2|2920	CXCL2|2920	880.108	215.579	973.049	4.51366	2.1743	5.22859e-08	2.69957e-07	CXCL2	2920	1
CXCL3|2921	CXCL3|2921	1501.5	251.77	1676.28	6.658	2.73509	9.52447e-11	7.03644e-10	CXCL3	2921	NA
CXCL5|6374	CXCL5|6374	992.017	48.3392	1124	23.2524	4.53931	6.07219e-05	0.000203171	CXCL5	6374	NA
CXCL6|6372	CXCL6|6372	112.18	26.3572	124.184	4.71156	2.23621	2.67335e-06	1.09718e-05	CXCL6	6372	NA
CXCR2P1|3580	CXCR2P1|3580	40.6618	103.204	31.9146	0.309237	-1.69321	6.10531e-06	2.38094e-05	CXCR2P1	3580	NA
CXCR5|643	CXCR5|643	76.6282	263.958	50.4283	0.191046	-2.38801	3.57764e-08	1.89248e-07	CXCR5	643	NA
CYBRD1|79901	CYBRD1|79901	2728.82	8013.59	1989.69	0.248289	-2.00991	9.12191e-10	5.97553e-09	CYBRD1	79901	NA
CYP21A2|1589	CYP21A2|1589	23.1652	62.3945	17.6786	0.283336	-1.81942	0.00012402	0.000393418	CYP21A2	1589	NA
CYP27B1|1594	CYP27B1|1594	146.534	43.3089	160.971	3.71682	1.89407	1.44791e-10	1.04319e-09	CYP27B1	1594	NA
CYP2B7P1|1556	CYP2B7P1|1556	52.1143	232.03	26.9512	0.116154	-3.10589	3.11179e-11	2.4312e-10	CYP2B7P1	1556	NA
CYP2C18|1562	CYP2C18|1562	318.03	1056.22	214.788	0.203356	-2.29792	3.44795e-09	2.08779e-08	CYP2C18	1562	NA
CYP2D7P1|1564	CYP2D7P1|1564	55.4611	13.1998	61.3718	4.64944	2.21706	8.70014e-07	3.81952e-06	CYP2D7P1	1564	NA
CYP2W1|54905	CYP2W1|54905	2029.23	136.865	2293.9	16.7603	4.06697	1.55232e-07	7.52315e-07	CYP2W1	54905	NA
CYP4B1|1580	CYP4B1|1580	22.2297	101.389	11.1584	0.110056	-3.18369	2.27601e-12	2.06315e-11	CYP4B1	1580	NA
CYP4F12|66002	CYP4F12|66002	893.981	2212.5	709.573	0.32071	-1.64066	4.72301e-25	1.29399e-23	CYP4F12	66002	NA
CYP4X1|260293	CYP4X1|260293	425.685	54.9958	477.53	8.68303	3.1182	5.47396e-09	3.21887e-08	CYP4X1	260293	NA
CYS1|192668	CYS1|192668	136.82	363.393	105.132	0.289305	-1.78934	3.3224e-15	4.14542e-14	CYS1	192668	NA
CYSLTR1|10800	CYSLTR1|10800	42.5948	118.537	31.9735	0.269736	-1.89038	1.19027e-07	5.85994e-07	CYSLTR1	10800	NA
DAAM2|23500	DAAM2|23500	516.596	1377.12	396.244	0.287734	-1.79719	1.49229e-31	6.2164e-30	DAAM2	23500	NA
DACH1|1602	DACH1|1602	1376.27	340.377	1521.15	4.46901	2.15996	1.22287e-13	1.29411e-12	DACH1	1602	NA
DACT3|147906	DACT3|147906	260.126	744.577	192.37	0.258362	-1.95254	9.51766e-10	6.21037e-09	DACT3	147906	NA
DAND5|199699	DAND5|199699	8.59907	33.1772	5.16156	0.155575	-2.68431	0.000285027	0.000843712	DAND5	199699	NA
DAO|1610	DAO|1610	25.5339	194.087	1.96	0.0100986	-6.62971	2.75026e-45	2.37781e-43	DAO	1610	NA
DARC|2532	DARC|2532	453.082	1377.77	323.755	0.234984	-2.08937	9.69628e-12	8.15618e-11	DARC	2532	NA
DBNDD1|79007	DBNDD1|79007	1039.46	202.915	1156.45	5.69921	2.51076	9.5353e-35	4.72358e-33	DBNDD1	79007	NA
DCDC2|51473	DCDC2|51473	207.474	51.8245	229.243	4.42346	2.14517	9.01413e-06	3.43367e-05	DCDC2	51473	NA
DCLK1|9201	DCLK1|9201	108.163	426.869	63.589	0.148966	-2.74695	2.93351e-25	8.20889e-24	DCLK1	9201	NA
DCN|1634	DCN|1634	10458.3	26039.1	8279.13	0.31795	-1.65313	7.29585e-16	9.65529e-15	DCN	1634	NA
DDIT4|54541	DDIT4|54541	6624.96	2438.32	7210.5	2.95716	1.56421	4.93617e-14	5.4767e-13	DDIT4	54541	1
DDN|23109	DDN|23109	147.353	6.32168	167.078	26.4293	4.72407	5.10834e-39	3.18472e-37	DDN	23109	NA
DDR2|4921	DDR2|4921	321.987	791.469	256.325	0.32386	-1.62656	4.98401e-08	2.58129e-07	DDR2	4921	NA
DDX12|440081	DDX12|440081	314.816	114.333	342.855	2.99874	1.58436	3.13881e-13	3.15412e-12	DDX12	440081	NA
DDX60|55601	DDX60|55601	2018.66	4789.62	1631.11	0.340551	-1.55406	1.23677e-17	1.88279e-16	DDX60	55601	NA
DEFB1|1672	DEFB1|1672	186.036	594.309	128.935	0.216949	-2.20457	1.78943e-14	2.07322e-13	DEFB1	1672	NA
DES|1674	DES|1674	16576.4	70412	9046.92	0.128486	-2.96032	8.73674e-09	4.99643e-08	DES	1674	NA
DGAT2|84649	DGAT2|84649	1487.08	481.573	1627.71	3.37998	1.75701	1.11782e-25	3.25214e-24	DGAT2	84649	NA
DHDPSL|112817	DHDPSL|112817	30.308	4.16943	33.9637	8.1459	3.02607	1.25613e-06	5.38562e-06	DHDPSL	112817	NA
DHRS11|79154	DHRS11|79154	2105.33	8476.35	1214.28	0.143255	-2.80334	5.46804e-93	4.17599e-90	DHRS11	79154	NA
DHRS7C|201140	DHRS7C|201140	2.37443	18.1544	0.16744	0.00922307	-6.76054	1.14044e-07	5.63073e-07	DHRS7C	201140	NA
DHRS9|10170	DHRS9|10170	1721.7	7883.77	859.869	0.109068	-3.1967	7.44348e-21	1.47334e-19	DHRS9	10170	NA
DIAPH3|81624	DIAPH3|81624	760.691	246.349	832.627	3.37987	1.75697	1.7999e-22	4.14452e-21	DIAPH3	81624	NA
DIO2|1734	DIO2|1734	480.317	132.208	529.003	4.00128	2.00046	1.70795e-11	1.39692e-10	DIO2	1734	NA
DIRAS1|148252	DIRAS1|148252	52.3608	138.472	40.3173	0.29116	-1.78012	4.36625e-05	0.000149979	DIRAS1	148252	NA
DISP2|85455	DISP2|85455	286.429	890.939	201.882	0.226595	-2.14181	3.42741e-22	7.69865e-21	DISP2	85455	NA
DKC1|1736	DKC1|1736	6771.37	2484.24	7370.97	2.96709	1.56905	1.99038e-28	6.87038e-27	DKC1	1736	NA
DKK4|27121	DKK4|27121	169.906	0.208372	193.639	929.298	9.86	0.000119196	0.000379559	DKK4	27121	NA
DLEU2|8847	DLEU2|8847	133.856	49.6819	145.629	2.93123	1.55151	1.62373e-07	7.84224e-07	DLEU2	8847	NA
DLG2|1740	DLG2|1740	33.0136	84.4341	25.822	0.305824	-1.70923	8.73825e-05	0.00028514	DLG2	1740	NA
DLX4|1748	DLX4|1748	28.2556	5.60874	31.423	5.6025	2.48607	0.000102323	0.000329322	DLX4	1748	NA
DLX6AS|285987	DLX6AS|285987	18.0293	0.687537	20.4548	29.7508	4.89486	1.09308e-06	4.73194e-06	DLX6AS	285987	NA
DLX6|1750	DLX6|1750	36.2138	2.11394	40.983	19.3871	4.27702	1.77369e-08	9.7219e-08	DLX6	1750	NA
DMBX1|127343	DMBX1|127343	35.9512	0.348118	40.9307	117.577	6.87746	3.61631e-13	3.60823e-12	DMBX1	127343	NA
DMD|1756	DMD|1756	701.976	1758.38	554.228	0.315192	-1.6657	3.41533e-09	2.06873e-08	DMD	1756	NA
DMKN|93099	DMKN|93099	529.576	166.426	580.366	3.48723	1.80208	1.93917e-07	9.26566e-07	DMKN	93099	NA
DMRTA1|63951	DMRTA1|63951	19.6277	102.268	8.06958	0.0789061	-3.66372	4.12109e-15	5.09e-14	DMRTA1	63951	NA
DMRTA2|63950	DMRTA2|63950	58.2428	1.7128	66.1491	38.6205	5.27129	4.65993e-13	4.58464e-12	DMRTA2	63950	NA
DNAH14|127602	DNAH14|127602	160.847	50.1533	176.328	3.51579	1.81385	6.79582e-11	5.11963e-10	DNAH14	127602	NA
DNAH2|146754	DNAH2|146754	224.536	20.4392	253.081	12.3822	3.63019	4.39065e-10	2.99726e-09	DNAH2	146754	NA
DNAH5|1767	DNAH5|1767	55.5661	8.87548	62.0963	6.99639	2.80661	3.49089e-09	2.111e-08	DNAH5	1767	NA
DNAJB5|25822	DNAJB5|25822	317.515	905.042	235.343	0.260036	-1.94322	3.51884e-10	2.42743e-09	DNAJB5	25822	NA
DNAJC28|54943	DNAJC28|54943	31.6248	73.4447	25.7759	0.350957	-1.51063	0.0002733	0.000811618	DNAJC28	54943	NA
DNASE1L2|1775	DNASE1L2|1775	28.9428	6.87203	32.0296	4.66087	2.2206	0.00030804	0.000907143	DNASE1L2	1775	NA
DNASE1L3|1776	DNASE1L3|1776	235.609	1282.47	89.1952	0.0695495	-3.84582	2.67878e-71	7.4393e-69	DNASE1L3	1776	NA
DNER|92737	DNER|92737	36.9534	131.566	23.7208	0.180295	-2.47157	3.40717e-07	1.57782e-06	DNER	92737	NA
DNMT3B|1789	DNMT3B|1789	245.65	75.2315	269.485	3.58207	1.84079	9.08963e-15	1.08325e-13	DNMT3B	1789	NA
DOK7|285489	DOK7|285489	121.655	25.7759	135.065	5.23998	2.38956	1.28359e-07	6.29397e-07	DOK7	285489	NA
DPEP1|1800	DPEP1|1800	8289.51	2593.39	9086.17	3.50359	1.80883	2.755e-05	9.7672e-05	DPEP1	1800	NA
DPEP2|64174	DPEP2|64174	61.0673	145.995	49.1893	0.336925	-1.5695	7.06659e-07	3.14378e-06	DPEP2	64174	NA
DPF3|8110	DPF3|8110	79.3808	270.944	52.5887	0.194094	-2.36517	5.40849e-19	9.23018e-18	DPF3	8110	NA
DPP10|57628	DPP10|57628	78.2109	230.251	56.9466	0.247324	-2.01552	1.24874e-07	6.12964e-07	DPP10	57628	NA
DPP6|1804	DPP6|1804	56.7622	363.287	13.8916	0.0382387	-4.70882	4.1426e-13	4.10431e-12	DPP6	1804	NA
DPT|1805	DPT|1805	878.161	4461.89	376.94	0.0844799	-3.56525	3.34778e-18	5.31268e-17	DPT	1805	NA
DPYD|1806	DPYD|1806	420.884	1081.31	328.516	0.303811	-1.71875	4.33602e-19	7.46243e-18	DPYD	1806	NA
DRD2|1813	DRD2|1813	160.431	19.0586	180.204	9.45523	3.24111	3.41301e-05	0.000119293	DRD2	1813	NA
DSC2|1824	DSC2|1824	5394.06	13247.5	4295.69	0.324265	-1.62475	5.27732e-42	3.83841e-40	DSC2	1824	NA
DSC3|1825	DSC3|1825	694.165	22.6564	788.083	34.7841	5.12035	2.67395e-10	1.86779e-09	DSC3	1825	NA
DSCAML1|57453	DSCAML1|57453	27.5797	106.104	16.5974	0.156426	-2.67645	7.19734e-11	5.40656e-10	DSCAML1	57453	NA
DSCC1|79075	DSCC1|79075	631.945	174.842	695.875	3.98003	1.99278	5.62513e-26	1.67104e-24	DSCC1	79075	NA
DSCR6|53820	DSCR6|53820	57.0687	4.27357	64.4526	15.0817	3.91473	7.21892e-15	8.69925e-14	DSCR6	53820	NA
DSG3|1830	DSG3|1830	598.382	35.3025	677.134	19.1809	4.2616	8.25364e-06	3.16753e-05	DSG3	1830	NA
DSG4|147409	DSG4|147409	27.249	4.70804	30.4015	6.45737	2.69095	4.75121e-05	0.000162049	DSG4	147409	NA
DUSP14|11072	DUSP14|11072	567.224	190.465	619.917	3.25476	1.70255	3.30117e-20	6.19951e-19	DUSP14	11072	1
DUSP15|128853	DUSP15|128853	69.4757	13.5765	77.2938	5.69321	2.50924	9.8164e-09	5.57215e-08	DUSP15	128853	NA
DUSP26|78986	DUSP26|78986	19.434	76.9597	11.3884	0.147979	-2.75653	2.15312e-08	1.16621e-07	DUSP26	78986	NA
DUSP27|92235	DUSP27|92235	1827.72	10.6286	2081.85	195.874	7.61378	4.76009e-21	9.57714e-20	DUSP27	92235	NA
DUSP4|1846	DUSP4|1846	1136.02	99.8145	1280.95	12.8333	3.68182	2.34351e-11	1.87737e-10	DUSP4	1846	1
DUSP5P|574029	DUSP5P|574029	10.6398	0.571547	12.048	21.0795	4.39777	0.000261311	0.000778032	DUSP5P	574029	NA
DYNC1I1|1780	DYNC1I1|1780	61.1076	175.255	45.143	0.257585	-1.95688	1.4498e-06	6.15693e-06	DYNC1I1	1780	NA
DYX1C1|161582	DYX1C1|161582	81.1924	17.5764	90.0898	5.1256	2.35772	8.59876e-10	5.65304e-09	DYX1C1	161582	NA
E2F1|1869	E2F1|1869	1315.24	430.767	1438.94	3.34041	1.74002	1.85753e-26	5.68391e-25	E2F1	1869	NA
E2F5|1875	E2F5|1875	683.506	250.161	744.114	2.97454	1.57267	5.29024e-19	9.04522e-18	E2F5	1875	NA
E2F7|144455	E2F7|144455	353.917	98.2685	389.671	3.96537	1.98746	1.96299e-19	3.47294e-18	E2F7	144455	NA
EBI3|10148	EBI3|10148	65.6411	159.648	52.4934	0.328808	-1.60468	7.91147e-08	4.00357e-07	EBI3	10148	NA
ECT2|1894	ECT2|1894	3979.36	1167.96	4372.57	3.74376	1.90449	1.03028e-36	5.60357e-35	ECT2	1894	NA
EDAR|10913	EDAR|10913	784.464	109.61	878.849	8.01793	3.00323	5.17646e-13	5.03606e-12	EDAR	10913	NA
EDIL3|10085	EDIL3|10085	563.565	1738.02	399.306	0.229747	-2.12188	1.45975e-50	1.58318e-48	EDIL3	10085	NA
EDN2|1907	EDN2|1907	78.9677	356.998	40.0824	0.112276	-3.15488	1.32074e-10	9.54947e-10	EDN2	1907	NA
EDN3|1908	EDN3|1908	620.014	3115.36	271.015	0.0869931	-3.52296	1.90154e-77	7.41559e-75	EDN3	1908	NA
EDNRA|1909	EDNRA|1909	614.33	167.19	676.867	4.04848	2.01738	3.83696e-06	1.53755e-05	EDNRA	1909	NA
EFHA2|286097	EFHA2|286097	28.2521	70.4885	22.345	0.317001	-1.65744	0.00030615	0.000902159	EFHA2	286097	NA
EFHC2|80258	EFHC2|80258	21.0765	72.5054	13.8837	0.191485	-2.3847	8.51433e-07	3.74242e-06	EFHC2	80258	NA
EFNA3|1944	EFNA3|1944	1567.41	503.282	1716.24	3.41009	1.76981	2.08876e-14	2.40634e-13	EFNA3	1944	NA
EGFL6|25975	EGFL6|25975	144.572	11.5291	163.179	14.1537	3.82311	4.26809e-21	8.66332e-20	EGFL6	25975	NA
EIF4E3|317649	EIF4E3|317649	1141.64	3288.32	841.401	0.255875	-1.96649	9.18254e-61	1.63405e-58	EIF4E3	317649	NA
ELANE|1991	ELANE|1991	4.47218	26.4837	1.39365	0.0526229	-4.24817	5.50071e-06	2.15802e-05	ELANE	1991	NA
ELAVL3|1995	ELAVL3|1995	5.09842	25.3875	2.2608	0.0890518	-3.48921	0.000105991	0.000340587	ELAVL3	1995	NA
ELAVL4|1996	ELAVL4|1996	13.666	62.6065	6.82117	0.108953	-3.19822	2.87131e-08	1.5348e-07	ELAVL4	1996	NA
ELF5|2001	ELF5|2001	147.756	0.422663	168.363	398.337	8.63785	4.1513e-14	4.62267e-13	ELF5	2001	NA
EME1|146956	EME1|146956	189.549	61.7051	207.429	3.36162	1.74916	2.09579e-11	1.69224e-10	EME1	146956	NA
EMILIN3|90187	EMILIN3|90187	27.4827	94.9353	18.0487	0.190116	-2.39505	2.94345e-08	1.57198e-07	EMILIN3	90187	NA
EML1|2009	EML1|2009	433.598	1281.99	314.942	0.245666	-2.02523	1.62871e-14	1.89661e-13	EML1	2009	NA
EMP1|2012	EMP1|2012	6970.37	18195.5	5400.43	0.296801	-1.75243	1.63832e-14	1.90658e-13	EMP1	2012	NA
EN2|2020	EN2|2020	70.9067	1.04389	80.6777	77.286	6.27214	1.15247e-14	1.36281e-13	EN2	2020	NA
ENC1|8507	ENC1|8507	7459.43	1979.95	8225.79	4.15455	2.05469	2.08661e-44	1.6998e-42	ENC1	8507	NA
ENDOD1|23052	ENDOD1|23052	2812.87	7060.5	2218.8	0.314255	-1.66999	8.48172e-51	9.36514e-49	ENDOD1	23052	NA
ENHO|375704	ENHO|375704	37.6312	145.235	22.5818	0.155485	-2.68515	1.52342e-13	1.59468e-12	ENHO	375704	NA
ENPP6|133121	ENPP6|133121	21.5867	113.784	8.69201	0.0763906	-3.71046	5.345e-17	7.78253e-16	ENPP6	133121	NA
ENTPD3|956	ENTPD3|956	66.0892	187.023	49.1753	0.262937	-1.92721	9.03006e-07	3.95394e-06	ENTPD3	956	NA
ENTPD5|957	ENTPD5|957	1415.83	5190.16	887.947	0.171083	-2.54723	8.75321e-91	5.72991e-88	ENTPD5	957	NA
ENTPD8|377841	ENTPD8|377841	1255.43	4641.2	781.896	0.168468	-2.56945	2.32279e-20	4.44409e-19	ENTPD8	377841	NA
EPB41L3|23136	EPB41L3|23136	1117.73	4463.57	649.785	0.145575	-2.78017	3.53339e-61	6.54177e-59	EPB41L3	23136	NA
EPHA6|285220	EPHA6|285220	6.82144	38.5146	2.38882	0.0620238	-4.01103	3.79956e-07	1.74892e-06	EPHA6	285220	NA
EPHB1|2047	EPHB1|2047	243.457	90.0226	264.916	2.94277	1.55718	0.000215928	0.000652556	EPHB1	2047	NA
EPHB3|2049	EPHB3|2049	8117.19	2506.64	8901.88	3.55132	1.82836	1.92954e-11	1.56559e-10	EPHB3	2049	NA
EPHX2|2053	EPHX2|2053	2176.3	5251.19	1746.24	0.332542	-1.58839	1.98759e-26	6.07176e-25	EPHX2	2053	NA
EPHX4|253152	EPHX4|253152	298.848	10.0007	339.246	33.9221	5.08416	5.0704e-70	1.38709e-67	EPHX4	253152	NA
EPYC|1833	EPYC|1833	76.8978	0.252793	87.6174	346.597	8.43712	1.13524e-05	4.24822e-05	EPYC	1833	NA
ERCC6L|54821	ERCC6L|54821	419.744	132.162	459.965	3.48032	1.79922	1.09635e-18	1.8235e-17	ERCC6L	54821	NA
EREG|2069	EREG|2069	2462.03	266.175	2769.15	10.4035	3.379	1.78093e-15	2.2843e-14	EREG	2069	NA
ERP27|121506	ERP27|121506	269.612	48.5581	300.528	6.18905	2.62972	8.66586e-06	3.31186e-05	ERP27	121506	NA
ESM1|11082	ESM1|11082	329.237	5.06622	374.575	73.9359	6.2082	5.05103e-69	1.25109e-66	ESM1	11082	NA
ETFDH|2110	ETFDH|2110	1043.84	2926.1	780.592	0.266769	-1.90634	1.58481e-53	2.01722e-51	ETFDH	2110	NA
ETHE1|23474	ETHE1|23474	6723.95	18898.9	5021.16	0.265685	-1.91221	8.35189e-74	2.68564e-71	ETHE1	23474	NA
ETV4|2118	ETV4|2118	4755.66	119.541	5404.07	45.207	5.49848	4.16394e-117	9.5401e-114	ETV4	2118	NA
EVPL|2125	EVPL|2125	5589.5	1880.34	6108.27	3.24849	1.69977	2.21665e-17	3.33024e-16	EVPL	2125	NA
EVX1|2128	EVX1|2128	68.7192	7.57269	77.2712	10.2039	3.35105	5.5699e-10	3.74782e-09	EVX1	2128	NA
EXO1|9156	EXO1|9156	594.81	213.13	648.192	3.0413	1.60469	1.18004e-17	1.79941e-16	EXO1	9156	NA
EYA2|2139	EYA2|2139	279.294	1127.33	160.687	0.142538	-2.81058	1.9974e-12	1.82232e-11	EYA2	2139	NA
F13A1|2162	F13A1|2162	991.992	3993.12	572.253	0.14331	-2.80279	1.93162e-21	4.0883e-20	F13A1	2162	NA
F2RL2|2151	F2RL2|2151	305.216	96.6341	334.388	3.46035	1.79092	1.08566e-11	9.06974e-11	F2RL2	2151	NA
F7|2155	F7|2155	55.8483	7.43177	62.6199	8.42597	3.07484	1.64605e-05	6.03893e-05	F7	2155	NA
FABP1|2168	FABP1|2168	33113.7	128278	19804	0.154383	-2.69542	5.81346e-37	3.20949e-35	FABP1	2168	NA
FABP2|2169	FABP2|2169	709.961	3145.7	369.298	0.117398	-3.09052	9.71163e-12	8.16534e-11	FABP2	2169	NA
FADS1|3992	FADS1|3992	1075.96	403.208	1170.05	2.90186	1.53698	6.09589e-09	3.56287e-08	FADS1	3992	NA
FADS2|9415	FADS2|9415	2009.86	624.355	2203.64	3.52947	1.81945	1.15725e-05	4.3244e-05	FADS2	9415	NA
FAIM3|9214	FAIM3|9214	302.369	705.21	246.028	0.348872	-1.51923	1.02685e-07	5.10612e-07	FAIM3	9214	NA
FAM107A|11170	FAM107A|11170	282.364	1335.1	135.129	0.101213	-3.30453	4.30029e-50	4.58256e-48	FAM107A	11170	NA
FAM129A|116496	FAM129A|116496	1068.7	4182.74	633.165	0.151376	-2.72379	2.04335e-17	3.07493e-16	FAM129A	116496	NA
FAM132A|388581	FAM132A|388581	99.3243	281.212	73.8855	0.26274	-1.92829	8.6397e-16	1.13436e-14	FAM132A	388581	NA
FAM135B|51059	FAM135B|51059	16.57	111.352	3.31371	0.0297588	-5.07054	2.39685e-24	6.30298e-23	FAM135B	51059	NA
FAM13C|220965	FAM13C|220965	107.051	275.752	83.457	0.302653	-1.72426	8.77948e-12	7.41221e-11	FAM13C	220965	NA
FAM150A|389658	FAM150A|389658	70.057	4.46572	79.2306	17.742	4.14909	6.58194e-19	1.11704e-17	FAM150A	389658	NA
FAM150B|285016	FAM150B|285016	27.0647	94.8369	17.5861	0.185435	-2.43102	3.06445e-07	1.42559e-06	FAM150B	285016	NA
FAM151A|338094	FAM151A|338094	50.7518	358.5	7.71007	0.0215064	-5.53909	3.72682e-05	0.000129521	FAM151A	338094	NA
FAM163A|148753	FAM163A|148753	21.1082	58.635	15.8597	0.270482	-1.88639	0.00018676	0.000571952	FAM163A	148753	NA
FAM176A|84141	FAM176A|84141	347.494	25.3563	392.549	15.4813	3.95245	8.84149e-34	4.14464e-32	FAM176A	84141	NA
FAM180B|399888	FAM180B|399888	5.20067	33.5243	1.23932	0.0369679	-4.75758	4.52205e-08	2.35803e-07	FAM180B	399888	NA
FAM189A1|23359	FAM189A1|23359	245.709	684.856	184.29	0.269093	-1.89382	6.58353e-18	1.02176e-16	FAM189A1	23359	NA
FAM189A2|9413	FAM189A2|9413	48.5063	165.554	32.136	0.194112	-2.36504	8.61533e-14	9.31624e-13	FAM189A2	9413	NA
FAM19A2|338811	FAM19A2|338811	16.1745	49.404	11.5271	0.233322	-2.0996	7.13938e-05	0.000236589	FAM19A2	338811	NA
FAM23A|653567	FAM23A|653567	891.628	4883.47	333.328	0.0682564	-3.87289	1.92823e-95	1.76713e-92	FAM23A	653567	NA
FAM40B|57464	FAM40B|57464	288.465	53.3364	321.35	6.02497	2.59096	6.4995e-23	1.54713e-21	FAM40B	57464	NA
FAM46B|115572	FAM46B|115572	108.438	357.093	73.6608	0.206279	-2.27733	5.6101e-09	3.2947e-08	FAM46B	115572	NA
FAM46C|54855	FAM46C|54855	1492.32	4596.32	1058.19	0.230225	-2.11888	2.42895e-39	1.5299e-37	FAM46C	54855	NA
FAM54A|113115	FAM54A|113115	361.298	138.376	392.476	2.83631	1.50401	9.22047e-13	8.73847e-12	FAM54A	113115	NA
FAM55A|120400	FAM55A|120400	838.789	2688.05	580.151	0.215826	-2.21206	6.31621e-27	1.98917e-25	FAM55A	120400	NA
FAM55D|54827	FAM55D|54827	2139.76	9204.34	1151.7	0.125126	-2.99855	5.00059e-50	5.26757e-48	FAM55D	54827	NA
FAM5C|339479	FAM5C|339479	115.41	480.512	64.3466	0.133913	-2.90064	0.000304315	0.000897616	FAM5C	339479	NA
FAM70A|55026	FAM70A|55026	53.3188	170.318	36.9554	0.216979	-2.20437	4.44797e-12	3.89894e-11	FAM70A	55026	NA
FAM70B|348013	FAM70B|348013	158.648	51.158	173.681	3.395	1.76341	4.73994e-07	2.1574e-06	FAM70B	348013	NA
FAM72A|729533	FAM72A|729533	92.9771	26.568	102.265	3.84918	1.94455	3.03284e-08	1.61878e-07	FAM72A	729533	NA
FAM72B|653820	FAM72B|653820	347.97	126.037	379.01	3.00712	1.58838	1.33006e-13	1.40188e-12	FAM72B	653820	NA
FAM72D|728833	FAM72D|728833	196.466	62.4452	215.21	3.44638	1.78508	5.77122e-12	4.99201e-11	FAM72D	728833	NA
FAM82A1|151393	FAM82A1|151393	271.389	804.927	196.768	0.244454	-2.03236	3.70662e-33	1.67336e-31	FAM82A1	151393	NA
FAM89A|375061	FAM89A|375061	433.907	139.804	475.041	3.39791	1.76465	2.49508e-18	4.00458e-17	FAM89A	375061	NA
FAM92A1|137392	FAM92A1|137392	388.752	120.138	426.32	3.54859	1.82725	8.68868e-19	1.46509e-17	FAM92A1	137392	NA
FAM95B1|100133036	FAM95B1|100133036	70.2012	219.729	49.2882	0.224314	-2.15641	1.04321e-14	1.24001e-13	FAM95B1	100133036	NA
FANCB|2187	FANCB|2187	80.2427	21.3373	88.4812	4.14678	2.05199	4.73378e-08	2.46003e-07	FANCB	2187	NA
FAP|2191	FAP|2191	759.821	56.8786	858.135	15.0871	3.91525	1.72731e-19	3.0708e-18	FAP	2191	NA
FBLN1|2192	FBLN1|2192	5292.3	13064.8	4205.23	0.321874	-1.63543	2.04422e-15	2.60379e-14	FBLN1	2192	NA
FBXL22|283807	FBXL22|283807	76.0409	215.474	56.5398	0.262397	-1.93018	1.40051e-10	1.01061e-09	FBXL22	283807	NA
FBXO41|150726	FBXO41|150726	882.04	232.091	972.942	4.19207	2.06766	4.6141e-31	1.87938e-29	FBXO41	150726	NA
FCER1A|2205	FCER1A|2205	38.4171	141.013	24.068	0.170679	-2.55064	3.48477e-12	3.09459e-11	FCER1A	2205	NA
FCGBP|8857	FCGBP|8857	77949.7	265313	51745.1	0.195035	-2.3582	2.30871e-16	3.18168e-15	FCGBP	8857	NA
FCN1|2219	FCN1|2219	110.871	315.354	82.2724	0.260889	-1.93849	4.26451e-06	1.69701e-05	FCN1	2219	NA
FCRL2|79368	FCRL2|79368	41.1613	139.2	27.4496	0.197196	-2.3423	9.1075e-11	6.73926e-10	FCRL2	79368	NA
FCRL3|115352	FCRL3|115352	42.9926	114.89	32.937	0.286684	-1.80247	0.000206011	0.000625059	FCRL3	115352	NA
FCRL4|83417	FCRL4|83417	9.2993	43.0462	4.57945	0.106384	-3.23264	1.53509e-06	6.49806e-06	FCRL4	83417	NA
FCRL5|83416	FCRL5|83416	188.858	483.858	147.6	0.305047	-1.7129	1.12794e-07	5.57401e-07	FCRL5	83416	NA
FCRLA|84824	FCRLA|84824	75.5761	278.642	47.1753	0.169304	-2.56231	2.68874e-09	1.65763e-08	FCRLA	84824	NA
FER1L4|80307	FER1L4|80307	657.6	86.354	737.495	8.54037	3.0943	1.54259e-12	1.42799e-11	FER1L4	80307	NA
FER1L6|654463	FER1L6|654463	356.205	1224.95	234.703	0.191602	-2.38381	9.86777e-13	9.32782e-12	FER1L6	654463	NA
FEV|54738	FEV|54738	21.2332	107.792	9.12707	0.0846731	-3.56195	2.1318e-07	1.01385e-06	FEV	54738	NA
FEZF1|389549	FEZF1|389549	78.2681	0.122862	89.1975	725.997	9.50382	2.55334e-24	6.6762e-23	FEZF1	389549	NA
FGF18|8817	FGF18|8817	52.9448	14.5816	58.3103	3.9989	1.9996	1.22305e-05	4.55082e-05	FGF18	8817	NA
FGF20|26281	FGF20|26281	15.8313	0.259556	18.0092	69.3846	6.11654	3.64634e-06	1.46694e-05	FGF20	26281	NA
FGFBP2|83888	FGFBP2|83888	15.0011	62.2688	8.39025	0.134743	-2.89172	1.28898e-07	6.31705e-07	FGFBP2	83888	NA
FGFR2|2263	FGFR2|2263	1080.3	3213.52	781.942	0.243328	-2.03902	1.80177e-26	5.52252e-25	FGFR2	2263	1
FGFRL1|53834	FGFRL1|53834	2673.24	827.393	2931.4	3.54294	1.82495	1.84918e-20	3.55881e-19	FGFRL1	53834	NA
FGL2|10875	FGL2|10875	1350.21	5239.73	806.219	0.153866	-2.70025	8.27355e-74	2.68564e-71	FGL2	10875	NA
FHL1|2273	FHL1|2273	2221.85	9429.56	1213.78	0.12872	-2.95769	1.25984e-18	2.08033e-17	FHL1	2273	NA
FHL5|9457	FHL5|9457	40.8073	104.495	31.8999	0.305276	-1.71181	1.03251e-05	3.89401e-05	FHL5	9457	NA
FIGF|2277	FIGF|2277	29.1764	176.367	8.5904	0.0487076	-4.35971	9.21222e-18	1.41535e-16	FIGF	2277	NA
FILIP1|27145	FILIP1|27145	112.961	339.384	81.2939	0.239533	-2.0617	2.90216e-09	1.78204e-08	FILIP1	27145	NA
FJX1|24147	FJX1|24147	181.415	29.2443	202.697	6.93118	2.7931	2.89771e-22	6.54089e-21	FJX1	24147	NA
FKBP10|60681	FKBP10|60681	4060.51	1221.46	4457.58	3.6494	1.86766	9.18006e-13	8.71369e-12	FKBP10	60681	NA
FKBP1B|2281	FKBP1B|2281	142.166	343.676	113.983	0.331659	-1.59223	4.9983e-14	5.53558e-13	FKBP1B	2281	NA
FLJ40330|645784	FLJ40330|645784	78.9629	249.029	55.1775	0.22157	-2.17416	4.69186e-13	4.6111e-12	FLJ40330	645784	NA
FLNA|2316	FLNA|2316	38728.2	97221.4	30547.3	0.314203	-1.67023	1.52183e-08	8.422e-08	FLNA	2316	NA
FLNC|2318	FLNC|2318	3789.79	14213.7	2331.9	0.16406	-2.6077	9.5119e-09	5.4144e-08	FLNC	2318	NA
FLVCR2|55640	FLVCR2|55640	429.102	1446.67	286.785	0.198238	-2.33469	2.62074e-42	1.92914e-40	FLVCR2	55640	NA
FMN2|56776	FMN2|56776	43.9157	191.121	23.3275	0.122056	-3.03438	1.26889e-10	9.19995e-10	FMN2	56776	NA
FMO4|2329	FMO4|2329	161.586	468.248	118.696	0.253489	-1.98	5.40692e-23	1.29717e-21	FMO4	2329	NA
FMO5|2330	FMO5|2330	902.232	2797.48	637.161	0.227762	-2.1344	1.32895e-35	6.95953e-34	FMO5	2330	NA
FNBP1|23048	FNBP1|23048	1927.31	4772.83	1529.33	0.320424	-1.64195	3.09989e-31	1.26826e-29	FNBP1	23048	NA
FOLR1|2348	FOLR1|2348	201.837	10.1311	228.649	22.569	4.49627	2.01038e-05	7.27365e-05	FOLR1	2348	NA
FOLR2|2350	FOLR2|2350	345.324	1319.99	209.008	0.158341	-2.65889	5.18796e-26	1.54618e-24	FOLR2	2350	NA
FOSL1|8061	FOSL1|8061	767.18	134.321	855.692	6.37051	2.67141	2.06757e-10	1.46149e-09	FOSL1	8061	1
FOXD1|2297	FOXD1|2297	142.336	19.8058	159.474	8.05187	3.00932	9.74494e-06	3.6843e-05	FOXD1	2297	NA
FOXD3|27022	FOXD3|27022	8.04397	39.498	3.64481	0.0922785	-3.43786	3.57603e-06	1.44087e-05	FOXD3	27022	NA
FOXF2|2295	FOXF2|2295	314.94	1003.16	218.686	0.217996	-2.19763	9.46673e-30	3.54838e-28	FOXF2	2295	NA
FOXP2|93986	FOXP2|93986	114.046	353.895	80.5004	0.22747	-2.13625	5.60645e-13	5.4342e-12	FOXP2	93986	NA
FOXQ1|94234	FOXQ1|94234	2110.1	32.0957	2400.73	74.7991	6.22495	2.54887e-88	1.50704e-85	FOXQ1	94234	NA
FOXS1|2307	FOXS1|2307	89.2646	30.0568	97.5454	3.24537	1.69838	1.6203e-06	6.84139e-06	FOXS1	2307	NA
FRMD1|79981	FRMD1|79981	452.947	1275.89	337.85	0.264795	-1.91705	5.8354e-21	1.16005e-19	FRMD1	79981	NA
FRMD3|257019	FRMD3|257019	118.18	405.503	77.9948	0.192341	-2.37826	7.78984e-27	2.43237e-25	FRMD3	257019	NA
FRMD5|84978	FRMD5|84978	167.558	40.1107	185.383	4.62178	2.20845	5.08541e-10	3.43317e-09	FRMD5	84978	NA
FRMPD4|9758	FRMPD4|9758	5.4839	29.7505	2.08997	0.0702498	-3.83136	8.50733e-06	3.25263e-05	FRMPD4	9758	NA
FSCN1|6624	FSCN1|6624	2848.34	1091.06	3094.11	2.83589	1.5038	7.62202e-05	0.000251357	FSCN1	6624	NA
FUCA1|2517	FUCA1|2517	4677.52	13272.5	3475.43	0.261852	-1.93318	5.17715e-75	1.78865e-72	FUCA1	2517	NA
FUT1|2523	FUT1|2523	341.659	57.8439	381.354	6.5928	2.72089	5.28163e-31	2.13814e-29	FUT1	2523	1
FXYD1|5348	FXYD1|5348	75.6922	394.969	31.038	0.0785833	-3.66963	3.30319e-47	3.08899e-45	FXYD1	5348	NA
FXYD3|5349	FXYD3|5349	20655.5	52793.5	16160.6	0.30611	-1.70788	9.17467e-33	4.05211e-31	FXYD3	5349	NA
FXYD5|53827	FXYD5|53827	4487.37	1203.66	4946.63	4.10967	2.03902	2.16312e-34	1.04062e-32	FXYD5	53827	NA
FXYD6|53826	FXYD6|53826	1056.89	3165.77	761.943	0.240682	-2.0548	4.50356e-11	3.45669e-10	FXYD6	53826	NA
FZD3|7976	FZD3|7976	311.05	110.215	339.139	3.07708	1.62156	1.35169e-13	1.42222e-12	FZD3	7976	NA
GABRD|2563	GABRD|2563	48.2975	6.75806	54.1072	8.00632	3.00114	5.89844e-09	3.45518e-08	GABRD	2563	NA
GABRE|2564	GABRE|2564	795.899	190.462	880.576	4.62337	2.20894	1.3747e-15	1.78196e-14	GABRE	2564	NA
GAD1|2571	GAD1|2571	128.376	1.96778	146.055	74.2233	6.2138	1.40106e-25	4.03774e-24	GAD1	2571	NA
GALNT6|11226	GALNT6|11226	3241.94	949.325	3562.59	3.75276	1.90795	5.55994e-28	1.86987e-26	GALNT6	11226	NA
GALNTL1|57452	GALNTL1|57452	59.5784	227.149	36.142	0.159111	-2.65189	1.02835e-17	1.57072e-16	GALNTL1	57452	NA
GALNTL2|117248	GALNTL2|117248	161.41	460.83	119.534	0.259387	-1.94682	1.7865e-09	1.12835e-08	GALNTL2	117248	NA
GAP43|2596	GAP43|2596	58.521	230.083	34.5262	0.15006	-2.73639	1.85809e-14	2.15006e-13	GAP43	2596	NA
GAPT|202309	GAPT|202309	40.3034	115.375	29.8038	0.25832	-1.95277	1.03643e-07	5.15236e-07	GAPT	202309	NA
GAS2|2620	GAS2|2620	87.4232	18.1482	97.112	5.35104	2.41982	8.11366e-11	6.0478e-10	GAS2	2620	NA
GATA4|2626	GATA4|2626	98.1724	3.40921	111.426	32.6838	5.0305	0.000219722	0.000663365	GATA4	2626	NA
GBA3|57733	GBA3|57733	204.906	1386.69	39.6219	0.028573	-5.12921	5.03032e-11	3.8449e-10	GBA3	57733	NA
GBX2|2637	GBX2|2637	8.58562	0.185717	9.76043	52.5555	5.71577	8.96976e-05	0.000291971	GBX2	2637	NA
GCG|2641	GCG|2641	361.674	2453.95	69.0468	0.028137	-5.15139	2.28556e-11	1.83576e-10	GCG	2641	NA
GCNT2|2651	GCNT2|2651	210.852	1135.88	81.4764	0.0717295	-3.80129	2.78635e-104	3.40473e-101	GCNT2	2651	NA
GCNT3|9245	GCNT3|9245	6295.68	19405.3	4462.17	0.229946	-2.12063	5.57698e-17	8.1063e-16	GCNT3	9245	NA
GCNT4|51301	GCNT4|51301	47.6162	159.896	31.9127	0.199584	-2.32493	4.56183e-09	2.71915e-08	GCNT4	51301	NA
GDF15|9518	GDF15|9518	7180.03	1062.17	8035.68	7.56534	2.91941	9.53527e-20	1.727e-18	GDF15	9518	NA
GDPD2|54857	GDPD2|54857	218.802	1132.77	90.9742	0.0803115	-3.63825	1.82542e-32	7.98525e-31	GDPD2	54857	NA
GDPD3|79153	GDPD3|79153	581.309	2054.55	375.261	0.182649	-2.45286	6.2717e-32	2.66097e-30	GDPD3	79153	NA
GDPD5|81544	GDPD5|81544	1315.1	228.77	1467.03	6.4127	2.68093	1.49554e-20	2.88545e-19	GDPD5	81544	1
GEFT|115557	GEFT|115557	427.396	1181.13	321.978	0.272602	-1.87513	2.68986e-11	2.1352e-10	GEFT	115557	NA
GFI1B|8328	GFI1B|8328	18.2464	69.3575	11.098	0.160012	-2.64375	1.03757e-07	5.15662e-07	GFI1B	8328	NA
GFRA1|2674	GFRA1|2674	236.631	918.739	141.231	0.153723	-2.7016	2.67002e-21	5.52981e-20	GFRA1	2674	NA
GFRA2|2675	GFRA2|2675	65.3839	361.884	23.9154	0.0660858	-3.91952	1.51957e-49	1.56474e-47	GFRA2	2675	NA
GFRA3|2676	GFRA3|2676	60.7443	238.091	35.9405	0.150953	-2.72783	3.08106e-06	1.25467e-05	GFRA3	2676	NA
GGT6|124975	GGT6|124975	3782.91	10613.2	2827.63	0.266426	-1.90819	2.71858e-49	2.75297e-47	GGT6	124975	NA
GGTA1|2681	GGTA1|2681	142.493	490.605	93.806	0.191205	-2.38681	1.51557e-30	5.96114e-29	GGTA1	2681	NA
GHR|2690	GHR|2690	178.209	537.287	127.988	0.238212	-2.06968	2.79234e-15	3.51759e-14	GHR	2690	1
GIMAP1|170575	GIMAP1|170575	149.423	356.823	120.416	0.337468	-1.56718	3.97315e-13	3.94282e-12	GIMAP1	170575	NA
GIMAP5|55340	GIMAP5|55340	479.213	1169.88	382.616	0.327055	-1.6124	2.61438e-20	4.97085e-19	GIMAP5	55340	NA
GIMAP6|474344	GIMAP6|474344	549.633	1291.29	445.905	0.345318	-1.534	1.43646e-19	2.56867e-18	GIMAP6	474344	NA
GIMAP7|168537	GIMAP7|168537	293.148	720.726	233.347	0.323767	-1.62697	2.05266e-18	3.32067e-17	GIMAP7	168537	NA
GIMAP8|155038	GIMAP8|155038	354.308	836.394	286.884	0.343001	-1.54372	4.011e-21	8.18681e-20	GIMAP8	155038	NA
GINS1|9837	GINS1|9837	1283.71	452.051	1400.03	3.09706	1.6309	1.5779e-22	3.6563e-21	GINS1	9837	NA
GJB4|127534	GJB4|127534	215.873	14.4277	244.047	16.9152	4.08025	3.00375e-16	4.09946e-15	GJB4	127534	NA
GJB5|2709	GJB5|2709	177.584	8.43035	201.242	23.8712	4.5772	1.99684e-11	1.61661e-10	GJB5	2709	NA
GLDN|342035	GLDN|342035	114.364	442.925	68.411	0.154453	-2.69476	1.67188e-16	2.33211e-15	GLDN	342035	NA
GLIPR2|152007	GLIPR2|152007	1051.67	2958.59	784.971	0.265319	-1.9142	5.07331e-47	4.6263e-45	GLIPR2	152007	NA
GLP2R|9340	GLP2R|9340	23.7586	151.113	5.94683	0.0393535	-4.66736	5.67704e-29	2.02441e-27	GLP2R	9340	NA
GLRA4|441509	GLRA4|441509	6.58807	29.5822	3.3721	0.113991	-3.13301	4.6647e-05	0.000159395	GLRA4	441509	NA
GLS2|27165	GLS2|27165	269.771	27.4496	303.662	11.0625	3.46761	1.53213e-34	7.46871e-33	GLS2	27165	NA
GLTP|51228	GLTP|51228	2121.47	5099.37	1704.98	0.334351	-1.58056	8.68155e-43	6.54832e-41	GLTP	51228	NA
GLYATL1|92292	GLYATL1|92292	84.9412	9.48179	95.495	10.0714	3.33219	5.12981e-13	4.99863e-12	GLYATL1	92292	NA
GNA11|2767	GNA11|2767	2284.27	6420.6	1705.76	0.265671	-1.91229	2.06269e-66	4.72587e-64	GNA11	2767	1
GNAO1|2775	GNAO1|2775	320.599	1299.63	183.672	0.141326	-2.8229	5.84508e-13	5.65353e-12	GNAO1	2775	NA
GNG13|51764	GNG13|51764	17.4342	69.9286	10.0923	0.144323	-2.79263	3.10724e-09	1.89905e-08	GNG13	51764	NA
GNG2|54331	GNG2|54331	541.55	1463.59	412.593	0.281905	-1.82672	2.14876e-36	1.14824e-34	GNG2	54331	NA
GNG3|2785	GNG3|2785	17.7882	73.4739	9.99997	0.136102	-2.87724	1.75478e-08	9.62396e-08	GNG3	2785	NA
GNG4|2786	GNG4|2786	1666.4	310.447	1856.05	5.97863	2.57981	5.11014e-13	4.98212e-12	GNG4	2786	NA
GNG7|2788	GNG7|2788	182.288	676.222	113.206	0.167409	-2.57855	3.10052e-44	2.51458e-42	GNG7	2788	NA
GOLGA7B|401647	GOLGA7B|401647	375.855	71.9828	418.355	5.81188	2.539	5.95362e-16	7.93052e-15	GOLGA7B	401647	NA
GOLGA8B|440270	GOLGA8B|440270	492.276	180.72	535.851	2.96509	1.56808	5.55461e-09	3.2642e-08	GOLGA8B	440270	NA
GPA33|10223	GPA33|10223	14115.5	41165	10332.3	0.250997	-1.99426	1.40535e-49	1.4553e-47	GPA33	10223	NA
GPC2|221914	GPC2|221914	62.739	21.9048	68.4501	3.12489	1.6438	4.84126e-05	0.000164783	GPC2	221914	NA
GPD1L|23171	GPD1L|23171	2999.76	6976.56	2443.56	0.350253	-1.51353	6.8568e-41	4.67206e-39	GPD1L	23171	NA
GPER|2852	GPER|2852	145.321	472.849	99.513	0.210454	-2.24842	1.15446e-27	3.75845e-26	GPER	2852	1
GPIHBP1|338328	GPIHBP1|338328	30.1585	76.3006	23.705	0.310679	-1.6865	8.64485e-05	0.000282344	GPIHBP1	338328	NA
GPM6A|2823	GPM6A|2823	118.996	624.775	48.258	0.0772407	-3.69449	2.50731e-11	1.99724e-10	GPM6A	2823	NA
GPM6B|2824	GPM6B|2824	143.162	534.23	88.4675	0.165598	-2.59424	9.85856e-20	1.78203e-18	GPM6B	2824	NA
GPR128|84873	GPR128|84873	439.793	1227.31	329.651	0.268597	-1.89648	9.94293e-11	7.32894e-10	GPR128	84873	NA
GPR143|4935	GPR143|4935	267.153	73.0762	294.297	4.02727	2.0098	3.16893e-10	2.19265e-09	GPR143	4935	NA
GPR15|2838	GPR15|2838	69.6775	384.952	25.5832	0.0664582	-3.91141	4.97962e-52	5.88848e-50	GPR15	2838	NA
GPR172B|55065	GPR172B|55065	78.6925	344.436	41.5256	0.120561	-3.05216	3.27762e-06	1.3303e-05	GPR172B	55065	NA
GPR18|2841	GPR18|2841	28.6832	85.0396	20.8012	0.244606	-2.03147	8.89296e-07	3.89764e-06	GPR18	2841	NA
GPR34|2857	GPR34|2857	181.289	518.615	134.111	0.258594	-1.95124	7.12203e-23	1.68848e-21	GPR34	2857	NA
GPR37L1|9283	GPR37L1|9283	71.8681	176.34	57.2567	0.324696	-1.62284	6.26813e-09	3.65771e-08	GPR37L1	9283	NA
GPR3|2827	GPR3|2827	63.619	12.4868	70.7704	5.66759	2.50274	7.55399e-09	4.35811e-08	GPR3	2827	NA
GPR44|11251	GPR44|11251	105.966	466.327	55.5656	0.119156	-3.06908	4.09154e-45	3.47194e-43	GPR44	11251	NA
GPR81|27198	GPR81|27198	54.7288	6.10502	61.5293	10.0785	3.33321	2.72288e-07	1.27739e-06	GPR81	27198	NA
GPR82|27197	GPR82|27197	20.05	57.8245	14.7668	0.255373	-1.96932	8.28959e-05	0.000271661	GPR82	27197	NA
GPRIN2|9721	GPRIN2|9721	813.031	1994.28	647.821	0.32484	-1.6222	9.78202e-31	3.91473e-29	GPRIN2	9721	NA
GPT2|84706	GPT2|84706	3343.52	1226.17	3639.66	2.96831	1.56964	6.55319e-26	1.93108e-24	GPT2	84706	NA
GPT|2875	GPT|2875	795.702	3974.84	351.067	0.0883225	-3.50108	5.36113e-82	2.4566e-79	GPT	2875	NA
GPX3|2878	GPX3|2878	2008.7	6758.34	1344.42	0.198927	-2.32969	3.60648e-14	4.05043e-13	GPX3	2878	NA
GRAMD1A|57655	GRAMD1A|57655	3178.18	1186.67	3456.71	2.91296	1.54249	8.24858e-26	2.41515e-24	GRAMD1A	57655	NA
GRAMD1C|54762	GRAMD1C|54762	315.702	746.68	255.425	0.342081	-1.54759	1.29414e-21	2.78407e-20	GRAMD1C	54762	NA
GRAMD2|196996	GRAMD2|196996	285.571	109.265	310.229	2.83923	1.5055	9.60395e-10	6.25998e-09	GRAMD2	196996	NA
GRAMD3|65983	GRAMD3|65983	1093.29	2698.37	868.803	0.321974	-1.63498	2.13646e-39	1.35032e-37	GRAMD3	65983	NA
GREM2|64388	GREM2|64388	419.914	2116.8	182.587	0.0862565	-3.53522	1.12205e-53	1.43819e-51	GREM2	64388	NA
GRHL1|29841	GRHL1|29841	260.677	47.8569	290.442	6.06897	2.60145	8.91917e-21	1.74844e-19	GRHL1	29841	NA
GRHL3|57822	GRHL3|57822	184.016	6.92634	208.784	30.1435	4.91378	2.4142e-30	9.35516e-29	GRHL3	57822	NA
GRIA3|2892	GRIA3|2892	10.5659	35.4479	7.08588	0.199896	-2.32268	0.000263603	0.000784475	GRIA3	2892	NA
GRIA4|2893	GRIA4|2893	15.8946	60.7788	9.61705	0.15823	-2.6599	5.50388e-07	2.4823e-06	GRIA4	2893	NA
GRIK1|2897	GRIK1|2897	3.68609	20.9757	1.26797	0.0604493	-4.04813	6.58445e-05	0.00021939	GRIK1	2897	NA
GRIK3|2899	GRIK3|2899	66.8718	307.637	33.1984	0.107914	-3.21205	4.0601e-25	1.12413e-23	GRIK3	2899	NA
GRIK5|2901	GRIK5|2901	59.93	224.646	36.8928	0.164227	-2.60624	4.99984e-10	3.38429e-09	GRIK5	2901	NA
GRIN2A|2903	GRIN2A|2903	13.5718	51.6183	8.2506	0.159838	-2.64531	7.30572e-06	2.81909e-05	GRIN2A	2903	NA
GRIN2B|2904	GRIN2B|2904	49.5292	8.45669	55.2736	6.53609	2.70843	2.01337e-08	1.0957e-07	GRIN2B	2904	NA
GRIN2D|2906	GRIN2D|2906	1469.64	56.1883	1667.33	29.6739	4.89112	7.81595e-113	1.43258e-109	GRIN2D	2906	NA
GRIN3A|116443	GRIN3A|116443	55.2445	171.271	39.0169	0.227808	-2.13411	8.11838e-12	6.87624e-11	GRIN3A	116443	NA
GRM8|2918	GRM8|2918	540.468	129.719	597.916	4.60931	2.20455	4.23433e-09	2.53217e-08	GRM8	2918	NA
GRP|2922	GRP|2922	60.1998	10.8801	67.0977	6.16702	2.62457	1.64047e-09	1.03934e-08	GRP	2922	NA
GSDMA|284110	GSDMA|284110	144.967	24.2783	161.846	6.66629	2.73688	2.37066e-12	2.14471e-11	GSDMA	284110	NA
GSN|2934	GSN|2934	18035.9	48560.1	13766.7	0.283499	-1.81859	6.64718e-35	3.31979e-33	GSN	2934	NA
GSTM5|2949	GSTM5|2949	84.2368	360.034	45.6639	0.126832	-2.97901	2.24561e-31	9.27023e-30	GSTM5	2949	NA
GTF2IRD1|9569	GTF2IRD1|9569	2900.7	691.27	3209.71	4.64321	2.21512	6.30083e-45	5.29761e-43	GTF2IRD1	9569	NA
GTF3A|2971	GTF3A|2971	7702.94	2499	8430.76	3.37366	1.75431	1.87749e-15	2.39976e-14	GTF3A	2971	NA
GUCA2A|2980	GUCA2A|2980	3496.05	24908.3	501.328	0.0201269	-5.63473	1.53907e-76	5.75707e-74	GUCA2A	2980	NA
GUCA2B|2981	GUCA2B|2981	729.157	5666.75	38.5848	0.00680898	-7.19835	1.00022e-68	2.4444e-66	GUCA2B	2981	NA
GYLTL1B|120071	GYLTL1B|120071	1447.87	68.1066	1640.84	24.0922	4.5905	5.79418e-35	2.90168e-33	GYLTL1B	120071	NA
GYPC|2995	GYPC|2995	430.261	1114.18	334.609	0.300319	-1.73543	5.85115e-25	1.5983e-23	GYPC	2995	NA
GZMA|3001	GZMA|3001	324.437	833.319	253.264	0.303922	-1.71823	1.82728e-09	1.15213e-08	GZMA	3001	NA
GZMB|3002	GZMB|3002	510.699	149.659	561.195	3.74983	1.90683	5.44487e-05	0.000183758	GZMB	3002	NA
GZMM|3004	GZMM|3004	45.6268	121.557	35.0072	0.28799	-1.79591	2.09828e-07	9.98425e-07	GZMM	3004	NA
H19|283120	H19|283120	12427.1	755.005	14059.6	18.6219	4.21893	0.000119077	0.000379247	H19	283120	NA
HABP2|3026	HABP2|3026	92.5358	0.99887	105.338	105.457	6.72052	7.35858e-06	2.83769e-05	HABP2	3026	NA
HAGHL|84264	HAGHL|84264	284.834	28.64	320.665	11.1964	3.48497	9.91061e-23	2.31698e-21	HAGHL	84264	NA
HAND1|9421	HAND1|9421	104.354	492.312	50.0946	0.101754	-3.29685	1.95326e-09	1.22649e-08	HAND1	9421	NA
HAND2|9464	HAND2|9464	236.048	1085.58	117.233	0.107992	-3.21101	4.32561e-12	3.79895e-11	HAND2	9464	NA
HAPLN1|1404	HAPLN1|1404	152.792	563.06	95.4119	0.169452	-2.56105	1.1483e-37	6.61864e-36	HAPLN1	1404	NA
HAPLN3|145864	HAPLN3|145864	665.896	233.564	726.362	3.10991	1.63687	1.67315e-07	8.07456e-07	HAPLN3	145864	NA
HBA1|3039	HBA1|3039	345.646	1181.19	228.787	0.193692	-2.36816	5.19691e-08	2.68397e-07	HBA1	3039	NA
HBA2|3040	HBA2|3040	1136.63	3372.43	823.934	0.244315	-2.03319	3.12346e-06	1.27081e-05	HBA2	3040	NA
HBB|3043	HBB|3043	1302.59	5242.72	751.523	0.143346	-2.80242	1.46757e-08	8.14137e-08	HBB	3043	NA
HDAC9|9734	HDAC9|9734	227.906	567.115	180.464	0.318215	-1.65193	5.3917e-09	3.17662e-08	HDAC9	9734	NA
HDC|3067	HDC|3067	50.9219	124.965	40.5662	0.324621	-1.62317	3.46822e-06	1.40051e-05	HDC	3067	NA
HECW2|57520	HECW2|57520	173.993	57.9213	190.227	3.28424	1.71556	1.45851e-08	8.10093e-08	HECW2	57520	NA
HELLS|3070	HELLS|3070	513.577	178.432	560.45	3.14098	1.65121	2.7922e-17	4.17101e-16	HELLS	3070	NA
HEPACAM2|253012	HEPACAM2|253012	1185.41	4267.81	754.308	0.176743	-2.50027	8.2701e-12	7.00151e-11	HEPACAM2	253012	NA
HES6|55502	HES6|55502	2830.11	881.416	3102.66	3.52009	1.81561	4.60057e-13	4.52867e-12	HES6	55502	NA
HHIP|64399	HHIP|64399	82.3927	221.068	62.9975	0.284969	-1.81112	1.24829e-11	1.03436e-10	HHIP	64399	NA
HHLA2|11148	HHLA2|11148	2543.29	10421.3	1441.46	0.138318	-2.85393	3.00039e-60	5.18813e-58	HHLA2	11148	NA
HIF3A|64344	HIF3A|64344	116.271	382.783	78.9971	0.206376	-2.27665	3.86479e-09	2.32255e-08	HIF3A	64344	NA
HIGD1A|25994	HIGD1A|25994	6183.76	16938.5	4679.61	0.276271	-1.85584	1.55588e-59	2.5237e-57	HIGD1A	25994	NA
HIST1H1C|3006	HIST1H1C|3006	928.211	2578.28	697.433	0.270503	-1.88628	2.48591e-20	4.7364e-19	HIST1H1C	3006	NA
HJURP|55355	HJURP|55355	1112.11	367.362	1216.27	3.31082	1.72719	6.26109e-25	1.70773e-23	HJURP	55355	NA
HLF|3131	HLF|3131	148.99	487.181	101.69	0.208732	-2.26027	2.6407e-12	2.38148e-11	HLF	3131	NA
HMGCLL1|54511	HMGCLL1|54511	5.89851	26.7247	2.98576	0.111723	-3.16201	0.000202872	0.00061635	HMGCLL1	54511	NA
HMGCS2|3158	HMGCS2|3158	12579.7	46362.6	7854.76	0.16942	-2.56132	5.31147e-35	2.66723e-33	HMGCS2	3158	NA
HMOX1|3162	HMOX1|3162	1585.41	4274.89	1209.26	0.282874	-1.82177	3.46151e-38	2.05994e-36	HMOX1	3162	1
HMP19|51617	HMP19|51617	46.6933	243.483	19.1703	0.0787334	-3.66688	4.6694e-25	1.28122e-23	HMP19	51617	NA
HOMER1|9456	HOMER1|9456	331.65	78.1035	367.111	4.70031	2.23276	2.13326e-24	5.62598e-23	HOMER1	9456	NA
HOXB13|10481	HOXB13|10481	1311.22	3601.8	990.858	0.275101	-1.86197	1.48721e-06	6.30269e-06	HOXB13	10481	NA
HOXB8|3218	HOXB8|3218	1494.88	230.028	1671.78	7.26775	2.86151	4.5659e-17	6.69507e-16	HOXB8	3218	NA
HOXC11|3227	HOXC11|3227	64.7543	3.77059	73.2835	19.4355	4.28063	3.31268e-06	1.34332e-05	HOXC11	3227	NA
HOXD1|3231	HOXD1|3231	97.1508	314.315	66.7782	0.212456	-2.23476	9.09219e-22	1.96987e-20	HOXD1	3231	NA
HPGDS|27306	HPGDS|27306	56.0394	275.452	25.3523	0.0920388	-3.44161	1.42406e-32	6.24441e-31	HPGDS	27306	NA
HPGD|3248	HPGD|3248	2510.22	10555.5	1385.01	0.131212	-2.93002	5.04252e-47	4.62122e-45	HPGD	3248	NA
HPSE2|60495	HPSE2|60495	14.3103	72.2552	6.20612	0.0858916	-3.54134	7.53207e-11	5.64182e-10	HPSE2	60495	NA
HRASLS2|54979	HRASLS2|54979	110.722	574.177	45.9034	0.0799465	-3.64482	4.0585e-15	5.01945e-14	HRASLS2	54979	NA
HRCT1|646962	HRCT1|646962	404.689	1593.5	238.421	0.149621	-2.74061	8.7595e-42	6.24719e-40	HRCT1	646962	NA
HRNBP3|146713	HRNBP3|146713	81.7882	480.339	26.0468	0.0542259	-4.20487	1.87296e-11	1.52102e-10	HRNBP3	146713	NA
HS3ST6|64711	HS3ST6|64711	7.5727	49.2932	1.73767	0.0352516	-4.82617	6.49876e-11	4.90997e-10	HS3ST6	64711	NA
HS6ST2|90161	HS6ST2|90161	710.936	64.3478	801.368	12.4537	3.6385	4.29764e-24	1.10634e-22	HS6ST2	90161	NA
HSD11B2|3291	HSD11B2|3291	7884.33	28915.5	4942.92	0.170944	-2.54841	3.30945e-108	5.0549e-105	HSD11B2	3291	NA
HSD17B2|3294	HSD17B2|3294	1673.73	8554.4	711.393	0.083161	-3.58795	7.26027e-43	5.4989e-41	HSD17B2	3294	NA
HSD3B2|3284	HSD3B2|3284	187.257	1355.85	23.8171	0.0175661	-5.83106	2.29785e-11	1.84321e-10	HSD3B2	3284	NA
HSF4|3299	HSF4|3299	291.587	80.9987	321.04	3.96353	1.98678	1.30214e-09	8.35678e-09	HSF4	3299	NA
HSPA2|3306	HSPA2|3306	1350.17	3119.5	1102.71	0.353488	-1.50027	0.000289335	0.000855909	HSPA2	3306	NA
HSPA4L|22824	HSPA4L|22824	346.349	123.545	377.511	3.05564	1.61148	2.46266e-09	1.52442e-08	HSPA4L	22824	NA
HSPB3|8988	HSPB3|8988	30.6513	100.372	20.9002	0.208227	-2.26377	1.12837e-05	4.22423e-05	HSPB3	8988	NA
HSPB6|126393	HSPB6|126393	1310.32	5452.94	730.928	0.134043	-2.89923	4.95971e-12	4.32271e-11	HSPB6	126393	NA
HSPB7|27129	HSPB7|27129	409.842	1251.34	292.15	0.233469	-2.09869	1.09005e-05	4.09166e-05	HSPB7	27129	NA
HSPB8|26353	HSPB8|26353	834.754	3499.4	462.076	0.132044	-2.9209	4.86834e-11	3.72264e-10	HSPB8	26353	NA
HSPH1|10808	HSPH1|10808	8998.4	3182.38	9811.83	3.08318	1.62442	5.76665e-26	1.71031e-24	HSPH1	10808	NA
HTR1D|3352	HTR1D|3352	394.753	60.9256	441.442	7.2456	2.8571	3.41913e-11	2.65998e-10	HTR1D	3352	NA
HTR3A|3359	HTR3A|3359	19.7731	64.6034	13.5031	0.209015	-2.25832	4.06456e-06	1.62273e-05	HTR3A	3359	NA
HTR3E|285242	HTR3E|285242	13.6119	78.536	4.53161	0.0577011	-4.11526	3.69603e-15	4.58974e-14	HTR3E	285242	NA
HTR4|3360	HTR4|3360	48.0227	213.365	24.8978	0.116691	-3.09923	3.06158e-23	7.46219e-22	HTR4	3360	NA
HTR7|3363	HTR7|3363	14.6518	55.2234	8.97749	0.162567	-2.6209	2.63777e-06	1.08352e-05	HTR7	3363	NA
HULC|728655	HULC|728655	596.998	1.50176	680.284	452.993	8.82334	8.76731e-06	3.34713e-05	HULC	728655	NA
IBSP|3381	IBSP|3381	48.9644	0.423089	55.7534	131.777	7.04195	8.63922e-18	1.32842e-16	IBSP	3381	NA
IER5L|389792	IER5L|389792	682.333	254.818	742.125	2.91237	1.54219	2.31113e-15	2.93153e-14	IER5L	389792	NA
IGF2BP3|10643	IGF2BP3|10643	333.647	21.4447	377.311	17.5946	4.13706	5.48368e-11	4.17055e-10	IGF2BP3	10643	NA
IGFBP6|3489	IGFBP6|3489	477.638	1525.2	331.125	0.217102	-2.20355	1.66902e-19	2.97293e-18	IGFBP6	3489	NA
IGFL2|147920	IGFL2|147920	97.7642	5.64242	110.648	19.6101	4.29352	2.72689e-05	9.67502e-05	IGFL2	147920	NA
IGFL4|444882	IGFL4|444882	8.82642	0.0702149	10.0511	143.147	7.16136	1.39047e-05	5.14556e-05	IGFL4	444882	NA
IGJ|3512	IGJ|3512	33104.8	195313	10418.3	0.0533415	-4.2286	9.07577e-53	1.11644e-50	IGJ	3512	NA
IGSF10|285313	IGSF10|285313	98.9829	376.86	60.119	0.159526	-2.64814	5.92075e-26	1.75317e-24	IGSF10	285313	NA
IGSF11|152404	IGSF11|152404	9.5663	39.9384	5.31845	0.133166	-2.9087	3.64612e-05	0.00012695	IGSF11	152404	NA
IGSF9|57549	IGSF9|57549	1195.99	3398.43	887.961	0.261286	-1.9363	1.8473e-39	1.17567e-37	IGSF9	57549	NA
IKZF1|10320	IKZF1|10320	456.76	1137.66	361.529	0.317783	-1.65389	3.19562e-15	3.99539e-14	IKZF1	10320	1
IL11|3589	IL11|3589	150.702	7.1083	170.785	24.0262	4.58654	1.54619e-12	1.4306e-11	IL11	3589	NA
IL16|3603	IL16|3603	614.042	1517.36	487.704	0.321416	-1.63748	1.2865e-20	2.50055e-19	IL16	3603	NA
IL1A|3552	IL1A|3552	90.2903	12.5794	101.159	8.04163	3.00749	9.63318e-07	4.20297e-06	IL1A	3552	NA
IL1R2|7850	IL1R2|7850	618.999	1854.38	446.219	0.24063	-2.05511	8.67616e-14	9.3765e-13	IL1R2	7850	NA
[truncated: 1,138 more rows]
