# Supplementary material for: Reversal of cancer gene expression correlates with drug efficacy and reveals therapeutic targets
Source: Nat Commun. 2017 Jul 12;8:16022. doi: 10.1038/ncomms16022 (PMC5510182; doi:10.1038/ncomms16022)
Supplement: Supplementary Data 3 [file ncomms16022-s4.xlsx]

## Sheet: readme
Supplementary Data 3: RGES and IC50 in three cancer cell lines. The data was used to generate the plots in Fig. 3.

## Sheet: MCF7
	resid	pert_iname	RGES	standard_value (nm)	activity
33	-3.5364	docetaxel	-0.235639	1	effective
98	-3.48863	vinblastine	-0.0157658	2.8	effective
37	-3.41544	epothilone-a	-0.0737797	2.6	effective
79	-2.97026	raloxifene	-0.600664	0.8	effective
76	-2.95135	podophyllotoxin	0.0897403	15	effective
20	-2.58142	colchicine	-0.140879	13.4	effective
91	2.37356	temozolomide	-0.23942	800000	ineffective
26	-2.36	dactinomycin	-0.454886	6	effective
68	2.3343	ofloxacin	-0.419246	344500	ineffective
51	2.3292	ibuprofen	-0.216499	795000	ineffective
31	-2.3225	digitoxin	-0.187674	20	effective
32	-2.17618	digoxin	-0.223641	24.1	effective
24	2.0163	cyclopamine	-0.134337	545389	ineffective
43	-1.99151	fulvestrant	-0.554383	9.245	effective
85	1.94269	sorafenib	-0.375441	167938	ineffective
63	-1.87068	narciclasine	-0.242526	45	effective
72	1.81723	PHA-665752	-0.273064	193040	ineffective
61	-1.75805	mitoxantrone	-0.498415	20	effective
75	-1.71297	PIK-75	-0.535494	19	effective
97	-1.63723	triptolide	-0.577192	19	effective
27	-1.63049	danusertib	-0.237193	80	effective
65	1.56711	norfloxacin	-0.0853083	238000	ineffective
45	-1.52865	geldanamycin	-0.362041	60	effective
3	1.52028	alpha-tocopherol	0.0178854	329000	ineffective
15	1.513	ceramide	-0.451579	45410	ineffective
71	1.49427	PD-173074	-0.10435	185843	ineffective
18	1.45582	ciprofloxacin	-0.0668295	199000	ineffective
66	1.42765	novobiocin	0.0973804	370650	ineffective
22	1.4139	curcumin	-0.37496	49800	ineffective
80	1.39511	resveratrol	-0.229588	87600	ineffective
90	-1.3771	tanespimycin	-0.453576	58	effective
83	1.3213	sirolimus	-0.200546	83454	ineffective
28	-1.28005	daunorubicin	-0.498898	60	effective
12	1.25941	caffeic-acid	-0.438948	26700	ineffective
48	1.25883	gossypol	-0.545581	17070	ineffective
14	1.25361	celecoxib	-0.308306	45500	ineffective
54	1.24157	irinotecan	-0.53146	17403	ineffective
88	1.22457	sunitinib	-0.301745	43741	ineffective
82	1.20947	saracatinib	-0.254316	51516	ineffective
92	-1.17187	thiotepa	0.394531	3230	effective
8	-1.14168	APO-866	0.00537378	680	effective
7	1.12235	apigenin	-0.0600371	95000	ineffective
39	-1.12078	fenretinide	-0.367506	150	effective
4	-1.11342	alvocidib	-0.567847	66	effective
16	1.09476	chlorambucil	-0.400093	21500	ineffective
50	1.05822	haloperidol	-0.344873	24900	ineffective
17	1.05611	chloroquine	-0.352016	24050	ineffective
56	1.01062	MAPP-D-erythro	-0.274122	30000	ineffective
96	-0.97704	trichostatin-a	-0.54358	100	effective
10	0.952799	brazilin	-0.316552	21990	ineffective
38	0.931463	etoposide	-0.558824	7600	effective
52	0.869843	imatinib	-0.28476	20750	ineffective
62	-0.852618	MLN-8054	-0.157304	670	effective
46	-0.830194	gemcitabine	-0.529079	149	effective
6	0.795502	amsacrine	-0.577946	5130	effective
74	0.791225	PI-103	-0.223185	22400	ineffective
57	0.790188	mefloquine	-0.401502	10600	ineffective
49	-0.782254	GW-843682X	-0.239774	558	effective
30	-0.773178	digitoxigenin	-0.267687	507	effective
47	0.768004	genistein	-0.30469	15100	ineffective
95	-0.72442	tretinoin	-0.261442	582.25	effective
81	0.721793	roscovitine	-0.316898	12900	ineffective
40	-0.720277	FK-866	-0.226619	680	effective
53	0.701727	indirubin	-0.462484	6700	effective
23	-0.650808	cycloheximide	-0.0757124	1500	effective
69	0.631772	olomoucine	0.28868	132000	ineffective
64	0.601006	neratinib	-0.293815	10758	ineffective
44	0.596115	gefitinib	-0.264007	12050	ineffective
58	0.574028	mercaptopurine	-0.584289	3000	effective
2	0.56216	ABT-737	-0.109568	21260	ineffective
36	0.5469	entinostat	-0.464573	4650	effective
55	-0.537991	lapatinib	0.181992	5715	effective
42	0.52808	fluorouracil	-0.280897	9600	effective
5	0.50879	amonafide	-0.495662	3740	effective
59	-0.499926	MG-132	-0.49636	365.5	effective
77	0.480345	PQ-401	-0.147916	15000	ineffective
34	-0.430576	doxorubicin	-0.495682	430	effective
11	-0.419608	BRD-K06765193	-0.402931	650	effective
78	0.40349	quercetin	0.0067681	24000	ineffective
70	0.396241	parthenolide	-0.21335	9400	effective
1	0.372343	3,3'-diindolylmethane	-0.328336	5500	effective
41	0.367862	flavokavain-b	-0.017209	20000	ineffective
84	-0.338812	SN-38	-0.582131	370	effective
19	0.294808	cladribine	-0.488957	2350	effective
100	0.259644	vorinostat	-0.490865	2150	effective
13	-0.258563	camptothecin	-0.661021	320	effective
9	0.256809	azacitidine	-0.214708	6780	effective
67	0.249322	NVP-TAE684	-0.374904	3410	effective
94	0.176049	tozasertib	-0.309147	3792.5	effective
29	-0.161787	diethylstilbestrol	-0.057073	5000	effective
89	0.157793	tamoxifen	-0.418669	2300	effective
35	0.155277	ellipticine	-0.504051	1600	effective
25	-0.135195	cytarabine	-0.502506	825	effective
60	-0.108067	mitomycin-c	-0.427856	1200	effective
21	0.105716	crizotinib	-0.0956716	7877	effective
87	0.0816102	SU-11274	-0.139638	6200	effective
86	-0.0607874	STOCK1S-03920	0.171179	16390	ineffective
93	0.0525311	topotecan	-0.60041	844	effective
99	0.0230343	vinorelbine	-0.0281866	8635	effective
73	-0.0167458	PHA-793887	-0.461953	1284	effective

## Sheet: HEPG2
	resid	pert_iname	RGES	standard_value (nm)	activity
22	-3.27642	vinblastine	-0.516096	0.26	effective
18	-2.34632	ryuvidine	-0.615406	1.21	effective
10	-2.01995	dactinomycin	-0.391698	10	effective
2	1.8608	azithromycin	-0.23012	203000	ineffective
4	-1.72903	bosutinib	0.479611	3910	effective
5	1.61136	brazilin	-0.600335	12030	ineffective
20	1.31525	sunitinib	-0.525238	9605	effective
1	1.29837	amonafide	-0.665792	3930	effective
8	1.26399	curcumin	-0.142538	87500	ineffective
13	1.16474	entinostat	-0.280647	30060.5	ineffective
14	-0.988189	erlotinib	-0.403723	100	effective
17	0.921905	resveratrol	-0.0624009	64800	ineffective
3	-0.800087	bortezomib	-0.701587	25.2	effective
19	0.745553	sorafenib	-0.280073	11490	ineffective
9	0.520243	cycloheximide	-0.445558	2500	effective
15	0.491164	mitomycin-c	-0.41387	2835	effective
7	-0.384968	camptothecin	-0.549772	165	effective
6	0.241157	bufalin	-0.563944	640	effective
23	0.201544	vorinostat	-0.392222	1660	effective
24	0.164552	zolantidine	0.250566	76000	ineffective
12	-0.147827	doxorubicin	-0.457257	500	effective
21	-0.0886134	tamoxifen	0.152718	23400	ineffective
16	-0.0473891	podophyllotoxin	-0.495285	500	effective
11	0.0281652	daunorubicin	-0.468565	700	effective

## Sheet: HT29
	resid	pert_iname	RGES	standard_value (nm)	activity
57	-3.5431	vinblastine	0.00346926	2.265	effective
58	-2.74549	vinorelbine	-0.0283198	11.9	effective
32	-2.66153	MLN-8054	0.390641	150	effective
56	-2.383	triptolide	-0.488173	2.1	effective
40	-2.37072	podophyllotoxin	-0.0394755	26.5	effective
47	2.343	sorafenib	-0.291403	335492	ineffective
18	-2.30512	emetine	-0.0272493	33	effective
10	2.21119	crizotinib	-0.372534	157401	ineffective
45	2.09392	sirolimus	-0.107955	526894	ineffective
50	-1.95868	tanespimycin	-0.505998	5.05	effective
33	1.88658	neratinib	-0.341096	88854	ineffective
36	-1.84885	NPI-2358	-0.35641	15	effective
12	-1.81662	dactinomycin	-0.533694	6	effective
24	1.71623	genistein	-0.364118	52780	ineffective
46	-1.64463	SN-38	-0.333393	27.3	effective
31	-1.63334	mitoxantrone	-0.397352	19.6	effective
28	1.50799	mepacrine	-0.270922	55000	ineffective
23	-1.46364	gemcitabine	-0.326668	43	effective
26	-1.45545	irinotecan	-0.0378631	220	effective
39	1.39006	PHA-665752	-0.0560321	139267	ineffective
43	1.36729	rosiglitazone	-0.248854	45000	ineffective
35	1.33695	nobiletin	-0.348859	24000	ineffective
52	1.31702	temozolomide	0.317917	951000	ineffective
27	1.29215	lovastatin	-0.210864	46800	ineffective
38	1.22084	PD-173074	0.192513	378191	ineffective
44	1.21638	saracatinib	0.0231326	145299	ineffective
17	1.19989	ellipticine	-0.377095	14950	ineffective
25	-1.19774	imatinib	-0.376624	60	effective
1	1.17155	AG-490	-0.068538	78523	ineffective
37	1.06139	NVP-TAE684	-0.428273	8165	effective
54	0.99967	tozasertib	-0.112184	41420	ineffective
29	-0.862106	MG-132	-0.0619311	754	effective
2	0.828544	amonafide	-0.43231	4670	effective
42	0.821313	resveratrol	-0.0226522	45300	ineffective
49	0.816544	tamoxifen	-0.0493342	38600	ineffective
9	0.800836	chlorambucil	0.0636785	70000	ineffective
48	0.781734	sunitinib	0.191687	136962	ineffective
11	0.740936	cycloheximide	-0.215738	12800	ineffective
5	0.69104	bosutinib	-0.384882	4435	effective
53	-0.636059	topotecan	-0.268554	400	effective
41	0.619477	primaquine	0.137652	69700	ineffective
20	0.590341	etoposide	-0.458329	2333.35	effective
51	0.587575	tegafur	0.297279	158000	ineffective
6	-0.580969	BRD-K00910650	0.31765	12010	ineffective
4	-0.54807	azacitidine	0.0981287	3800	effective
19	0.498686	epoxycholesterol	0.0779148	37800	ineffective
16	-0.365025	doxorubicin	-0.444092	280	effective
21	-0.351519	gefitinib	0.242222	13365	ineffective
7	-0.323068	camptothecin	-0.397545	400	effective
13	-0.281291	daunorubicin	-0.487446	266.5	effective
30	-0.176781	mitomycin-c	-0.418074	499.5	effective
34	0.159012	niclosamide	-0.0788929	7200	effective
3	-0.153573	amsacrine	-0.407495	559	effective
55	0.116883	tretinoin	-0.153791	4300	effective
15	-0.0661786	digoxin	-0.279192	1400	effective
14	0.0187877	digitoxin	-0.123202	4070	effective
22	-0.016357	geldanamycin	-0.340745	1113.25	effective
8	-0.0149056	celecoxib	0.322763	45500	ineffective
