# Supplementary material for: Reversal of cancer gene expression correlates with drug efficacy and reveals therapeutic targets
Source: Nat Commun. 2017 Jul 12;8:16022. doi: 10.1038/ncomms16022 (PMC5510182; doi:10.1038/ncomms16022)
Supplement: Supplementary Data 4 [file ncomms16022-s5.xlsx]

## Sheet: readme
Supplementary Data 4: Performance of different methods used to compute RGES and to summarize RGES.

## Sheet: landmark_genes_singlecell_lines
	RGES	Spearman	Pearson	Cosine
COAD	0.41	0.225787	0.3249	0.314872
LIHC	0.58	0.387041	0.340074	0.273538
BRCA	0.33	0.202571	0.234368	0.205073
ave	0.44	0.2718	0.299781	0.264494
*correlation between reveral potency with drug efficacy in individual cell lines. Reversal potency was measured using RGES, Spearman Correlation, Pearson Correlation and Cosine similarity. Only expression of landmark genes was used.

## Sheet: imputed genes_single_cell_lines
	RGES	Spearman	Pearson	Cosine
COAD	0.0881308	0.0239322	0.137533	0.417306
LIHC	0.12394	0.515764	0.500109	0.12481
BRCA	0.0841894	0.194014	0.234674	0.239115
ave	0.0987534	0.24457	0.290772	0.26041
*correlation between reveral potency with drug efficacy in individual cell lines. Reversal potency was measured using RGES, Spearman Correlation, Pearson Correlation and Cosine similarity. Imputed expression was used.

## Sheet: methods
Method	Description
RGES median	Median of RGES
pearson median	Median of Pearson coefficient
spearman median	Median of Spearman coefficient
RGES mean	Mean of RGES
pearson mean	Mean of Pearson coefficient
spearman mean	Mean of Spearman coefficient
RGES min	Minimum of RGES
pearson min	Minimum of Pearson coefficient
spearman min	Minimum of Spearman coefficient
sRGES_all	summarized RGES
sRGES_same_lineage	summarized RGES using cell lines from the same lineage
sRGES_other_lineage	summarized RGES using cell lines from different lineages
cell_sRGES_all	summarized RGES without weighting cell lines
cell_sRGES_same_lineage	summarized RGES using cell lines from the same lineageand without weighting cell lines
cell_sRGES_other_lineage	summarized RGES using cell lines from different lineages and without weighting cell lines
*methods used to summarize the scores of reversal potency computed from metrics

## Sheet: all_cell_lines_landmark
	RGES median	pearson median	spearman median	RGES mean	pearson mean	spearman mean	RGES min	pearson min	spearman min	sRGES_all	sRGES_same_lineage	sRGES_other_lineage	cell_sRGES_all	cell_sRGES_same_lineage	cell_sRGES_other_lineage
COAD	0.132609	-0.0955136	-0.139572	0.136692	-0.0683132	-0.165063	0.135293	-0.0176865	-0.0357609	0.299354	0.383021	0.184942	0.255681	0.380616	0.170902
LIHC	0.549164	0.416863	0.423767	0.555043	0.438395	0.42011	0.42158	0.251	0.277419	0.608475	0.565866	0.585332	0.602669	0.579032	0.566544
BRCA	0.454783	0.402028	0.350954	0.477412	0.397368	0.387398	0.328307	0.252653	0.266086	0.498834	0.357243	0.439406	0.501683	0.355304	0.440837
ER	0.361416	0.441392	0.375458	0.368742	0.454213	0.379121	0.264347	0.202686	0.206349	0.437729	0.457778	0.299145	0.435287	0.457778	0.339438
ave	0.374493	0.291192	0.252652	0.384472	0.305416	0.255392	0.287382	0.172163	0.178523	0.461098	0.440977	0.377207	0.44883	0.443183	0.37943

## Sheet: all_cell_lines_imputed
	RGES median	pearson median	spearman median	RGES mean	pearson mean	spearman mean	RGES min	pearson min	spearman min	sRGES_all	sRGES_same_lineage	sRGES_other_lineage	cell_sRGES_all	cell_sRGES_same_lineage	cell_sRGES_other_lineage
COAD	-0.0456035	0.077551	-0.0717848	0.00996755	0.0521324	-0.0838169	0.163814	0.0820416	0.0303761	0.244476	0.192732	0.250533	0.241029	0.205863	0.244998
LIHC	-0.0512663	0.365153	0.295601	0.0437131	0.388325	0.380191	0.158994	0.316108	0.336	0.235052	0.162476	0.166956	0.214248	0.165418	0.155828
BRCA	0.151132	0.394271	0.220675	0.0972266	0.416067	0.286622	0.201768	0.268781	0.211085	0.273094	0.176195	0.322302	0.276676	0.166544	0.320933
ER	-0.284493	0.394994	0.028083	-0.336386	0.347375	0.125763	-0.042735	0.0665446	-0.236264	-0.147131	-0.181538	-0.285714	-0.144689	-0.181538	-0.252747
ave	-0.0575578	0.307992	0.118144	-0.0463697	0.300975	0.17719	0.12046	0.183369	0.0852993	0.151373	0.0874663	0.113519	0.146816	0.0890715	0.117253

## Sheet: Sheet5
	sRGES
COAD	0.31
LIHC	0.59
BRCA	0.42
