# Supplementary material for: Reversal of cancer gene expression correlates with drug efficacy and reveals therapeutic targets
Source: Nat Commun. 2017 Jul 12;8:16022. doi: 10.1038/ncomms16022 (PMC5510182; doi:10.1038/ncomms16022)
Supplement: Supplementary Data 5 [file ncomms16022-s6.xlsx]

## Sheet: readme
Supplementary Data 5: sRGES and IC50 in three cancers. The data was used to generate the plots in Fig. 4.

## Sheet: COAD
	pert_iname	sRGES	standard_value	activity
1	ABT-751	0.0123417	340	Active (<=4)
2	AG-490	-0.0355926	78523	Inactive (>4)
3	amonafide	-0.236893	4670	Active (<=4)
4	amsacrine	-0.153635	559	Active (<=4)
5	artemether	-0.0149279	9660	Active (<=4)
6	auraptene	0.0395299	66000	Inactive (>4)
7	azacitidine	-0.0342134	3800	Active (<=4)
8	AZD-5438	-0.174042	800	Active (<=4)
9	bosutinib	-0.213106	4435	Active (<=4)
10	BRD-K00910650	-0.0509524	13905	Inactive (>4)
11	camptothecin	-0.210372	260	Active (<=4)
12	cantharidin	-0.0361167	6400	Active (<=4)
13	celecoxib	0.0466155	45500	Inactive (>4)
14	chlorambucil	-0.175067	39500	Inactive (>4)
15	cinnarizine	-0.0528962	10500	Inactive (>4)
16	ciprofloxacin	-0.0857064	89000	Inactive (>4)
17	cladribine	-0.133434	9440	Active (<=4)
18	colchicine	-0.00534906	15.6	Active (<=4)
19	crizotinib	0.0262138	101180	Inactive (>4)
20	cycloheximide	-0.0672377	12800	Inactive (>4)
21	cyclopamine	-0.173389	835322	Inactive (>4)
22	cytarabine	-0.178079	66	Active (<=4)
23	dactinomycin	-0.312566	6	Active (<=4)
24	daunorubicin	-0.270364	266.5	Active (<=4)
25	digitoxin	-0.0991072	4070	Active (<=4)
26	digoxin	-0.0752245	1400	Active (<=4)
27	docetaxel	-0.0256887	1.2	Active (<=4)
28	doxorubicin	-0.263191	231.2	Active (<=4)
29	ellipticine	-0.185896	14950	Inactive (>4)
30	emetine	-0.0204665	33	Active (<=4)
31	epoxycholesterol	-0.151842	37800	Inactive (>4)
32	erlotinib	-0.179506	171949	Inactive (>4)
33	etoposide	-0.210919	1920	Active (<=4)
34	fenofibrate	-0.0840516	13200	Inactive (>4)
35	fluorouracil	-0.0890678	6955	Active (<=4)
36	gefitinib	-0.110614	13365	Inactive (>4)
37	geldanamycin	-0.162847	3446	Active (<=4)
38	gemcitabine	-0.214826	10	Active (<=4)
39	genistein	-0.130196	34330	Inactive (>4)
40	hesperidin	0.229832	142000	Inactive (>4)
41	ibuprofen	-0.0028888	552000	Inactive (>4)
42	imatinib	-0.0137285	12530	Inactive (>4)
43	indirubin	-0.0329047	2200	Active (<=4)
44	irinotecan	-0.0729266	6895	Active (<=4)
45	isoliquiritigenin	-0.0203351	57000	Inactive (>4)
46	kenpaullone	-0.127339	23860	Inactive (>4)
47	lapatinib	-0.136344	4620	Active (<=4)
48	levofloxacin	-0.0532772	67000	Inactive (>4)
49	lovastatin	-0.141943	46800	Inactive (>4)
50	mefloquine	-0.0444822	7900	Active (<=4)
51	mepacrine	-0.125813	55000	Inactive (>4)
52	methoxsalen	-0.113067	700	Active (<=4)
53	MG-132	-0.0625624	414.5	Active (<=4)
54	mitomycin-c	-0.191933	99	Active (<=4)
55	mitoxantrone	-0.253244	19.6	Active (<=4)
56	MLN-8054	0.000877952	150	Active (<=4)
57	narciclasine	-0.0205101	90	Active (<=4)
58	neratinib	-0.1415	25461	Inactive (>4)
59	niclosamide	0.021468	3950	Active (<=4)
60	nobiletin	-0.001785	24000	Inactive (>4)
61	NPI-2358	-0.0724841	15	Active (<=4)
62	NVP-TAE684	-0.16163	4752	Active (<=4)
63	ofloxacin	0.0498817	67000	Inactive (>4)
64	olomoucine	0.020929	62500	Inactive (>4)
65	PD-173074	-0.0253198	270712	Inactive (>4)
66	PD-184352	-0.185585	131	Active (<=4)
67	PHA-665752	-0.0973427	121756	Inactive (>4)
68	podophyllotoxin	-0.0122107	29	Active (<=4)
69	primaquine	0.0445535	69700	Inactive (>4)
70	pterostilbene	-0.14322	23800	Inactive (>4)
71	resveratrol	-0.127975	45300	Inactive (>4)
72	rosiglitazone	-0.051725	45000	Inactive (>4)
73	saracatinib	-0.126615	55032	Inactive (>4)
74	sinensetin	-0.0837611	67000	Inactive (>4)
75	sirolimus	-0.120635	611220	Inactive (>4)
76	SN-38	-0.150967	27.3	Active (<=4)
77	sorafenib	-0.0366926	161444	Inactive (>4)
78	sunitinib	-0.084724	208345	Inactive (>4)
79	tamoxifen	-0.115627	38600	Inactive (>4)
80	tanespimycin	-0.204123	210	Active (<=4)
81	tangeritin	-0.0111599	77000	Inactive (>4)
82	tegafur	0.00171571	158000	Inactive (>4)
83	temozolomide	-0.0405944	595000	Inactive (>4)
84	tioguanine	-0.0176909	1240	Active (<=4)
85	topotecan	-0.18614	375	Active (<=4)
86	tozasertib	-0.0435909	22764	Inactive (>4)
87	tretinoin	-0.0598109	4300	Active (<=4)
88	triptolide	-0.313853	15.55	Active (<=4)
89	umbelliferone	-0.0416707	97000	Inactive (>4)
90	vatalanib	0.201759	22110	Inactive (>4)
91	vinblastine	-0.0553619	19.25	Active (<=4)
92	vinorelbine	0.0287168	11.9	Active (<=4)
93	vorinostat	-0.251236	3900	Active (<=4)

## Sheet: BRCA
	pert_iname	sRGES	standard_value	activity
1	3,3'-diindolylmethane	-0.0063637	5500	Active (<=4)
2	ABT-737	-0.209193	21260	Inactive (>4)
3	alpha-tocopherol	-0.125206	329000	Inactive (>4)
4	alvocidib	-0.434501	71.5	Active (<=4)
5	amonafide	-0.300065	3740	Active (<=4)
6	amsacrine	-0.290253	220	Active (<=4)
7	apigenin	-0.148148	95000	Inactive (>4)
8	APO-866	-0.0694502	680	Active (<=4)
9	azacitidine	-0.249142	6780	Active (<=4)
10	bicalutamide	-0.0736857	173	Active (<=4)
11	bisbenzimide	-0.185794	500	Active (<=4)
12	brazilin	-0.280342	21990	Inactive (>4)
13	BRD-K06765193	-0.284417	650	Active (<=4)
14	BRD-K52678950	-0.052886	17000	Inactive (>4)
15	caffeic-acid	-0.222521	26700	Inactive (>4)
16	caffeic-acid-phenethyl-ester	-0.178551	26700	Inactive (>4)
17	camptothecin	-0.45536	207	Active (<=4)
18	celecoxib	-0.18707	45500	Inactive (>4)
19	ceramide	-0.242855	45410	Inactive (>4)
20	chlorambucil	-0.212057	18400	Inactive (>4)
21	chloroquine	-0.080943	24050	Inactive (>4)
22	ciprofloxacin	-0.0634931	199000	Inactive (>4)
23	cladribine	-0.336663	2350	Active (<=4)
24	colchicine	-0.12251	13.2	Active (<=4)
25	crizotinib	-0.0897812	70463	Inactive (>4)
26	curcumin	-0.171537	49800	Inactive (>4)
27	cycloheximide	-0.218904	1500	Active (<=4)
28	cyclopamine	-0.12392	754005	Inactive (>4)
29	cytarabine	-0.278679	1030	Active (<=4)
30	dactinomycin	-0.29357	6	Active (<=4)
31	danusertib	-0.233008	80	Active (<=4)
32	daunorubicin	-0.330361	60	Active (<=4)
33	diethylstilbestrol	0.0443322	5000	Active (<=4)
34	digitoxigenin	-0.252164	507	Active (<=4)
35	digitoxin	-0.250174	20	Active (<=4)
36	digoxin	-0.241668	24.1	Active (<=4)
37	docetaxel	-0.095019	1	Active (<=4)
38	doxorubicin	-0.374771	300	Active (<=4)
39	ellipticine	-0.26303	1600	Active (<=4)
40	enoxacin	0.236698	193000	Inactive (>4)
41	entinostat	-0.38661	4300	Active (<=4)
42	epothilone-a	-0.163657	2.6	Active (<=4)
43	erlotinib	-0.281037	10781.5	Inactive (>4)
44	etoposide	-0.228585	2590	Active (<=4)
45	fenretinide	-0.207192	150	Active (<=4)
46	FK-866	0.0169721	680	Active (<=4)
47	flavokavain-b	-0.0399631	20000	Inactive (>4)
48	fluorouracil	-0.246252	9600	Active (<=4)
49	fulvestrant	-0.213306	9.245	Active (<=4)
50	GDC-0941	-0.288022	720	Active (<=4)
51	gefitinib	-0.209634	12050	Inactive (>4)
52	geldanamycin	-0.232158	237.5	Active (<=4)
53	gemcitabine	-0.362208	149	Active (<=4)
54	genistein	-0.1636	30550	Inactive (>4)
55	gossypol	-0.133059	12580	Inactive (>4)
56	GW-843682X	0.0418177	558	Active (<=4)
57	haloperidol	-0.163799	24900	Inactive (>4)
58	ibuprofen	-0.0298002	795000	Inactive (>4)
59	imatinib	-0.197724	17000	Inactive (>4)
60	imiquimod	0.0465378	145000	Inactive (>4)
61	indirubin	-0.162865	6700	Active (<=4)
62	irinotecan	-0.201814	17403	Inactive (>4)
63	lapatinib	-0.0539946	4350	Active (<=4)
64	levofloxacin	-0.031945	344500	Inactive (>4)
65	MAPP-D-erythro	-0.0106422	30000	Inactive (>4)
66	mefloquine	-0.231638	10600	Inactive (>4)
67	mercaptopurine	-0.128398	3000	Active (<=4)
68	MG-132	-0.350948	397	Active (<=4)
69	mitomycin-c	-0.247227	696.5	Active (<=4)
70	mitoxantrone	-0.37767	18	Active (<=4)
71	MLN-8054	-0.059982	670	Active (<=4)
72	narciclasine	-0.294001	45	Active (<=4)
73	neratinib	-0.127773	5913	Active (<=4)
74	norfloxacin	-0.0810494	238000	Inactive (>4)
75	novobiocin	0.0925189	478000	Inactive (>4)
76	NVP-TAE684	-0.273781	46782	Inactive (>4)
77	ofloxacin	0.0786736	344500	Inactive (>4)
78	olomoucine	0.0417661	132000	Inactive (>4)
79	osthol	0.093184	25800	Inactive (>4)
80	parthenolide	-0.14561	9400	Active (<=4)
81	PD-173074	-0.0763564	212789	Inactive (>4)
82	pelitinib	-0.153233	680	Active (<=4)
83	PHA-665752	-0.158171	124673	Inactive (>4)
84	PHA-793887	-0.437795	1284	Active (<=4)
85	PI-103	-0.192099	22400	Inactive (>4)
86	PIK-75	-0.36999	19	Active (<=4)
87	podophyllotoxin	-0.0226429	15	Active (<=4)
88	PQ-401	-0.266288	15000	Inactive (>4)
89	primaquine	-0.16447	17450	Inactive (>4)
90	PU-H71	-0.186818	58	Active (<=4)
91	quercetin	-0.0883876	24000	Inactive (>4)
92	raloxifene	-0.424108	0.8	Active (<=4)
93	resveratrol	-0.14848	87600	Inactive (>4)
94	roscovitine	-0.169661	12900	Inactive (>4)
95	saracatinib	-0.217539	51516	Inactive (>4)
96	sirolimus	-0.194923	109870	Inactive (>4)
97	SN-38	-0.39708	187	Active (<=4)
98	sorafenib	-0.192602	159941	Inactive (>4)
99	STOCK1S-03920	-0.187052	16390	Inactive (>4)
100	SU-11274	-0.0540672	6200	Active (<=4)
101	sunitinib	-0.101483	165273	Inactive (>4)
102	tamoxifen	-0.173567	1650	Active (<=4)
103	tanespimycin	-0.294027	58	Active (<=4)
104	temozolomide	-0.0400968	800000	Inactive (>4)
105	thiotepa	0.0499477	3230	Active (<=4)
106	topotecan	-0.406849	454	Active (<=4)
107	tozasertib	-0.0807558	51611.5	Inactive (>4)
108	tretinoin	-0.153558	200	Active (<=4)
109	trichostatin-a	-0.389076	60	Active (<=4)
110	triptolide	-0.289566	14.5	Active (<=4)
111	troglitazone	-0.0808421	35400	Inactive (>4)
112	vinblastine	-0.0541624	2.8	Active (<=4)
113	vinorelbine	0.00287783	8635	Active (<=4)
114	vorinostat	-0.366967	1500	Active (<=4)
115	ZM-447439	-0.210071	198	Active (<=4)

## Sheet: LIHC
	pert_iname	sRGES	standard_value	activity
1	amonafide	-0.355815	3930	Active (<=4)
2	amperozide	0.0136777	95000	Inactive (>4)
3	azithromycin	-0.0728923	203000	Inactive (>4)
4	bortezomib	-0.435439	25.2	Active (<=4)
5	bosutinib	0.0973	3910	Active (<=4)
6	brazilin	-0.37904	12030	Inactive (>4)
7	bufalin	-0.327519	640	Active (<=4)
8	camptothecin	-0.502942	165	Active (<=4)
9	cantharidin	-0.0876738	11000	Inactive (>4)
10	celecoxib	0.0122873	95500	Inactive (>4)
11	chloroquine	0.0146111	30000	Inactive (>4)
12	colchicine	-0.189279	975	Active (<=4)
13	crizotinib	0.0403257	18094	Inactive (>4)
14	curcumin	-0.177468	87500	Inactive (>4)
15	cycloheximide	-0.355648	2500	Active (<=4)
16	cyclopamine	-0.179179	355704	Inactive (>4)
17	cytarabine	-0.302474	13215	Inactive (>4)
18	dactinomycin	-0.320123	10	Active (<=4)
19	daunorubicin	-0.360493	700	Active (<=4)
20	dictamnine	0.331665	55200	Inactive (>4)
21	digitoxigenin	-0.312273	18000000	Inactive (>4)
22	doxorubicin	-0.369695	500	Active (<=4)
23	entinostat	-0.344043	30060.5	Inactive (>4)
24	erlotinib	-0.205056	4020	Active (<=4)
25	etoposide	-0.332702	4900	Active (<=4)
26	fluorouracil	-0.308812	28375	Inactive (>4)
27	geldanamycin	-0.145137	260	Active (<=4)
28	honokiol	-0.0825345	16500	Inactive (>4)
29	lansoprazole	-0.00780326	221000	Inactive (>4)
30	lapatinib	0.0619694	6270	Active (<=4)
31	mercaptopurine	-0.183322	8000	Active (<=4)
32	MG-132	-0.372569	324	Active (<=4)
33	mitomycin-c	-0.328639	2835	Active (<=4)
34	neratinib	-0.153667	1482	Active (<=4)
35	NVP-TAE684	-0.155629	1554	Active (<=4)
36	PD-173074	-0.0223367	256211	Inactive (>4)
37	PHA-665752	-0.109865	188349	Inactive (>4)
38	podophyllotoxin	-0.232192	500	Active (<=4)
39	pyrimethamine	-0.284769	30000	Inactive (>4)
40	resveratrol	-0.0895477	64800	Inactive (>4)
41	ryuvidine	-0.487871	1.21	Active (<=4)
42	saracatinib	-0.0408323	150671	Inactive (>4)
43	sirolimus	-0.178316	222983	Inactive (>4)
44	sorafenib	-0.191462	7072	Active (<=4)
45	sulfamethoxazole	-0.0120059	2622000	Inactive (>4)
46	sulfathiazole	0.175554	4161000	Inactive (>4)
47	sunitinib	-0.0689359	15648	Inactive (>4)
48	tamoxifen	-0.156891	23400	Inactive (>4)
49	topotecan	-0.445029	830	Active (<=4)
50	tozasertib	0.0673809	59317	Inactive (>4)
51	vinblastine	-0.236016	0.26	Active (<=4)
52	vorinostat	-0.317132	1660	Active (<=4)
53	zolantidine	-0.030658	76000	Inactive (>4)
