# Supplementary material for: Reversal of cancer gene expression correlates with drug efficacy and reveals therapeutic targets
Source: Nat Commun. 2017 Jul 12;8:16022. doi: 10.1038/ncomms16022 (PMC5510182; doi:10.1038/ncomms16022)
Supplement: Supplementary Data 6 [file ncomms16022-s7.xlsx]

## Sheet: lincs_cancer_sRGES.csv
Supplementary Data 6: Drug predictions for LIHC. The drug hits selected for validation were highlighted.
	pert_iname	mean	n	median	sd	sRGES
6139	BRD-K66383562	-0.803758	7	-0.79543	0.229532	-0.803758
1451	BRD-K09701578	-0.699228	8	-0.720867	0.202749	-0.699228
4927	BRD-K51674646	-0.697368	5	-0.688829	0.0866524	-0.697368
5209	BRD-K55082668	-0.694229	8	-0.682132	0.182729	-0.694229
8293	BRD-K91868345	-0.673868	1	-0.673868	NA	-0.673868
429	BRD-A14014306	-0.671535	7	-0.682082	0.15947	-0.671535
4459	BRD-K46088987	-0.670918	8	-0.63907	0.226322	-0.670918
5279	BRD-K55851396	-0.65833	9	-0.782833	0.3579	-0.65833
8263	BRD-K91617567	-0.645079	1	-0.645079	NA	-0.645079
1253	BRD-K07339740	-0.644128	8	-0.635303	0.238893	-0.644128
6249	BRD-K67774729	-0.629244	9	-0.680474	0.277549	-0.629244
4626	BRD-K47977047	-0.628946	8	-0.659484	0.325386	-0.628946
11255	SA-1973507	-0.626451	14	-0.591544	0.253744	-0.626451
7417	BRD-K81164606	-0.609942	9	-0.515966	0.248942	-0.609942
6597	BRD-K71701252	-0.605258	8	-0.644135	0.264426	-0.605258
11477	skimmianine	-0.602967	1	-0.602967	NA	-0.602967
11797	tyrphostin-A9	-0.587185	19	-0.613633	0.214309	-0.587185
4767	BRD-K49791723	-0.581608	1	-0.581608	NA	-0.581608
5994	BRD-K64754843	-0.577572	1	-0.577572	NA	-0.577572
10281	malonoben	-0.577393	19	-0.574389	0.178376	-0.577393
976	BRD-K03652504	-0.573964	11	-0.577632	0.239299	-0.573964
4590	BRD-K47533918	-0.565299	10	-0.662438	0.350211	-0.565299
9154	CGK-733	-0.56283	14	-0.520547	0.194803	-0.56283
8711	BRD-K96747266	-0.562548	1	-0.562548	NA	-0.562548
3574	BRD-K35860134	-0.560806	7	-0.613359	0.173883	-0.560806
2545	BRD-K23319301	-0.554795	10	-0.554613	0.0882422	-0.554795
5160	BRD-K54546524	-0.552484	1	-0.552484	NA	-0.552484
11339	SA-85148	-0.547743	1	-0.547743	NA	-0.547743
11256	SA-1973509	-0.546732	10	-0.673659	0.436733	-0.546732
41	A-23187	-0.545518	14	-0.59293	0.267031	-0.545518
6820	BRD-K74228917	-0.544464	5	-0.609043	0.268527	-0.544464
3329	BRD-K32581454	-0.542986	13	-0.640502	0.372656	-0.542986
8093	BRD-K89205986	-0.538945	4	-0.54162	0.0844838	-0.538945
6946	BRD-K75627148	-0.538409	7	-0.563895	0.226647	-0.538409
7880	BRD-K86846131	-0.536791	1	-0.536791	NA	-0.536791
3016	BRD-K28934562	-0.53037	10	-0.529106	0.0535333	-0.53037
8995	BRD-M58317392	-0.529045	1	-0.529045	NA	-0.529045
1622	BRD-K12126940	-0.527896	1	-0.527896	NA	-0.527896
1296	BRD-K07689498	-0.526479	1	-0.526479	NA	-0.526479
3080	BRD-K29745382	-0.519878	1	-0.519878	NA	-0.519878
2016	BRD-K16956545	-0.518447	7	-0.773605	0.460953	-0.518447
3608	BRD-K36192494	-0.518415	2	-0.518415	0.0860161	-0.518415
3120	BRD-K30296979	-0.516945	1	-0.516945	NA	-0.516945
8932	BRD-K99582188	-0.515803	6	-0.483247	0.150879	-0.515803
11971	YL-55	-0.515079	1	-0.515079	NA	-0.515079
7859	BRD-K86638751	-0.514835	1	-0.514835	NA	-0.514835
7709	BRD-K84787606	-0.513616	1	-0.513616	NA	-0.513616
6458	BRD-K70337365	-0.511429	1	-0.511429	NA	-0.511429
7178	BRD-K78385490	-0.510714	10	-0.495046	0.133909	-0.510714
9010	BRD-M91342002	-0.50966	1	-0.50966	NA	-0.50966
11908	VU-0418946-1	-0.508733	18	-0.498381	0.112492	-0.508733
6191	BRD-K67035256	-0.506622	1	-0.506622	NA	-0.506622
9082	camptothecin	-0.502146	47	-0.511589	0.136727	-0.502146
2177	BRD-K18982118	-0.501682	1	-0.501682	NA	-0.501682
4265	BRD-K43862194	-0.500451	1	-0.500451	NA	-0.500451
2527	BRD-K23050218	-0.499809	1	-0.499809	NA	-0.499809
2353	BRD-K20792495	-0.499372	1	-0.499372	NA	-0.499372
3012	BRD-K28916077	-0.498205	7	-0.524047	0.150917	-0.498205
2258	BRD-K19821569	-0.49766	1	-0.49766	NA	-0.49766
11677	thonzonium	-0.497366	1	-0.497366	NA	-0.497366
8291	BRD-K91850687	-0.496884	1	-0.496884	NA	-0.496884
8066	BRD-K88908047	-0.496523	1	-0.496523	NA	-0.496523
8264	BRD-K91633589	-0.495659	1	-0.495659	NA	-0.495659
2391	BRD-K21232697	-0.494755	1	-0.494755	NA	-0.494755
4428	BRD-K45690206	-0.493169	1	-0.493169	NA	-0.493169
11254	SA-1973497	-0.492831	14	-0.489535	0.259335	-0.492831
582	BRD-A75558199	-0.492621	2	-0.492621	0.287303	-0.492621
5021	BRD-K52785744	-0.492538	9	-0.470987	0.317592	-0.492538
6340	BRD-K68866125	-0.492163	8	-0.473271	0.273037	-0.492163
2269	BRD-K19876534	-0.491739	9	-0.582822	0.186239	-0.491739
6750	BRD-K73453061	-0.490717	2	-0.490717	0.0100023	-0.490717
11150	SA-1459234	-0.489798	5	-0.499328	0.066741	-0.489798
7943	BRD-K87492806	-0.489641	1	-0.489641	NA	-0.489641
10608	NSC-663284	-0.48928	13	-0.507709	0.195368	-0.48928
11552	strophanthidin	-0.489188	18	-0.481841	0.183511	-0.489188
3721	BRD-K37357652	-0.489064	1	-0.489064	NA	-0.489064
12008	ZK-93423	-0.489034	11	-0.478654	0.230511	-0.489034
5341	BRD-K56647759	-0.488154	1	-0.488154	NA	-0.488154
6766	BRD-K73627655	-0.487572	1	-0.487572	NA	-0.487572
2609	BRD-K24031526	-0.487559	1	-0.487559	NA	-0.487559
5366	BRD-K57009782	-0.487521	1	-0.487521	NA	-0.487521
1900	BRD-K15535200	-0.487488	1	-0.487488	NA	-0.487488
11077	ryuvidine	-0.487195	15	-0.427166	0.153652	-0.487195
6725	BRD-K73205140	-0.48676	1	-0.48676	NA	-0.48676
6847	BRD-K74548617	-0.485872	6	-0.54943	0.367615	-0.485872
11909	VU-0418947-2	-0.485208	11	-0.48194	0.134501	-0.485208
4340	BRD-K44732214	-0.484945	9	-0.497471	0.0808772	-0.484945
11285	SA-419090	-0.484811	2	-0.484811	0.00408104	-0.484811
468	BRD-A32214171	-0.484628	3	-0.479294	0.241901	-0.484628
8350	BRD-K92627732	-0.484004	1	-0.484004	NA	-0.484004
10150	KUC111774N	-0.483833	36	-0.475722	0.226169	-0.483833
7122	BRD-K77681376	-0.483654	8	-0.489523	0.0880471	-0.483654
2273	BRD-K19898724	-0.483472	1	-0.483472	NA	-0.483472
8318	BRD-K92158425	-0.482773	8	-0.466924	0.0955705	-0.482773
8861	BRD-K98824517	-0.482609	9	-0.459534	0.127712	-0.482609
11907	VU-0418939-2	-0.482407	11	-0.441718	0.135977	-0.482407
6214	BRD-K67365258	-0.480455	1	-0.480455	NA	-0.480455
167	anisomycin	-0.480278	12	-0.496038	0.0810164	-0.480278
1362	BRD-K08448573	-0.480272	10	-0.438958	0.115986	-0.480272
2743	BRD-K25473383	-0.47966	2	-0.47966	0.0805192	-0.47966
4886	BRD-K51218228	-0.479461	1	-0.479461	NA	-0.479461
2232	BRD-K19593188	-0.479128	2	-0.479128	0.0178796	-0.479128
1222	BRD-K06912584	-0.478679	1	-0.478679	NA	-0.478679
7528	BRD-K82483257	-0.478645	1	-0.478645	NA	-0.478645
6707	BRD-K73008154	-0.478552	10	-0.57105	0.197177	-0.478552
347	bithionol	-0.47792	9	-0.501943	0.139028	-0.47792
1831	BRD-K14704318	-0.477803	1	-0.477803	NA	-0.477803
490	BRD-A40431293	-0.477598	7	-0.454986	0.0571339	-0.477598
1559	BRD-K11194815	-0.477545	1	-0.477545	NA	-0.477545
5761	BRD-K62014585	-0.477376	1	-0.477376	NA	-0.477376
4031	BRD-K41172353	-0.476581	8	-0.484622	0.204957	-0.476581
1252	BRD-K07298554	-0.476567	1	-0.476567	NA	-0.476567
5538	BRD-K59261663	-0.47529	1	-0.47529	NA	-0.47529
9385	DH-97	-0.474868	1	-0.474868	NA	-0.474868
6359	BRD-K69178842	-0.47444	1	-0.47444	NA	-0.47444
5547	BRD-K59423635	-0.473192	1	-0.473192	NA	-0.473192
4073	BRD-K41641829	-0.473155	1	-0.473155	NA	-0.473155
5103	BRD-K53780220	-0.472299	7	-0.44476	0.0933083	-0.472299
7469	BRD-K81795824	-0.472055	9	-0.493538	0.0849526	-0.472055
5889	BRD-K63431240	-0.472046	1	-0.472046	NA	-0.472046
9011	BRD-M91803535	-0.471164	1	-0.471164	NA	-0.471164
169	anthothecol	-0.471098	7	-0.363845	0.229778	-0.471098
7952	BRD-K87643614	-0.470887	1	-0.470887	NA	-0.470887
3966	BRD-K40349140	-0.470871	1	-0.470871	NA	-0.470871
3970	BRD-K40383467	-0.47045	1	-0.47045	NA	-0.47045
11626	teniposide	-0.470419	80	-0.524087	0.188855	-0.470419
9904	I-070759	-0.470026	9	-0.500952	0.130416	-0.470026
3829	BRD-K38634661	-0.469474	4	-0.433724	0.117202	-0.469474
5384	BRD-K57179401	-0.469447	1	-0.469447	NA	-0.469447
9264	COL-3	-0.468673	48	-0.501727	0.161847	-0.468673
8684	BRD-K96535153	-0.467721	4	-0.467721	0	-0.467721
6712	BRD-K73080020	-0.466507	1	-0.466507	NA	-0.466507
2957	BRD-K28208028	-0.465708	1	-0.465708	NA	-0.465708
11478	SN-38	-0.464187	71	-0.498557	0.151657	-0.464187
4291	BRD-K44242139	-0.464126	9	-0.504079	0.157611	-0.464126
7236	BRD-K78961368	-0.463407	1	-0.463407	NA	-0.463407
9147	cercosporin	-0.463149	12	-0.477113	0.0987264	-0.463149
11976	YM-155	-0.462976	49	-0.490747	0.171001	-0.462976
3764	BRD-K37795473	-0.462749	1	-0.462749	NA	-0.462749
9255	closantel	-0.462178	1	-0.462178	NA	-0.462178
3952	BRD-K40175949	-0.462168	3	-0.297928	0.333432	-0.462168
8019	BRD-K88402291	-0.462059	1	-0.462059	NA	-0.462059
8255	BRD-K91491104	-0.461297	1	-0.461297	NA	-0.461297
9458	doconexent	-0.460833	1	-0.460833	NA	-0.460833
6649	BRD-K72354054	-0.460079	2	-0.460079	0.0972198	-0.460079
11242	SA-1938867	-0.459652	1	-0.459652	NA	-0.459652
11888	VU-0410183-2	-0.459175	18	-0.506405	0.182012	-0.459175
10158	L-655240	-0.45913	1	-0.45913	NA	-0.45913
1905	BRD-K15634164	-0.459015	1	-0.459015	NA	-0.459015
11209	SA-1921085	-0.458765	5	-0.465688	0.102964	-0.458765
813	BRD-K01624114	-0.458694	1	-0.458694	NA	-0.458694
6613	BRD-K71855503	-0.458642	1	-0.458642	NA	-0.458642
2675	BRD-K24736231	-0.458639	2	-0.458639	0.0848715	-0.458639
7257	BRD-K79222491	-0.458519	9	-0.446278	0.0899168	-0.458519
8615	BRD-K95716640	-0.458358	1	-0.458358	NA	-0.458358
6326	BRD-K68730107	-0.458266	1	-0.458266	NA	-0.458266
7780	BRD-K85642378	-0.458154	1	-0.458154	NA	-0.458154
4037	BRD-K41220170	-0.457843	1	-0.457843	NA	-0.457843
3639	BRD-K36591038	-0.457677	1	-0.457677	NA	-0.457677
10437	monensin	-0.457312	1	-0.457312	NA	-0.457312
8039	BRD-K88647644	-0.456487	1	-0.456487	NA	-0.456487
5400	BRD-K57337567	-0.456078	1	-0.456078	NA	-0.456078
11169	SA-1462678	-0.456067	2	-0.456067	0.18362	-0.456067
4753	BRD-K49623506	-0.455843	1	-0.455843	NA	-0.455843
10018	JFD02227	-0.45558	1	-0.45558	NA	-0.45558
9486	DY-44	-0.455412	2	-0.455412	0.139402	-0.455412
3095	BRD-K29946624	-0.455203	1	-0.455203	NA	-0.455203
8775	BRD-K97749477	-0.454848	1	-0.454848	NA	-0.454848
11159	SA-1459854	-0.454805	3	-0.396987	0.103213	-0.454805
841	BRD-K02025760	-0.454755	3	-0.425191	0.137625	-0.454755
4798	BRD-K50176356	-0.454512	1	-0.454512	NA	-0.454512
9637	FCCP	-0.454491	25	-0.479672	0.234527	-0.454491
9919	ichthynone	-0.454327	10	-0.43956	0.268493	-0.454327
4963	BRD-K52012504	-0.454147	1	-0.454147	NA	-0.454147
1957	BRD-K16306049	-0.453981	1	-0.453981	NA	-0.453981
2300	BRD-K20109053	-0.453613	8	-0.493821	0.166642	-0.453613
10030	JTC-801	-0.453572	4	-0.446738	0.0893355	-0.453572
7833	BRD-K86336638	-0.453472	6	-0.480137	0.420643	-0.453472
5064	BRD-K53321531	-0.453178	2	-0.453178	0.0118473	-0.453178
4781	BRD-K49956785	-0.452384	1	-0.452384	NA	-0.452384
810	BRD-K01614657	-0.452094	8	-0.460322	0.0895206	-0.452094
6581	BRD-K71555338	-0.451522	2	-0.451522	0.151207	-0.451522
4505	BRD-K46594703	-0.451434	1	-0.451434	NA	-0.451434
6789	BRD-K73939795	-0.450807	1	-0.450807	NA	-0.450807
2974	BRD-K28451547	-0.450719	1	-0.450719	NA	-0.450719
8161	BRD-K90064059	-0.450473	1	-0.450473	NA	-0.450473
6721	BRD-K73146135	-0.450442	1	-0.450442	NA	-0.450442
2522	BRD-K23018071	-0.450359	2	-0.450359	0.157465	-0.450359
3603	BRD-K36134449	-0.449864	1	-0.449864	NA	-0.449864
6099	BRD-K65920478	-0.449429	1	-0.449429	NA	-0.449429
73	AG-592	-0.449367	10	-0.469713	0.12581	-0.449367
1337	BRD-K08138210	-0.449069	1	-0.449069	NA	-0.449069
8729	BRD-K97029281	-0.448674	1	-0.448674	NA	-0.448674
8429	BRD-K93406741	-0.448627	1	-0.448627	NA	-0.448627
5788	BRD-K62358627	-0.448577	2	-0.448577	0.0175356	-0.448577
10687	panobinostat	-0.448481	51	-0.50319	0.155939	-0.448481
5747	BRD-K61873274	-0.448458	1	-0.448458	NA	-0.448458
3253	BRD-K31706415	-0.448135	10	-0.424501	0.123205	-0.448135
8517	BRD-K94597513	-0.446935	1	-0.446935	NA	-0.446935
7476	BRD-K81826010	-0.446305	8	-0.479675	0.324544	-0.446305
6203	BRD-K67215210	-0.445426	2	-0.445426	0.116015	-0.445426
1454	BRD-K09729851	-0.445369	1	-0.445369	NA	-0.445369
10073	KM-03949SC	-0.445034	8	-0.43081	0.123943	-0.445034
2622	BRD-K24133356	-0.444982	1	-0.444982	NA	-0.444982
10001	ivermectin	-0.444874	12	-0.459006	0.0801893	-0.444874
10026	JNJ-7706621	-0.444854	9	-0.430702	0.0781165	-0.444854
2319	BRD-K20255967	-0.444792	1	-0.444792	NA	-0.444792
5899	BRD-K63532493	-0.444164	1	-0.444164	NA	-0.444164
4390	BRD-K45231869	-0.44384	1	-0.44384	NA	-0.44384
11717	topotecan	-0.44378	18	-0.464754	0.0700815	-0.44378
6222	BRD-K67485291	-0.443407	1	-0.443407	NA	-0.443407
11787	tunicamycin	-0.443274	9	-0.465601	0.110002	-0.443274
5340	BRD-K56646986	-0.442831	1	-0.442831	NA	-0.442831
4871	BRD-K51052187	-0.44282	1	-0.44282	NA	-0.44282
11906	VU-0418934-2	-0.442626	11	-0.423388	0.123269	-0.442626
1106	BRD-K05496005	-0.442512	1	-0.442512	NA	-0.442512
3107	BRD-K30098855	-0.442283	1	-0.442283	NA	-0.442283
8472	BRD-K94034047	-0.442207	1	-0.442207	NA	-0.442207
5117	BRD-K53923665	-0.44207	1	-0.44207	NA	-0.44207
173	apicidin	-0.441724	27	-0.471415	0.166806	-0.441724
4641	BRD-K48150994	-0.441698	1	-0.441698	NA	-0.441698
6673	BRD-K72561299	-0.441607	2	-0.441607	0.0596525	-0.441607
3822	BRD-K38596298	-0.441603	1	-0.441603	NA	-0.441603
9118	CCCP	-0.441534	10	-0.424818	0.0701849	-0.441534
4227	BRD-K43524201	-0.441283	1	-0.441283	NA	-0.441283
6473	BRD-K70551857	-0.440934	1	-0.440934	NA	-0.440934
11905	VU-0418933-1	-0.440835	10	-0.443611	0.125178	-0.440835
10415	mitoxantrone	-0.440547	68	-0.440423	0.187311	-0.440547
3258	BRD-K31774852	-0.44046	1	-0.44046	NA	-0.44046
8528	BRD-K94708051	-0.440398	1	-0.440398	NA	-0.440398
3101	BRD-K30025108	-0.440289	1	-0.440289	NA	-0.440289
6428	BRD-K69947829	-0.439534	1	-0.439534	NA	-0.439534
8364	BRD-K92789454	-0.43927	1	-0.43927	NA	-0.43927
4209	BRD-K43325273	-0.438988	1	-0.438988	NA	-0.438988
1945	BRD-K16128171	-0.43886	3	-0.426655	0.0283213	-0.43886
9840	haloprogin	-0.438855	3	-0.448077	0.0272938	-0.438855
944	BRD-K03313681	-0.43861	1	-0.43861	NA	-0.43861
6716	BRD-K73104592	-0.438488	1	-0.438488	NA	-0.438488
4355	BRD-K44878051	-0.438428	1	-0.438428	NA	-0.438428
1715	BRD-K13308287	-0.438405	1	-0.438405	NA	-0.438405
5081	BRD-K53488735	-0.438327	1	-0.438327	NA	-0.438327
5273	BRD-K55806039	-0.437455	1	-0.437455	NA	-0.437455
1539	BRD-K10846167	-0.437383	7	-0.421789	0.0957009	-0.437383
3459	BRD-K34327142	-0.436805	1	-0.436805	NA	-0.436805
11883	VU-0402605	-0.436684	2	-0.436684	0.506362	-0.436684
714	BRD-K00575273	-0.436178	1	-0.436178	NA	-0.436178
5346	BRD-K56704970	-0.435479	1	-0.435479	NA	-0.435479
6742	BRD-K73388067	-0.435332	1	-0.435332	NA	-0.435332
7599	BRD-K83507699	-0.435157	1	-0.435157	NA	-0.435157
6912	BRD-K75252623	-0.435068	1	-0.435068	NA	-0.435068
2554	BRD-K23410901	-0.43484	1	-0.43484	NA	-0.43484
5886	BRD-K63423329	-0.434704	8	-0.432933	0.105355	-0.434704
381	bortezomib	-0.434596	75	-0.463018	0.127477	-0.434596
11277	SA-3676	-0.434361	7	-0.449739	0.163011	-0.434361
6335	BRD-K68836298	-0.434233	2	-0.434233	0.0758737	-0.434233
5791	BRD-K62374815	-0.434143	1	-0.434143	NA	-0.434143
4218	BRD-K43438744	-0.433952	1	-0.433952	NA	-0.433952
830	BRD-K01896723	-0.433767	9	-0.44895	0.0822561	-0.433767
7080	BRD-K77007746	-0.433728	1	-0.433728	NA	-0.433728
11295	SA-424380	-0.433631	2	-0.433631	0.0295556	-0.433631
2646	BRD-K24390300	-0.433542	1	-0.433542	NA	-0.433542
4836	BRD-K50659736	-0.433439	1	-0.433439	NA	-0.433439
3519	BRD-K35090513	-0.433423	1	-0.433423	NA	-0.433423
5509	BRD-K58879212	-0.4329	1	-0.4329	NA	-0.4329
6908	BRD-K75155876	-0.43288	1	-0.43288	NA	-0.43288
6570	BRD-K71427192	-0.432856	1	-0.432856	NA	-0.432856
3924	BRD-K39844985	-0.432848	1	-0.432848	NA	-0.432848
4797	BRD-K50174388	-0.432706	1	-0.432706	NA	-0.432706
10773	phorbol-myristate-acetate	-0.432571	25	-0.456997	0.234889	-0.432571
5119	BRD-K53932786	-0.432245	10	-0.477064	0.142171	-0.432245
9005	BRD-M79326715	-0.431831	1	-0.431831	NA	-0.431831
11022	RJC-00245SC	-0.431731	9	-0.381097	0.176682	-0.431731
2147	BRD-K18710049	-0.431455	8	-0.565345	0.397666	-0.431455
1464	BRD-K09880340	-0.431398	1	-0.431398	NA	-0.431398
5691	BRD-K61113746	-0.430998	1	-0.430998	NA	-0.430998
3188	BRD-K30941218	-0.43076	1	-0.43076	NA	-0.43076
4108	BRD-K42083897	-0.430609	1	-0.430609	NA	-0.430609
8850	BRD-K98668154	-0.43051	1	-0.43051	NA	-0.43051
9062	BVT-948	-0.430503	9	-0.492817	0.118402	-0.430503
3318	BRD-K32407455	-0.430497	1	-0.430497	NA	-0.430497
3715	BRD-K37316675	-0.430422	1	-0.430422	NA	-0.430422
9873	homoharringtonine	-0.429886	52	-0.444575	0.187203	-0.429886
5210	BRD-K55106539	-0.429795	1	-0.429795	NA	-0.429795
7159	BRD-K78099132	-0.429658	1	-0.429658	NA	-0.429658
150	amsacrine	-0.429389	15	-0.398933	0.155346	-0.429389
10931	pyrvinium-pamoate	-0.429224	55	-0.428458	0.122292	-0.429224
8113	BRD-K89432015	-0.429192	1	-0.429192	NA	-0.429192
1365	BRD-K08463963	-0.429096	4	-0.330793	0.254284	-0.429096
3973	BRD-K40425733	-0.428873	1	-0.428873	NA	-0.428873
4537	BRD-K46959535	-0.428777	1	-0.428777	NA	-0.428777
10007	JAK3-inhibitor-VI	-0.428771	11	-0.429186	0.104713	-0.428771
5595	BRD-K60019754	-0.428722	1	-0.428722	NA	-0.428722
1159	BRD-K06163572	-0.428578	1	-0.428578	NA	-0.428578
10930	pyrvinium	-0.428544	3	-0.383855	0.0969698	-0.428544
2901	BRD-K27647724	-0.428146	1	-0.428146	NA	-0.428146
4718	BRD-K49092745	-0.427953	2	-0.427953	0.0809344	-0.427953
3999	BRD-K40695780	-0.427831	1	-0.427831	NA	-0.427831
6862	BRD-K74690444	-0.42773	4	-0.381846	0.141303	-0.42773
313	betaescin	-0.427674	3	-0.455655	0.0734635	-0.427674
1179	BRD-K06405410	-0.427589	9	-0.391918	0.105908	-0.427589
11950	XL-147	-0.427248	10	-0.404436	0.139889	-0.427248
4492	BRD-K46446437	-0.42699	1	-0.42699	NA	-0.42699
684	BRD-K00317040	-0.426923	1	-0.426923	NA	-0.426923
2029	BRD-K17157581	-0.426876	1	-0.426876	NA	-0.426876
4901	BRD-K51388814	-0.42669	1	-0.42669	NA	-0.42669
6780	BRD-K73825454	-0.426079	1	-0.426079	NA	-0.426079
2922	BRD-K27824357	-0.425988	2	-0.425988	0.0169361	-0.425988
8971	BRD-M04224464	-0.42551	1	-0.42551	NA	-0.42551
5089	BRD-K53601225	-0.424889	2	-0.424889	0.00770089	-0.424889
7187	BRD-K78483792	-0.42455	1	-0.42455	NA	-0.42455
10481	MW-STK33-23	-0.424532	9	-0.390915	0.104165	-0.424532
1300	BRD-K07790303	-0.424524	1	-0.424524	NA	-0.424524
2439	BRD-K21987633	-0.424454	1	-0.424454	NA	-0.424454
943	BRD-K03289154	-0.424173	2	-0.424173	0.0433963	-0.424173
3819	BRD-K38588505	-0.424134	1	-0.424134	NA	-0.424134
6037	BRD-K65200617	-0.424114	5	-0.420438	0.0323328	-0.424114
5737	BRD-K61717269	-0.424066	9	-0.415617	0.118923	-0.424066
4299	BRD-K44341698	-0.423922	1	-0.423922	NA	-0.423922
5122	BRD-K53949821	-0.423885	1	-0.423885	NA	-0.423885
2332	BRD-K20433775	-0.423516	1	-0.423516	NA	-0.423516
8415	BRD-K93229693	-0.423509	2	-0.423509	0.238537	-0.423509
5483	BRD-K58560613	-0.423371	1	-0.423371	NA	-0.423371
3508	BRD-K34968258	-0.423241	4	-0.336475	0.18075	-0.423241
4238	BRD-K43604368	-0.423049	1	-0.423049	NA	-0.423049
11144	SA-1459167	-0.422857	4	-0.467457	0.184725	-0.422857
7560	BRD-K82906409	-0.422417	1	-0.422417	NA	-0.422417
4730	BRD-K49294047	-0.422264	1	-0.422264	NA	-0.422264
4570	BRD-K47261397	-0.422171	2	-0.422171	0.0825513	-0.422171
11269	SA-247508	-0.42211	4	-0.458091	0.0993563	-0.42211
3962	BRD-K40321450	-0.421991	1	-0.421991	NA	-0.421991
9924	idarubicin	-0.421962	80	-0.43672	0.192815	-0.421962
8593	BRD-K95521279	-0.421708	1	-0.421708	NA	-0.421708
6572	BRD-K71452159	-0.42168	1	-0.42168	NA	-0.42168
11668	thiomersal	-0.421543	2	-0.421543	0.0365998	-0.421543
11854	verrucarin-a	-0.421502	8	-0.429666	0.119689	-0.421502
1903	BRD-K15619703	-0.421441	1	-0.421441	NA	-0.421441
5411	BRD-K57487331	-0.421347	1	-0.421347	NA	-0.421347
7381	BRD-K80786583	-0.421319	10	-0.430312	0.160837	-0.421319
5261	BRD-K55681368	-0.420981	1	-0.420981	NA	-0.420981
1720	BRD-K13417398	-0.420784	1	-0.420784	NA	-0.420784
8716	BRD-K96797558	-0.420707	1	-0.420707	NA	-0.420707
4158	BRD-K42677417	-0.420574	3	-0.432491	0.0734609	-0.420574
6972	BRD-K75906982	-0.420399	1	-0.420399	NA	-0.420399
7020	BRD-K76379937	-0.420384	1	-0.420384	NA	-0.420384
10663	oxetane	-0.420059	28	-0.385959	0.134709	-0.420059
509	BRD-A47816767	-0.41969	11	-0.39755	0.122126	-0.41969
2120	BRD-K18323006	-0.41954	1	-0.41954	NA	-0.41954
10917	puromycin	-0.419453	21	-0.405768	0.125125	-0.419453
838	BRD-K02004525	-0.419397	1	-0.419397	NA	-0.419397
4117	BRD-K42241928	-0.41926	1	-0.41926	NA	-0.41926
8001	BRD-K88269272	-0.419233	2	-0.419233	0.0246481	-0.419233
5228	BRD-K55231301	-0.419102	1	-0.419102	NA	-0.419102
5121	BRD-K53946803	-0.419065	1	-0.419065	NA	-0.419065
11240	SA-1938820	-0.418793	4	-0.448315	0.146242	-0.418793
1923	BRD-K15916856	-0.41879	1	-0.41879	NA	-0.41879
1238	BRD-K07064094	-0.418609	1	-0.418609	NA	-0.418609
11493	spiramide	-0.418559	10	-0.583426	0.453014	-0.418559
6328	BRD-K68735643	-0.418471	1	-0.418471	NA	-0.418471
10667	oxindole-I	-0.418471	6	-0.332191	0.203657	-0.418471
5849	BRD-K63000292	-0.418353	6	-0.456298	0.126907	-0.418353
4060	BRD-K41430135	-0.418252	2	-0.418252	0.0502748	-0.418252
6953	BRD-K75717096	-0.418229	1	-0.418229	NA	-0.418229
9165	CGP-71683	-0.417955	9	-0.41774	0.103433	-0.417955
9121	CD-437	-0.417842	62	-0.427233	0.176211	-0.417842
5727	BRD-K61553312	-0.417667	1	-0.417667	NA	-0.417667
8659	BRD-K96194602	-0.417601	3	-0.408948	0.0337953	-0.417601
7352	BRD-K80408402	-0.417551	2	-0.417551	0.115966	-0.417551
1039	BRD-K04588345	-0.417475	1	-0.417475	NA	-0.417475
7321	BRD-K80045183	-0.41746	10	-0.479212	0.399454	-0.41746
4484	BRD-K46373821	-0.417234	1	-0.417234	NA	-0.417234
8224	BRD-K91034707	-0.417195	4	-0.419302	0.121453	-0.417195
5783	BRD-K62300190	-0.416787	2	-0.416787	0.0790826	-0.416787
6688	BRD-K72798501	-0.416699	1	-0.416699	NA	-0.416699
3093	BRD-K29943481	-0.416639	1	-0.416639	NA	-0.416639
1329	BRD-K08058167	-0.416531	4	-0.416531	0	-0.416531
11092	SA-103150	-0.415922	3	-0.462114	0.143707	-0.415922
11090	SA-103021	-0.415866	2	-0.415866	0.0804793	-0.415866
2530	BRD-K23077259	-0.415629	1	-0.415629	NA	-0.415629
2969	BRD-K28366633	-0.415615	11	-0.45002	0.112814	-0.415615
5113	BRD-K53914164	-0.415581	2	-0.415581	0.0986498	-0.415581
6811	BRD-K74162965	-0.414951	2	-0.414951	0.0858251	-0.414951
6083	BRD-K65735929	-0.414907	1	-0.414907	NA	-0.414907
10129	KU-C104337	-0.414787	10	-0.394776	0.116192	-0.414787
1383	BRD-K08750028	-0.414778	1	-0.414778	NA	-0.414778
7176	BRD-K78380066	-0.414701	1	-0.414701	NA	-0.414701
1350	BRD-K08325710	-0.414631	1	-0.414631	NA	-0.414631
7902	BRD-K87063646	-0.414201	2	-0.414201	0.114875	-0.414201
2216	BRD-K19416218	-0.414157	2	-0.414157	0.0249232	-0.414157
5293	BRD-K56040567	-0.414133	1	-0.414133	NA	-0.414133
5771	BRD-K62124038	-0.414126	1	-0.414126	NA	-0.414126
8561	BRD-K95138506	-0.414113	9	-0.383622	0.120487	-0.414113
8825	BRD-K98326205	-0.414075	1	-0.414075	NA	-0.414075
3600	BRD-K36111658	-0.413682	4	-0.497907	0.282816	-0.413682
8158	BRD-K90004840	-0.413517	1	-0.413517	NA	-0.413517
3642	BRD-K36619075	-0.41349	1	-0.41349	NA	-0.41349
4546	BRD-K47037681	-0.41332	1	-0.41332	NA	-0.41332
8886	BRD-K99032206	-0.413181	1	-0.413181	NA	-0.413181
5486	BRD-K58607374	-0.413159	1	-0.413159	NA	-0.413159
4955	BRD-K51954117	-0.412892	2	-0.412892	0.0417913	-0.412892
1798	BRD-K14357170	-0.412882	1	-0.412882	NA	-0.412882
7048	BRD-K76665419	-0.412776	1	-0.412776	NA	-0.412776
3936	BRD-K40045948	-0.412668	1	-0.412668	NA	-0.412668
7412	BRD-K81109082	-0.412548	1	-0.412548	NA	-0.412548
5639	BRD-K60602279	-0.412357	1	-0.412357	NA	-0.412357
7819	BRD-K86112430	-0.412325	1	-0.412325	NA	-0.412325
2910	BRD-K27728416	-0.412324	2	-0.412324	0.140763	-0.412324
5654	BRD-K60756411	-0.41225	2	-0.41225	0.0994101	-0.41225
4918	BRD-K51592837	-0.411981	2	-0.411981	0.0884315	-0.411981
5231	BRD-K55288106	-0.411941	1	-0.411941	NA	-0.411941
8261	BRD-K91595583	-0.411877	1	-0.411877	NA	-0.411877
3804	BRD-K38370145	-0.411788	1	-0.411788	NA	-0.411788
3726	BRD-K37434018	-0.411696	1	-0.411696	NA	-0.411696
6641	BRD-K72269288	-0.411615	1	-0.411615	NA	-0.411615
728	BRD-K00801770	-0.411348	1	-0.411348	NA	-0.411348
3542	BRD-K35418438	-0.411282	1	-0.411282	NA	-0.411282
7841	BRD-K86492010	-0.411127	3	-0.416282	0.12945	-0.411127
3163	BRD-K30758067	-0.410831	1	-0.410831	NA	-0.410831
967	BRD-K03601317	-0.410797	1	-0.410797	NA	-0.410797
551	BRD-A68065211	-0.410654	7	-0.446943	0.14914	-0.410654
3246	BRD-K31680744	-0.41058	2	-0.41058	0.0219983	-0.41058
6902	BRD-K75091523	-0.410296	1	-0.410296	NA	-0.410296
7198	BRD-K78584123	-0.410238	1	-0.410238	NA	-0.410238
4272	BRD-K43966462	-0.410195	2	-0.410195	0.0175655	-0.410195
998	BRD-K03981069	-0.409813	1	-0.409813	NA	-0.409813
1492	BRD-K10170503	-0.409674	1	-0.409674	NA	-0.409674
11223	SA-1922659	-0.409648	1	-0.409648	NA	-0.409648
6437	BRD-K70068422	-0.409593	1	-0.409593	NA	-0.409593
8330	BRD-K92331543	-0.40916	4	-0.40916	0	-0.40916
6765	BRD-K73610817	-0.409131	10	-0.416783	0.0955355	-0.409131
3560	BRD-K35637774	-0.40895	1	-0.40895	NA	-0.40895
569	BRD-A72837804	-0.408945	1	-0.408945	NA	-0.408945
818	BRD-K01700755	-0.408726	1	-0.408726	NA	-0.408726
2789	BRD-K26160077	-0.408587	1	-0.408587	NA	-0.408587
5362	BRD-K56975856	-0.408575	1	-0.408575	NA	-0.408575
2310	BRD-K20159808	-0.408562	1	-0.408562	NA	-0.408562
1840	BRD-K14787141	-0.408519	1	-0.408519	NA	-0.408519
4855	BRD-K50845321	-0.408429	1	-0.408429	NA	-0.408429
6923	BRD-K75353513	-0.408406	1	-0.408406	NA	-0.408406
4940	BRD-K51800846	-0.4084	1	-0.4084	NA	-0.4084
3066	BRD-K29582182	-0.408128	1	-0.408128	NA	-0.408128
739	BRD-K00867929	-0.407801	1	-0.407801	NA	-0.407801
1229	BRD-K07008972	-0.407619	2	-0.407619	0.0806844	-0.407619
9934	IKK-2-inhibitor-V	-0.407474	59	-0.389695	0.226083	-0.407474
6654	BRD-K72391864	-0.407428	1	-0.407428	NA	-0.407428
3108	BRD-K30126976	-0.407057	5	-0.393859	0.0795207	-0.407057
2295	BRD-K20091307	-0.407039	1	-0.407039	NA	-0.407039
7112	BRD-K77547920	-0.40702	11	-0.392474	0.142006	-0.40702
2786	BRD-K26119753	-0.407018	6	-0.402432	0.0861844	-0.407018
3219	BRD-K31385226	-0.406976	1	-0.406976	NA	-0.406976
9847	heliomycin	-0.406691	9	-0.389328	0.0855641	-0.406691
2230	BRD-K19554975	-0.40663	1	-0.40663	NA	-0.40663
2312	BRD-K20168484	-0.406618	2	-0.406618	0.0316885	-0.406618
1739	BRD-K13693445	-0.406608	1	-0.406608	NA	-0.406608
11617	tegaserod	-0.406101	10	-0.429807	0.168046	-0.406101
8097	BRD-K89257372	-0.405978	1	-0.405978	NA	-0.405978
9908	I-606051	-0.40593	8	-0.411189	0.101697	-0.40593
4682	BRD-K48654093	-0.405875	1	-0.405875	NA	-0.405875
4508	BRD-K46629170	-0.405703	1	-0.405703	NA	-0.405703
4967	BRD-K52047316	-0.405582	1	-0.405582	NA	-0.405582
8112	BRD-K89419248	-0.405466	2	-0.405466	0.130694	-0.405466
7735	BRD-K85114251	-0.405436	1	-0.405436	NA	-0.405436
11276	SA-25547	-0.405306	12	-0.421472	0.117118	-0.405306
368	BMS-387032	-0.405305	31	-0.425137	0.168807	-0.405305
1295	BRD-K07686903	-0.405299	1	-0.405299	NA	-0.405299
6491	BRD-K70727050	-0.405207	1	-0.405207	NA	-0.405207
8794	BRD-K97973721	-0.405069	2	-0.405069	0.0362164	-0.405069
3762	BRD-K37777176	-0.405016	1	-0.405016	NA	-0.405016
7538	BRD-K82621995	-0.404862	2	-0.404862	0.0285681	-0.404862
6310	BRD-K68522303	-0.404766	1	-0.404766	NA	-0.404766
9018	BRD-U86222656	-0.404743	9	-0.431207	0.110189	-0.404743
3843	BRD-K38805748	-0.404709	3	-0.376827	0.153812	-0.404709
6176	BRD-K66836247	-0.40465	1	-0.40465	NA	-0.40465
872	BRD-K02341205	-0.404649	1	-0.404649	NA	-0.404649
8509	BRD-K94534355	-0.40457	2	-0.40457	0.123459	-0.40457
11050	rotenone	-0.404304	30	-0.409278	0.295014	-0.404304
8779	BRD-K97821886	-0.404227	2	-0.404227	0.0666059	-0.404227
5508	BRD-K58869442	-0.403992	1	-0.403992	NA	-0.403992
8353	BRD-K92659561	-0.403909	3	-0.462044	0.232496	-0.403909
8025	BRD-K88522059	-0.403791	1	-0.403791	NA	-0.403791
6674	BRD-K72567746	-0.403722	1	-0.403722	NA	-0.403722
11691	tioguanine	-0.403719	3	-0.422095	0.144954	-0.403719
5316	BRD-K56366698	-0.403702	1	-0.403702	NA	-0.403702
3214	BRD-K31310964	-0.403551	1	-0.403551	NA	-0.403551
7135	BRD-K77845911	-0.403508	1	-0.403508	NA	-0.403508
5028	BRD-K52880714	-0.403471	1	-0.403471	NA	-0.403471
8432	BRD-K93419974	-0.403434	1	-0.403434	NA	-0.403434
9175	CHEMBL-399379	-0.403413	45	-0.411746	0.131723	-0.403413
2625	BRD-K24156250	-0.403226	10	-0.426592	0.108947	-0.403226
11052	rottlerin	-0.40321	45	-0.3676	0.20816	-0.40321
11170	SA-1462738	-0.40316	4	-0.406088	0.110005	-0.40316
7873	BRD-K86780816	-0.403147	1	-0.403147	NA	-0.403147
1573	BRD-K11436949	-0.403115	1	-0.403115	NA	-0.403115
805	BRD-K01595245	-0.402865	2	-0.402865	0.0595364	-0.402865
819	BRD-K01727336	-0.402641	1	-0.402641	NA	-0.402641
707	BRD-K00540336	-0.402445	6	-0.440818	0.190744	-0.402445
4775	BRD-K49906853	-0.402143	1	-0.402143	NA	-0.402143
2086	BRD-K17910135	-0.402071	2	-0.402071	0.0656898	-0.402071
4916	BRD-K51579714	-0.401975	1	-0.401975	NA	-0.401975
10606	NSC-3852	-0.401909	10	-0.396544	0.10641	-0.401909
7866	BRD-K86694468	-0.40163	1	-0.40163	NA	-0.40163
5470	BRD-K58360282	-0.40153	1	-0.40153	NA	-0.40153
9144	cephaeline	-0.401497	9	-0.410743	0.0651289	-0.401497
3272	BRD-K31869770	-0.40141	1	-0.40141	NA	-0.40141
5666	BRD-K60870698	-0.401392	12	-0.444143	0.186964	-0.401392
2806	BRD-K26421164	-0.401343	1	-0.401343	NA	-0.401343
8945	BRD-K99737029	-0.401088	1	-0.401088	NA	-0.401088
3818	BRD-K38587340	-0.400997	1	-0.400997	NA	-0.400997
3059	BRD-K29499344	-0.400975	1	-0.400975	NA	-0.400975
1140	BRD-K05885800	-0.400967	3	-0.389227	0.0266189	-0.400967
8599	BRD-K95564984	-0.400826	2	-0.400826	0.0453275	-0.400826
11666	thiethylperazine	-0.400694	4	-0.434187	0.0903087	-0.400694
1259	BRD-K07400331	-0.400625	2	-0.400625	0.0541602	-0.400625
2649	BRD-K24427624	-0.400541	1	-0.400541	NA	-0.400541
8096	BRD-K89255395	-0.400461	1	-0.400461	NA	-0.400461
5278	BRD-K55844427	-0.400374	10	-0.444337	0.160966	-0.400374
2775	BRD-K25940840	-0.400365	1	-0.400365	NA	-0.400365
3945	BRD-K40123546	-0.400326	1	-0.400326	NA	-0.400326
8759	BRD-K97489107	-0.400219	1	-0.400219	NA	-0.400219
484	BRD-A37735495	-0.400214	9	-0.386773	0.0867002	-0.400214
1714	BRD-K13307254	-0.40015	1	-0.40015	NA	-0.40015
8657	BRD-K96190924	-0.400014	1	-0.400014	NA	-0.400014
3677	BRD-K37010295	-0.39993	1	-0.39993	NA	-0.39993
11545	STK-397047	-0.3999	9	-0.40661	0.0940111	-0.3999
3078	BRD-K29720768	-0.399573	1	-0.399573	NA	-0.399573
11216	SA-1921816	-0.39955	3	-0.3487	0.139072	-0.39955
7221	BRD-K78800374	-0.399549	2	-0.399549	0.00425436	-0.399549
1413	BRD-K09110452	-0.399375	1	-0.399375	NA	-0.399375
6363	BRD-K69237309	-0.399185	1	-0.399185	NA	-0.399185
3500	BRD-K34811324	-0.399035	1	-0.399035	NA	-0.399035
881	BRD-K02515288	-0.398995	1	-0.398995	NA	-0.398995
10585	nonoxynol-9	-0.398827	6	-0.406458	0.148088	-0.398827
236	avermectin	-0.398752	3	-0.381391	0.106087	-0.398752
5779	BRD-K62237490	-0.398742	2	-0.398742	0.0304511	-0.398742
11415	SCH-442416	-0.398524	1	-0.398524	NA	-0.398524
6967	BRD-K75852825	-0.398232	1	-0.398232	NA	-0.398232
1980	BRD-K16506804	-0.397944	1	-0.397944	NA	-0.397944
4119	BRD-K42269438	-0.397763	1	-0.397763	NA	-0.397763
2943	BRD-K28065812	-0.397653	1	-0.397653	NA	-0.397653
5180	BRD-K54730162	-0.397261	1	-0.397261	NA	-0.397261
9076	calmidazolium	-0.397091	17	-0.37398	0.181802	-0.397091
7851	BRD-K86578973	-0.396979	1	-0.396979	NA	-0.396979
4509	BRD-K46645809	-0.396747	1	-0.396747	NA	-0.396747
8607	BRD-K95611306	-0.396604	1	-0.396604	NA	-0.396604
5308	BRD-K56244259	-0.396503	1	-0.396503	NA	-0.396503
283	belinostat	-0.396472	19	-0.421812	0.110171	-0.396472
8008	BRD-K88306141	-0.396258	1	-0.396258	NA	-0.396258
5835	BRD-K62865272	-0.396213	1	-0.396213	NA	-0.396213
6722	BRD-K73155123	-0.395983	5	-0.382659	0.0390383	-0.395983
8498	BRD-K94373167	-0.395981	1	-0.395981	NA	-0.395981
7521	BRD-K82399474	-0.395813	2	-0.395813	0.0954213	-0.395813
4154	BRD-K42624823	-0.395734	1	-0.395734	NA	-0.395734
218	AT-7519	-0.395404	42	-0.400838	0.18828	-0.395404
5343	BRD-K56664261	-0.395244	1	-0.395244	NA	-0.395244
7177	BRD-K78380744	-0.395198	1	-0.395198	NA	-0.395198
7574	BRD-K83132555	-0.395141	1	-0.395141	NA	-0.395141
9200	chrysenequinone	-0.395104	4	-0.373575	0.119126	-0.395104
9160	CGP-53353	-0.395026	13	-0.393949	0.328171	-0.395026
6872	BRD-K74782274	-0.394965	1	-0.394965	NA	-0.394965
7214	BRD-K78738487	-0.394864	1	-0.394864	NA	-0.394864
3786	BRD-K38037265	-0.394797	1	-0.394797	NA	-0.394797
8566	BRD-K95196255	-0.394765	10	-0.398089	0.10694	-0.394765
8149	BRD-K89860739	-0.394351	1	-0.394351	NA	-0.394351
11197	SA-1919877	-0.394255	1	-0.394255	NA	-0.394255
2491	BRD-K22643697	-0.39422	1	-0.39422	NA	-0.39422
3496	BRD-K34781184	-0.394178	1	-0.394178	NA	-0.394178
4400	BRD-K45336346	-0.394149	1	-0.394149	NA	-0.394149
4961	BRD-K51998640	-0.394115	1	-0.394115	NA	-0.394115
5038	BRD-K52981369	-0.394079	2	-0.394079	0.0122557	-0.394079
3196	BRD-K31060354	-0.393997	1	-0.393997	NA	-0.393997
11791	tyloxapol	-0.393946	3	-0.366997	0.0501795	-0.393946
1705	BRD-K13185593	-0.393918	1	-0.393918	NA	-0.393918
8327	BRD-K92313046	-0.393851	1	-0.393851	NA	-0.393851
857	BRD-K02189204	-0.393815	1	-0.393815	NA	-0.393815
6082	BRD-K65716211	-0.393769	1	-0.393769	NA	-0.393769
6053	BRD-K65393151	-0.393749	1	-0.393749	NA	-0.393749
3405	BRD-K33486590	-0.393707	1	-0.393707	NA	-0.393707
11711	tolmetin	-0.393702	1	-0.393702	NA	-0.393702
8267	BRD-K91663486	-0.393552	8	-0.387992	0.10711	-0.393552
35	6-hydroxytropinone	-0.393379	1	-0.393379	NA	-0.393379
1157	BRD-K06127304	-0.393175	1	-0.393175	NA	-0.393175
1820	BRD-K14533651	-0.392984	1	-0.392984	NA	-0.392984
4673	BRD-K48548528	-0.392967	1	-0.392967	NA	-0.392967
1077	BRD-K05153001	-0.392864	10	-0.478567	0.199186	-0.392864
8978	BRD-M29192968	-0.392728	1	-0.392728	NA	-0.392728
2721	BRD-K25199340	-0.392687	1	-0.392687	NA	-0.392687
2091	BRD-K18000410	-0.392588	2	-0.392588	0.130751	-0.392588
11544	STK-249718	-0.392498	11	-0.413763	0.120722	-0.392498
6117	BRD-K66147676	-0.39245	1	-0.39245	NA	-0.39245
6071	BRD-K65536202	-0.392426	1	-0.392426	NA	-0.392426
7651	BRD-K84061726	-0.392412	2	-0.392412	0.0404922	-0.392412
9932	IKK-16	-0.392273	11	-0.403842	0.147436	-0.392273
5143	BRD-K54261877	-0.392236	2	-0.392236	0.00434001	-0.392236
7822	BRD-K86182839	-0.392222	2	-0.392222	0.0645	-0.392222
5857	BRD-K63158888	-0.392125	7	-0.426323	0.123424	-0.392125
4150	BRD-K42605282	-0.392122	1	-0.392122	NA	-0.392122
7195	BRD-K78542975	-0.392107	1	-0.392107	NA	-0.392107
7596	BRD-K83473338	-0.391905	1	-0.391905	NA	-0.391905
7535	BRD-K82580504	-0.391563	4	-0.371721	0.326155	-0.391563
3178	BRD-K30855709	-0.391463	1	-0.391463	NA	-0.391463
5450	BRD-K58079191	-0.391344	1	-0.391344	NA	-0.391344
4812	BRD-K50282595	-0.391329	1	-0.391329	NA	-0.391329
1347	BRD-K08307026	-0.391172	10	-0.438833	0.198131	-0.391172
997	BRD-K03958924	-0.390867	1	-0.390867	NA	-0.390867
7242	BRD-K79027750	-0.39078	1	-0.39078	NA	-0.39078
110	alvocidib	-0.390649	75	-0.399198	0.163585	-0.390649
11479	SNS-314	-0.390418	5	-0.421649	0.235233	-0.390418
2419	BRD-K21629388	-0.390348	2	-0.390348	0.0937811	-0.390348
5989	BRD-K64687628	-0.390193	1	-0.390193	NA	-0.390193
4429	BRD-K45699165	-0.39018	1	-0.39018	NA	-0.39018
6432	BRD-K70016992	-0.39017	1	-0.39017	NA	-0.39017
11198	SA-1919918	-0.390088	2	-0.390088	0.0560468	-0.390088
5813	BRD-K62624932	-0.390007	2	-0.390007	0.0298115	-0.390007
10789	PIK-75	-0.3899	55	-0.43238	0.176749	-0.3899
8117	BRD-K89479751	-0.389846	1	-0.389846	NA	-0.389846
10282	mammea-a	-0.389466	4	-0.387598	0.136035	-0.389466
7593	BRD-K83437201	-0.389423	2	-0.389423	0.029095	-0.389423
5591	BRD-K59977049	-0.389351	1	-0.389351	NA	-0.389351
2954	BRD-K28162668	-0.389338	1	-0.389338	NA	-0.389338
7770	BRD-K85528826	-0.389337	2	-0.389337	0.0676492	-0.389337
4988	BRD-K52309792	-0.389127	2	-0.389127	0.14598	-0.389127
6061	BRD-K65461993	-0.389106	1	-0.389106	NA	-0.389106
9294	CVF-SUMO-11	-0.389085	5	-0.409769	0.145571	-0.389085
6254	BRD-K67794838	-0.389078	2	-0.389078	0.144688	-0.389078
10340	merck-ketone	-0.388809	10	-0.427574	0.110485	-0.388809
11001	rhodomyrtoxin-b	-0.388646	11	-0.432659	0.194501	-0.388646
4352	BRD-K44818533	-0.388642	1	-0.388642	NA	-0.388642
8999	BRD-M66254575	-0.388556	1	-0.388556	NA	-0.388556
5215	BRD-K55149044	-0.388465	12	-0.438066	0.267514	-0.388465
11524	ST-4029573	-0.388362	10	-0.369738	0.112802	-0.388362
8682	BRD-K96482472	-0.388318	1	-0.388318	NA	-0.388318
3129	BRD-K30373477	-0.388202	1	-0.388202	NA	-0.388202
2800	BRD-K26359746	-0.388092	1	-0.388092	NA	-0.388092
8190	BRD-K90546933	-0.388038	1	-0.388038	NA	-0.388038
3198	BRD-K31088139	-0.388004	2	-0.388004	0.237816	-0.388004
2236	BRD-K19601332	-0.387809	2	-0.387809	0.017898	-0.387809
4180	BRD-K42986817	-0.387774	1	-0.387774	NA	-0.387774
5633	BRD-K60554389	-0.387553	2	-0.387553	0.0598011	-0.387553
2132	BRD-K18471876	-0.387542	1	-0.387542	NA	-0.387542
3898	BRD-K39597586	-0.387468	7	-0.332511	0.15297	-0.387468
969	BRD-K03608142	-0.387438	1	-0.387438	NA	-0.387438
5098	BRD-K53674232	-0.38741	1	-0.38741	NA	-0.38741
5852	BRD-K63077891	-0.387406	1	-0.387406	NA	-0.387406
2119	BRD-K18321170	-0.387392	1	-0.387392	NA	-0.387392
1036	BRD-K04534322	-0.38735	7	-0.400075	0.102883	-0.38735
896	BRD-K02636305	-0.387253	1	-0.387253	NA	-0.387253
7761	BRD-K85332209	-0.387134	1	-0.387134	NA	-0.387134
1292	BRD-K07660364	-0.387047	1	-0.387047	NA	-0.387047
7166	BRD-K78217164	-0.387018	1	-0.387018	NA	-0.387018
352	BJM-CSC-15	-0.386966	14	-0.441137	0.233528	-0.386966
2797	BRD-K26304855	-0.386961	10	-0.370652	0.105593	-0.386961
4044	BRD-K41335306	-0.386802	8	-0.40637	0.0733649	-0.386802
938	BRD-K03245321	-0.386602	1	-0.386602	NA	-0.386602
11749	trichostatin-a	-0.386551	642	-0.392208	0.136505	-0.386551
7785	BRD-K85672685	-0.386522	1	-0.386522	NA	-0.386522
1439	BRD-K09547783	-0.386238	1	-0.386238	NA	-0.386238
1747	BRD-K13782405	-0.386233	1	-0.386233	NA	-0.386233
3914	BRD-K39757396	-0.386218	5	-0.302305	0.227336	-0.386218
6052	BRD-K65385622	-0.38616	1	-0.38616	NA	-0.38616
5136	BRD-K54074847	-0.385814	1	-0.385814	NA	-0.385814
3681	BRD-K37058154	-0.385747	1	-0.385747	NA	-0.385747
7307	BRD-K79906422	-0.385419	1	-0.385419	NA	-0.385419
7328	BRD-K80108679	-0.385281	1	-0.385281	NA	-0.385281
299	benzethonium	-0.385208	4	-0.407056	0.148594	-0.385208
847	BRD-K02076218	-0.385168	1	-0.385168	NA	-0.385168
4740	BRD-K49477212	-0.384865	1	-0.384865	NA	-0.384865
6675	BRD-K72615639	-0.3844	9	-0.317337	0.123748	-0.3844
7287	BRD-K79579182	-0.384379	1	-0.384379	NA	-0.384379
3792	BRD-K38186418	-0.384363	1	-0.384363	NA	-0.384363
2121	BRD-K18327813	-0.384276	1	-0.384276	NA	-0.384276
7507	BRD-K82161520	-0.384267	1	-0.384267	NA	-0.384267
5597	BRD-K60056824	-0.384111	1	-0.384111	NA	-0.384111
2385	BRD-K21159035	-0.384044	1	-0.384044	NA	-0.384044
5773	BRD-K62176618	-0.384031	1	-0.384031	NA	-0.384031
7633	BRD-K83860226	-0.383578	1	-0.383578	NA	-0.383578
8671	BRD-K96385755	-0.38349	1	-0.38349	NA	-0.38349
4479	BRD-K46319090	-0.38349	1	-0.38349	NA	-0.38349
1745	BRD-K13765840	-0.383263	1	-0.383263	NA	-0.383263
4662	BRD-K48433912	-0.383247	1	-0.383247	NA	-0.383247
5262	BRD-K55697606	-0.383184	1	-0.383184	NA	-0.383184
3202	BRD-K31129604	-0.383153	1	-0.383153	NA	-0.383153
29	5-iodotubercidin	-0.383108	9	-0.398593	0.0673	-0.383108
8168	BRD-K90141430	-0.382961	2	-0.382961	0.0773037	-0.382961
5124	BRD-K53980138	-0.382848	2	-0.382848	0.0710231	-0.382848
7590	BRD-K83400219	-0.382841	1	-0.382841	NA	-0.382841
10135	KU-C104495	-0.382695	6	-0.398747	0.139335	-0.382695
3174	BRD-K30822915	-0.382594	1	-0.382594	NA	-0.382594
5774	BRD-K62191543	-0.382543	2	-0.382543	0.0175863	-0.382543
6505	BRD-K70860307	-0.382473	1	-0.382473	NA	-0.382473
8408	BRD-K93164329	-0.382418	1	-0.382418	NA	-0.382418
4038	BRD-K41235383	-0.382263	1	-0.382263	NA	-0.382263
6738	BRD-K73329392	-0.382195	1	-0.382195	NA	-0.382195
4733	BRD-K49345388	-0.381989	2	-0.381989	0.095891	-0.381989
4375	BRD-K45114520	-0.381798	1	-0.381798	NA	-0.381798
5671	BRD-K60944301	-0.381767	1	-0.381767	NA	-0.381767
4649	BRD-K48228567	-0.381657	2	-0.381657	0.151069	-0.381657
8114	BRD-K89447773	-0.381591	1	-0.381591	NA	-0.381591
978	BRD-K03679890	-0.381556	1	-0.381556	NA	-0.381556
135	aminopurvalanol-a	-0.381536	24	-0.426704	0.226088	-0.381536
11195	SA-1919710	-0.381473	4	-0.418798	0.139949	-0.381473
8043	BRD-K88686946	-0.381362	1	-0.381362	NA	-0.381362
5988	BRD-K64649802	-0.381357	1	-0.381357	NA	-0.381357
466	BRD-A31946439	-0.381326	6	-0.377799	0.171716	-0.381326
2376	BRD-K21082546	-0.381259	1	-0.381259	NA	-0.381259
7895	BRD-K86981020	-0.381171	1	-0.381171	NA	-0.381171
8484	BRD-K94217081	-0.381075	2	-0.381075	0.188511	-0.381075
1318	BRD-K07933458	-0.38106	1	-0.38106	NA	-0.38106
5515	BRD-K58969952	-0.381019	3	-0.380568	0.0409968	-0.381019
4728	BRD-K49276305	-0.380939	1	-0.380939	NA	-0.380939
8065	BRD-K88899793	-0.380935	5	-0.377491	0.0643895	-0.380935
2567	BRD-K23603287	-0.380916	1	-0.380916	NA	-0.380916
6598	BRD-K71710045	-0.380762	1	-0.380762	NA	-0.380762
7517	BRD-K82365559	-0.380557	2	-0.380557	0.0284228	-0.380557
1226	BRD-K06973013	-0.380517	3	-0.332774	0.0834739	-0.380517
11299	SA-424755	-0.380437	2	-0.380437	0.0972907	-0.380437
5987	BRD-K64645183	-0.380425	2	-0.380425	0.0638581	-0.380425
2482	BRD-K22496535	-0.380424	1	-0.380424	NA	-0.380424
7813	BRD-K86059888	-0.380395	1	-0.380395	NA	-0.380395
8210	BRD-K90827020	-0.380252	1	-0.380252	NA	-0.380252
7973	BRD-K87920375	-0.380244	3	-0.413737	0.0883654	-0.380244
74	AG-879	-0.380195	18	-0.470024	0.334522	-0.380195
1502	BRD-K10325955	-0.380171	1	-0.380171	NA	-0.380171
4464	BRD-K46120075	-0.380113	2	-0.380113	0.00877274	-0.380113
5403	BRD-K57393707	-0.380071	1	-0.380071	NA	-0.380071
7365	BRD-K80621614	-0.379798	1	-0.379798	NA	-0.379798
5454	BRD-K58189273	-0.379761	1	-0.379761	NA	-0.379761
3020	BRD-K29003210	-0.379565	7	-0.381474	0.0819713	-0.379565
8552	BRD-K95052025	-0.379552	1	-0.379552	NA	-0.379552
4424	BRD-K45595662	-0.379545	1	-0.379545	NA	-0.379545
3776	BRD-K37957394	-0.379468	1	-0.379468	NA	-0.379468
3802	BRD-K38311495	-0.379458	2	-0.379458	0.0969473	-0.379458
11444	selamectin	-0.379445	11	-0.474473	0.27355	-0.379445
9086	canrenone	-0.379307	1	-0.379307	NA	-0.379307
6403	BRD-K69681876	-0.379223	1	-0.379223	NA	-0.379223
1080	BRD-K05197617	-0.379197	7	-0.3272	0.156776	-0.379197
6445	BRD-K70125131	-0.378957	1	-0.378957	NA	-0.378957
10127	KU-C104255	-0.378818	6	-0.320114	0.145113	-0.378818
3716	BRD-K37322457	-0.378712	1	-0.378712	NA	-0.378712
9190	chloroxine	-0.378591	9	-0.407773	0.148391	-0.378591
6238	BRD-K67669478	-0.378586	1	-0.378586	NA	-0.378586
385	brazilin	-0.378507	9	-0.410131	0.127414	-0.378507
8492	BRD-K94296811	-0.378399	3	-0.407941	0.116657	-0.378399
5369	BRD-K57017252	-0.378377	1	-0.378377	NA	-0.378377
4488	BRD-K46396728	-0.378346	2	-0.378346	0.138643	-0.378346
4938	BRD-K51776699	-0.37834	1	-0.37834	NA	-0.37834
6036	BRD-K65196043	-0.378326	1	-0.378326	NA	-0.378326
6111	BRD-K66084396	-0.378242	1	-0.378242	NA	-0.378242
3338	BRD-K32636001	-0.378181	7	-0.322977	0.202396	-0.378181
4600	BRD-K47664103	-0.378051	1	-0.378051	NA	-0.378051
8139	BRD-K89793018	-0.378013	1	-0.378013	NA	-0.378013
1670	BRD-K12707296	-0.377948	2	-0.377948	0.256633	-0.377948
7065	BRD-K76885481	-0.377854	1	-0.377854	NA	-0.377854
2047	BRD-K17508599	-0.377804	1	-0.377804	NA	-0.377804
2952	BRD-K28138218	-0.377627	3	-0.357423	0.0383491	-0.377627
8993	BRD-M54407015	-0.377581	2	-0.377581	0.00290769	-0.377581
6956	BRD-K75732649	-0.377509	1	-0.377509	NA	-0.377509
10918	purvalanol-a	-0.377445	11	-0.388894	0.120584	-0.377445
8982	BRD-M32495507	-0.377412	2	-0.377412	0.071049	-0.377412
1761	BRD-K13943990	-0.377353	3	-0.418684	0.139377	-0.377353
1753	BRD-K13848456	-0.377284	1	-0.377284	NA	-0.377284
6897	BRD-K75048204	-0.377266	1	-0.377266	NA	-0.377266
9014	BRD-M94512770	-0.377236	1	-0.377236	NA	-0.377236
7217	BRD-K78780288	-0.377187	1	-0.377187	NA	-0.377187
3904	BRD-K39658422	-0.377126	1	-0.377126	NA	-0.377126
8887	BRD-K99055802	-0.377083	1	-0.377083	NA	-0.377083
1917	BRD-K15849229	-0.377081	1	-0.377081	NA	-0.377081
5580	BRD-K59830209	-0.377075	1	-0.377075	NA	-0.377075
787	BRD-K01448700	-0.377008	3	-0.366417	0.0324458	-0.377008
9164	CGP-60474	-0.376806	41	-0.387889	0.182402	-0.376806
3775	BRD-K37940862	-0.376646	11	-0.365343	0.179693	-0.376646
4842	BRD-K50737884	-0.376639	2	-0.376639	0.0635824	-0.376639
5174	BRD-K54673054	-0.376601	1	-0.376601	NA	-0.376601
6621	BRD-K71935468	-0.376474	8	-0.354845	0.0818611	-0.376474
9854	hesperidin	-0.376398	1	-0.376398	NA	-0.376398
8193	BRD-K90619727	-0.376272	2	-0.376272	0.0828394	-0.376272
5447	BRD-K58051960	-0.376072	1	-0.376072	NA	-0.376072
5868	BRD-K63270352	-0.375815	1	-0.375815	NA	-0.375815
11941	WZ-3105	-0.375671	39	-0.407451	0.18349	-0.375671
2997	BRD-K28714324	-0.375635	1	-0.375635	NA	-0.375635
1278	BRD-K07531476	-0.375592	1	-0.375592	NA	-0.375592
6158	BRD-K66643665	-0.375553	1	-0.375553	NA	-0.375553
3206	BRD-K31248348	-0.375547	1	-0.375547	NA	-0.375547
6507	BRD-K70874643	-0.375495	1	-0.375495	NA	-0.375495
7763	BRD-K85388022	-0.375378	1	-0.375378	NA	-0.375378
5162	BRD-K54560380	-0.375352	1	-0.375352	NA	-0.375352
7693	BRD-K84567604	-0.375297	1	-0.375297	NA	-0.375297
910	BRD-K02882069	-0.375288	3	-0.375128	0.0363328	-0.375288
6457	BRD-K70318404	-0.375001	1	-0.375001	NA	-0.375001
11210	SA-1921456	-0.374867	7	-0.417739	0.169922	-0.374867
1734	BRD-K13648511	-0.374836	1	-0.374836	NA	-0.374836
8431	BRD-K93410934	-0.374785	1	-0.374785	NA	-0.374785
2703	BRD-K25038599	-0.374762	1	-0.374762	NA	-0.374762
4223	BRD-K43499440	-0.374737	1	-0.374737	NA	-0.374737
9842	HC-toxin	-0.374433	19	-0.38187	0.143631	-0.374433
8988	BRD-M40384033	-0.374394	1	-0.374394	NA	-0.374394
4493	BRD-K46448313	-0.374392	1	-0.374392	NA	-0.374392
6886	BRD-K74951051	-0.374106	7	-0.372064	0.0906242	-0.374106
9561	ER-27319	-0.373994	9	-0.370357	0.0649672	-0.373994
4273	BRD-K43971874	-0.373951	1	-0.373951	NA	-0.373951
300	benzo(a)pyrene	-0.373855	1	-0.373855	NA	-0.373855
5787	BRD-K62342148	-0.373816	1	-0.373816	NA	-0.373816
4010	BRD-K40955748	-0.373633	2	-0.373633	0.131557	-0.373633
8541	BRD-K94940283	-0.373631	1	-0.373631	NA	-0.373631
4605	BRD-K47692589	-0.373577	2	-0.373577	0.0415262	-0.373577
7992	BRD-K88099061	-0.373467	1	-0.373467	NA	-0.373467
4942	BRD-K51825814	-0.373435	2	-0.373435	0.0950839	-0.373435
447	BRD-A24021119	-0.37343	11	-0.393709	0.181	-0.37343
2573	BRD-K23673040	-0.373415	10	-0.365909	0.0902836	-0.373415
3957	BRD-K40249559	-0.373364	1	-0.373364	NA	-0.373364
6343	BRD-K68908437	-0.373282	1	-0.373282	NA	-0.373282
8434	BRD-K93445052	-0.373251	2	-0.373251	0.122172	-0.373251
10564	nisoldipine	-0.373181	9	-0.367226	0.0889966	-0.373181
1145	BRD-K05931533	-0.373132	1	-0.373132	NA	-0.373132
873	BRD-K02341409	-0.373084	1	-0.373084	NA	-0.373084
6244	BRD-K67763841	-0.373072	1	-0.373072	NA	-0.373072
3982	BRD-K40505314	-0.373013	2	-0.373013	0.0576534	-0.373013
4477	BRD-K46295497	-0.372992	2	-0.372992	0.035256	-0.372992
7319	BRD-K80012633	-0.37296	1	-0.37296	NA	-0.37296
939	BRD-K03245480	-0.372943	1	-0.372943	NA	-0.372943
6825	BRD-K74287511	-0.372865	2	-0.372865	0.0361004	-0.372865
7463	BRD-K81721884	-0.372711	1	-0.372711	NA	-0.372711
8461	BRD-K93841862	-0.372412	1	-0.372412	NA	-0.372412
238	avicin-g	-0.372175	31	-0.397896	0.185416	-0.372175
3653	BRD-K36747900	-0.372127	1	-0.372127	NA	-0.372127
6421	BRD-K69880993	-0.372101	1	-0.372101	NA	-0.372101
869	BRD-K02290471	-0.372011	3	-0.358684	0.1343	-0.372011
5618	BRD-K60298771	-0.371993	9	-0.259368	0.443112	-0.371993
10393	MG-132	-0.371752	32	-0.368464	0.134825	-0.371752
4112	BRD-K42142217	-0.371696	1	-0.371696	NA	-0.371696
5059	BRD-K53283097	-0.37169	1	-0.37169	NA	-0.37169
7207	BRD-K78699095	-0.371674	1	-0.371674	NA	-0.371674
1007	BRD-K04076294	-0.371646	3	-0.393407	0.0839733	-0.371646
3427	BRD-K33778189	-0.371502	1	-0.371502	NA	-0.371502
8573	BRD-K95321016	-0.371484	1	-0.371484	NA	-0.371484
1304	BRD-K07817703	-0.371448	1	-0.371448	NA	-0.371448
2785	BRD-K26048285	-0.371263	3	-0.317717	0.140218	-0.371263
1963	BRD-K16348047	-0.371231	1	-0.371231	NA	-0.371231
499	BRD-A43155244	-0.371129	10	-0.375711	0.0782634	-0.371129
10369	methyl-benzethonium	-0.371082	4	-0.352504	0.0667579	-0.371082
3417	BRD-K33689388	-0.371046	2	-0.371046	0.0605408	-0.371046
3441	BRD-K33960497	-0.370897	1	-0.370897	NA	-0.370897
6356	BRD-K69158405	-0.370574	1	-0.370574	NA	-0.370574
6484	BRD-K70653194	-0.370552	2	-0.370552	0.0304329	-0.370552
7455	BRD-K81654062	-0.370493	1	-0.370493	NA	-0.370493
1658	BRD-K12575545	-0.370408	1	-0.370408	NA	-0.370408
186	arctigenin	-0.370301	12	-0.354538	0.28093	-0.370301
344	bisindolylmaleimide-ix	-0.370281	13	-0.371739	0.0810946	-0.370281
6477	BRD-K70595525	-0.370221	3	-0.338369	0.0943258	-0.370221
5298	BRD-K56130969	-0.370147	2	-0.370147	0.0740051	-0.370147
11687	tigecycline	-0.370116	21	-0.388862	0.167991	-0.370116
7074	BRD-K76964118	-0.369917	1	-0.369917	NA	-0.369917
4292	BRD-K44245916	-0.369893	2	-0.369893	0.089421	-0.369893
2762	BRD-K25768791	-0.369783	1	-0.369783	NA	-0.369783
1694	BRD-K13007539	-0.369733	1	-0.369733	NA	-0.369733
6838	BRD-K74461819	-0.369692	7	-0.388517	0.137757	-0.369692
1494	BRD-K10211010	-0.369649	8	-0.362009	0.0804458	-0.369649
3490	BRD-K34684441	-0.369498	1	-0.369498	NA	-0.369498
6404	BRD-K69692345	-0.369443	1	-0.369443	NA	-0.369443
2340	BRD-K20554239	-0.369319	1	-0.369319	NA	-0.369319
9907	I-505056	-0.369134	8	-0.371549	0.111828	-0.369134
3378	BRD-K33148516	-0.368954	2	-0.368954	0.0664372	-0.368954
9472	doxorubicin	-0.36889	63	-0.362884	0.148384	-0.36889
5310	BRD-K56301236	-0.368886	1	-0.368886	NA	-0.368886
7815	BRD-K86078446	-0.368805	2	-0.368805	0.103999	-0.368805
1419	BRD-K09276254	-0.36861	1	-0.36861	NA	-0.36861
4989	BRD-K52321331	-0.368557	8	-0.37724	0.131459	-0.368557
823	BRD-K01777999	-0.368535	1	-0.368535	NA	-0.368535
3928	BRD-K39887954	-0.36825	1	-0.36825	NA	-0.36825
4460	BRD-K46092809	-0.368236	1	-0.368236	NA	-0.368236
1794	BRD-K14346766	-0.3682	1	-0.3682	NA	-0.3682
7925	BRD-K87339026	-0.368154	1	-0.368154	NA	-0.368154
3956	BRD-K40240180	-0.368067	2	-0.368067	0.0485065	-0.368067
8578	BRD-K95360473	-0.368023	1	-0.368023	NA	-0.368023
7878	BRD-K86838317	-0.367876	1	-0.367876	NA	-0.367876
9290	cucurbitacin-i	-0.36781	85	-0.343939	0.195538	-0.36781
11412	scandenin	-0.36765	1	-0.36765	NA	-0.36765
10070	KM-00927	-0.367446	10	-0.354306	0.0548715	-0.367446
1375	BRD-K08624646	-0.367406	1	-0.367406	NA	-0.367406
7555	BRD-K82825326	-0.367392	1	-0.367392	NA	-0.367392
4171	BRD-K42841961	-0.367344	1	-0.367344	NA	-0.367344
8743	BRD-K97233756	-0.367295	1	-0.367295	NA	-0.367295
3473	BRD-K34431359	-0.367067	2	-0.367067	0.163568	-0.367067
3767	BRD-K37849751	-0.367051	1	-0.367051	NA	-0.367051
7347	BRD-K80346834	-0.367049	9	-0.363734	0.129564	-0.367049
4081	BRD-K41700431	-0.366991	6	-0.348734	0.106407	-0.366991
7492	BRD-K82015643	-0.366923	1	-0.366923	NA	-0.366923
11492	spiperone	-0.366917	11	-0.484004	0.311799	-0.366917
6792	BRD-K73951926	-0.366902	2	-0.366902	0.0605762	-0.366902
3277	BRD-K31920348	-0.366838	2	-0.366838	0.0600191	-0.366838
2335	BRD-K20492338	-0.366731	4	-0.305194	0.343633	-0.366731
2054	BRD-K17619044	-0.366666	1	-0.366666	NA	-0.366666
4174	BRD-K42899395	-0.366624	1	-0.366624	NA	-0.366624
6151	BRD-K66566233	-0.366522	1	-0.366522	NA	-0.366522
6024	BRD-K65124350	-0.366339	2	-0.366339	0.0579169	-0.366339
7713	BRD-K84831408	-0.366231	1	-0.366231	NA	-0.366231
6802	BRD-K74101931	-0.366001	1	-0.366001	NA	-0.366001
761	BRD-K01140360	-0.365946	2	-0.365946	0.0869112	-0.365946
7049	BRD-K76665741	-0.365851	2	-0.365851	0.00768792	-0.365851
10408	minocycline	-0.365625	1	-0.365625	NA	-0.365625
4774	BRD-K49870009	-0.365556	1	-0.365556	NA	-0.365556
2294	BRD-K20079620	-0.365408	1	-0.365408	NA	-0.365408
5714	BRD-K61428915	-0.365289	1	-0.365289	NA	-0.365289
9079	calyculin	-0.365198	12	-0.339122	0.0785257	-0.365198
5463	BRD-K58288048	-0.365163	11	-0.36723	0.139427	-0.365163
5954	BRD-K64190282	-0.365102	1	-0.365102	NA	-0.365102
2479	BRD-K22479833	-0.364988	2	-0.364988	0.108587	-0.364988
2395	BRD-K21299908	-0.364897	1	-0.364897	NA	-0.364897
4354	BRD-K44833108	-0.364843	1	-0.364843	NA	-0.364843
6969	BRD-K75884310	-0.364781	1	-0.364781	NA	-0.364781
4540	BRD-K46980879	-0.364775	1	-0.364775	NA	-0.364775
4809	BRD-K50269042	-0.364662	1	-0.364662	NA	-0.364662
2104	BRD-K18163752	-0.364615	11	-0.404203	0.160356	-0.364615
4732	BRD-K49333142	-0.364577	1	-0.364577	NA	-0.364577
2298	BRD-K20098898	-0.364569	1	-0.364569	NA	-0.364569
6595	BRD-K71672862	-0.364567	2	-0.364567	0.0268488	-0.364567
165	angiogenesis-inhibitor	-0.36449	10	-0.403015	0.206671	-0.36449
7153	BRD-K78023266	-0.364393	1	-0.364393	NA	-0.364393
5874	BRD-K63325940	-0.364215	1	-0.364215	NA	-0.364215
7591	BRD-K83426260	-0.364155	1	-0.364155	NA	-0.364155
5382	BRD-K57140889	-0.364096	1	-0.364096	NA	-0.364096
6315	BRD-K68554461	-0.364061	1	-0.364061	NA	-0.364061
7234	BRD-K78948132	-0.364049	1	-0.364049	NA	-0.364049
4458	BRD-K46065939	-0.363929	1	-0.363929	NA	-0.363929
7736	BRD-K85118298	-0.363885	1	-0.363885	NA	-0.363885
3915	BRD-K39766484	-0.363794	1	-0.363794	NA	-0.363794
353	BJM-CSC-19	-0.363776	5	-0.389223	0.0738402	-0.363776
2136	BRD-K18511213	-0.363631	2	-0.363631	0.0188302	-0.363631
1180	BRD-K06417531	-0.363556	1	-0.363556	NA	-0.363556
5859	BRD-K63164901	-0.363495	1	-0.363495	NA	-0.363495
5840	BRD-K62917576	-0.363296	1	-0.363296	NA	-0.363296
7723	BRD-K84907327	-0.363201	1	-0.363201	NA	-0.363201
3814	BRD-K38524184	-0.363171	1	-0.363171	NA	-0.363171
3769	BRD-K37856394	-0.363156	1	-0.363156	NA	-0.363156
5494	BRD-K58698092	-0.363115	1	-0.363115	NA	-0.363115
6134	BRD-K66356233	-0.362573	1	-0.362573	NA	-0.362573
2812	BRD-K26510616	-0.36238	13	-0.397645	0.184876	-0.36238
5401	BRD-K57339160	-0.362352	1	-0.362352	NA	-0.362352
10518	narciclasine	-0.362345	69	-0.394141	0.18136	-0.362345
8935	BRD-K99633092	-0.362338	8	-0.394646	0.168318	-0.362338
2375	BRD-K21064560	-0.362331	10	-0.384958	0.0973936	-0.362331
7331	BRD-K80169513	-0.362245	7	-0.392611	0.180028	-0.362245
11203	SA-1920683	-0.362224	1	-0.362224	NA	-0.362224
6615	BRD-K71877850	-0.362158	1	-0.362158	NA	-0.362158
5898	BRD-K63523728	-0.362118	1	-0.362118	NA	-0.362118
2687	BRD-K24824043	-0.362059	1	-0.362059	NA	-0.362059
3135	BRD-K30434763	-0.362053	3	-0.27472	0.25618	-0.362053
4014	BRD-K40963620	-0.361909	4	-0.394592	0.0932923	-0.361909
9241	clofarabine	-0.361578	9	-0.410993	0.149403	-0.361578
1629	BRD-K12230293	-0.361336	1	-0.361336	NA	-0.361336
7281	BRD-K79491139	-0.361328	2	-0.361328	0.171547	-0.361328
1420	BRD-K09290524	-0.361278	1	-0.361278	NA	-0.361278
2716	BRD-K25159388	-0.361207	1	-0.361207	NA	-0.361207
2976	BRD-K28452359	-0.361079	1	-0.361079	NA	-0.361079
981	BRD-K03716420	-0.361076	1	-0.361076	NA	-0.361076
6888	BRD-K74964997	-0.360925	1	-0.360925	NA	-0.360925
10553	nifuroxazide	-0.360907	3	-0.328774	0.0964261	-0.360907
9522	EMF-sumo1-11	-0.360675	13	-0.42617	0.161613	-0.360675
4270	BRD-K43931839	-0.360627	1	-0.360627	NA	-0.360627
494	BRD-A41649729	-0.360603	8	-0.383428	0.237391	-0.360603
10772	phorbol-12-myristate-13-acetate	-0.360596	81	-0.370164	0.193795	-0.360596
10126	KU-C104254	-0.360581	5	-0.321922	0.199914	-0.360581
8126	BRD-K89631978	-0.360566	1	-0.360566	NA	-0.360566
4807	BRD-K50257410	-0.36045	1	-0.36045	NA	-0.36045
5912	BRD-K63712590	-0.360437	3	-0.330382	0.134387	-0.360437
1861	BRD-K15050703	-0.360375	7	-0.325814	0.113726	-0.360375
6234	BRD-K67653084	-0.360291	1	-0.360291	NA	-0.360291
8540	BRD-K94924347	-0.360217	1	-0.360217	NA	-0.360217
3910	BRD-K39701065	-0.360202	1	-0.360202	NA	-0.360202
2605	BRD-K24009388	-0.360167	1	-0.360167	NA	-0.360167
9074	calcipotriol	-0.360117	12	-0.339608	0.110024	-0.360117
2887	BRD-K27503016	-0.359992	1	-0.359992	NA	-0.359992
2002	BRD-K16782389	-0.359895	1	-0.359895	NA	-0.359895
3027	BRD-K29128208	-0.359754	1	-0.359754	NA	-0.359754
9346	daunorubicin	-0.359691	85	-0.3729	0.1776	-0.359691
6177	BRD-K66850406	-0.359582	1	-0.359582	NA	-0.359582
6012	BRD-K64979177	-0.359483	1	-0.359483	NA	-0.359483
1736	BRD-K13665914	-0.359332	8	-0.35175	0.16082	-0.359332
2534	BRD-K23147993	-0.359328	1	-0.359328	NA	-0.359328
4571	BRD-K47284302	-0.359244	2	-0.359244	0.068215	-0.359244
9625	F-1566-0341	-0.359209	20	-0.37172	0.108131	-0.359209
8296	BRD-K91899208	-0.35917	1	-0.35917	NA	-0.35917
2037	BRD-K17360472	-0.3591	1	-0.3591	NA	-0.3591
1677	BRD-K12815005	-0.359095	2	-0.359095	0.0441476	-0.359095
5222	BRD-K55197905	-0.359089	1	-0.359089	NA	-0.359089
1687	BRD-K12957211	-0.359075	1	-0.359075	NA	-0.359075
11939	WYE-125132	-0.358967	51	-0.406037	0.143456	-0.358967
10059	KI-8751	-0.358918	14	-0.397741	0.22915	-0.358918
11350	SA-89735	-0.358902	4	-0.354054	0.084634	-0.358902
2720	BRD-K25198488	-0.358824	2	-0.358824	0.0202568	-0.358824
10297	MD-II-051	-0.358809	10	-0.355948	0.135013	-0.358809
4131	BRD-K42427050	-0.358758	2	-0.358758	0.101204	-0.358758
5866	BRD-K63261117	-0.358738	3	-0.425215	0.16874	-0.358738
8464	BRD-K93880770	-0.358607	2	-0.358607	0.00916841	-0.358607
770	BRD-K01241136	-0.358554	1	-0.358554	NA	-0.358554
1319	BRD-K07935321	-0.358495	1	-0.358495	NA	-0.358495
6163	BRD-K66689236	-0.358444	2	-0.358444	0.0201283	-0.358444
4297	BRD-K44320761	-0.358304	1	-0.358304	NA	-0.358304
1788	BRD-K14302652	-0.358248	2	-0.358248	0.0183104	-0.358248
8966	BRD-K99978152	-0.358114	1	-0.358114	NA	-0.358114
7850	BRD-K86574132	-0.358098	39	-0.353237	0.208182	-0.358098
3577	BRD-K35928056	-0.358055	1	-0.358055	NA	-0.358055
10625	obatoclax	-0.357972	11	-0.373123	0.168903	-0.357972
6808	BRD-K74152422	-0.357903	2	-0.357903	0.0117377	-0.357903
7976	BRD-K87939627	-0.357861	4	-0.357861	0	-0.357861
5271	BRD-K55775078	-0.357844	2	-0.357844	0.0877704	-0.357844
4497	BRD-K46512834	-0.357838	1	-0.357838	NA	-0.357838
8690	BRD-K96609736	-0.357827	1	-0.357827	NA	-0.357827
7375	BRD-K80738071	-0.357783	1	-0.357783	NA	-0.357783
7263	BRD-K79277758	-0.357754	1	-0.357754	NA	-0.357754
7826	BRD-K86231656	-0.357635	2	-0.357635	0.238601	-0.357635
11834	UTMB-00530	-0.357597	1	-0.357597	NA	-0.357597
4116	BRD-K42197878	-0.357509	6	-0.406188	0.180916	-0.357509
10726	pentamidine	-0.357508	8	-0.516066	0.419446	-0.357508
10429	mocetinostat	-0.357456	10	-0.366224	0.0816652	-0.357456
463	BRD-A30612536	-0.357342	2	-0.357342	0.0268674	-0.357342
10397	miconazole	-0.357256	3	-0.309626	0.0928595	-0.357256
11165	SA-1460136	-0.357219	1	-0.357219	NA	-0.357219
6155	BRD-K66618978	-0.35721	1	-0.35721	NA	-0.35721
3433	BRD-K33894111	-0.357193	1	-0.357193	NA	-0.357193
11983	z-leu3-VS	-0.357189	4	-0.356889	0.0184958	-0.357189
6753	BRD-K73483999	-0.357042	1	-0.357042	NA	-0.357042
7459	BRD-K81665681	-0.357041	1	-0.357041	NA	-0.357041
2369	BRD-K20954269	-0.357016	1	-0.357016	NA	-0.357016
7285	BRD-K79552375	-0.357006	1	-0.357006	NA	-0.357006
6734	BRD-K73288268	-0.356955	1	-0.356955	NA	-0.356955
5019	BRD-K52719892	-0.35695	1	-0.35695	NA	-0.35695
5810	BRD-K62590938	-0.356881	1	-0.356881	NA	-0.356881
3930	BRD-K39900129	-0.356802	1	-0.356802	NA	-0.356802
8888	BRD-K99115033	-0.356796	2	-0.356796	0.192762	-0.356796
6891	BRD-K74989018	-0.3567	1	-0.3567	NA	-0.3567
3662	BRD-K36870972	-0.356579	1	-0.356579	NA	-0.356579
7921	BRD-K87300242	-0.356439	1	-0.356439	NA	-0.356439
3666	BRD-K36906780	-0.356382	1	-0.356382	NA	-0.356382
7950	BRD-K87562020	-0.356362	1	-0.356362	NA	-0.356362
7161	BRD-K78130859	-0.356195	1	-0.356195	NA	-0.356195
8689	BRD-K96569047	-0.356091	1	-0.356091	NA	-0.356091
8314	BRD-K92129795	-0.356075	1	-0.356075	NA	-0.356075
4826	BRD-K50576452	-0.356053	1	-0.356053	NA	-0.356053
1057	BRD-K04803823	-0.355812	1	-0.355812	NA	-0.355812
11241	SA-1938862	-0.355778	2	-0.355778	0.0748494	-0.355778
7825	BRD-K86217343	-0.355776	3	-0.279834	0.13561	-0.355776
454	BRD-A26627799	-0.355728	1	-0.355728	NA	-0.355728
5321	BRD-K56411643	-0.355698	25	-0.377539	0.122826	-0.355698
145	amonafide	-0.355674	10	-0.383913	0.177109	-0.355674
8872	BRD-K98936959	-0.355647	7	-0.400471	0.0879126	-0.355647
8989	BRD-M41154708	-0.355621	2	-0.355621	0.000943977	-0.355621
411	BRD-A09719808	-0.355524	11	-0.394056	0.184227	-0.355524
1669	BRD-K12690157	-0.355412	2	-0.355412	0.450548	-0.355412
9303	cycloheximide	-0.355367	47	-0.366177	0.150918	-0.355367
6187	BRD-K66960754	-0.355287	1	-0.355287	NA	-0.355287
9219	cinobufagin	-0.355111	10	-0.331571	0.158784	-0.355111
9897	hydroxyl	-0.355067	13	-0.399418	0.147321	-0.355067
5616	BRD-K60272788	-0.354858	1	-0.354858	NA	-0.354858
11676	THM-I-94	-0.354807	11	-0.363468	0.133163	-0.354807
5626	BRD-K60462241	-0.354766	1	-0.354766	NA	-0.354766
8322	BRD-K92209998	-0.354763	1	-0.354763	NA	-0.354763
2620	BRD-K24123159	-0.354681	1	-0.354681	NA	-0.354681
5824	BRD-K62753164	-0.354675	2	-0.354675	0.00712593	-0.354675
2501	BRD-K22790182	-0.354623	1	-0.354623	NA	-0.354623
6247	BRD-K67769696	-0.354424	1	-0.354424	NA	-0.354424
6362	BRD-K69236395	-0.354371	3	-0.380973	0.131779	-0.354371
439	BRD-A18411371	-0.354194	9	-0.397889	0.212679	-0.354194
1008	BRD-K04086909	-0.354175	1	-0.354175	NA	-0.354175
6938	BRD-K75486920	-0.35415	1	-0.35415	NA	-0.35415
4055	BRD-K41418105	-0.354108	1	-0.354108	NA	-0.354108
1373	BRD-K08616215	-0.354106	1	-0.354106	NA	-0.354106
1768	BRD-K14027855	-0.353976	10	-0.284451	0.160583	-0.353976
6533	BRD-K71138616	-0.353935	1	-0.353935	NA	-0.353935
519	BRD-A54077041	-0.353904	3	-0.303939	0.160108	-0.353904
7009	BRD-K76269942	-0.353816	1	-0.353816	NA	-0.353816
4185	BRD-K43048602	-0.353753	1	-0.353753	NA	-0.353753
1017	BRD-K04262969	-0.353571	1	-0.353571	NA	-0.353571
1969	BRD-K16410418	-0.353188	10	-0.367308	0.269225	-0.353188
6702	BRD-K72988703	-0.353132	1	-0.353132	NA	-0.353132
803	BRD-K01594626	-0.353018	2	-0.353018	0.0207891	-0.353018
7240	BRD-K79001525	-0.352956	1	-0.352956	NA	-0.352956
10009	JAS07-002	-0.352889	1	-0.352889	NA	-0.352889
2469	BRD-K22389219	-0.352843	1	-0.352843	NA	-0.352843
10656	ouabain	-0.352697	36	-0.354431	0.124923	-0.352697
8119	BRD-K89489862	-0.352692	1	-0.352692	NA	-0.352692
2223	BRD-K19471718	-0.352677	1	-0.352677	NA	-0.352677
7280	BRD-K79490177	-0.352585	1	-0.352585	NA	-0.352585
9409	digitoxin	-0.352571	16	-0.348448	0.130171	-0.352571
2314	BRD-K20192397	-0.352536	1	-0.352536	NA	-0.352536
7606	BRD-K83567669	-0.352533	1	-0.352533	NA	-0.352533
6020	BRD-K65067638	-0.352431	1	-0.352431	NA	-0.352431
5414	BRD-K57502578	-0.352418	1	-0.352418	NA	-0.352418
5542	BRD-K59336577	-0.35233	1	-0.35233	NA	-0.35233
6046	BRD-K65300017	-0.352296	1	-0.352296	NA	-0.352296
6906	BRD-K75128590	-0.352279	2	-0.352279	0.105972	-0.352279
9799	GSK-2126458	-0.352219	39	-0.393154	0.137605	-0.352219
4012	BRD-K40959762	-0.352205	1	-0.352205	NA	-0.352205
6785	BRD-K73898073	-0.352175	2	-0.352175	0.0633203	-0.352175
3712	BRD-K37300049	-0.352137	2	-0.352137	0.0678127	-0.352137
6017	BRD-K65044501	-0.352051	1	-0.352051	NA	-0.352051
7374	BRD-K80732408	-0.352031	1	-0.352031	NA	-0.352031
3842	BRD-K38803221	-0.351989	3	-0.378424	0.0484014	-0.351989
1638	BRD-K12342216	-0.35198	1	-0.35198	NA	-0.35198
783	BRD-K01404579	-0.351708	2	-0.351708	0.137455	-0.351708
8697	BRD-K96646082	-0.351624	1	-0.351624	NA	-0.351624
3341	BRD-K32648402	-0.351294	1	-0.351294	NA	-0.351294
6195	BRD-K67087978	-0.351288	2	-0.351288	0.171211	-0.351288
2325	BRD-K20342961	-0.351213	1	-0.351213	NA	-0.351213
3727	BRD-K37434447	-0.351162	1	-0.351162	NA	-0.351162
8374	BRD-K92884627	-0.351136	1	-0.351136	NA	-0.351136
2272	BRD-K19890875	-0.351113	2	-0.351113	0.156639	-0.351113
11554	SU-11652	-0.351004	23	-0.345046	0.114316	-0.351004
1653	BRD-K12506756	-0.350997	1	-0.350997	NA	-0.350997
7584	BRD-K83365102	-0.350925	1	-0.350925	NA	-0.350925
942	BRD-K03262953	-0.350906	1	-0.350906	NA	-0.350906
10927	pyrithyldione	-0.350893	1	-0.350893	NA	-0.350893
5792	BRD-K62395041	-0.350865	1	-0.350865	NA	-0.350865
7612	BRD-K83631404	-0.350862	3	-0.349679	0.0192662	-0.350862
2914	BRD-K27767004	-0.350765	1	-0.350765	NA	-0.350765
7848	BRD-K86569253	-0.350758	1	-0.350758	NA	-0.350758
3094	BRD-K29946363	-0.350612	1	-0.350612	NA	-0.350612
10934	QL-XII-47	-0.350572	39	-0.384864	0.162745	-0.350572
6285	BRD-K68233995	-0.350506	1	-0.350506	NA	-0.350506
5292	BRD-K56040287	-0.350501	1	-0.350501	NA	-0.350501
2770	BRD-K25866514	-0.350149	1	-0.350149	NA	-0.350149
4118	BRD-K42245756	-0.35014	1	-0.35014	NA	-0.35014
1306	BRD-K07833219	-0.349991	1	-0.349991	NA	-0.349991
11525	ST-4034917	-0.34996	2	-0.34996	0.422074	-0.34996
262	bacampicilline	-0.349946	1	-0.349946	NA	-0.349946
7793	BRD-K85773425	-0.349866	1	-0.349866	NA	-0.349866
7056	BRD-K76811126	-0.349776	1	-0.349776	NA	-0.349776
4977	BRD-K52183630	-0.349689	1	-0.349689	NA	-0.349689
7987	BRD-K88045846	-0.34966	1	-0.34966	NA	-0.34966
3428	BRD-K33799929	-0.349621	1	-0.349621	NA	-0.349621
3663	BRD-K36888933	-0.349448	1	-0.349448	NA	-0.349448
2562	BRD-K23564937	-0.348996	1	-0.348996	NA	-0.348996
7155	BRD-K78032863	-0.348958	1	-0.348958	NA	-0.348958
1302	BRD-K07807999	-0.348949	1	-0.348949	NA	-0.348949
5982	BRD-K64607642	-0.348943	1	-0.348943	NA	-0.348943
1870	BRD-K15185037	-0.348832	2	-0.348832	0.0240468	-0.348832
11105	SA-1456443	-0.348813	1	-0.348813	NA	-0.348813
7806	BRD-K85967137	-0.348802	1	-0.348802	NA	-0.348802
3361	BRD-K32896438	-0.348728	9	-0.344931	0.107539	-0.348728
6918	BRD-K75297646	-0.348726	1	-0.348726	NA	-0.348726
7060	BRD-K76846644	-0.348604	1	-0.348604	NA	-0.348604
8344	BRD-K92498491	-0.348537	1	-0.348537	NA	-0.348537
6540	BRD-K71169857	-0.348522	1	-0.348522	NA	-0.348522
5032	BRD-K52914297	-0.348498	1	-0.348498	NA	-0.348498
5715	BRD-K61431779	-0.348389	3	-0.320518	0.059118	-0.348389
6937	BRD-K75477256	-0.348377	5	-0.280674	0.256943	-0.348377
3089	BRD-K29890753	-0.348369	2	-0.348369	0.0291612	-0.348369
7037	BRD-K76559855	-0.34835	1	-0.34835	NA	-0.34835
583	BRD-A76641868	-0.348325	3	-0.452001	0.229076	-0.348325
3269	BRD-K31846842	-0.348318	2	-0.348318	0.0555953	-0.348318
10739	peruvoside	-0.348299	3	-0.274328	0.162868	-0.348299
9865	hinokitiol	-0.348288	9	-0.338249	0.104981	-0.348288
3222	BRD-K31439714	-0.348285	2	-0.348285	0.158659	-0.348285
7038	BRD-K76574148	-0.348275	2	-0.348275	0.0897428	-0.348275
8270	BRD-K91701366	-0.348204	2	-0.348204	0.0335177	-0.348204
1783	BRD-K14245765	-0.348047	1	-0.348047	NA	-0.348047
9909	I-606061	-0.347975	6	-0.399131	0.160191	-0.347975
8642	BRD-K96005107	-0.347972	1	-0.347972	NA	-0.347972
8882	BRD-K98993678	-0.347847	1	-0.347847	NA	-0.347847
5550	BRD-K59468384	-0.347796	1	-0.347796	NA	-0.347796
11795	tyrphostin-47	-0.347763	2	-0.347763	0.0439065	-0.347763
3741	BRD-K37545156	-0.347741	1	-0.347741	NA	-0.347741
5220	BRD-K55191691	-0.347734	1	-0.347734	NA	-0.347734
7224	BRD-K78843060	-0.347647	7	-0.394514	0.14404	-0.347647
8467	BRD-K93944867	-0.347634	1	-0.347634	NA	-0.347634
7845	BRD-K86529788	-0.347631	4	-0.347631	0.000395801	-0.347631
8084	BRD-K89133991	-0.347568	1	-0.347568	NA	-0.347568
9120	CD-1530	-0.347544	41	-0.360451	0.133166	-0.347544
6853	BRD-K74594501	-0.347435	1	-0.347435	NA	-0.347435
6311	BRD-K68536005	-0.347361	2	-0.347361	0.0412475	-0.347361
6252	BRD-K67786373	-0.347327	1	-0.347327	NA	-0.347327
7910	BRD-K87125912	-0.347203	7	-0.316906	0.20256	-0.347203
7573	BRD-K83082136	-0.347183	1	-0.347183	NA	-0.347183
11898	VU-0415113-1	-0.347079	5	-0.331364	0.153089	-0.347079
713	BRD-K00566471	-0.347048	2	-0.347048	0.0679139	-0.347048
4722	BRD-K49111930	-0.346945	7	-0.434194	0.181688	-0.346945
6799	BRD-K74055572	-0.346886	1	-0.346886	NA	-0.346886
5615	BRD-K60239116	-0.346804	1	-0.346804	NA	-0.346804
3857	BRD-K39032190	-0.346673	2	-0.346673	0.0938823	-0.346673
10283	manumycin-a	-0.34651	86	-0.385763	0.18391	-0.34651
4533	BRD-K46920162	-0.346508	1	-0.346508	NA	-0.346508
7315	BRD-K79992300	-0.346438	2	-0.346438	0.0161471	-0.346438
2823	BRD-K26653603	-0.346427	1	-0.346427	NA	-0.346427
7067	BRD-K76904146	-0.346334	2	-0.346334	0.0897532	-0.346334
1985	BRD-K16541732	-0.346316	5	-0.342728	0.225499	-0.346316
8130	BRD-K89676402	-0.346305	1	-0.346305	NA	-0.346305
5980	BRD-K64577556	-0.346221	1	-0.346221	NA	-0.346221
3880	BRD-K39294074	-0.346031	2	-0.346031	0.0512626	-0.346031
4047	BRD-K41344641	-0.346021	1	-0.346021	NA	-0.346021
10545	niclosamide	-0.346007	77	-0.372361	0.192583	-0.346007
3276	BRD-K31903015	-0.346	2	-0.346	0.125355	-0.346
7422	BRD-K81227048	-0.345948	1	-0.345948	NA	-0.345948
7171	BRD-K78268279	-0.34575	1	-0.34575	NA	-0.34575
5270	BRD-K55767450	-0.345605	1	-0.345605	NA	-0.345605
5569	BRD-K59730983	-0.345528	1	-0.345528	NA	-0.345528
3218	BRD-K31380618	-0.345467	9	-0.384366	0.138983	-0.345467
11154	SA-1459454	-0.345421	4	-0.331392	0.0433543	-0.345421
4579	BRD-K47380281	-0.345341	1	-0.345341	NA	-0.345341
5409	BRD-K57476701	-0.345318	1	-0.345318	NA	-0.345318
1154	BRD-K06064877	-0.345252	1	-0.345252	NA	-0.345252
3831	BRD-K38659247	-0.345099	1	-0.345099	NA	-0.345099
10880	proscillaridin	-0.344896	14	-0.371692	0.148123	-0.344896
4668	BRD-K48479537	-0.344709	1	-0.344709	NA	-0.344709
4446	BRD-K45883686	-0.344469	1	-0.344469	NA	-0.344469
6887	BRD-K74962003	-0.344354	1	-0.344354	NA	-0.344354
1717	BRD-K13324372	-0.344343	2	-0.344343	0.000705211	-0.344343
5094	BRD-K53640012	-0.344305	4	-0.326022	0.0941326	-0.344305
9444	disulfiram	-0.344249	7	-0.318498	0.143444	-0.344249
6265	BRD-K67933714	-0.344239	1	-0.344239	NA	-0.344239
928	BRD-K03113036	-0.344165	8	-0.337566	0.339178	-0.344165
5854	BRD-K63129749	-0.344123	1	-0.344123	NA	-0.344123
7720	BRD-K84879982	-0.344114	1	-0.344114	NA	-0.344114
6909	BRD-K75179331	-0.344079	1	-0.344079	NA	-0.344079
1414	BRD-K09130601	-0.343981	1	-0.343981	NA	-0.343981
2841	BRD-K26857129	-0.343876	1	-0.343876	NA	-0.343876
7246	BRD-K79106177	-0.343826	1	-0.343826	NA	-0.343826
11882	VU-0402604	-0.343639	5	-0.282173	0.202271	-0.343639
10142	KUC103904N	-0.343604	4	-0.281523	0.359517	-0.343604
3416	BRD-K33680967	-0.343408	5	-0.313556	0.171723	-0.343408
9542	entinostat	-0.343311	39	-0.336475	0.200646	-0.343311
6588	BRD-K71611609	-0.343304	1	-0.343304	NA	-0.343304
9016	BRD-M98484762	-0.343249	1	-0.343249	NA	-0.343249
2541	BRD-K23217072	-0.343157	7	-0.344154	0.218156	-0.343157
6653	BRD-K72382350	-0.343078	3	-0.409832	0.135489	-0.343078
5184	BRD-K54801580	-0.342997	1	-0.342997	NA	-0.342997
6515	BRD-K70918484	-0.342992	3	-0.305518	0.0900705	-0.342992
6101	BRD-K65955264	-0.342943	10	-0.353595	0.173619	-0.342943
8451	BRD-K93666423	-0.342858	2	-0.342858	0.194867	-0.342858
7700	BRD-K84687999	-0.34263	4	-0.34263	0	-0.34263
8505	BRD-K94479191	-0.342621	1	-0.342621	NA	-0.342621
5826	BRD-K62768824	-0.342566	1	-0.342566	NA	-0.342566
3809	BRD-K38468651	-0.342451	1	-0.342451	NA	-0.342451
4994	BRD-K52371706	-0.342409	1	-0.342409	NA	-0.342409
7956	BRD-K87733826	-0.342346	1	-0.342346	NA	-0.342346
6610	BRD-K71819159	-0.342125	1	-0.342125	NA	-0.342125
10293	MD-041	-0.342098	10	-0.351712	0.120046	-0.342098
4302	BRD-K44366801	-0.342073	11	-0.340036	0.134319	-0.342073
2642	BRD-K24339152	-0.342045	1	-0.342045	NA	-0.342045
1158	BRD-K06145650	-0.342021	1	-0.342021	NA	-0.342021
1733	BRD-K13626871	-0.341747	1	-0.341747	NA	-0.341747
6171	BRD-K66783461	-0.341661	1	-0.341661	NA	-0.341661
11902	VU-0415555-1	-0.34166	4	-0.243489	0.243385	-0.34166
6298	BRD-K68327489	-0.341589	1	-0.341589	NA	-0.341589
6289	BRD-K68287477	-0.341526	1	-0.341526	NA	-0.341526
2517	BRD-K22944564	-0.341395	1	-0.341395	NA	-0.341395
6687	BRD-K72795491	-0.341395	1	-0.341395	NA	-0.341395
2556	BRD-K23414424	-0.341373	1	-0.341373	NA	-0.341373
7678	BRD-K84388104	-0.341323	1	-0.341323	NA	-0.341323
3873	BRD-K39227212	-0.341304	1	-0.341304	NA	-0.341304
2444	BRD-K22013971	-0.341259	1	-0.341259	NA	-0.341259
10466	MW-MITF28	-0.341208	1	-0.341208	NA	-0.341208
7227	BRD-K78849449	-0.341098	1	-0.341098	NA	-0.341098
4701	BRD-K48863671	-0.341094	1	-0.341094	NA	-0.341094
11392	SB-218078	-0.34107	15	-0.305488	0.139565	-0.34107
8979	BRD-M30664582	-0.341006	1	-0.341006	NA	-0.341006
1431	BRD-K09458434	-0.340853	1	-0.340853	NA	-0.340853
3987	BRD-K40567080	-0.340816	2	-0.340816	0.0953876	-0.340816
2565	BRD-K23586462	-0.340782	1	-0.340782	NA	-0.340782
1054	BRD-K04759195	-0.340738	1	-0.340738	NA	-0.340738
5760	BRD-K62008506	-0.340716	2	-0.340716	0.0218256	-0.340716
10130	KU-C104486	-0.340689	9	-0.343537	0.273034	-0.340689
2291	BRD-K20044426	-0.340668	1	-0.340668	NA	-0.340668
1902	BRD-K15600521	-0.340643	1	-0.340643	NA	-0.340643
2877	BRD-K27431449	-0.340637	1	-0.340637	NA	-0.340637
2987	BRD-K28585560	-0.340522	2	-0.340522	0.0648204	-0.340522
11592	tacedinaline	-0.340508	26	-0.368159	0.211189	-0.340508
1332	BRD-K08080638	-0.340467	2	-0.340467	0.0692739	-0.340467
6744	BRD-K73400194	-0.340401	2	-0.340401	0.101694	-0.340401
3869	BRD-K39177148	-0.340386	1	-0.340386	NA	-0.340386
1967	BRD-K16383683	-0.340368	1	-0.340368	NA	-0.340368
6816	BRD-K74192638	-0.340357	1	-0.340357	NA	-0.340357
6704	BRD-K72999223	-0.340328	1	-0.340328	NA	-0.340328
1499	BRD-K10287595	-0.340257	1	-0.340257	NA	-0.340257
1111	BRD-K05543852	-0.339896	2	-0.339896	0.038621	-0.339896
2315	BRD-K20197338	-0.339821	7	-0.313808	0.139276	-0.339821
7436	BRD-K81417919	-0.339777	2	-0.339777	0.162019	-0.339777
11966	YC-1	-0.339664	14	-0.276315	0.298875	-0.339664
2170	BRD-K18913711	-0.339523	1	-0.339523	NA	-0.339523
8719	BRD-K96871778	-0.339413	1	-0.339413	NA	-0.339413
5347	BRD-K56763965	-0.339297	1	-0.339297	NA	-0.339297
7017	BRD-K76358141	-0.339292	2	-0.339292	0.0748641	-0.339292
4956	BRD-K51970157	-0.339266	1	-0.339266	NA	-0.339266
2780	BRD-K25994126	-0.339264	1	-0.339264	NA	-0.339264
7615	BRD-K83670234	-0.339165	11	-0.337349	0.123744	-0.339165
6436	BRD-K70054078	-0.339024	1	-0.339024	NA	-0.339024
8328	BRD-K92317137	-0.33898	72	-0.362995	0.135762	-0.33898
1688	BRD-K12970833	-0.338954	1	-0.338954	NA	-0.338954
11761	trimidox	-0.338914	3	-0.361353	0.065742	-0.338914
11252	SA-1939945	-0.338796	1	-0.338796	NA	-0.338796
4567	BRD-K47234370	-0.338768	2	-0.338768	0.0701303	-0.338768
11140	SA-1459002	-0.338731	3	-0.359245	0.0512292	-0.338731
6801	BRD-K74094800	-0.338707	1	-0.338707	NA	-0.338707
11214	SA-1921617	-0.338573	4	-0.372671	0.0993792	-0.338573
717	BRD-K00636532	-0.338484	1	-0.338484	NA	-0.338484
4561	BRD-K47163377	-0.338423	1	-0.338423	NA	-0.338423
4541	BRD-K46999092	-0.33838	1	-0.33838	NA	-0.33838
1508	BRD-K10432434	-0.338232	2	-0.338232	0.00613594	-0.338232
6319	BRD-K68657207	-0.33822	1	-0.33822	NA	-0.33822
9515	EMF-bca1-16	-0.338193	16	-0.374459	0.116079	-0.338193
8394	BRD-K93062774	-0.338152	1	-0.338152	NA	-0.338152
3511	BRD-K34982474	-0.338084	1	-0.338084	NA	-0.338084
11212	SA-1921599	-0.338029	5	-0.360779	0.0768905	-0.338029
10805	pirarubicin	-0.337983	11	-0.35948	0.146741	-0.337983
1437	BRD-K09526594	-0.337969	6	-0.358093	0.0766509	-0.337969
886	BRD-K02544880	-0.337886	1	-0.337886	NA	-0.337886
8260	BRD-K91589308	-0.337871	1	-0.337871	NA	-0.337871
1921	BRD-K15912020	-0.337695	1	-0.337695	NA	-0.337695
4490	BRD-K46419847	-0.3376	1	-0.3376	NA	-0.3376
3285	BRD-K32014638	-0.337568	1	-0.337568	NA	-0.337568
2040	BRD-K17429946	-0.337531	1	-0.337531	NA	-0.337531
5240	BRD-K55381473	-0.337464	1	-0.337464	NA	-0.337464
4193	BRD-K43145106	-0.33745	2	-0.33745	0.0938356	-0.33745
7940	BRD-K87445129	-0.33742	1	-0.33742	NA	-0.33742
4974	BRD-K52149447	-0.337397	2	-0.337397	0.0776644	-0.337397
2428	BRD-K21751020	-0.337215	1	-0.337215	NA	-0.337215
7474	BRD-K81814927	-0.337197	9	-0.354067	0.122753	-0.337197
1112	BRD-K05549170	-0.337192	4	-0.356514	0.104646	-0.337192
3850	BRD-K38933129	-0.337123	1	-0.337123	NA	-0.337123
7837	BRD-K86413298	-0.337119	1	-0.337119	NA	-0.337119
1535	BRD-K10835142	-0.337066	1	-0.337066	NA	-0.337066
8591	BRD-K95488738	-0.336993	2	-0.336993	0.0286811	-0.336993
3740	BRD-K37530005	-0.336867	1	-0.336867	NA	-0.336867
7522	BRD-K82414981	-0.336828	1	-0.336828	NA	-0.336828
2614	BRD-K24058148	-0.336792	1	-0.336792	NA	-0.336792
7911	BRD-K87126403	-0.336792	1	-0.336792	NA	-0.336792
1489	BRD-K10114046	-0.336739	7	-0.306089	0.248268	-0.336739
5800	BRD-K62459624	-0.336697	17	-0.36385	0.191616	-0.336697
9061	butylscopolammonium	-0.336672	1	-0.336672	NA	-0.336672
1511	BRD-K10484463	-0.336647	5	-0.29688	0.102891	-0.336647
1147	BRD-K05979026	-0.336527	5	-0.361935	0.0851163	-0.336527
3525	BRD-K35189425	-0.336384	2	-0.336384	0.0384446	-0.336384
5027	BRD-K52874783	-0.336377	1	-0.336377	NA	-0.336377
2782	BRD-K26003427	-0.336287	1	-0.336287	NA	-0.336287
11841	vanoxerine	-0.336283	9	-0.338558	0.247723	-0.336283
1366	BRD-K08477148	-0.336204	2	-0.336204	0.0110318	-0.336204
2053	BRD-K17611527	-0.3362	1	-0.3362	NA	-0.3362
533	BRD-A59728941	-0.336047	8	-0.411723	0.300689	-0.336047
8346	BRD-K92543914	-0.335998	9	-0.32823	0.111692	-0.335998
3052	BRD-K29390829	-0.33597	1	-0.33597	NA	-0.33597
1995	BRD-K16704189	-0.335953	1	-0.335953	NA	-0.335953
4389	BRD-K45231555	-0.335701	2	-0.335701	0.257829	-0.335701
1048	BRD-K04695623	-0.335631	9	-0.385738	0.181387	-0.335631
8140	BRD-K89793492	-0.335558	4	-0.335558	0	-0.335558
2726	BRD-K25290948	-0.335534	1	-0.335534	NA	-0.335534
1209	BRD-K06765193	-0.335513	14	-0.329061	0.177888	-0.335513
5300	BRD-K56196992	-0.335281	8	-0.340441	0.11544	-0.335281
4746	BRD-K49525275	-0.335189	1	-0.335189	NA	-0.335189
7767	BRD-K85444001	-0.335174	1	-0.335174	NA	-0.335174
3903	BRD-K39647256	-0.33497	6	-0.331697	0.0228366	-0.33497
6059	BRD-K65426421	-0.334922	2	-0.334922	0.104546	-0.334922
3355	BRD-K32853132	-0.334847	1	-0.334847	NA	-0.334847
6079	BRD-K65608865	-0.334725	1	-0.334725	NA	-0.334725
6680	BRD-K72692763	-0.334724	1	-0.334724	NA	-0.334724
6567	BRD-K71401720	-0.334679	2	-0.334679	0.0255474	-0.334679
12006	ZK-164015	-0.334508	9	-0.419768	0.252237	-0.334508
7252	BRD-K79153888	-0.33446	5	-0.367951	0.0748892	-0.33446
3100	BRD-K29996103	-0.334443	1	-0.334443	NA	-0.334443
5178	BRD-K54711075	-0.33436	1	-0.33436	NA	-0.33436
1100	BRD-K05418735	-0.334312	1	-0.334312	NA	-0.334312
2518	BRD-K22945779	-0.334292	2	-0.334292	0.175012	-0.334292
2714	BRD-K25148849	-0.334282	1	-0.334282	NA	-0.334282
2859	BRD-K27151060	-0.334206	5	-0.331948	0.0576628	-0.334206
7975	BRD-K87931486	-0.334114	1	-0.334114	NA	-0.334114
7849	BRD-K86571219	-0.334077	1	-0.334077	NA	-0.334077
5979	BRD-K64558129	-0.33404	1	-0.33404	NA	-0.33404
8605	BRD-K95607309	-0.33391	4	-0.33391	0	-0.33391
5497	BRD-K58743986	-0.333878	1	-0.333878	NA	-0.333878
6318	BRD-K68655663	-0.333849	1	-0.333849	NA	-0.333849
2117	BRD-K18310625	-0.333831	1	-0.333831	NA	-0.333831
7387	BRD-K80822897	-0.333806	7	-0.314422	0.15834	-0.333806
1178	BRD-K06397242	-0.333779	1	-0.333779	NA	-0.333779
7453	BRD-K81646882	-0.333768	3	-0.333265	0.0400438	-0.333768
8445	BRD-K93577185	-0.333702	2	-0.333702	0.0546571	-0.333702
4085	BRD-K41761879	-0.333698	1	-0.333698	NA	-0.333698
8910	BRD-K99432717	-0.333658	1	-0.333658	NA	-0.333658
5894	BRD-K63484733	-0.333578	1	-0.333578	NA	-0.333578
8890	BRD-K99136192	-0.333519	1	-0.333519	NA	-0.333519
3288	BRD-K32049912	-0.333469	1	-0.333469	NA	-0.333469
8984	BRD-M33077182	-0.333268	1	-0.333268	NA	-0.333268
3438	BRD-K33928422	-0.333164	3	-0.323977	0.033586	-0.333164
11307	SA-426029	-0.333158	4	-0.317523	0.173547	-0.333158
5389	BRD-K57218871	-0.333148	1	-0.333148	NA	-0.333148
1645	BRD-K12405591	-0.333121	1	-0.333121	NA	-0.333121
4631	BRD-K48031880	-0.332963	3	-0.344215	0.103178	-0.332963
9592	ethaverine	-0.332912	3	-0.269784	0.110449	-0.332912
4470	BRD-K46192888	-0.332873	1	-0.332873	NA	-0.332873
5530	BRD-K59176197	-0.332842	2	-0.332842	0.0366901	-0.332842
1372	BRD-K08614872	-0.33283	1	-0.33283	NA	-0.33283
2118	BRD-K18319377	-0.33277	1	-0.33277	NA	-0.33277
1725	BRD-K13515789	-0.332674	1	-0.332674	NA	-0.332674
605	BRD-A84066268	-0.33266	3	-0.328899	0.0695237	-0.33266
5472	BRD-K58421169	-0.332623	2	-0.332623	0.0666055	-0.332623
1137	BRD-K05833481	-0.332502	1	-0.332502	NA	-0.332502
4151	BRD-K42610174	-0.332487	1	-0.332487	NA	-0.332487
1628	BRD-K12189280	-0.332484	2	-0.332484	0.08418	-0.332484
2193	BRD-K19166598	-0.332468	10	-0.427771	0.221151	-0.332468
4569	BRD-K47247219	-0.33245	1	-0.33245	NA	-0.33245
3259	BRD-K31786211	-0.332438	2	-0.332438	0.0776177	-0.332438
7797	BRD-K85818861	-0.332417	9	-0.308153	0.135353	-0.332417
6954	BRD-K75725000	-0.332404	1	-0.332404	NA	-0.332404
6181	BRD-K66884694	-0.332271	11	-0.317165	0.175772	-0.332271
3190	BRD-K30954716	-0.332235	1	-0.332235	NA	-0.332235
5365	BRD-K56987347	-0.332194	1	-0.332194	NA	-0.332194
2611	BRD-K24050458	-0.332047	1	-0.332047	NA	-0.332047
10619	NVP-BEZ235	-0.33202	74	-0.375841	0.193808	-0.33202
11145	SA-1459172	-0.331977	2	-0.331977	0.0206075	-0.331977
6576	BRD-K71504944	-0.331977	1	-0.331977	NA	-0.331977
2821	BRD-K26626929	-0.331976	4	-0.322832	0.0735494	-0.331976
905	BRD-K02785641	-0.331939	1	-0.331939	NA	-0.331939
8962	BRD-K99913693	-0.331879	2	-0.331879	0.0449298	-0.331879
1035	BRD-K04533640	-0.331864	1	-0.331864	NA	-0.331864
3413	BRD-K33620583	-0.331849	1	-0.331849	NA	-0.331849
9256	clotrimazole	-0.331843	5	-0.311556	0.102233	-0.331843
1597	BRD-K11787592	-0.331823	1	-0.331823	NA	-0.331823
1211	BRD-K06806702	-0.331808	1	-0.331808	NA	-0.331808
9612	etoposide	-0.331721	23	-0.397345	0.235701	-0.331721
6818	BRD-K74211371	-0.331675	2	-0.331675	0.0377023	-0.331675
11359	SA-96816	-0.331619	2	-0.331619	0.235278	-0.331619
6004	BRD-K64885524	-0.33158	3	-0.376506	0.124795	-0.33158
4077	BRD-K41660807	-0.33155	1	-0.33155	NA	-0.33155
4996	BRD-K52403701	-0.331524	1	-0.331524	NA	-0.331524
11253	SA-1944378	-0.33138	6	-0.333817	0.0367111	-0.33138
6400	BRD-K69672299	-0.33137	2	-0.33137	0.105361	-0.33137
2357	BRD-K20824632	-0.331357	1	-0.331357	NA	-0.331357
8246	BRD-K91416305	-0.331313	1	-0.331313	NA	-0.331313
5709	BRD-K61388502	-0.331271	2	-0.331271	0.0897273	-0.331271
670	BRD-K00188019	-0.331241	2	-0.331241	0.100324	-0.331241
8575	BRD-K95323941	-0.331177	1	-0.331177	NA	-0.331177
2574	BRD-K23674074	-0.331016	1	-0.331016	NA	-0.331016
11220	SA-1922006	-0.331009	3	-0.271656	0.107463	-0.331009
5007	BRD-K52544910	-0.33092	1	-0.33092	NA	-0.33092
1928	BRD-K15955205	-0.330558	1	-0.330558	NA	-0.330558
4419	BRD-K45534781	-0.330504	4	-0.407238	0.172621	-0.330504
10365	methotrexate	-0.330442	9	-0.332805	0.157143	-0.330442
1812	BRD-K14460076	-0.3304	1	-0.3304	NA	-0.3304
3621	BRD-K36314330	-0.330291	2	-0.330291	0.0257588	-0.330291
1218	BRD-K06897051	-0.330237	1	-0.330237	NA	-0.330237
9740	GANT-61	-0.33023	2	-0.33023	0.0758447	-0.33023
1343	BRD-K08251038	-0.330172	7	-0.314139	0.0993089	-0.330172
11100	SA-1456195	-0.33009	2	-0.33009	0.0239123	-0.33009
1662	BRD-K12633506	-0.329819	1	-0.329819	NA	-0.329819
2734	BRD-K25379780	-0.329791	6	-0.350653	0.127557	-0.329791
6194	BRD-K67086788	-0.329677	1	-0.329677	NA	-0.329677
5806	BRD-K62560708	-0.329669	1	-0.329669	NA	-0.329669
4909	BRD-K51530321	-0.329646	1	-0.329646	NA	-0.329646
10526	NCH-51	-0.329609	9	-0.348876	0.114501	-0.329609
10785	pidorubicine	-0.32946	21	-0.324674	0.0560413	-0.32946
6240	BRD-K67689741	-0.329456	1	-0.329456	NA	-0.329456
10121	KU-C104233	-0.329375	5	-0.241972	0.301853	-0.329375
5968	BRD-K64391475	-0.329239	2	-0.329239	0.073935	-0.329239
779	BRD-K01329157	-0.329224	1	-0.329224	NA	-0.329224
1822	BRD-K14593092	-0.329204	2	-0.329204	0.166588	-0.329204
321	BG-FA-0953	-0.32909	9	-0.31135	0.158787	-0.32909
11402	SB-415286	-0.329089	7	-0.317095	0.187905	-0.329089
11638	tert-butylhydroquinone	-0.328955	4	-0.32355	0.0145435	-0.328955
277	BCI-hydrochloride	-0.328921	17	-0.322691	0.130554	-0.328921
8636	BRD-K95899688	-0.328918	2	-0.328918	0.0137635	-0.328918
498	BRD-A43126523	-0.328867	11	-0.322532	0.133339	-0.328867
8854	BRD-K98710661	-0.328835	4	-0.318188	0.0436298	-0.328835
1326	BRD-K08041211	-0.328791	1	-0.328791	NA	-0.328791
5189	BRD-K54857308	-0.328703	1	-0.328703	NA	-0.328703
8730	BRD-K97045804	-0.328605	1	-0.328605	NA	-0.328605
2682	BRD-K24776817	-0.328528	2	-0.328528	0.0380401	-0.328528
114	AM-251	-0.328513	3	-0.322576	0.0904841	-0.328513
3800	BRD-K38304019	-0.328467	2	-0.328467	0.00654199	-0.328467
7356	BRD-K80472474	-0.32837	2	-0.32837	0.0994258	-0.32837
7203	BRD-K78633583	-0.328354	1	-0.328354	NA	-0.328354
6779	BRD-K73824371	-0.328293	1	-0.328293	NA	-0.328293
5697	BRD-K61175124	-0.328264	5	-0.289501	0.117573	-0.328264
8286	BRD-K91813753	-0.328253	1	-0.328253	NA	-0.328253
10413	mitomycin-c	-0.328101	17	-0.366694	0.162124	-0.328101
3746	BRD-K37612077	-0.328091	2	-0.328091	0.0627734	-0.328091
4178	BRD-K42968246	-0.327748	1	-0.327748	NA	-0.327748
5102	BRD-K53756103	-0.327742	1	-0.327742	NA	-0.327742
10120	KU-C104230	-0.327574	4	-0.297797	0.243891	-0.327574
5513	BRD-K58945843	-0.327556	2	-0.327556	0.00949094	-0.327556
6568	BRD-K71404640	-0.327469	1	-0.327469	NA	-0.327469
2769	BRD-K25866499	-0.327466	1	-0.327466	NA	-0.327466
3491	BRD-K34692511	-0.327397	1	-0.327397	NA	-0.327397
2070	BRD-K17742539	-0.327284	1	-0.327284	NA	-0.327284
3539	BRD-K35380368	-0.327218	1	-0.327218	NA	-0.327218
8602	BRD-K95582125	-0.327188	3	-0.354221	0.0656273	-0.327188
9675	fluconazole	-0.327102	1	-0.327102	NA	-0.327102
8070	BRD-K88959773	-0.326953	1	-0.326953	NA	-0.326953
4666	BRD-K48475203	-0.326831	3	-0.354934	0.0599109	-0.326831
2011	BRD-K16930636	-0.326731	2	-0.326731	0.0896387	-0.326731
7393	BRD-K80852934	-0.326684	1	-0.326684	NA	-0.326684
8715	BRD-K96782963	-0.326628	1	-0.326628	NA	-0.326628
8010	BRD-K88307956	-0.32662	1	-0.32662	NA	-0.32662
1115	BRD-K05581223	-0.326596	1	-0.326596	NA	-0.326596
8397	BRD-K93105623	-0.326586	2	-0.326586	0.227934	-0.326586
9780	GR-127935	-0.326521	11	-0.354604	0.133294	-0.326521
2285	BRD-K19981693	-0.326361	1	-0.326361	NA	-0.326361
3672	BRD-K36938987	-0.326332	1	-0.326332	NA	-0.326332
9044	bufalin	-0.326325	9	-0.34093	0.214378	-0.326325
6678	BRD-K72636868	-0.326299	1	-0.326299	NA	-0.326299
7945	BRD-K87508191	-0.326148	1	-0.326148	NA	-0.326148
2576	BRD-K23680395	-0.326131	1	-0.326131	NA	-0.326131
5196	BRD-K54964414	-0.32609	1	-0.32609	NA	-0.32609
3346	BRD-K32755775	-0.326086	1	-0.326086	NA	-0.326086
12014	ZM-39923	-0.326083	3	-0.344955	0.0712523	-0.326083
11878	VU-0366968	-0.326055	4	-0.21972	0.235516	-0.326055
11975	YL-61	-0.326048	3	-0.341371	0.0887843	-0.326048
1131	BRD-K05722694	-0.325856	1	-0.325856	NA	-0.325856
5388	BRD-K57206606	-0.325844	2	-0.325844	0.0234828	-0.325844
3921	BRD-K39829853	-0.325748	6	-0.439117	0.258641	-0.325748
1764	BRD-K13997553	-0.325604	1	-0.325604	NA	-0.325604
1841	BRD-K14788918	-0.325547	10	-0.363302	0.173936	-0.325547
8756	BRD-K97466946	-0.325511	2	-0.325511	0.125536	-0.325511
1417	BRD-K09231502	-0.32551	6	-0.347313	0.185419	-0.32551
5970	BRD-K64440942	-0.325495	1	-0.325495	NA	-0.325495
3652	BRD-K36721554	-0.32548	1	-0.32548	NA	-0.32548
7210	BRD-K78710535	-0.325368	1	-0.325368	NA	-0.325368
8468	BRD-K93971021	-0.325276	1	-0.325276	NA	-0.325276
11538	staurosporine	-0.325259	18	-0.314442	0.0767095	-0.325259
6137	BRD-K66363099	-0.325257	1	-0.325257	NA	-0.325257
8547	BRD-K95033227	-0.325036	5	-0.295505	0.068504	-0.325036
4343	BRD-K44755254	-0.324881	2	-0.324881	0.0484935	-0.324881
6495	BRD-K70771662	-0.324821	4	-0.404586	0.253285	-0.324821
10148	KUC107191N	-0.324704	5	-0.420698	0.212115	-0.324704
3399	BRD-K33385950	-0.32469	1	-0.32469	NA	-0.32469
4575	BRD-K47342144	-0.324643	2	-0.324643	0.126226	-0.324643
6863	BRD-K74702716	-0.324585	1	-0.324585	NA	-0.324585
6064	BRD-K65485797	-0.324549	1	-0.324549	NA	-0.324549
8742	BRD-K97217923	-0.324486	1	-0.324486	NA	-0.324486
4027	BRD-K41120089	-0.324416	1	-0.324416	NA	-0.324416
5350	BRD-K56855930	-0.324368	1	-0.324368	NA	-0.324368
701	BRD-K00480552	-0.324277	1	-0.324277	NA	-0.324277
4896	BRD-K51358551	-0.324266	1	-0.324266	NA	-0.324266
8395	BRD-K93086630	-0.324232	1	-0.324232	NA	-0.324232
1810	BRD-K14433433	-0.32423	1	-0.32423	NA	-0.32423
2615	BRD-K24062021	-0.324104	1	-0.324104	NA	-0.324104
8521	BRD-K94646939	-0.324027	2	-0.324027	0.0732193	-0.324027
5134	BRD-K54061956	-0.323976	1	-0.323976	NA	-0.323976
2364	BRD-K20877213	-0.323785	1	-0.323785	NA	-0.323785
7869	BRD-K86755654	-0.323778	2	-0.323778	0.170594	-0.323778
2045	BRD-K17506650	-0.323734	1	-0.323734	NA	-0.323734
2239	BRD-K19624190	-0.323721	9	-0.370334	0.137399	-0.323721
1424	BRD-K09329774	-0.323664	5	-0.324859	0.046365	-0.323664
840	BRD-K02014458	-0.323651	2	-0.323651	0.0321262	-0.323651
5593	BRD-K59995645	-0.32359	1	-0.32359	NA	-0.32359
11900	VU-0415533-1	-0.323488	4	-0.379269	0.301892	-0.323488
8441	BRD-K93549834	-0.323484	1	-0.323484	NA	-0.323484
10191	latrunculin-b	-0.323371	5	-0.341194	0.0705175	-0.323371
8488	BRD-K94243176	-0.323356	1	-0.323356	NA	-0.323356
5814	BRD-K62638625	-0.323136	1	-0.323136	NA	-0.323136
349	BIX-01338	-0.323062	1	-0.323062	NA	-0.323062
6761	BRD-K73575094	-0.322944	2	-0.322944	0.0295861	-0.322944
5116	BRD-K53923090	-0.322829	5	-0.317001	0.0812832	-0.322829
1120	BRD-K05662507	-0.322787	1	-0.322787	NA	-0.322787
252	AZD-5438	-0.322605	35	-0.370284	0.216163	-0.322605
4818	BRD-K50358328	-0.322553	1	-0.322553	NA	-0.322553
6146	BRD-K66521855	-0.322424	1	-0.322424	NA	-0.322424
4211	BRD-K43327166	-0.322407	1	-0.322407	NA	-0.322407
4091	BRD-K41845021	-0.32239	6	-0.336284	0.121877	-0.32239
2819	BRD-K26555669	-0.322321	1	-0.322321	NA	-0.322321
4926	BRD-K51644197	-0.322194	7	-0.310934	0.252272	-0.322194
4624	BRD-K47950966	-0.322173	1	-0.322173	NA	-0.322173
3004	BRD-K28789065	-0.321987	7	-0.322988	0.142938	-0.321987
9245	clofilium	-0.321885	3	-0.328169	0.134761	-0.321885
8075	BRD-K89000102	-0.32181	3	-0.299128	0.154958	-0.32181
9930	ifosfamide	-0.321675	1	-0.321675	NA	-0.321675
846	BRD-K02072940	-0.321629	2	-0.321629	0.112436	-0.321629
2402	BRD-K21400342	-0.321598	1	-0.321598	NA	-0.321598
10705	PD-123319	-0.321586	1	-0.321586	NA	-0.321586
5870	BRD-K63285694	-0.321524	1	-0.321524	NA	-0.321524
11059	RS-17053	-0.321443	11	-0.335566	0.201266	-0.321443
11417	SCH-79797	-0.32135	35	-0.332157	0.123991	-0.32135
7792	BRD-K85770991	-0.321304	1	-0.321304	NA	-0.321304
11147	SA-1459187	-0.321245	2	-0.321245	0.115517	-0.321245
7354	BRD-K80442083	-0.321181	2	-0.321181	0.116324	-0.321181
6590	BRD-K71631401	-0.320733	1	-0.320733	NA	-0.320733
4378	BRD-K45151011	-0.320731	1	-0.320731	NA	-0.320731
322	BG-STK33-03	-0.320564	10	-0.354776	0.149275	-0.320564
9466	dorsomorphin	-0.320486	56	-0.333321	0.15045	-0.320486
423	BRD-A13020530	-0.320422	7	-0.288999	0.286171	-0.320422
9201	CI-966	-0.32034	1	-0.32034	NA	-0.32034
901	BRD-K02694971	-0.320302	1	-0.320302	NA	-0.320302
2697	BRD-K24946412	-0.320269	1	-0.320269	NA	-0.320269
1255	BRD-K07381195	-0.320218	1	-0.320218	NA	-0.320218
2280	BRD-K19969523	-0.32017	1	-0.32017	NA	-0.32017
5741	BRD-K61776140	-0.320012	9	-0.337947	0.116636	-0.320012
3633	BRD-K36467636	-0.319964	1	-0.319964	NA	-0.319964
3143	BRD-K30507268	-0.319933	1	-0.319933	NA	-0.319933
1784	BRD-K14246967	-0.319898	1	-0.319898	NA	-0.319898
887	BRD-K02549628	-0.31988	3	-0.337747	0.146908	-0.31988
10607	NSC-632839	-0.319685	83	-0.355751	0.213545	-0.319685
9331	dactinomycin	-0.31964	18	-0.304042	0.0737439	-0.31964
921	BRD-K03006541	-0.319639	5	-0.294413	0.0517315	-0.319639
243	azacitidine	-0.319626	19	-0.349165	0.181705	-0.319626
10683	palbociclib	-0.319463	39	-0.294409	0.191206	-0.319463
737	BRD-K00859238	-0.319429	5	-0.342051	0.0629962	-0.319429
4156	BRD-K42634310	-0.31933	1	-0.31933	NA	-0.31933
209	ascorbic-acid	-0.319308	2	-0.319308	0.014534	-0.319308
531	BRD-A58924247	-0.319307	9	-0.284876	0.086323	-0.319307
6179	BRD-K66860235	-0.319249	1	-0.319249	NA	-0.319249
2900	BRD-K27638907	-0.319186	1	-0.319186	NA	-0.319186
5181	BRD-K54735832	-0.319164	1	-0.319164	NA	-0.319164
9437	diphenyleneiodonium	-0.319132	9	-0.327822	0.24765	-0.319132
908	BRD-K02861439	-0.318897	1	-0.318897	NA	-0.318897
7546	BRD-K82758569	-0.318794	1	-0.318794	NA	-0.318794
9762	givinostat	-0.318773	4	-0.325773	0.0991083	-0.318773
7519	BRD-K82384352	-0.318717	4	-0.350643	0.0751967	-0.318717
6442	BRD-K70108530	-0.318621	1	-0.318621	NA	-0.318621
10929	pyrrolidine-dithiocarbamate	-0.31844	6	-0.347974	0.202007	-0.31844
6425	BRD-K69930474	-0.318382	1	-0.318382	NA	-0.318382
5566	BRD-K59705555	-0.318356	4	-0.301164	0.216	-0.318356
3075	BRD-K29674378	-0.318332	1	-0.318332	NA	-0.318332
6559	BRD-K71353148	-0.318228	1	-0.318228	NA	-0.318228
6305	BRD-K68445037	-0.318221	1	-0.318221	NA	-0.318221
1359	BRD-K08443710	-0.318044	5	-0.344871	0.059986	-0.318044
5317	BRD-K56370195	-0.317897	1	-0.317897	NA	-0.317897
3347	BRD-K32759520	-0.317861	1	-0.317861	NA	-0.317861
10295	MD-II-008-P	-0.317795	11	-0.339874	0.101443	-0.317795
6447	BRD-K70161581	-0.317759	11	-0.354876	0.210454	-0.317759
3497	BRD-K34786682	-0.317736	1	-0.317736	NA	-0.317736
8964	BRD-K99950451	-0.317632	2	-0.317632	0.0961999	-0.317632
2454	BRD-K22211348	-0.317583	1	-0.317583	NA	-0.317583
6911	BRD-K75234292	-0.317583	1	-0.317583	NA	-0.317583
10722	penfluridol	-0.317467	18	-0.327883	0.176989	-0.317467
2835	BRD-K26799408	-0.317286	1	-0.317286	NA	-0.317286
8686	BRD-K96543798	-0.317207	5	-0.368392	0.114454	-0.317207
5073	BRD-K53423944	-0.317085	10	-0.33636	0.173874	-0.317085
5468	BRD-K58347372	-0.316976	7	-0.313559	0.0491652	-0.316976
6538	BRD-K71156053	-0.316935	2	-0.316935	0.0398245	-0.316935
435	BRD-A17664363	-0.316866	1	-0.316866	NA	-0.316866
11136	SA-1458610	-0.316815	3	-0.428889	0.350549	-0.316815
4648	BRD-K48225424	-0.316753	2	-0.316753	0.0625611	-0.316753
5561	BRD-K59578981	-0.316745	1	-0.316745	NA	-0.316745
1058	BRD-K04831789	-0.316691	2	-0.316691	0.154498	-0.316691
4109	BRD-K42107428	-0.316638	2	-0.316638	0.0046682	-0.316638
11871	vorinostat	-0.316576	722	-0.330176	0.164613	-0.316576
2263	BRD-K19845538	-0.31654	1	-0.31654	NA	-0.31654
844	BRD-K02063190	-0.316485	1	-0.316485	NA	-0.316485
836	BRD-K01987080	-0.31647	1	-0.31647	NA	-0.31647
3602	BRD-K36130407	-0.316458	1	-0.316458	NA	-0.316458
6294	BRD-K68319707	-0.31641	6	-0.389076	0.149924	-0.31641
10050	kenpaullone	-0.316371	18	-0.370218	0.234614	-0.316371
8005	BRD-K88279116	-0.316307	4	-0.330507	0.166603	-0.316307
2553	BRD-K23406211	-0.316213	1	-0.316213	NA	-0.316213
2333	BRD-K20469405	-0.31617	1	-0.31617	NA	-0.31617
4939	BRD-K51791390	-0.316082	6	-0.294521	0.0903682	-0.316082
237	avicin-d	-0.316078	29	-0.361931	0.252086	-0.316078
7264	BRD-K79326278	-0.315898	1	-0.315898	NA	-0.315898
5649	BRD-K60706752	-0.315868	1	-0.315868	NA	-0.315868
5686	BRD-K61082257	-0.315847	1	-0.315847	NA	-0.315847
479	BRD-A36275421	-0.315802	37	-0.3561	0.165176	-0.315802
984	BRD-K03804563	-0.315798	1	-0.315798	NA	-0.315798
8703	BRD-K96698997	-0.315718	1	-0.315718	NA	-0.315718
6035	BRD-K65165610	-0.315681	1	-0.315681	NA	-0.315681
9525	EMF-sumo1-39	-0.31556	9	-0.28529	0.139151	-0.31556
7835	BRD-K86372560	-0.31555	4	-0.330322	0.0790205	-0.31555
6272	BRD-K68078697	-0.315542	1	-0.315542	NA	-0.315542
7002	BRD-K76224440	-0.315458	1	-0.315458	NA	-0.315458
3682	BRD-K37060179	-0.315424	3	-0.362702	0.1374	-0.315424
3546	BRD-K35443780	-0.315402	1	-0.315402	NA	-0.315402
7367	BRD-K80649837	-0.315387	1	-0.315387	NA	-0.315387
5770	BRD-K62123687	-0.315381	1	-0.315381	NA	-0.315381
5182	BRD-K54789622	-0.315349	2	-0.315349	0.0448082	-0.315349
8335	BRD-K92434623	-0.315291	1	-0.315291	NA	-0.315291
5974	BRD-K64523453	-0.3152	4	-0.368833	0.229698	-0.3152
8276	BRD-K91738333	-0.315163	1	-0.315163	NA	-0.315163
1382	BRD-K08731287	-0.315156	1	-0.315156	NA	-0.315156
6131	BRD-K66295580	-0.31513	1	-0.31513	NA	-0.31513
1497	BRD-K10270435	-0.315127	1	-0.315127	NA	-0.315127
8453	BRD-K93672121	-0.315108	1	-0.315108	NA	-0.315108
5005	BRD-K52540534	-0.315099	1	-0.315099	NA	-0.315099
7534	BRD-K82560670	-0.31495	1	-0.31495	NA	-0.31495
7595	BRD-K83448671	-0.314947	1	-0.314947	NA	-0.314947
5451	BRD-K58096890	-0.314916	2	-0.314916	0.341682	-0.314916
3313	BRD-K32345392	-0.314838	1	-0.314838	NA	-0.314838
440	BRD-A18725729	-0.314833	9	-0.357345	0.201953	-0.314833
2503	BRD-K22827077	-0.314823	1	-0.314823	NA	-0.314823
2101	BRD-K18144986	-0.314793	1	-0.314793	NA	-0.314793
6299	BRD-K68338581	-0.314788	1	-0.314788	NA	-0.314788
4655	BRD-K48332509	-0.314601	3	-0.346853	0.147087	-0.314601
143	AMN-082	-0.314599	1	-0.314599	NA	-0.314599
3685	BRD-K37081092	-0.314525	1	-0.314525	NA	-0.314525
6357	BRD-K69159985	-0.314474	4	-0.265148	0.16248	-0.314474
9818	GW-405833	-0.314455	38	-0.340692	0.186527	-0.314455
9312	cymarin	-0.314437	12	-0.293012	0.141419	-0.314437
8837	BRD-K98463649	-0.314418	1	-0.314418	NA	-0.314418
5659	BRD-K60796852	-0.314399	1	-0.314399	NA	-0.314399
3998	BRD-K40694355	-0.314393	1	-0.314393	NA	-0.314393
6926	BRD-K75393430	-0.314356	1	-0.314356	NA	-0.314356
9534	enalaprilat	-0.314229	1	-0.314229	NA	-0.314229
10963	RAN-05	-0.314121	8	-0.305944	0.142301	-0.314121
4128	BRD-K42411085	-0.314004	1	-0.314004	NA	-0.314004
1042	BRD-K04627808	-0.313918	2	-0.313918	0.0847221	-0.313918
5606	BRD-K60151092	-0.313786	1	-0.313786	NA	-0.313786
8160	BRD-K90061989	-0.313633	1	-0.313633	NA	-0.313633
6073	BRD-K65541951	-0.313621	2	-0.313621	0.114517	-0.313621
1860	BRD-K15030062	-0.31347	4	-0.306745	0.178814	-0.31347
10577	NNC-55-0396	-0.313469	8	-0.398223	0.222794	-0.313469
6478	BRD-K70617194	-0.313254	2	-0.313254	0.0830262	-0.313254
7885	BRD-K86894923	-0.313222	1	-0.313222	NA	-0.313222
1088	BRD-K05323441	-0.313197	1	-0.313197	NA	-0.313197
10255	luteolin	-0.313159	3	-0.328712	0.0313733	-0.313159
4547	BRD-K47070211	-0.312994	1	-0.312994	NA	-0.312994
11377	saquinavir	-0.312961	3	-0.311419	0.0541826	-0.312961
5353	BRD-K56904840	-0.312951	1	-0.312951	NA	-0.312951
5424	BRD-K57667228	-0.312873	1	-0.312873	NA	-0.312873
11139	SA-1458985	-0.312858	3	-0.341658	0.0990146	-0.312858
8485	BRD-K94222931	-0.312807	1	-0.312807	NA	-0.312807
2406	BRD-K21463062	-0.31274	2	-0.31274	0.0290381	-0.31274
9947	importazole	-0.312723	57	-0.348685	0.178959	-0.312723
1403	BRD-K09014535	-0.312628	1	-0.312628	NA	-0.312628
6164	BRD-K66698705	-0.312604	2	-0.312604	0.0577482	-0.312604
10374	methylene-blue	-0.312588	51	-0.330794	0.208154	-0.312588
2292	BRD-K20065144	-0.312525	1	-0.312525	NA	-0.312525
4408	BRD-K45431864	-0.312477	1	-0.312477	NA	-0.312477
3023	BRD-K29054201	-0.312472	1	-0.312472	NA	-0.312472
7979	BRD-K87967738	-0.312305	1	-0.312305	NA	-0.312305
1685	BRD-K12912249	-0.312192	1	-0.312192	NA	-0.312192
4207	BRD-K43283393	-0.312084	1	-0.312084	NA	-0.312084
3029	BRD-K29140223	-0.312031	7	-0.332708	0.15005	-0.312031
1648	BRD-K12441425	-0.312019	2	-0.312019	0.0491086	-0.312019
1991	BRD-K16625384	-0.311909	3	-0.375605	0.206662	-0.311909
2510	BRD-K22862802	-0.311851	1	-0.311851	NA	-0.311851
7033	BRD-K76510844	-0.311831	1	-0.311831	NA	-0.311831
7211	BRD-K78714545	-0.311822	1	-0.311822	NA	-0.311822
10944	quinoclamine	-0.311665	39	-0.307994	0.190864	-0.311665
481	BRD-A36884011	-0.311569	1	-0.311569	NA	-0.311569
4625	BRD-K47971885	-0.31153	1	-0.31153	NA	-0.31153
3650	BRD-K36716113	-0.311524	1	-0.311524	NA	-0.311524
9408	digitoxigenin	-0.311464	15	-0.318351	0.0942125	-0.311464
11520	ST-209453	-0.311457	3	-0.317834	0.0576872	-0.311457
7168	BRD-K78232231	-0.311321	1	-0.311321	NA	-0.311321
5757	BRD-K61984373	-0.311273	1	-0.311273	NA	-0.311273
7933	BRD-K87410008	-0.311149	1	-0.311149	NA	-0.311149
3180	BRD-K30882656	-0.311037	2	-0.311037	0.0544197	-0.311037
2446	BRD-K22052171	-0.310977	7	-0.315547	0.148884	-0.310977
2843	BRD-K26893932	-0.310922	1	-0.310922	NA	-0.310922
7543	BRD-K82732294	-0.310826	9	-0.318541	0.191092	-0.310826
8178	BRD-K90329522	-0.310759	1	-0.310759	NA	-0.310759
2639	BRD-K24282403	-0.310748	1	-0.310748	NA	-0.310748
6947	BRD-K75633187	-0.310616	2	-0.310616	0.0146583	-0.310616
3627	BRD-K36415399	-0.310587	1	-0.310587	NA	-0.310587
6241	BRD-K67697926	-0.310521	1	-0.310521	NA	-0.310521
9013	BRD-M92802283	-0.310474	1	-0.310474	NA	-0.310474
5281	BRD-K55860636	-0.310451	1	-0.310451	NA	-0.310451
11406	SC-10	-0.310406	2	-0.310406	0.271543	-0.310406
11355	SA-90471	-0.310391	2	-0.310391	0.0764022	-0.310391
2334	BRD-K20490522	-0.310302	3	-0.339387	0.118987	-0.310302
6927	BRD-K75394059	-0.310183	1	-0.310183	NA	-0.310183
4359	BRD-K44897098	-0.310069	1	-0.310069	NA	-0.310069
8409	BRD-K93165404	-0.309753	1	-0.309753	NA	-0.309753
5556	BRD-K59534645	-0.309735	1	-0.309735	NA	-0.309735
10184	lanatoside-c	-0.309734	6	-0.330414	0.0917703	-0.309734
8922	BRD-K99515159	-0.309729	1	-0.309729	NA	-0.309729
10033	JW-7-24-1	-0.309721	27	-0.330611	0.150574	-0.309721
4284	BRD-K44119437	-0.309665	1	-0.309665	NA	-0.309665
11368	salermide	-0.309646	42	-0.324388	0.178233	-0.309646
9411	digoxin	-0.309641	36	-0.310218	0.178139	-0.309641
5502	BRD-K58788895	-0.309511	1	-0.309511	NA	-0.309511
3115	BRD-K30226385	-0.309467	1	-0.309467	NA	-0.309467
7358	BRD-K80550858	-0.30946	1	-0.30946	NA	-0.30946
11453	sertindole	-0.309394	3	-0.333395	0.0552621	-0.309394
7262	BRD-K79275879	-0.309353	1	-0.309353	NA	-0.309353
4065	BRD-K41520872	-0.309342	1	-0.309342	NA	-0.309342
5855	BRD-K63140065	-0.309276	1	-0.309276	NA	-0.309276
6424	BRD-K69894866	-0.309259	7	-0.345759	0.146115	-0.309259
9509	ellipticine	-0.30922	16	-0.346448	0.187172	-0.30922
1450	BRD-K09661167	-0.309161	9	-0.343461	0.163753	-0.309161
5961	BRD-K64305210	-0.309126	2	-0.309126	0.00160495	-0.309126
3300	BRD-K32231531	-0.309112	1	-0.309112	NA	-0.309112
480	BRD-A36411721	-0.309112	8	-0.479819	0.352852	-0.309112
6486	BRD-K70689011	-0.308935	1	-0.308935	NA	-0.308935
864	BRD-K02248910	-0.308814	1	-0.308814	NA	-0.308814
7842	BRD-K86516784	-0.308767	1	-0.308767	NA	-0.308767
8563	BRD-K95154332	-0.308763	1	-0.308763	NA	-0.308763
1605	BRD-K11880681	-0.308738	1	-0.308738	NA	-0.308738
5818	BRD-K62689646	-0.308701	1	-0.308701	NA	-0.308701
2087	BRD-K17965071	-0.308701	2	-0.308701	0.265243	-0.308701
3116	BRD-K30228236	-0.308591	2	-0.308591	0.00981605	-0.308591
1144	BRD-K05928130	-0.308552	1	-0.308552	NA	-0.308552
6029	BRD-K65147077	-0.308528	1	-0.308528	NA	-0.308528
10953	r(-)-propylnorapomorphine	-0.308414	2	-0.308414	0.128465	-0.308414
9514	emetine	-0.308297	96	-0.332023	0.209194	-0.308297
1548	BRD-K11031937	-0.308289	1	-0.308289	NA	-0.308289
674	BRD-K00248931	-0.308098	1	-0.308098	NA	-0.308098
4100	BRD-K41925105	-0.308066	8	-0.307717	0.129739	-0.308066
10666	oxiconazole	-0.308065	5	-0.338591	0.143977	-0.308065
2100	BRD-K18132838	-0.307959	1	-0.307959	NA	-0.307959
1228	BRD-K07005393	-0.307949	12	-0.317981	0.183616	-0.307949
5744	BRD-K61788733	-0.307935	1	-0.307935	NA	-0.307935
595	BRD-A81530502	-0.307906	10	-0.300518	0.14003	-0.307906
2558	BRD-K23488072	-0.307845	3	-0.306109	0.0113057	-0.307845
7909	BRD-K87123346	-0.307786	1	-0.307786	NA	-0.307786
7682	BRD-K84421793	-0.307721	7	-0.372828	0.206535	-0.307721
1047	BRD-K04682465	-0.307698	1	-0.307698	NA	-0.307698
7509	BRD-K82185908	-0.30764	6	-0.249682	0.173692	-0.30764
10749	PHA-793887	-0.307547	47	-0.31897	0.164545	-0.307547
9689	fluorouracil	-0.307526	8	-0.283538	0.154987	-0.307526
7360	BRD-K80576525	-0.307479	1	-0.307479	NA	-0.307479
9204	ciclopirox	-0.307446	4	-0.341822	0.195276	-0.307446
9589	etanidazole	-0.307437	6	-0.381294	0.200154	-0.307437
9323	dabrafenib	-0.307429	8	-0.42284	0.293457	-0.307429
5955	BRD-K64217340	-0.307155	1	-0.307155	NA	-0.307155
2461	BRD-K22318001	-0.307108	1	-0.307108	NA	-0.307108
6503	BRD-K70836798	-0.307103	2	-0.307103	0.169298	-0.307103
5200	BRD-K55010869	-0.3071	1	-0.3071	NA	-0.3071
4261	BRD-K43838150	-0.307081	2	-0.307081	0.341559	-0.307081
10959	raloxifene	-0.307058	6	-0.305877	0.11467	-0.307058
9956	ingenol	-0.307049	76	-0.335061	0.208575	-0.307049
6900	BRD-K75081836	-0.307019	10	-0.316994	0.146758	-0.307019
10881	proscillaridin-a	-0.307001	4	-0.310071	0.112278	-0.307001
4204	BRD-K43231198	-0.306979	2	-0.306979	0.0225699	-0.306979
5916	BRD-K63764020	-0.306959	1	-0.306959	NA	-0.306959
3665	BRD-K36899442	-0.306925	1	-0.306925	NA	-0.306925
1621	BRD-K12124649	-0.306899	2	-0.306899	0.180527	-0.306899
6995	BRD-K76132378	-0.306755	1	-0.306755	NA	-0.306755
7431	BRD-K81365479	-0.306685	1	-0.306685	NA	-0.306685
2731	BRD-K25362512	-0.30667	1	-0.30667	NA	-0.30667
5077	BRD-K53467073	-0.306659	1	-0.306659	NA	-0.306659
6097	BRD-K65900075	-0.306476	1	-0.306476	NA	-0.306476
11290	SA-424068	-0.306387	1	-0.306387	NA	-0.306387
5267	BRD-K55743249	-0.306337	1	-0.306337	NA	-0.306337
5665	BRD-K60857329	-0.306278	1	-0.306278	NA	-0.306278
716	BRD-K00611064	-0.306242	1	-0.306242	NA	-0.306242
2076	BRD-K17817744	-0.306196	3	-0.335409	0.103187	-0.306196
2434	BRD-K21855096	-0.30616	1	-0.30616	NA	-0.30616
3648	BRD-K36701739	-0.306098	2	-0.306098	0.111868	-0.306098
7132	BRD-K77805051	-0.306058	1	-0.306058	NA	-0.306058
6188	BRD-K66975725	-0.305991	1	-0.305991	NA	-0.305991
7014	BRD-K76352008	-0.305887	2	-0.305887	0.105797	-0.305887
8793	BRD-K97972722	-0.305868	10	-0.317306	0.195243	-0.305868
987	BRD-K03817886	-0.305843	2	-0.305843	0.232468	-0.305843
4045	BRD-K41340267	-0.305815	1	-0.305815	NA	-0.305815
8925	BRD-K99530743	-0.305782	9	-0.303846	0.140583	-0.305782
3844	BRD-K38832878	-0.305752	1	-0.305752	NA	-0.305752
9112	CAY-10470	-0.305684	7	-0.314035	0.0791518	-0.305684
6178	BRD-K66857873	-0.305663	2	-0.305663	0.0250055	-0.305663
2484	BRD-K22518694	-0.305602	1	-0.305602	NA	-0.305602
936	BRD-K03222452	-0.305589	2	-0.305589	0.0842704	-0.305589
5142	BRD-K54260596	-0.305386	1	-0.305386	NA	-0.305386
3386	BRD-K33284065	-0.305357	1	-0.305357	NA	-0.305357
4778	BRD-K49931834	-0.305294	1	-0.305294	NA	-0.305294
80	AKT-inhibitor-IV	-0.305249	62	-0.330405	0.204518	-0.305249
4715	BRD-K49014970	-0.305247	1	-0.305247	NA	-0.305247
8961	BRD-K99902401	-0.30504	1	-0.30504	NA	-0.30504
5567	BRD-K59709493	-0.305004	1	-0.305004	NA	-0.305004
9630	fananserin	-0.305001	1	-0.305001	NA	-0.305001
6892	BRD-K74998149	-0.304977	3	-0.336652	0.136444	-0.304977
1308	BRD-K07852185	-0.304927	1	-0.304927	NA	-0.304927
4462	BRD-K46098747	-0.304927	1	-0.304927	NA	-0.304927
2635	BRD-K24251672	-0.304854	1	-0.304854	NA	-0.304854
5599	BRD-K60064462	-0.304845	1	-0.304845	NA	-0.304845
8358	BRD-K92741883	-0.304784	1	-0.304784	NA	-0.304784
336	bimatoprost	-0.304699	2	-0.304699	0.0140094	-0.304699
8936	BRD-K99636700	-0.304697	14	-0.265595	0.242462	-0.304697
1150	BRD-K06009608	-0.304652	9	-0.356292	0.165071	-0.304652
2913	BRD-K27757818	-0.304637	1	-0.304637	NA	-0.304637
7697	BRD-K84653575	-0.304609	2	-0.304609	0.0918712	-0.304609
3494	BRD-K34755514	-0.304556	1	-0.304556	NA	-0.304556
79	AKT-inhibitor-1-2	-0.304379	39	-0.353719	0.201542	-0.304379
1762	BRD-K13960193	-0.304338	4	-0.274545	0.0838305	-0.304338
130	aminohippuric-acid	-0.30416	2	-0.30416	0.030445	-0.30416
8634	BRD-K95880052	-0.304077	1	-0.304077	NA	-0.304077
2358	BRD-K20827004	-0.304022	1	-0.304022	NA	-0.304022
2257	BRD-K19818442	-0.303825	2	-0.303825	0.142256	-0.303825
1514	BRD-K10493820	-0.303816	1	-0.303816	NA	-0.303816
514	BRD-A50388635	-0.303781	5	-0.284403	0.068075	-0.303781
8960	BRD-K99882679	-0.30369	1	-0.30369	NA	-0.30369
7568	BRD-K83003953	-0.303613	1	-0.303613	NA	-0.303613
8323	BRD-K92210276	-0.303562	2	-0.303562	0.00744396	-0.303562
11421	scriptaid	-0.303499	31	-0.342742	0.194391	-0.303499
7949	BRD-K87536251	-0.303406	4	-0.286165	0.179285	-0.303406
7685	BRD-K84447616	-0.303391	1	-0.303391	NA	-0.303391
4750	BRD-K49595590	-0.303387	1	-0.303387	NA	-0.303387
10465	MW-MITF24	-0.303069	6	-0.370922	0.238442	-0.303069
4573	BRD-K47303556	-0.303026	1	-0.303026	NA	-0.303026
683	BRD-K00314651	-0.302985	1	-0.302985	NA	-0.302985
6467	BRD-K70489510	-0.302848	4	-0.29874	0.0186763	-0.302848
1790	BRD-K14327282	-0.302798	1	-0.302798	NA	-0.302798
521	BRD-A54632525	-0.302728	7	-0.306171	0.169071	-0.302728
5512	BRD-K58912123	-0.302624	2	-0.302624	2.82118e-05	-0.302624
7564	BRD-K82971429	-0.302618	8	-0.348932	0.133312	-0.302618
3979	BRD-K40478655	-0.302589	1	-0.302589	NA	-0.302589
7399	BRD-K80940272	-0.30255	1	-0.30255	NA	-0.30255
9751	gemcitabine	-0.302539	73	-0.359715	0.221843	-0.302539
7010	BRD-K76276139	-0.302516	1	-0.302516	NA	-0.302516
5242	BRD-K55437057	-0.302408	2	-0.302408	0.079507	-0.302408
11157	SA-1459830	-0.302201	3	-0.279661	0.165641	-0.302201
3481	BRD-K34532593	-0.302145	1	-0.302145	NA	-0.302145
4373	BRD-K45092764	-0.302134	1	-0.302134	NA	-0.302134
11261	SA-243423	-0.30209	1	-0.30209	NA	-0.30209
3468	BRD-K34392222	-0.302025	1	-0.302025	NA	-0.302025
2902	BRD-K27671514	-0.301919	3	-0.359142	0.122271	-0.301919
8801	BRD-K98062050	-0.301876	3	-0.304848	0.127357	-0.301876
11840	VAMA-37	-0.301871	10	-0.345135	0.161485	-0.301871
5169	BRD-K54636101	-0.301847	4	-0.290364	0.128841	-0.301847
1574	BRD-K11454759	-0.301819	2	-0.301819	0.0690299	-0.301819
3352	BRD-K32799329	-0.301789	1	-0.301789	NA	-0.301789
5669	BRD-K60895275	-0.301734	4	-0.356598	0.140465	-0.301734
2586	BRD-K23786503	-0.301705	3	-0.235791	0.19468	-0.301705
2309	BRD-K20148542	-0.301687	1	-0.301687	NA	-0.301687
778	BRD-K01316590	-0.301613	1	-0.301613	NA	-0.301613
7231	BRD-K78918239	-0.301587	1	-0.301587	NA	-0.301587
1176	BRD-K06370852	-0.301553	1	-0.301553	NA	-0.301553
983	BRD-K03785392	-0.301498	1	-0.301498	NA	-0.301498
7390	BRD-K80843514	-0.301492	1	-0.301492	NA	-0.301492
8833	BRD-K98419480	-0.301452	1	-0.301452	NA	-0.301452
5723	BRD-K61533941	-0.301446	2	-0.301446	0.0653815	-0.301446
4802	BRD-K50204028	-0.301443	9	-0.320859	0.158467	-0.301443
4857	BRD-K50883617	-0.301229	1	-0.301229	NA	-0.301229
9317	cytarabine	-0.301212	12	-0.322299	0.120777	-0.301212
2052	BRD-K17566112	-0.301176	1	-0.301176	NA	-0.301176
5948	BRD-K64070950	-0.301161	1	-0.301161	NA	-0.301161
8663	BRD-K96270963	-0.301125	1	-0.301125	NA	-0.301125
11164	SA-1460110	-0.301076	3	-0.428416	0.239202	-0.301076
6332	BRD-K68796015	-0.30105	2	-0.30105	0.0291739	-0.30105
2722	BRD-K25214457	-0.301025	1	-0.301025	NA	-0.301025
4671	BRD-K48527688	-0.301011	1	-0.301011	NA	-0.301011
3226	BRD-K31462841	-0.300985	1	-0.300985	NA	-0.300985
7023	BRD-K76397886	-0.300963	1	-0.300963	NA	-0.300963
2378	BRD-K21094215	-0.300879	1	-0.300879	NA	-0.300879
10404	miglitol	-0.300831	1	-0.300831	NA	-0.300831
11659	thapsigargin	-0.300769	24	-0.429944	0.296671	-0.300769
6474	BRD-K70559158	-0.300761	2	-0.300761	0.087435	-0.300761
10320	meglumine	-0.300733	1	-0.300733	NA	-0.300733
11131	SA-1458189	-0.300686	2	-0.300686	0.109663	-0.300686
7664	BRD-K84203638	-0.300681	24	-0.312167	0.122826	-0.300681
7274	BRD-K79426639	-0.300626	1	-0.300626	NA	-0.300626
5611	BRD-K60218284	-0.300579	2	-0.300579	0.0956335	-0.300579
7887	BRD-K86899078	-0.300571	10	-0.370556	0.27627	-0.300571
2966	BRD-K28358982	-0.300567	1	-0.300567	NA	-0.300567
3429	BRD-K33832590	-0.300548	1	-0.300548	NA	-0.300548
7804	BRD-K85908443	-0.300383	1	-0.300383	NA	-0.300383
7118	BRD-K77634909	-0.30033	7	-0.36929	0.151548	-0.30033
10905	PSH-022	-0.300282	1	-0.300282	NA	-0.300282
2210	BRD-K19390271	-0.300237	2	-0.300237	0.056037	-0.300237
11844	vatalanib	-0.300198	1	-0.300198	NA	-0.300198
1582	BRD-K11577165	-0.299976	1	-0.299976	NA	-0.299976
10635	oligomycin-c	-0.299905	6	-0.301469	0.0736037	-0.299905
2032	BRD-K17181267	-0.299846	2	-0.299846	0.11092	-0.299846
5061	BRD-K53285126	-0.29982	2	-0.29982	0.013352	-0.29982
7801	BRD-K85853281	-0.299793	8	-0.322421	0.112873	-0.299793
11721	torin-2	-0.299723	48	-0.311525	0.162942	-0.299723
11951	XMD-1150	-0.299706	48	-0.300871	0.173446	-0.299706
6781	BRD-K73843002	-0.299638	2	-0.299638	0.120861	-0.299638
1787	BRD-K14270906	-0.299624	1	-0.299624	NA	-0.299624
2093	BRD-K18048820	-0.299513	1	-0.299513	NA	-0.299513
3866	BRD-K39151337	-0.299414	1	-0.299414	NA	-0.299414
2926	BRD-K27858373	-0.299407	1	-0.299407	NA	-0.299407
750	BRD-K00998404	-0.299367	1	-0.299367	NA	-0.299367
4998	BRD-K52435112	-0.29936	3	-0.344507	0.183788	-0.29936
7192	BRD-K78524708	-0.299253	5	-0.200347	0.168463	-0.299253
6292	BRD-K68313733	-0.299248	13	-0.311947	0.202366	-0.299248
1742	BRD-K13714335	-0.298923	1	-0.298923	NA	-0.298923
8734	BRD-K97112539	-0.298875	1	-0.298875	NA	-0.298875
2208	BRD-K19358815	-0.298854	1	-0.298854	NA	-0.298854
5244	BRD-K55461955	-0.298805	1	-0.298805	NA	-0.298805
2224	BRD-K19499941	-0.298762	10	-0.362418	0.261858	-0.298762
4772	BRD-K49849398	-0.298635	1	-0.298635	NA	-0.298635
2739	BRD-K25436320	-0.298631	7	-0.337416	0.108722	-0.298631
10079	KU-0060648	-0.298477	65	-0.290213	0.16065	-0.298477
7594	BRD-K83441480	-0.298416	1	-0.298416	NA	-0.298416
5765	BRD-K62056344	-0.298393	11	-0.316353	0.307075	-0.298393
11274	SA-247654	-0.298365	2	-0.298365	0.162702	-0.298365
2629	BRD-K24192521	-0.298313	1	-0.298313	NA	-0.298313
4289	BRD-K44218307	-0.29831	1	-0.29831	NA	-0.29831
8531	BRD-K94766424	-0.298269	1	-0.298269	NA	-0.298269
7107	BRD-K77480336	-0.298165	10	-0.251418	0.199151	-0.298165
2182	BRD-K19042305	-0.298134	1	-0.298134	NA	-0.298134
8400	BRD-K93112400	-0.298064	2	-0.298064	0.202203	-0.298064
8666	BRD-K96329791	-0.297851	1	-0.297851	NA	-0.297851
8013	BRD-K88329126	-0.297834	5	-0.28447	0.136442	-0.297834
8012	BRD-K88328468	-0.297794	2	-0.297794	0.163693	-0.297794
2165	BRD-K18823018	-0.297784	1	-0.297784	NA	-0.297784
1544	BRD-K10894258	-0.297774	1	-0.297774	NA	-0.297774
7498	BRD-K82062446	-0.297741	1	-0.297741	NA	-0.297741
4237	BRD-K43601041	-0.297622	1	-0.297622	NA	-0.297622
5548	BRD-K59453031	-0.29755	2	-0.29755	0.212486	-0.29755
1620	BRD-K12117859	-0.297416	1	-0.297416	NA	-0.297416
1220	BRD-K06900263	-0.297392	1	-0.297392	NA	-0.297392
8687	BRD-K96551169	-0.297324	3	-0.305044	0.0153797	-0.297324
8943	BRD-K99718824	-0.297294	4	-0.316045	0.11048	-0.297294
6200	BRD-K67123444	-0.297076	1	-0.297076	NA	-0.297076
7684	BRD-K84447176	-0.29704	2	-0.29704	0.231841	-0.29704
7338	BRD-K80213755	-0.297021	1	-0.297021	NA	-0.297021
5426	BRD-K57696989	-0.296988	1	-0.296988	NA	-0.296988
8165	BRD-K90090262	-0.296718	2	-0.296718	0.00306305	-0.296718
4387	BRD-K45223163	-0.296618	1	-0.296618	NA	-0.296618
3567	BRD-K35789946	-0.296507	1	-0.296507	NA	-0.296507
7947	BRD-K87520488	-0.29647	1	-0.29647	NA	-0.29647
3234	BRD-K31562577	-0.296465	1	-0.296465	NA	-0.296465
10077	KN-93	-0.296415	5	-0.338617	0.191202	-0.296415
3151	BRD-K30633722	-0.296265	3	-0.361616	0.129463	-0.296265
8788	BRD-K97936712	-0.296221	7	-0.266051	0.238076	-0.296221
3647	BRD-K36671795	-0.295979	1	-0.295979	NA	-0.295979
11911	VU-0420364-1	-0.295886	5	-0.309791	0.143348	-0.295886
9702	fluvastatin	-0.295863	9	-0.259001	0.0838074	-0.295863
5186	BRD-K54822214	-0.295842	4	-0.343056	0.116885	-0.295842
6532	BRD-K71104315	-0.295832	1	-0.295832	NA	-0.295832
2205	BRD-K19331234	-0.295704	1	-0.295704	NA	-0.295704
7084	BRD-K77144489	-0.295613	2	-0.295613	0.0717	-0.295613
3164	BRD-K30758351	-0.29554	1	-0.29554	NA	-0.29554
3375	BRD-K33116223	-0.295359	5	-0.300363	0.0488328	-0.295359
7620	BRD-K83720640	-0.295318	4	-0.280355	0.0771168	-0.295318
[truncated: 10,026 more rows]
