# Supplementary material for: Reversal of cancer gene expression correlates with drug efficacy and reveals therapeutic targets
Source: Nat Commun. 2017 Jul 12;8:16022. doi: 10.1038/ncomms16022 (PMC5510182; doi:10.1038/ncomms16022)
Supplement: Supplementary Data 7 [file ncomms16022-s8.xlsx]

## Sheet: readme
Supplementary Data 7: Genes reversed by effective compounds.

## Sheet: BRCA_suppressed
GeneID	sig_down_count	sig_down_meta	id	baseMean	baseMeanA	baseMeanB	foldChange	log2FoldChange	pval	padj	symbol	sig_down_meta_padj
5427	108	7.88727e-81	POLE2|5427	271.135	84.7206	287.568	3.39431	1.76312	1.82161e-11	1.4504e-10	POLE2	4.73236e-79
11031	108	9.85627e-53	RAB31|11031	10171.2	3447.9	10763.9	3.12188	1.64241	7.02905e-20	1.19929e-18	RAB31	2.95688e-51
890	108	3.96366e-46	CCNA2|890	1362.57	213.237	1463.89	6.8651	2.77928	3.05363e-48	2.08973e-46	CCNA2	7.92733e-45
899	108	2.19901e-26	CCNF|899	1646.65	527.058	1745.35	3.3115	1.72748	1.79922e-30	5.39795e-29	CCNF	3.29851e-25
7153	108	2.98509e-11	TOP2A|7153	8871.25	906.056	9573.42	10.566	3.40136	2.62073e-33	8.93477e-32	TOP2A	3.58211e-10
9833	108	7.15242e-11	MELK|9833	1079.48	85.2954	1167.12	13.6833	3.77434	1.11148e-62	1.57888e-60	MELK	7.15242e-10
6676	108	2.20704e-08	SPAG4|6676	210.224	73.3919	222.286	3.02876	1.59873	4.11549e-07	1.95119e-06	SPAG4	1.88908e-07
84722	107	2.51877e-08	PSRC1|84722	579.292	184.051	614.134	3.33676	1.73845	2.16548e-18	3.34196e-17	PSRC1	1.88908e-07
983	107	6.61362e-08	CDK1|983	2524.84	305.01	2720.53	8.91946	3.15696	3.43653e-59	3.85859e-57	CDK1	4.40908e-07
2625	80	8.08466e-07	GATA3|2625	28869.2	10040.6	30529.1	3.04056	1.60433	3.23527e-29	9.12249e-28	GATA3	4.8508e-06
993	35	0.000821458	CDC25A|993	444.903	106.087	474.771	4.47531	2.16199	4.24312e-22	8.31377e-21	CDC25A	0.00448068
9133	4	0.0356465	CCNB2|9133	1304.7	151.521	1406.36	9.28157	3.21437	1.08029e-61	1.43663e-59	CCNB2	0.178233
4582	0	0.211261	MUC1|4582	30613.8	6521.93	32737.6	5.01961	2.32758	1.00661e-26	2.53696e-25	MUC1	0.861759
2146	0	0.215605	EZH2|2146	1262.25	286.293	1348.28	4.70944	2.23556	8.7774e-41	4.34261e-39	EZH2	0.861759
1978	0	0.216834	EIF4EBP1|1978	3043.44	1109.49	3213.92	2.89676	1.53444	1.18726e-08	6.85419e-08	EIF4EBP1	0.861759
4282	0	0.229802	MIF|4282	14600.7	4587.77	15483.4	3.37492	1.75486	1.75615e-17	2.52334e-16	MIF	0.861759
8914	0	0.501271	TIMELESS|8914	2729.35	1016.29	2880.36	2.83419	1.50294	2.51186e-29	7.13636e-28	TIMELESS	1
5050	0	0.688056	PAFAH1B3|5050	3432.68	738.023	3670.23	4.97305	2.31413	6.30471e-43	3.47705e-41	PAFAH1B3	1
891	0	0.740047	CCNB1|891	2764.71	544.154	2960.46	5.44048	2.44373	2.05102e-62	2.89162e-60	CCNB1	1
332	0	0.826402	BIRC5|332	1269.7	122.113	1370.87	11.2262	3.4888	2.04929e-40	9.955e-39	BIRC5	1
9134	0	0.847369	CCNE2|9134	811.03	112.94	872.57	7.72593	2.94971	2.24092e-34	7.9282e-33	CCNE2	1
8318	0	0.848329	CDC45|8318	539.629	65.7481	581.404	8.84289	3.14452	7.50865e-44	4.25362e-42	CDC45	1
5347	0	0.858485	PLK1|5347	1633.55	152.363	1764.12	11.5784	3.53337	1.22608e-71	2.5264e-69	PLK1	1
8270	0	0.969975	LAGE3|8270	1717.97	477.106	1827.36	3.83009	1.93738	2.5253e-31	7.86577e-30	LAGE3	1
6790	0	0.99129	AURKA|6790	1391.94	170.803	1499.59	8.77963	3.13416	8.8476e-56	8.21293e-54	AURKA	1
3315	0	0.991535	HSPB1|3315	29348.2	9201.78	31124.2	3.38241	1.75805	6.38939e-12	5.38218e-11	HSPB1	1
9928	0	0.992338	KIF14|9928	644.131	58.3689	695.769	11.9202	3.57533	1.2208e-55	1.11665e-53	KIF14	1
9212	0	0.999811	AURKB|9212	650.812	64.0746	702.535	10.9643	3.45475	1.99485e-46	1.22641e-44	AURKB	1
11065	0	0.999866	UBE2C|11065	2005.08	123.792	2170.92	17.5369	4.13232	6.68335e-61	8.2993e-59	UBE2C	1
3925	0	1	STMN1|3925	11253.7	3557.24	11932.1	3.35432	1.74602	7.87966e-24	1.70614e-22	STMN1	1
80758	0	1	PRR7|80758	177.966	49.7317	189.27	3.80583	1.92821	2.61864e-09	1.63674e-08	PRR7	1
2582	0	1	GALE|2582	2014.07	720.321	2128.12	2.95441	1.56287	2.04837e-26	5.05381e-25	GALE	1
2264	0	1	FGFR4|2264	1023.05	347.429	1082.6	3.11605	1.63972	0.000160765	0.000517156	FGFR4	1
1062	0	1	CENPE|1062	1067.54	170.63	1146.61	6.71989	2.74844	2.93143e-53	2.44299e-51	CENPE	1
3775	0	1	KCNK1|3775	1533.91	490.555	1625.88	3.31437	1.72874	8.40767e-20	1.42157e-18	KCNK1	1
85236	0	1	HIST1H2BK|85236	5251.33	1395.57	5591.23	4.00641	2.00231	1.32118e-27	3.45514e-26	HIST1H2BK	1
11004	0	1	KIF2C|11004	1495.52	151.81	1613.97	10.6315	3.41028	3.91348e-56	3.68752e-54	KIF2C	1
79006	0	1	METRN|79006	2036.61	285.277	2191	7.68026	2.94116	1.3727e-16	1.83985e-15	METRN	1
10112	0	1	KIF20A|10112	1584.05	156.376	1709.91	10.9346	3.45083	7.84041e-83	3.19599e-80	KIF20A	1
4605	0	1	MYBL2|4605	3056.07	239.347	3304.37	13.8058	3.7872	3.30222e-42	1.75909e-40	MYBL2	1
9143	0	1	SYNGR3|9143	163.238	20.1974	175.848	8.70644	3.12208	5.03843e-18	7.51595e-17	SYNGR3	1
1029	0	1	CDKN2A|1029	939.503	147.382	1009.33	6.84842	2.77577	7.87167e-10	5.21745e-09	CDKN2A	1
11182	0	1	SLC2A6|11182	336.285	109.344	356.291	3.25845	1.70418	4.97175e-13	4.73435e-12	SLC2A6	1
1277	0	1	COL1A1|1277	343212	72537.9	367073	5.06043	2.33926	3.53894e-35	1.30371e-33	COL1A1	1
1870	0	1	E2F2|1870	566.572	112.033	606.642	5.41484	2.43692	7.30651e-17	9.97847e-16	E2F2	1
2064	0	1	ERBB2|2064	46579.2	14837.9	49377.3	3.32778	1.73456	6.46247e-05	0.000222182	ERBB2	1
4016	0	1	LOXL1|4016	3033.56	1082.54	3205.55	2.96115	1.56616	3.75663e-29	1.0545e-27	LOXL1	1
4312	0	1	MMP1|4312	1750.61	19.4147	1903.23	98.0304	6.61516	1.78813e-17	2.56144e-16	MMP1	1
4998	0	1	ORC1L|4998	355.152	77.0998	379.663	4.92431	2.29992	5.55578e-21	1.00572e-19	ORC1L	1
51203	0	1	NUSAP1|51203	2376.47	327.13	2557.13	7.81685	2.96659	1.42056e-81	5.43612e-79	NUSAP1	1
5366	0	1	PMAIP1|5366	990.446	336.238	1048.12	3.11719	1.64025	2.25178e-15	2.70487e-14	PMAIP1	1
57761	0	1	TRIB3|57761	2658.59	971.324	2807.33	2.89021	1.53117	7.60761e-29	2.10709e-27	TRIB3	1
5831	0	1	PYCR1|5831	6798.07	1575.52	7258.46	4.60703	2.20384	3.34214e-57	3.26399e-55	PYCR1	1
6696	0	1	SPP1|6696	13865.8	3315.32	14795.9	4.46288	2.15798	4.32861e-16	5.55549e-15	SPP1	1
6804	0	1	STX1A|6804	391.999	144.973	413.776	2.85415	1.51306	1.82635e-11	1.45294e-10	STX1A	1
701	0	1	BUB1B|701	1128.6	154.457	1214.47	7.86286	2.97505	5.65963e-61	7.07491e-59	BUB1B	1
7264	0	1	TSTA3|7264	6057.75	1869.15	6427	3.43846	1.78176	4.38795e-39	1.98261e-37	TSTA3	1
8349	0	1	HIST2H2BE|8349	4495.3	1263.98	4780.15	3.78182	1.91908	6.84452e-20	1.16887e-18	HIST2H2BE	1
991	0	1	CDC20|991	2083.21	206.138	2248.69	10.9087	3.4474	1.98678e-46	1.22546e-44	CDC20	1
9915	0	1	ARNT2|9915	3862.04	1122.44	4103.55	3.6559	1.87023	3.09094e-12	2.69197e-11	ARNT2	1

## Sheet: BRCA_induced
GeneID	sig_up_count	sig_up_meta	id	baseMean	baseMeanA	baseMeanB	foldChange	log2FoldChange	pval	padj	symbol	sig_up_meta_padj
5997	108	1.12363e-32	RGS2|5997	2316.07	8281.76	1790.17	0.216158	-2.20984	2.60207e-26	6.35305e-25	RGS2	2.58435e-31
230	0	0.999998	ALDOC|230	1222.92	3125.46	1055.2	0.337614	-1.56655	8.1921e-14	8.38025e-13	ALDOC	1
154	0	0.999998	ADRB2|154	200.593	858.386	142.605	0.166132	-2.5896	4.50124e-39	2.02405e-37	ADRB2	1
1950	0	0.999998	EGF|1950	645.337	1697.89	552.55	0.325433	-1.61957	1.50156e-13	1.49051e-12	EGF	1
1958	0	0.999998	EGR1|1958	18683.7	82761.9	13034.9	0.157499	-2.66659	2.77372e-57	2.76625e-55	EGR1	1
2353	0	0.999998	FOS|2353	17939.2	70928.3	13268	0.187062	-2.41841	4.5778e-33	1.54664e-31	FOS	1
847	0	0.999998	CAT|847	5304	13968.5	4540.18	0.32503	-1.62136	7.22213e-62	9.7426e-60	CAT	1
2908	0	0.999999	NR3C1|2908	3607.43	9328.94	3103.05	0.332627	-1.58802	2.78823e-57	2.76625e-55	NR3C1	1
5468	0	0.999999	PPARG|5468	771.536	3837.15	501.288	0.130641	-2.93632	3.89646e-51	3.04427e-49	PPARG	1
3909	0	1	LAMA3|3909	3476.56	11682.3	2753.19	0.235673	-2.08514	1.73365e-46	1.07286e-44	LAMA3	1
7048	0	1	TGFBR2|7048	7315.51	24577.2	5793.82	0.235739	-2.08474	1.45109e-61	1.87651e-59	TGFBR2	1
4638	0	1	MYLK|4638	8807.11	35082.9	6490.79	0.185013	-2.4343	2.90813e-117	5.45304e-114	MYLK	1
10810	0	1	WASF3|10810	687.425	2136.63	559.671	0.261941	-1.93269	1.04434e-46	6.5275e-45	WASF3	1
1050	0	1	CEBPA|1050	2041.06	5315.83	1752.37	0.329652	-1.60098	1.34665e-28	3.69166e-27	CEBPA	1
2690	0	1	GHR|2690	1419.55	6342.44	985.575	0.155394	-2.686	3.99326e-41	2.00208e-39	GHR	1
2770	0	1	GNAI1|2770	899.252	3102.78	705.002	0.227216	-2.13786	8.36094e-55	7.32598e-53	GNAI1	1
2920	0	1	CXCL2|2920	227.558	1465.24	118.451	0.0808405	-3.62878	9.83749e-50	7.26231e-48	CXCL2	1
3202	0	1	HOXA5|3202	127.907	522.717	93.103	0.178113	-2.48913	2.17464e-26	5.34425e-25	HOXA5	1
3815	0	1	KIT|3815	3521.42	19751.4	2090.67	0.105849	-3.23992	8.30464e-74	2.07627e-71	KIT	1
5627	0	1	PROS1|5627	1552.05	5065.72	1242.3	0.245237	-2.02775	2.27173e-81	8.51946e-79	PROS1	1
6622	0	1	SNCA|6622	146.268	467.627	117.938	0.252206	-1.98733	2.9787e-17	4.17753e-16	SNCA	1
7538	0	1	ZFP36|7538	10082.8	33425.1	8025.1	0.240092	-2.05834	4.09595e-31	1.25701e-29	ZFP36	1
84159	0	1	ARID5B|84159	4770.11	12224.4	4112.97	0.336455	-1.57151	2.46895e-59	2.78887e-57	ARID5B	1

## Sheet: LIHC_suppressed
GeneID	sig_down_count	sig_down_meta	id	baseMean	baseMeanA	baseMeanB	foldChange	log2FoldChange	pval	padj	symbol	sig_down_meta_padj
51053	40	2.62631e-34	GMNN|51053	1481.05	365.23	1630.62	4.46463	2.15854	1.61742e-21	9.86244e-20	GMNN	1.41821e-32
4172	40	5.14025e-28	MCM3|4172	2758.07	1038.22	2988.62	2.87859	1.52536	1.06728e-16	4.17351e-15	MCM3	1.38787e-26
11065	40	2.5209e-16	UBE2C|11065	565.606	32.3551	637.087	19.6905	4.29943	1.72554e-24	1.38567e-22	UBE2C	4.53762e-15
7153	40	1.62282e-15	TOP2A|7153	1677.51	104.37	1888.38	18.0931	4.17737	2.51031e-33	4.85543e-31	TOP2A	2.19081e-14
874	40	2.60327e-12	CBR3|874	90.6312	22.6478	99.7443	4.40416	2.13887	3.86892e-05	0.000270828	CBR3	2.81153e-11
9833	40	1.14641e-08	MELK|9833	253.874	14.5688	285.952	19.6278	4.29482	2.952e-32	4.96266e-30	MELK	1.03177e-07
890	40	2.26292e-08	CCNA2|890	527.949	47.8244	592.308	12.3851	3.63053	6.03634e-10	1.05317e-08	CCNA2	1.74568e-07
332	40	5.60347e-07	BIRC5|332	444.97	17.8095	502.23	28.2001	4.81763	1.75395e-13	4.81682e-12	BIRC5	3.78234e-06
9928	40	3.59465e-06	KIF14|9928	167.764	18.5913	187.76	10.0994	3.3362	1.62819e-17	7.14337e-16	KIF14	2.15679e-05
5050	40	9.69998e-06	PAFAH1B3|5050	774.817	214.318	849.95	3.96584	1.98763	5.42944e-05	0.000364421	PAFAH1B3	5.23799e-05
5347	39	3.04159e-05	PLK1|5347	434.88	33.3462	488.705	14.6555	3.87337	7.79587e-33	1.43094e-30	PLK1	0.000149314
10112	39	3.60978e-05	KIF20A|10112	383.587	23.3031	431.882	18.5332	4.21204	1.12311e-38	3.5443e-36	KIF20A	0.00016244
3925	30	0.000961934	STMN1|3925	2964.37	745.464	3261.81	4.37554	2.12946	1.84599e-20	1.02804e-18	STMN1	0.00399573
6894	26	0.00230007	TARBP1|6894	1025.95	319.234	1120.68	3.51054	1.81169	3.10684e-17	1.31187e-15	TARBP1	0.00887168
9212	21	0.015784	AURKB|9212	293.485	21.9917	329.878	15.0001	3.9069	3.8279e-17	1.59759e-15	AURKB	0.0568223
983	8	0.136468	CDK1|983	581.049	50.8036	652.128	12.8362	3.68215	2.31775e-32	3.93318e-30	CDK1	0.46058
2146	6	0.176827	EZH2|2146	409.398	71.4108	454.705	6.36745	2.67072	2.61847e-21	1.56482e-19	EZH2	0.561684
11004	3	0.24081	KIF2C|11004	378.215	18.6479	426.415	22.8666	4.51517	3.57652e-32	5.9569e-30	KIF2C	0.72243
993	0	0.291053	CDC25A|993	162.077	35.7403	179.012	5.00869	2.32443	2.43051e-10	4.50722e-09	CDC25A	0.827202
899	0	0.449598	CCNF|899	314.176	67.2864	347.271	5.16109	2.36768	1.45053e-16	5.57523e-15	CCNF	1
3909	0	0.820147	LAMA3|3909	1091.28	215.867	1208.63	5.59893	2.48515	9.98017e-05	0.00062248	LAMA3	1
891	0	0.847228	CCNB1|891	844.574	89.5932	945.778	10.5564	3.40004	8.15587e-34	1.6484e-31	CCNB1	1
116832	0	0.875835	RPL39L|116832	252.266	77.1092	275.745	3.57604	1.83836	6.28473e-05	0.000414101	RPL39L	1
9133	0	0.930025	CCNB2|9133	380.384	24.0675	428.148	17.7895	4.15295	2.57022e-39	8.5617e-37	CCNB2	1
6790	0	0.990664	AURKA|6790	743.402	118.883	827.117	6.9574	2.79855	2.11181e-25	1.81757e-23	AURKA	1
51203	0	0.999173	NUSAP1|51203	854.56	185.884	944.195	5.07948	2.34468	2.36719e-23	1.72393e-21	NUSAP1	1
991	0	0.999386	CDC20|991	712.78	34.0122	803.768	23.6318	4.56266	7.93506e-27	7.63294e-25	CDC20	1
5427	0	0.999467	POLE2|5427	132.774	33.1295	146.131	4.41091	2.14107	9.57371e-08	1.16912e-06	POLE2	1
6696	0	0.999802	SPP1|6696	27233.9	1562.68	30675.1	19.6298	4.29498	1.26731e-08	1.78097e-07	SPP1	1
4605	0	0.999974	MYBL2|4605	871.315	33.8278	983.579	29.0761	4.86176	7.23955e-21	4.2144e-19	MYBL2	1
5831	0	0.999994	PYCR1|5831	1078.96	190.661	1198.04	6.28363	2.6516	6.52468e-09	9.54971e-08	PYCR1	1
701	0	0.999996	BUB1B|701	242.908	17.6076	273.109	15.5108	3.9552	5.20516e-29	6.20069e-27	BUB1B	1
1062	0	1	CENPE|1062	191.406	17.6829	214.694	12.1414	3.60186	2.74888e-21	1.63731e-19	CENPE	1
93594	0	1	WDR67|93594	219.882	76.7954	239.063	3.11299	1.6383	5.93918e-07	6.22576e-06	WDR67	1
84722	0	1	PSRC1|84722	188.743	65.6582	205.242	3.12591	1.64428	1.25385e-07	1.49763e-06	PSRC1	1
9134	0	1	CCNE2|9134	180.281	34.6342	199.805	5.76899	2.52832	4.38801e-12	1.03044e-10	CCNE2	1
1029	0	1	CDKN2A|1029	555.103	33.2784	625.053	18.7825	4.23132	1.29952e-23	9.65943e-22	CDKN2A	1
10644	0	1	IGF2BP2|10644	617.706	126.495	683.553	5.40379	2.43397	1.48898e-07	1.75632e-06	IGF2BP2	1
1111	0	1	CHEK1|1111	217.399	79.8729	235.834	2.95261	1.56199	1.36471e-07	1.6225e-06	CHEK1	1
1282	0	1	COL4A1|1282	8367.45	2604.56	9139.95	3.50921	1.81115	1.01627e-14	3.21843e-13	COL4A1	1
1870	0	1	E2F2|1870	104.923	14.1753	117.087	8.25994	3.04613	9.08539e-11	1.79001e-09	E2F2	1
1950	0	1	EGF|1950	47.2434	1.38633	53.3905	38.5121	5.26724	1.06913e-07	1.29331e-06	EGF	1
2048	0	1	EPHB2|2048	414.194	71.6283	460.115	6.42365	2.68339	1.72854e-05	0.000131638	EPHB2	1
2810	0	1	SFN|2810	1260.42	86.4184	1417.79	16.4062	4.03617	2.51326e-07	2.83931e-06	SFN	1
3206	0	1	HOXA10|3206	144.17	3.01723	163.091	54.0531	5.75631	3.50856e-18	1.63927e-16	HOXA10	1
3315	0	1	HSPB1|3315	23489.6	7823.9	25589.6	3.27069	1.70959	3.58778e-07	3.928e-06	HSPB1	1
4998	0	1	ORC1L|4998	145.535	16.2655	162.863	10.0128	3.32377	8.5154e-16	3.03919e-14	ORC1L	1
5154	0	1	PDGFA|5154	885.945	243.923	972.007	3.98489	1.99454	1.03073e-12	2.60039e-11	PDGFA	1
5355	0	1	PLP2|5355	1476.91	546.968	1601.56	2.92807	1.54995	4.67693e-07	5.0017e-06	PLP2	1
5603	0	1	MAPK13|5603	444.747	133.917	486.413	3.6322	1.86084	7.7856e-06	6.45677e-05	MAPK13	1
64943	0	1	NT5DC2|64943	982.28	158.13	1092.76	6.91048	2.78879	7.35067e-10	1.26168e-08	NT5DC2	1
6676	0	1	SPAG4|6676	192.351	70.9833	208.62	2.93901	1.55533	6.18149e-06	5.26232e-05	SPAG4	1
7015	0	1	TERT|7015	213.657	0.319709	242.254	757.733	9.56555	1.04087e-09	1.74331e-08	TERT	1
8318	0	1	CDC45|8318	213.629	18.5893	239.774	12.8985	3.68913	3.24917e-22	2.18899e-20	CDC45	1

## Sheet: LIHC_induced
GeneID	sig_up_count	sig_up_meta	id	baseMean	baseMeanA	baseMeanB	foldChange	log2FoldChange	pval	padj	symbol	sig_up_meta_padj
4616	40	2.83871e-20	GADD45B|4616	6859.36	19999.4	5097.96	0.254906	-1.97196	5.84108e-25	4.79769e-23	GADD45B	5.39355e-19
3725	40	4.01359e-19	JUN|3725	7342.45	17604.9	5966.79	0.338929	-1.56095	8.92667e-23	6.22376e-21	JUN	3.81291e-18
7538	40	1.0743e-10	ZFP36|7538	6945.52	22159.3	4906.14	0.221404	-2.17525	6.18146e-35	1.42554e-32	ZFP36	6.80388e-10
1958	40	6.95479e-08	EGR1|1958	6966.51	26498.4	4348.3	0.164097	-2.60738	1.81575e-34	3.88829e-32	EGR1	3.30353e-07
2920	40	9.45566e-07	CXCL2|2920	1765.7	4388.29	1414.15	0.322255	-1.63373	6.34127e-16	2.28591e-14	CXCL2	3.59315e-06
5054	39	5.19952e-05	SERPINE1|5054	8751.82	28319.8	6128.76	0.216412	-2.20815	1.89429e-15	6.57808e-14	SERPINE1	0.000164651
2954	38	9.88747e-05	GSTZ1|2954	2237.41	6626.39	1649.07	0.248864	-2.00657	1.24781e-31	1.96891e-29	GSTZ1	0.000268374
10221	39	0.000144858	TRIB1|10221	5570.85	16543	4100.05	0.247842	-2.01251	1.24614e-40	4.66991e-38	TRIB1	0.000344038
2690	39	0.000164471	GHR|2690	3371.6	12212.9	2186.44	0.179027	-2.48175	1.76733e-39	6.1136e-37	GHR	0.000347216
8835	30	0.00141774	SOCS2|8835	988.139	3187.7	693.291	0.217489	-2.20098	1.95193e-28	2.19446e-26	SOCS2	0.0026937
178	4	0.175411	AGL|178	1749.67	4135.3	1429.88	0.345774	-1.5321	7.02287e-24	5.37564e-22	AGL	0.302983
30	1	0.244573	ACAA1|30	13579.9	31840.9	11132	0.349615	-1.51616	2.21881e-31	3.4706e-29	ACAA1	0.38724
3486	3	0.288182	IGFBP3|3486	10308.2	30231.7	7637.5	0.252632	-1.98489	1.39927e-30	2.0136e-28	IGFBP3	0.421189
6915	4	0.374499	TBXA2R|6915	162.374	442.788	124.785	0.281817	-1.82717	2.53647e-13	6.86471e-12	TBXA2R	0.508249
3553	0	0.767019	IL1B|3553	60.0628	166.005	45.8614	0.276265	-1.85588	6.45467e-07	6.71137e-06	IL1B	0.958737
2353	0	0.807358	FOS|2353	5666.93	25855.7	2960.66	0.114507	-3.12649	6.37371e-30	8.55599e-28	FOS	0.958737
1848	0	0.999992	DUSP6|1848	3876.85	10331.8	3011.58	0.291487	-1.77849	4.34028e-35	1.04097e-32	DUSP6	1
26227	0	1	PHGDH|26227	3906.09	9153.73	3202.65	0.349874	-1.51509	1.7732e-16	6.77627e-15	PHGDH	1
5743	0	1	PTGS2|5743	62.3374	226.737	40.2999	0.177738	-2.49218	1.37991e-11	3.02336e-10	PTGS2	1

## Sheet: COAD_suppressed
GeneID	sig_down_count	sig_down_meta	id	baseMean	baseMeanA	baseMeanB	foldChange	log2FoldChange	pval	padj	symbol	sig_down_meta_padj
652	68	5.91656e-56	BMP4|652	3142.26	941.579	3450.05	3.66411	1.87346	5.18981e-13	5.04369e-12	BMP4	2.30746e-54
10112	68	7.48354e-53	KIF20A|10112	1143.48	422.719	1244.29	2.94353	1.55755	5.81911e-21	1.15807e-19	KIF20A	1.45929e-51
9928	68	1.88975e-31	KIF14|9928	528.659	136.545	583.5	4.27331	2.09535	4.89803e-26	1.46453e-24	KIF14	2.45668e-30
1062	68	1.96125e-30	CENPE|1062	848.21	300.176	924.858	3.08105	1.62342	4.47469e-21	9.04263e-20	CENPE	1.91222e-29
994	68	6.73634e-30	CDC25B|994	6594.22	1702.94	7278.31	4.27395	2.09557	6.97766e-36	3.68569e-34	CDC25B	5.25434e-29
7153	68	3.09147e-27	TOP2A|7153	7720.38	2935.43	8389.6	2.85805	1.51503	8.53036e-27	2.65906e-25	TOP2A	2.00946e-26
6790	68	1.68217e-24	AURKA|6790	2240.66	833.173	2437.51	2.92557	1.54872	1.16377e-24	3.11399e-23	AURKA	9.37207e-24
27346	68	2.21986e-17	TMEM97|27346	3274.01	1177.54	3567.22	3.02938	1.59902	4.43449e-27	1.40866e-25	TMEM97	1.08218e-16
6804	6	0.107886	STX1A|6804	411.833	118.186	452.902	3.83212	1.93814	4.81322e-09	2.85969e-08	STX1A	0.467508
4609	2	0.248347	MYC|4609	11998	3639.81	13167	3.61749	1.85499	3.8085e-30	1.45429e-28	MYC	0.831349
1846	2	0.251607	DUSP4|1846	1136.02	99.8145	1280.95	12.8333	3.68182	2.34351e-11	1.87737e-10	DUSP4	0.831349
11065	0	0.2558	UBE2C|11065	3452.21	896.921	3809.6	4.24742	2.08659	1.9037e-38	1.1554e-36	UBE2C	0.831349
80758	2	0.288873	PRR7|80758	227.433	33.4673	254.561	7.60627	2.92719	4.7876e-27	1.5182e-25	PRR7	0.866619
1029	1	0.393902	CDKN2A|1029	248.088	47.5416	276.136	5.80831	2.53812	2.01676e-05	7.29242e-05	CDKN2A	1
57761	0	1	TRIB3|57761	3243.31	280.581	3657.67	13.0361	3.70444	8.9578e-51	9.83159e-49	TRIB3	1
1001	0	1	CDH3|1001	3981.51	66.5249	4529.06	68.0806	6.08917	2.41338e-169	2.21174e-165	CDH3	1
10813	0	1	UTP14A|10813	2096.12	775.67	2280.8	2.94043	1.55603	1.37719e-24	3.65832e-23	UTP14A	1
10953	0	1	TOMM34|10953	4334.55	1328.57	4754.96	3.579	1.83956	2.42491e-33	1.11674e-31	TOMM34	1
11072	0	1	DUSP14|11072	567.224	190.465	619.917	3.25476	1.70255	3.30117e-20	6.19951e-19	DUSP14	1
1277	0	1	COL1A1|1277	116051	17414	129847	7.45645	2.89849	2.78828e-12	2.50522e-11	COL1A1	1
2523	0	1	FUT1|2523	341.659	57.8439	381.354	6.5928	2.72089	5.28163e-31	2.13814e-29	FUT1	1
25805	0	1	BAMBI|25805	847.753	301.765	924.115	3.06237	1.61465	4.7382e-06	1.87371e-05	BAMBI	1
26227	0	1	PHGDH|26227	2551.66	811.054	2795.11	3.44626	1.78503	4.71992e-10	3.20531e-09	PHGDH	1
2920	0	1	CXCL2|2920	880.108	215.579	973.049	4.51366	2.1743	5.22859e-08	2.69957e-07	CXCL2	1
4312	0	1	MMP1|4312	4341.27	258.461	4912.29	19.0059	4.24838	1.54803e-11	1.27294e-10	MMP1	1
4605	0	1	MYBL2|4605	4441	1266.15	4885.04	3.8582	1.94793	9.27511e-25	2.49638e-23	MYBL2	1
5366	0	1	PMAIP1|5366	630.181	160.909	695.814	4.32426	2.11245	7.91534e-08	4.00442e-07	PMAIP1	1
54541	0	1	DDIT4|54541	6624.96	2438.32	7210.5	2.95716	1.56421	4.93617e-14	5.4767e-13	DDIT4	1
5831	0	1	PYCR1|5831	6252.76	2144.86	6827.29	3.18309	1.67043	9.76046e-31	3.91465e-29	PYCR1	1
595	0	1	CCND1|595	10561.6	3454.88	11555.6	3.34471	1.74188	3.24307e-34	1.55202e-32	CCND1	1
6659	0	1	SOX4|6659	6648.38	2233.05	7265.91	3.25381	1.70213	2.22758e-31	9.21656e-30	SOX4	1
6696	0	1	SPP1|6696	6505.51	444.536	7353.2	16.5413	4.048	1.95442e-10	1.38686e-09	SPP1	1
7020	0	1	TFAP2A|7020	266.502	22.5469	300.622	13.3332	3.73695	2.27918e-13	2.33642e-12	TFAP2A	1
79094	0	1	CHAC1|79094	411.562	147.413	448.506	3.04251	1.60526	1.055e-10	7.741e-10	CHAC1	1
8061	0	1	FOSL1|8061	767.18	134.321	855.692	6.37051	2.67141	2.06757e-10	1.46149e-09	FOSL1	1
81544	0	1	GDPD5|81544	1315.1	228.77	1467.03	6.4127	2.68093	1.49554e-20	2.88545e-19	GDPD5	1
8318	0	1	CDC45|8318	824.012	304.184	896.715	2.94794	1.55971	3.47574e-19	6.03284e-18	CDC45	1
8884	0	1	SLC5A6|8884	4632.87	1558.13	5062.9	3.24934	1.70015	6.56531e-22	1.43257e-20	SLC5A6	1
983	0	1	CDK1|983	2803.93	1012.59	3054.47	3.0165	1.59287	2.28248e-26	6.94943e-25	CDK1	1

## Sheet: COAD_induced
GeneID	sig_up_count	sig_up_meta	id	baseMean	baseMeanA	baseMeanB	foldChange	log2FoldChange	pval	padj	symbol	sig_up_meta_padj
6622	68	8.45316e-39	SNCA|6622	81.1857	206.956	63.5954	0.307289	-1.70233	9.42152e-07	4.11355e-06	SNCA	2.19782e-37
10398	68	2.10491e-23	MYL9|10398	14271	54102.3	8700.2	0.16081	-2.63657	2.3477e-11	1.87991e-10	MYL9	2.73638e-22
2852	68	9.10675e-21	GPER|2852	145.321	472.849	99.513	0.210454	-2.24842	1.15446e-27	3.75845e-26	GPER	7.89252e-20
596	68	4.39836e-06	BCL2|596	510.927	1203.67	414.04	0.343981	-1.5396	1.72341e-26	5.29118e-25	BCL2	2.42836e-05
5873	68	4.66992e-06	RAB27A|5873	1140.55	2823.75	905.139	0.320546	-1.6414	1.09911e-40	7.37933e-39	RAB27A	2.42836e-05
5997	65	1.70983e-05	RGS2|5997	1122.36	2672.68	905.536	0.338812	-1.56144	1.73077e-10	1.23485e-09	RGS2	7.40926e-05
1465	40	0.00120236	CSRP1|1465	14077.4	37321.5	10826.4	0.290085	-1.78545	3.00508e-13	3.02804e-12	CSRP1	0.00446589
23635	21	0.0163691	SSBP2|23635	204.433	520.05	160.291	0.308222	-1.69796	9.22185e-19	1.54929e-17	SSBP2	0.0531994
10320	15	0.0392173	IKZF1|10320	456.76	1137.66	361.529	0.317783	-1.65389	3.19562e-15	3.99539e-14	IKZF1	0.113294
3815	0	0.999992	KIT|3815	444.34	1176.85	341.891	0.290513	-1.78333	7.85743e-20	1.4316e-18	KIT	1
2908	0	0.999999	NR3C1|2908	791.752	2002.37	622.435	0.310848	-1.68572	3.40539e-30	1.3058e-28	NR3C1	1
695	0	1	BTK|695	192.241	470.66	153.301	0.325715	-1.61832	3.33739e-16	4.52783e-15	BTK	1
2263	0	1	FGFR2|2263	1080.3	3213.52	781.942	0.243328	-2.03902	1.80177e-26	5.52252e-25	FGFR2	1
2690	0	1	GHR|2690	178.209	537.287	127.988	0.238212	-2.06968	2.79234e-15	3.51759e-14	GHR	1
3800	0	1	KIF5C|3800	95.3007	260.738	72.1626	0.276763	-1.85328	6.49082e-05	0.000216467	KIF5C	1
4638	0	1	MYLK|4638	8272.24	32040.9	4947.95	0.154426	-2.69501	1.16011e-12	1.09156e-11	MYLK	1
7358	0	1	UGDH|7358	4047.62	11029.6	3071.12	0.278443	-1.84455	7.06646e-64	1.43912e-61	UGDH	1
58472	0	1	SQRDL|58472	7740.38	19705.6	6066.93	0.307879	-1.69956	1.73335e-58	2.62567e-56	SQRDL	1
154	0	1	ADRB2|154	43.4275	126.467	31.8136	0.251556	-1.99105	1.01022e-08	5.73084e-08	ADRB2	1
840	0	1	CASP7|840	3861.95	10108	2988.38	0.295647	-1.75805	2.68837e-59	4.32238e-57	CASP7	1
11261	0	1	CHP|11261	8344.95	20203.2	6686.45	0.330959	-1.59527	1.57759e-52	1.92771e-50	CHP	1
2767	0	1	GNA11|2767	2284.27	6420.6	1705.76	0.265671	-1.91229	2.06269e-66	4.72587e-64	GNA11	1
3162	0	1	HMOX1|3162	1585.41	4274.89	1209.26	0.282874	-1.82177	3.46151e-38	2.05994e-36	HMOX1	1
5236	0	1	PGM1|5236	3544.93	8813.2	2808.11	0.318625	-1.65007	1.54303e-50	1.66365e-48	PGM1	1
5827	0	1	PXMP2|5827	968.531	2492.17	755.434	0.303123	-1.72202	3.05697e-43	2.36419e-41	PXMP2	1
64080	0	1	RBKS|64080	196.562	465.635	158.929	0.341318	-1.55081	2.80811e-16	3.84391e-15	RBKS	1
