# Supplementary material for: Reversal of cancer gene expression correlates with drug efficacy and reveals therapeutic targets
Source: Nat Commun. 2017 Jul 12;8:16022. doi: 10.1038/ncomms16022 (PMC5510182; doi:10.1038/ncomms16022)
Supplement: Supplementary Data 8 [file ncomms16022-s9.xlsx]

## Sheet: readme
Supplementary Data 8: Drug IC50 in cancer cell lines.

## Sheet: BRCA
	pref_name	pert_iname	pert_id	pubchem_cid	standard_inchi	canonical_smiles	doc_id	relation	standard_value	standard_units	standard_type	description	gene_names	organism	protein_accession	cell_line	cell_line_name	cell_line.1	activity	standard_value_median
2	17-beta-estradiol	17-beta-estradiol	BRD-K66766661	5757	InChI=1S/C18H24O2/c1-18-9-8-14-13-5-3-12(19)10-11(13)2-4-15(14)16(18)6-7-17(18)20/h3,5,10,14-17,19-20H,2,4,6-9H2,1H3/t14-,15-,16+,17+,18+/m1/s1	C[C@]12CC[C@H]3[C@@H](CCc4cc(O)ccc34)[C@@H]1CC[C@@H]2O	17078	=	0.01	nM	EC50	Effective concentration against MCF-7 breast tumor cells using MCF-7 assay.	NA	Homo sapiens	NA	MCF7	MCF7	MCF7	Active	0.0898
3	17-beta-estradiol	17-beta-estradiol	BRD-K66766661	5757	InChI=1S/C18H24O2/c1-18-9-8-14-13-5-3-12(19)10-11(13)2-4-15(14)16(18)6-7-17(18)20/h3,5,10,14-17,19-20H,2,4,6-9H2,1H3/t14-,15-,16+,17+,18+/m1/s1	C[C@]12CC[C@H]3[C@@H](CCc4cc(O)ccc34)[C@@H]1CC[C@@H]2O	10229	=	0.02	nM	EC50	Effective dose for [3H]- estradiol against proliferation of MCF-7 cells	NA	Homo sapiens	NA	MCF7	MCF7	MCF7	Active	0.0898
5	17-beta-estradiol	17-beta-estradiol	BRD-K66766661	5757	InChI=1S/C18H24O2/c1-18-9-8-14-13-5-3-12(19)10-11(13)2-4-15(14)16(18)6-7-17(18)20/h3,5,10,14-17,19-20H,2,4,6-9H2,1H3/t14-,15-,16+,17+,18+/m1/s1	C[C@]12CC[C@H]3[C@@H](CCc4cc(O)ccc34)[C@@H]1CC[C@@H]2O	45770	=	0.0037	nM	EC50	Estrogenic activity in human MCF7 cells assessed as cell proliferation after 6 days by WST8 assay	NA	Homo sapiens	NA	MCF7	MCF7	MCF7	Active	0.0898
7	17-beta-estradiol	17-beta-estradiol	BRD-K66766661	5757	InChI=1S/C18H24O2/c1-18-9-8-14-13-5-3-12(19)10-11(13)2-4-15(14)16(18)6-7-17(18)20/h3,5,10,14-17,19-20H,2,4,6-9H2,1H3/t14-,15-,16+,17+,18+/m1/s1	C[C@]12CC[C@H]3[C@@H](CCc4cc(O)ccc34)[C@@H]1CC[C@@H]2O	14177	=	0.00152	nM	EC50	Growth response in cultures of MCF-7 (human breast cancer cell line) cells	NA	Homo sapiens	NA	MCF7	MCF7	MCF7	Active	0.0898
9	17-beta-estradiol	17-beta-estradiol	BRD-K66766661	5757	InChI=1S/C18H24O2/c1-18-9-8-14-13-5-3-12(19)10-11(13)2-4-15(14)16(18)6-7-17(18)20/h3,5,10,14-17,19-20H,2,4,6-9H2,1H3/t14-,15-,16+,17+,18+/m1/s1	C[C@]12CC[C@H]3[C@@H](CCc4cc(O)ccc34)[C@@H]1CC[C@@H]2O	30226	=	0.08	nM	EC50	Effective concentration against human ER positive MCF-7 breast cancer cell line evaluated by luciferase assay	NA	Homo sapiens	NA	MCF7	MCF7	MCF7	Active	0.0898
13	17-beta-estradiol	17-beta-estradiol	BRD-K66766661	5757	InChI=1S/C18H24O2/c1-18-9-8-14-13-5-3-12(19)10-11(13)2-4-15(14)16(18)6-7-17(18)20/h3,5,10,14-17,19-20H,2,4,6-9H2,1H3/t14-,15-,16+,17+,18+/m1/s1	C[C@]12CC[C@H]3[C@@H](CCc4cc(O)ccc34)[C@@H]1CC[C@@H]2O	13720	=	0.7	nM	EC50	Stimulation of MCF-7 cell proliferation	NA	Homo sapiens	NA	MCF7	MCF7	MCF7	Active	0.0898
526	estradiol	estradiol	BRD-K18910433	5757	InChI=1S/C18H24O2/c1-18-9-8-14-13-5-3-12(19)10-11(13)2-4-15(14)16(18)6-7-17(18)20/h3,5,10,14-17,19-20H,2,4,6-9H2,1H3/t14-,15-,16+,17+,18+/m1/s1	C[C@]12CC[C@H]3[C@@H](CCc4cc(O)ccc34)[C@@H]1CC[C@@H]2O	17078	=	0.01	nM	EC50	Effective concentration against MCF-7 breast tumor cells using MCF-7 assay.	NA	Homo sapiens	NA	MCF7	MCF7	MCF7	Active	0.0898
529	estradiol	estradiol	BRD-A18917088	5757	InChI=1S/C18H24O2/c1-18-9-8-14-13-5-3-12(19)10-11(13)2-4-15(14)16(18)6-7-17(18)20/h3,5,10,14-17,19-20H,2,4,6-9H2,1H3/t14-,15-,16+,17+,18+/m1/s1	C[C@]12CC[C@H]3[C@@H](CCc4cc(O)ccc34)[C@@H]1CC[C@@H]2O	13720	=	0.7	nM	EC50	Stimulation of MCF-7 cell proliferation	NA	Homo sapiens	NA	MCF7	MCF7	MCF7	Active	0.0898
532	estradiol	estradiol	BRD-A18917088	5757	InChI=1S/C18H24O2/c1-18-9-8-14-13-5-3-12(19)10-11(13)2-4-15(14)16(18)6-7-17(18)20/h3,5,10,14-17,19-20H,2,4,6-9H2,1H3/t14-,15-,16+,17+,18+/m1/s1	C[C@]12CC[C@H]3[C@@H](CCc4cc(O)ccc34)[C@@H]1CC[C@@H]2O	10229	=	0.02	nM	EC50	Effective dose for [3H]- estradiol against proliferation of MCF-7 cells	NA	Homo sapiens	NA	MCF7	MCF7	MCF7	Active	0.0898
533	estradiol	estradiol	BRD-A18917088	5757	InChI=1S/C18H24O2/c1-18-9-8-14-13-5-3-12(19)10-11(13)2-4-15(14)16(18)6-7-17(18)20/h3,5,10,14-17,19-20H,2,4,6-9H2,1H3/t14-,15-,16+,17+,18+/m1/s1	C[C@]12CC[C@H]3[C@@H](CCc4cc(O)ccc34)[C@@H]1CC[C@@H]2O	45770	=	0.0037	nM	EC50	Estrogenic activity in human MCF7 cells assessed as cell proliferation after 6 days by WST8 assay	NA	Homo sapiens	NA	MCF7	MCF7	MCF7	Active	0.0898
534	estradiol	estradiol	BRD-A18917088	5757	InChI=1S/C18H24O2/c1-18-9-8-14-13-5-3-12(19)10-11(13)2-4-15(14)16(18)6-7-17(18)20/h3,5,10,14-17,19-20H,2,4,6-9H2,1H3/t14-,15-,16+,17+,18+/m1/s1	C[C@]12CC[C@H]3[C@@H](CCc4cc(O)ccc34)[C@@H]1CC[C@@H]2O	30226	=	0.08	nM	EC50	Effective concentration against human ER positive MCF-7 breast cancer cell line evaluated by luciferase assay	NA	Homo sapiens	NA	MCF7	MCF7	MCF7	Active	0.0898
535	estradiol	estradiol	BRD-K18910433	5757	InChI=1S/C18H24O2/c1-18-9-8-14-13-5-3-12(19)10-11(13)2-4-15(14)16(18)6-7-17(18)20/h3,5,10,14-17,19-20H,2,4,6-9H2,1H3/t14-,15-,16+,17+,18+/m1/s1	C[C@]12CC[C@H]3[C@@H](CCc4cc(O)ccc34)[C@@H]1CC[C@@H]2O	30226	=	0.08	nM	EC50	Effective concentration against human ER positive MCF-7 breast cancer cell line evaluated by luciferase assay	NA	Homo sapiens	NA	MCF7	MCF7	MCF7	Active	0.0898
536	estradiol	estradiol	BRD-K18910433	5757	InChI=1S/C18H24O2/c1-18-9-8-14-13-5-3-12(19)10-11(13)2-4-15(14)16(18)6-7-17(18)20/h3,5,10,14-17,19-20H,2,4,6-9H2,1H3/t14-,15-,16+,17+,18+/m1/s1	C[C@]12CC[C@H]3[C@@H](CCc4cc(O)ccc34)[C@@H]1CC[C@@H]2O	14177	=	0.00152	nM	EC50	Growth response in cultures of MCF-7 (human breast cancer cell line) cells	NA	Homo sapiens	NA	MCF7	MCF7	MCF7	Active	0.0898
539	estradiol	estradiol	BRD-K18910433	5757	InChI=1S/C18H24O2/c1-18-9-8-14-13-5-3-12(19)10-11(13)2-4-15(14)16(18)6-7-17(18)20/h3,5,10,14-17,19-20H,2,4,6-9H2,1H3/t14-,15-,16+,17+,18+/m1/s1	C[C@]12CC[C@H]3[C@@H](CCc4cc(O)ccc34)[C@@H]1CC[C@@H]2O	10229	=	0.02	nM	EC50	Effective dose for [3H]- estradiol against proliferation of MCF-7 cells	NA	Homo sapiens	NA	MCF7	MCF7	MCF7	Active	0.0898
541	estradiol	estradiol	BRD-K18910433	5757	InChI=1S/C18H24O2/c1-18-9-8-14-13-5-3-12(19)10-11(13)2-4-15(14)16(18)6-7-17(18)20/h3,5,10,14-17,19-20H,2,4,6-9H2,1H3/t14-,15-,16+,17+,18+/m1/s1	C[C@]12CC[C@H]3[C@@H](CCc4cc(O)ccc34)[C@@H]1CC[C@@H]2O	13720	=	0.7	nM	EC50	Stimulation of MCF-7 cell proliferation	NA	Homo sapiens	NA	MCF7	MCF7	MCF7	Active	0.0898
542	estradiol	estradiol	BRD-K18910433	5757	InChI=1S/C18H24O2/c1-18-9-8-14-13-5-3-12(19)10-11(13)2-4-15(14)16(18)6-7-17(18)20/h3,5,10,14-17,19-20H,2,4,6-9H2,1H3/t14-,15-,16+,17+,18+/m1/s1	C[C@]12CC[C@H]3[C@@H](CCc4cc(O)ccc34)[C@@H]1CC[C@@H]2O	45770	=	0.0037	nM	EC50	Estrogenic activity in human MCF7 cells assessed as cell proliferation after 6 days by WST8 assay	NA	Homo sapiens	NA	MCF7	MCF7	MCF7	Active	0.0898
543	estradiol	estradiol	BRD-A18917088	5757	InChI=1S/C18H24O2/c1-18-9-8-14-13-5-3-12(19)10-11(13)2-4-15(14)16(18)6-7-17(18)20/h3,5,10,14-17,19-20H,2,4,6-9H2,1H3/t14-,15-,16+,17+,18+/m1/s1	C[C@]12CC[C@H]3[C@@H](CCc4cc(O)ccc34)[C@@H]1CC[C@@H]2O	14177	=	0.00152	nM	EC50	Growth response in cultures of MCF-7 (human breast cancer cell line) cells	NA	Homo sapiens	NA	MCF7	MCF7	MCF7	Active	0.0898
546	estradiol	estradiol	BRD-K18910433	5757	InChI=1S/C18H24O2/c1-18-9-8-14-13-5-3-12(19)10-11(13)2-4-15(14)16(18)6-7-17(18)20/h3,5,10,14-17,19-20H,2,4,6-9H2,1H3/t14-,15-,16+,17+,18+/m1/s1	C[C@]12CC[C@H]3[C@@H](CCc4cc(O)ccc34)[C@@H]1CC[C@@H]2O	16540	=	0.49	nM	EC50	Agonist activity in transcriptional activation assay in MCF-7-2a cells compared to estradiol E2	NA	Homo sapiens	NA	MCF7	MCF7	MCF7	Active	0.0898
550	estradiol	estradiol	BRD-A18917088	5757	InChI=1S/C18H24O2/c1-18-9-8-14-13-5-3-12(19)10-11(13)2-4-15(14)16(18)6-7-17(18)20/h3,5,10,14-17,19-20H,2,4,6-9H2,1H3/t14-,15-,16+,17+,18+/m1/s1	C[C@]12CC[C@H]3[C@@H](CCc4cc(O)ccc34)[C@@H]1CC[C@@H]2O	16540	=	0.49	nM	EC50	Agonist activity in transcriptional activation assay in MCF-7-2a cells compared to estradiol E2	NA	Homo sapiens	NA	MCF7	MCF7	MCF7	Active	0.0898
553	estradiol	estradiol	BRD-A18917088	5757	InChI=1S/C18H24O2/c1-18-9-8-14-13-5-3-12(19)10-11(13)2-4-15(14)16(18)6-7-17(18)20/h3,5,10,14-17,19-20H,2,4,6-9H2,1H3/t14-,15-,16+,17+,18+/m1/s1	C[C@]12CC[C@H]3[C@@H](CCc4cc(O)ccc34)[C@@H]1CC[C@@H]2O	17078	=	0.01	nM	EC50	Effective concentration against MCF-7 breast tumor cells using MCF-7 assay.	NA	Homo sapiens	NA	MCF7	MCF7	MCF7	Active	0.0898
1039	raloxifene	raloxifene	BRD-K63828191	5035	InChI=1S/C28H27NO4S/c30-21-8-4-20(5-9-21)28-26(24-13-10-22(31)18-25(24)34-28)27(32)19-6-11-23(12-7-19)33-17-16-29-14-2-1-3-15-29/h4-13,18,30-31H,1-3,14-17H2	Oc1ccc(cc1)c2sc3cc(O)ccc3c2C(=O)c4ccc(OCCN5CCCCC5)cc4	5549	=	0.2	nM	IC50	Inhibition of estradiol-stimulated MCF-7 breast adenocarcinoma cell proliferation	NA	Homo sapiens	NA	MCF7	MCF7	MCF7	Active	0.8
1040	raloxifene	raloxifene	BRD-K63828191	5035	InChI=1S/C28H27NO4S/c30-21-8-4-20(5-9-21)28-26(24-13-10-22(31)18-25(24)34-28)27(32)19-6-11-23(12-7-19)33-17-16-29-14-2-1-3-15-29/h4-13,18,30-31H,1-3,14-17H2	Oc1ccc(cc1)c2sc3cc(O)ccc3c2C(=O)c4ccc(OCCN5CCCCC5)cc4	3513	=	0.2	nM	IC50	In vitro inhibition of estrogen-stimulated MCF-7 cell proliferation	NA	Homo sapiens	NA	MCF7	MCF7	MCF7	Active	0.8
1041	raloxifene	raloxifene	BRD-K63828191	5035	InChI=1S/C28H27NO4S/c30-21-8-4-20(5-9-21)28-26(24-13-10-22(31)18-25(24)34-28)27(32)19-6-11-23(12-7-19)33-17-16-29-14-2-1-3-15-29/h4-13,18,30-31H,1-3,14-17H2	Oc1ccc(cc1)c2sc3cc(O)ccc3c2C(=O)c4ccc(OCCN5CCCCC5)cc4	6451	=	4.9	nM	IC50	Antiproliferative activity against MCF-7 cell line	NA	Homo sapiens	NA	MCF7	MCF7	MCF7	Active	0.8
1042	raloxifene	raloxifene	BRD-K63828191	5035	InChI=1S/C28H27NO4S/c30-21-8-4-20(5-9-21)28-26(24-13-10-22(31)18-25(24)34-28)27(32)19-6-11-23(12-7-19)33-17-16-29-14-2-1-3-15-29/h4-13,18,30-31H,1-3,14-17H2	Oc1ccc(cc1)c2sc3cc(O)ccc3c2C(=O)c4ccc(OCCN5CCCCC5)cc4	15953	=	0.72	nM	IC50	In vitro antagonist effect on estrogen receptor alpha transcriptional activation in MCF-7 cells against 10 pM 17-beta-estradiol	NA	Homo sapiens	NA	MCF7	MCF7	MCF7	Active	0.8
1043	raloxifene	raloxifene	BRD-K63828191	5035	InChI=1S/C28H27NO4S/c30-21-8-4-20(5-9-21)28-26(24-13-10-22(31)18-25(24)34-28)27(32)19-6-11-23(12-7-19)33-17-16-29-14-2-1-3-15-29/h4-13,18,30-31H,1-3,14-17H2	Oc1ccc(cc1)c2sc3cc(O)ccc3c2C(=O)c4ccc(OCCN5CCCCC5)cc4	14880	=	0.2	nM	IC50	Inhibition of estrogen-stimulated MCF-7 cell proliferation	NA	Homo sapiens	NA	MCF7	MCF7	MCF7	Active	0.8
1044	raloxifene	raloxifene	BRD-K63828191	5035	InChI=1S/C28H27NO4S/c30-21-8-4-20(5-9-21)28-26(24-13-10-22(31)18-25(24)34-28)27(32)19-6-11-23(12-7-19)33-17-16-29-14-2-1-3-15-29/h4-13,18,30-31H,1-3,14-17H2	Oc1ccc(cc1)c2sc3cc(O)ccc3c2C(=O)c4ccc(OCCN5CCCCC5)cc4	3606	=	0.34	nM	IC50	Inhibition of 17-beta-estradiol (10e-11 M) mediated MCF-7 cell proliferation	NA	Homo sapiens	NA	MCF7	MCF7	MCF7	Active	0.8
1045	raloxifene	raloxifene	BRD-K63828191	5035	InChI=1S/C28H27NO4S/c30-21-8-4-20(5-9-21)28-26(24-13-10-22(31)18-25(24)34-28)27(32)19-6-11-23(12-7-19)33-17-16-29-14-2-1-3-15-29/h4-13,18,30-31H,1-3,14-17H2	Oc1ccc(cc1)c2sc3cc(O)ccc3c2C(=O)c4ccc(OCCN5CCCCC5)cc4	20364	=	0.8	nM	IC50	In vitro inhibition of estradiol-stimulated MCF-7 breast cancer cell proliferation	NA	Homo sapiens	NA	MCF7	MCF7	MCF7	Active	0.8
1046	raloxifene	raloxifene	BRD-K63828191	5035	InChI=1S/C28H27NO4S/c30-21-8-4-20(5-9-21)28-26(24-13-10-22(31)18-25(24)34-28)27(32)19-6-11-23(12-7-19)33-17-16-29-14-2-1-3-15-29/h4-13,18,30-31H,1-3,14-17H2	Oc1ccc(cc1)c2sc3cc(O)ccc3c2C(=O)c4ccc(OCCN5CCCCC5)cc4	20001	=	0.8	nM	IC50	In vitro antagonistic activity against MCF-7 cells was tested using proliferation assay	NA	Homo sapiens	NA	MCF7	MCF7	MCF7	Active	0.8
1047	raloxifene	raloxifene	BRD-K63828191	5035	InChI=1S/C28H27NO4S/c30-21-8-4-20(5-9-21)28-26(24-13-10-22(31)18-25(24)34-28)27(32)19-6-11-23(12-7-19)33-17-16-29-14-2-1-3-15-29/h4-13,18,30-31H,1-3,14-17H2	Oc1ccc(cc1)c2sc3cc(O)ccc3c2C(=O)c4ccc(OCCN5CCCCC5)cc4	30340	=	0.8	nM	IC50	Antiproliferative activity against human breast cancer MCF7 cell line in presence of 0.003 nM estradiol	NA	Homo sapiens	NA	MCF7	MCF7	MCF7	Active	0.8
1048	raloxifene	raloxifene	BRD-K63828191	5035	InChI=1S/C28H27NO4S/c30-21-8-4-20(5-9-21)28-26(24-13-10-22(31)18-25(24)34-28)27(32)19-6-11-23(12-7-19)33-17-16-29-14-2-1-3-15-29/h4-13,18,30-31H,1-3,14-17H2	Oc1ccc(cc1)c2sc3cc(O)ccc3c2C(=O)c4ccc(OCCN5CCCCC5)cc4	31170	=	222	nM	IC50	Inhibition of estrogen receptor in MCF7 cells	NA	Homo sapiens	NA	MCF7	MCF7	MCF7	Active	0.8
1049	raloxifene	raloxifene	BRD-K63828191	5035	InChI=1S/C28H27NO4S/c30-21-8-4-20(5-9-21)28-26(24-13-10-22(31)18-25(24)34-28)27(32)19-6-11-23(12-7-19)33-17-16-29-14-2-1-3-15-29/h4-13,18,30-31H,1-3,14-17H2	Oc1ccc(cc1)c2sc3cc(O)ccc3c2C(=O)c4ccc(OCCN5CCCCC5)cc4	20002	=	0.8	nM	IC50	In vitro antagonistic activity against MCF-7 cells was tested using proliferation assay	NA	Homo sapiens	NA	MCF7	MCF7	MCF7	Active	0.8
278	docetaxel	docetaxel	BRD-K30618791	148124	InChI=1S/C43H53NO14/c1-22-26(55-37(51)32(48)30(24-15-11-9-12-16-24)44-38(52)58-39(3,4)5)20-43(53)35(56-36(50)25-17-13-10-14-18-25)33-41(8,34(49)31(47)29(22)40(43,6)7)27(46)19-28-42(33,21-54-28)57-23(2)45/h9-18,26-28,30-33,35,46-48,53H,19-21H2,1-8H3,(H,44,52)/t26-,27-,28+,30-,31+,32+,33-,35-,41+,42-,43+/m0/s1	CC(=O)O[C@@]12CO[C@@H]1C[C@H](O)[C@]3(C)[C@@H]2[C@H](OC(=O)c4ccccc4)[C@]5(O)C[C@H](OC(=O)[C@H](O)[C@@H](NC(=O)OC(C)(C)C)c6ccccc6)C(=C([C@@H](O)C3=O)C5(C)C)C	3472	=	1	nM	IC50	Inhibitory activity against the growth of MCF-7 (human breast carcinoma) cell line after 72 hours of drug exposure	NA	Homo sapiens	NA	MCF7	MCF7	MCF7	Active	1
280	docetaxel	docetaxel	BRD-K30618791	148124	InChI=1S/C43H53NO14/c1-22-26(55-37(51)32(48)30(24-15-11-9-12-16-24)44-38(52)58-39(3,4)5)20-43(53)35(56-36(50)25-17-13-10-14-18-25)33-41(8,34(49)31(47)29(22)40(43,6)7)27(46)19-28-42(33,21-54-28)57-23(2)45/h9-18,26-28,30-33,35,46-48,53H,19-21H2,1-8H3,(H,44,52)/t26-,27-,28+,30-,31+,32+,33-,35-,41+,42-,43+/m0/s1	CC(=O)O[C@@]12CO[C@@H]1C[C@H](O)[C@]3(C)[C@@H]2[C@H](OC(=O)c4ccccc4)[C@]5(O)C[C@H](OC(=O)[C@H](O)[C@@H](NC(=O)OC(C)(C)C)c6ccccc6)C(=C([C@@H](O)C3=O)C5(C)C)C	13617	=	1	nM	IC50	Concentration required to inhibit growth of human tumor MCF-7 (breast) cell line.	NA	Homo sapiens	NA	MCF7	MCF7	MCF7	Active	1
281	docetaxel	docetaxel	BRD-K30618791	148124	InChI=1S/C43H53NO14/c1-22-26(55-37(51)32(48)30(24-15-11-9-12-16-24)44-38(52)58-39(3,4)5)20-43(53)35(56-36(50)25-17-13-10-14-18-25)33-41(8,34(49)31(47)29(22)40(43,6)7)27(46)19-28-42(33,21-54-28)57-23(2)45/h9-18,26-28,30-33,35,46-48,53H,19-21H2,1-8H3,(H,44,52)/t26-,27-,28+,30-,31+,32+,33-,35-,41+,42-,43+/m0/s1	CC(=O)O[C@@]12CO[C@@H]1C[C@H](O)[C@]3(C)[C@@H]2[C@H](OC(=O)c4ccccc4)[C@]5(O)C[C@H](OC(=O)[C@H](O)[C@@H](NC(=O)OC(C)(C)C)c6ccccc6)C(=C([C@@H](O)C3=O)C5(C)C)C	2288	=	1	nM	IC50	Cytotoxicity was evaluated against MCF-7 mammary carcinoma human breast cancer cell line	NA	Homo sapiens	NA	MCF7	MCF7	MCF7	Active	1
282	docetaxel	docetaxel	BRD-K30618791	148124	InChI=1S/C43H53NO14/c1-22-26(55-37(51)32(48)30(24-15-11-9-12-16-24)44-38(52)58-39(3,4)5)20-43(53)35(56-36(50)25-17-13-10-14-18-25)33-41(8,34(49)31(47)29(22)40(43,6)7)27(46)19-28-42(33,21-54-28)57-23(2)45/h9-18,26-28,30-33,35,46-48,53H,19-21H2,1-8H3,(H,44,52)/t26-,27-,28+,30-,31+,32+,33-,35-,41+,42-,43+/m0/s1	CC(=O)O[C@@]12CO[C@@H]1C[C@H](O)[C@]3(C)[C@@H]2[C@H](OC(=O)c4ccccc4)[C@]5(O)C[C@H](OC(=O)[C@H](O)[C@@H](NC(=O)OC(C)(C)C)c6ccccc6)C(=C([C@@H](O)C3=O)C5(C)C)C	14254	=	1	nM	IC50	Inhibition of the growth against human mammary carcinoma (MCF-7) cell line after 72 hr exposure	NA	Homo sapiens	NA	MCF7	MCF7	MCF7	Active	1
283	docetaxel	docetaxel	BRD-K30618791	148124	InChI=1S/C43H53NO14/c1-22-26(55-37(51)32(48)30(24-15-11-9-12-16-24)44-38(52)58-39(3,4)5)20-43(53)35(56-36(50)25-17-13-10-14-18-25)33-41(8,34(49)31(47)29(22)40(43,6)7)27(46)19-28-42(33,21-54-28)57-23(2)45/h9-18,26-28,30-33,35,46-48,53H,19-21H2,1-8H3,(H,44,52)/t26-,27-,28+,30-,31+,32+,33-,35-,41+,42-,43+/m0/s1	CC(=O)O[C@@]12CO[C@@H]1C[C@H](O)[C@]3(C)[C@@H]2[C@H](OC(=O)c4ccccc4)[C@]5(O)C[C@H](OC(=O)[C@H](O)[C@@H](NC(=O)OC(C)(C)C)c6ccccc6)C(=C([C@@H](O)C3=O)C5(C)C)C	3157	=	4.7	nM	IC50	Inhibitory concentration required against SK-BR-3 human breast cancer cell line was determined	NA	Homo sapiens	NA	SK-BR-3	SK-BR-3	SK-BR-3	Active	1
284	docetaxel	docetaxel	BRD-K30618791	148124	InChI=1S/C43H53NO14/c1-22-26(55-37(51)32(48)30(24-15-11-9-12-16-24)44-38(52)58-39(3,4)5)20-43(53)35(56-36(50)25-17-13-10-14-18-25)33-41(8,34(49)31(47)29(22)40(43,6)7)27(46)19-28-42(33,21-54-28)57-23(2)45/h9-18,26-28,30-33,35,46-48,53H,19-21H2,1-8H3,(H,44,52)/t26-,27-,28+,30-,31+,32+,33-,35-,41+,42-,43+/m0/s1	CC(=O)O[C@@]12CO[C@@H]1C[C@H](O)[C@]3(C)[C@@H]2[C@H](OC(=O)c4ccccc4)[C@]5(O)C[C@H](OC(=O)[C@H](O)[C@@H](NC(=O)OC(C)(C)C)c6ccccc6)C(=C([C@@H](O)C3=O)C5(C)C)C	830	=	1	nM	IC50	Cytotoxicity was evaluated in vitro against MCF-7 (mammary carcinoma) human tumor cell lines	NA	Homo sapiens	NA	MCF7	MCF7	MCF7	Active	1
285	docetaxel	docetaxel	BRD-K30618791	148124	InChI=1S/C43H53NO14/c1-22-26(55-37(51)32(48)30(24-15-11-9-12-16-24)44-38(52)58-39(3,4)5)20-43(53)35(56-36(50)25-17-13-10-14-18-25)33-41(8,34(49)31(47)29(22)40(43,6)7)27(46)19-28-42(33,21-54-28)57-23(2)45/h9-18,26-28,30-33,35,46-48,53H,19-21H2,1-8H3,(H,44,52)/t26-,27-,28+,30-,31+,32+,33-,35-,41+,42-,43+/m0/s1	CC(=O)O[C@@]12CO[C@@H]1C[C@H](O)[C@]3(C)[C@@H]2[C@H](OC(=O)c4ccccc4)[C@]5(O)C[C@H](OC(=O)[C@H](O)[C@@H](NC(=O)OC(C)(C)C)c6ccccc6)C(=C([C@@H](O)C3=O)C5(C)C)C	16786	=	1	nM	IC50	In vitro cytotoxicity of compound against human MCF-7 (breast) cancer cell line after 72 hr of drug exposure	NA	Homo sapiens	NA	MCF7	MCF7	MCF7	Active	1
286	docetaxel	docetaxel	BRD-K30618791	148124	InChI=1S/C43H53NO14/c1-22-26(55-37(51)32(48)30(24-15-11-9-12-16-24)44-38(52)58-39(3,4)5)20-43(53)35(56-36(50)25-17-13-10-14-18-25)33-41(8,34(49)31(47)29(22)40(43,6)7)27(46)19-28-42(33,21-54-28)57-23(2)45/h9-18,26-28,30-33,35,46-48,53H,19-21H2,1-8H3,(H,44,52)/t26-,27-,28+,30-,31+,32+,33-,35-,41+,42-,43+/m0/s1	CC(=O)O[C@@]12CO[C@@H]1C[C@H](O)[C@]3(C)[C@@H]2[C@H](OC(=O)c4ccccc4)[C@]5(O)C[C@H](OC(=O)[C@H](O)[C@@H](NC(=O)OC(C)(C)C)c6ccccc6)C(=C([C@@H](O)C3=O)C5(C)C)C	4862	=	7.9	nM	IC50	Inhibitory activity against MCF-7 breast cancer cell line	NA	Homo sapiens	NA	MCF7	MCF7	MCF7	Active	1
288	docetaxel	docetaxel	BRD-K30618791	148124	InChI=1S/C43H53NO14/c1-22-26(55-37(51)32(48)30(24-15-11-9-12-16-24)44-38(52)58-39(3,4)5)20-43(53)35(56-36(50)25-17-13-10-14-18-25)33-41(8,34(49)31(47)29(22)40(43,6)7)27(46)19-28-42(33,21-54-28)57-23(2)45/h9-18,26-28,30-33,35,46-48,53H,19-21H2,1-8H3,(H,44,52)/t26-,27-,28+,30-,31+,32+,33-,35-,41+,42-,43+/m0/s1	CC(=O)O[C@@]12CO[C@@H]1C[C@H](O)[C@]3(C)[C@@H]2[C@H](OC(=O)c4ccccc4)[C@]5(O)C[C@H](OC(=O)[C@H](O)[C@@H](NC(=O)OC(C)(C)C)c6ccccc6)C(=C([C@@H](O)C3=O)C5(C)C)C	14253	=	1	nM	IC50	Growth inhibition of human mammary carcinoma (MCF-7) cell line	NA	Homo sapiens	NA	MCF7	MCF7	MCF7	Active	1
289	docetaxel	docetaxel	BRD-K30618791	148124	InChI=1S/C43H53NO14/c1-22-26(55-37(51)32(48)30(24-15-11-9-12-16-24)44-38(52)58-39(3,4)5)20-43(53)35(56-36(50)25-17-13-10-14-18-25)33-41(8,34(49)31(47)29(22)40(43,6)7)27(46)19-28-42(33,21-54-28)57-23(2)45/h9-18,26-28,30-33,35,46-48,53H,19-21H2,1-8H3,(H,44,52)/t26-,27-,28+,30-,31+,32+,33-,35-,41+,42-,43+/m0/s1	CC(=O)O[C@@]12CO[C@@H]1C[C@H](O)[C@]3(C)[C@@H]2[C@H](OC(=O)c4ccccc4)[C@]5(O)C[C@H](OC(=O)[C@H](O)[C@@H](NC(=O)OC(C)(C)C)c6ccccc6)C(=C([C@@H](O)C3=O)C5(C)C)C	14253	=	1.9	nM	IC50	Growth inhibition of human mammary carcinoma (MCF-7) cell line	NA	Homo sapiens	NA	MCF7	MCF7	MCF7	Active	1
290	docetaxel	docetaxel	BRD-K30618791	148124	InChI=1S/C43H53NO14/c1-22-26(55-37(51)32(48)30(24-15-11-9-12-16-24)44-38(52)58-39(3,4)5)20-43(53)35(56-36(50)25-17-13-10-14-18-25)33-41(8,34(49)31(47)29(22)40(43,6)7)27(46)19-28-42(33,21-54-28)57-23(2)45/h9-18,26-28,30-33,35,46-48,53H,19-21H2,1-8H3,(H,44,52)/t26-,27-,28+,30-,31+,32+,33-,35-,41+,42-,43+/m0/s1	CC(=O)O[C@@]12CO[C@@H]1C[C@H](O)[C@]3(C)[C@@H]2[C@H](OC(=O)c4ccccc4)[C@]5(O)C[C@H](OC(=O)[C@H](O)[C@@H](NC(=O)OC(C)(C)C)c6ccccc6)C(=C([C@@H](O)C3=O)C5(C)C)C	1003	=	1	nM	IC50	Cytotoxicity against human breast MCF-7 cancer cell lines	NA	Homo sapiens	NA	MCF7	MCF7	MCF7	Active	1
292	docetaxel	docetaxel	BRD-K30618791	148124	InChI=1S/C43H53NO14/c1-22-26(55-37(51)32(48)30(24-15-11-9-12-16-24)44-38(52)58-39(3,4)5)20-43(53)35(56-36(50)25-17-13-10-14-18-25)33-41(8,34(49)31(47)29(22)40(43,6)7)27(46)19-28-42(33,21-54-28)57-23(2)45/h9-18,26-28,30-33,35,46-48,53H,19-21H2,1-8H3,(H,44,52)/t26-,27-,28+,30-,31+,32+,33-,35-,41+,42-,43+/m0/s1	CC(=O)O[C@@]12CO[C@@H]1C[C@H](O)[C@]3(C)[C@@H]2[C@H](OC(=O)c4ccccc4)[C@]5(O)C[C@H](OC(=O)[C@H](O)[C@@H](NC(=O)OC(C)(C)C)c6ccccc6)C(=C([C@@H](O)C3=O)C5(C)C)C	20036	=	1	nM	IC50	Compound was tested for its cytotoxicity by inhibiting the growth of MCF-7 cell line after 72 h	NA	Homo sapiens	NA	MCF7	MCF7	MCF7	Active	1
293	docetaxel	docetaxel	BRD-K30618791	148124	InChI=1S/C43H53NO14/c1-22-26(55-37(51)32(48)30(24-15-11-9-12-16-24)44-38(52)58-39(3,4)5)20-43(53)35(56-36(50)25-17-13-10-14-18-25)33-41(8,34(49)31(47)29(22)40(43,6)7)27(46)19-28-42(33,21-54-28)57-23(2)45/h9-18,26-28,30-33,35,46-48,53H,19-21H2,1-8H3,(H,44,52)/t26-,27-,28+,30-,31+,32+,33-,35-,41+,42-,43+/m0/s1	CC(=O)O[C@@]12CO[C@@H]1C[C@H](O)[C@]3(C)[C@@H]2[C@H](OC(=O)c4ccccc4)[C@]5(O)C[C@H](OC(=O)[C@H](O)[C@@H](NC(=O)OC(C)(C)C)c6ccccc6)C(=C([C@@H](O)C3=O)C5(C)C)C	20325	=	1000	nM	IC50	inhibitory concentration against the growth of breast cancer MCF-7 cell line after 72 hr of exposure	NA	Homo sapiens	NA	MCF7	MCF7	MCF7	Active	1
294	docetaxel	docetaxel	BRD-K30618791	148124	InChI=1S/C43H53NO14/c1-22-26(55-37(51)32(48)30(24-15-11-9-12-16-24)44-38(52)58-39(3,4)5)20-43(53)35(56-36(50)25-17-13-10-14-18-25)33-41(8,34(49)31(47)29(22)40(43,6)7)27(46)19-28-42(33,21-54-28)57-23(2)45/h9-18,26-28,30-33,35,46-48,53H,19-21H2,1-8H3,(H,44,52)/t26-,27-,28+,30-,31+,32+,33-,35-,41+,42-,43+/m0/s1	CC(=O)O[C@@]12CO[C@@H]1C[C@H](O)[C@]3(C)[C@@H]2[C@H](OC(=O)c4ccccc4)[C@]5(O)C[C@H](OC(=O)[C@H](O)[C@@H](NC(=O)OC(C)(C)C)c6ccccc6)C(=C([C@@H](O)C3=O)C5(C)C)C	21187	=	1	nM	IC50	Concentration required for inhibition of 50% human breast MCF 7 cell line proliferation after 72 hr of incubation	NA	Homo sapiens	NA	MCF7	MCF7	MCF7	Active	1
295	docetaxel	docetaxel	BRD-K30618791	148124	InChI=1S/C43H53NO14/c1-22-26(55-37(51)32(48)30(24-15-11-9-12-16-24)44-38(52)58-39(3,4)5)20-43(53)35(56-36(50)25-17-13-10-14-18-25)33-41(8,34(49)31(47)29(22)40(43,6)7)27(46)19-28-42(33,21-54-28)57-23(2)45/h9-18,26-28,30-33,35,46-48,53H,19-21H2,1-8H3,(H,44,52)/t26-,27-,28+,30-,31+,32+,33-,35-,41+,42-,43+/m0/s1	CC(=O)O[C@@]12CO[C@@H]1C[C@H](O)[C@]3(C)[C@@H]2[C@H](OC(=O)c4ccccc4)[C@]5(O)C[C@H](OC(=O)[C@H](O)[C@@H](NC(=O)OC(C)(C)C)c6ccccc6)C(=C([C@@H](O)C3=O)C5(C)C)C	38599	=	4000	nM	IC50	Cytotoxicity against human MCF7 cells after 48 hrs by MTT assay	NA	Homo sapiens	NA	MCF7	MCF7	MCF7	Active	1
296	docetaxel	docetaxel	BRD-K30618791	148124	InChI=1S/C43H53NO14/c1-22-26(55-37(51)32(48)30(24-15-11-9-12-16-24)44-38(52)58-39(3,4)5)20-43(53)35(56-36(50)25-17-13-10-14-18-25)33-41(8,34(49)31(47)29(22)40(43,6)7)27(46)19-28-42(33,21-54-28)57-23(2)45/h9-18,26-28,30-33,35,46-48,53H,19-21H2,1-8H3,(H,44,52)/t26-,27-,28+,30-,31+,32+,33-,35-,41+,42-,43+/m0/s1	CC(=O)O[C@@]12CO[C@@H]1C[C@H](O)[C@]3(C)[C@@H]2[C@H](OC(=O)c4ccccc4)[C@]5(O)C[C@H](OC(=O)[C@H](O)[C@@H](NC(=O)OC(C)(C)C)c6ccccc6)C(=C([C@@H](O)C3=O)C5(C)C)C	42121	=	1	nM	IC50	Cytotoxicity against Pgp deficient human MCF7 cells after 72 hrs by sulforhodamine B test	NA	Homo sapiens	NA	MCF7	MCF7	MCF7	Active	1
297	docetaxel	docetaxel	BRD-K30618791	148124	InChI=1S/C43H53NO14/c1-22-26(55-37(51)32(48)30(24-15-11-9-12-16-24)44-38(52)58-39(3,4)5)20-43(53)35(56-36(50)25-17-13-10-14-18-25)33-41(8,34(49)31(47)29(22)40(43,6)7)27(46)19-28-42(33,21-54-28)57-23(2)45/h9-18,26-28,30-33,35,46-48,53H,19-21H2,1-8H3,(H,44,52)/t26-,27-,28+,30-,31+,32+,33-,35-,41+,42-,43+/m0/s1	CC(=O)O[C@@]12CO[C@@H]1C[C@H](O)[C@]3(C)[C@@H]2[C@H](OC(=O)c4ccccc4)[C@]5(O)C[C@H](OC(=O)[C@H](O)[C@@H](NC(=O)OC(C)(C)C)c6ccccc6)C(=C([C@@H](O)C3=O)C5(C)C)C	45131	=	3290	nM	IC50	Cytotoxicity against human MCF7 cells	NA	Homo sapiens	NA	MCF7	MCF7	MCF7	Active	1
298	docetaxel	docetaxel	BRD-K30618791	148124	InChI=1S/C43H53NO14/c1-22-26(55-37(51)32(48)30(24-15-11-9-12-16-24)44-38(52)58-39(3,4)5)20-43(53)35(56-36(50)25-17-13-10-14-18-25)33-41(8,34(49)31(47)29(22)40(43,6)7)27(46)19-28-42(33,21-54-28)57-23(2)45/h9-18,26-28,30-33,35,46-48,53H,19-21H2,1-8H3,(H,44,52)/t26-,27-,28+,30-,31+,32+,33-,35-,41+,42-,43+/m0/s1	CC(=O)O[C@@]12CO[C@@H]1C[C@H](O)[C@]3(C)[C@@H]2[C@H](OC(=O)c4ccccc4)[C@]5(O)C[C@H](OC(=O)[C@H](O)[C@@H](NC(=O)OC(C)(C)C)c6ccccc6)C(=C([C@@H](O)C3=O)C5(C)C)C	43120	=	20	nM	IC50	Cytotoxicity against doxorubicin-sensitive human MCF7 cells	NA	Homo sapiens	NA	MCF7	MCF7	MCF7	Active	1
299	docetaxel	docetaxel	BRD-K30618791	148124	InChI=1S/C43H53NO14/c1-22-26(55-37(51)32(48)30(24-15-11-9-12-16-24)44-38(52)58-39(3,4)5)20-43(53)35(56-36(50)25-17-13-10-14-18-25)33-41(8,34(49)31(47)29(22)40(43,6)7)27(46)19-28-42(33,21-54-28)57-23(2)45/h9-18,26-28,30-33,35,46-48,53H,19-21H2,1-8H3,(H,44,52)/t26-,27-,28+,30-,31+,32+,33-,35-,41+,42-,43+/m0/s1	CC(=O)O[C@@]12CO[C@@H]1C[C@H](O)[C@]3(C)[C@@H]2[C@H](OC(=O)c4ccccc4)[C@]5(O)C[C@H](OC(=O)[C@H](O)[C@@H](NC(=O)OC(C)(C)C)c6ccccc6)C(=C([C@@H](O)C3=O)C5(C)C)C	47682	=	215	nM	IC50	Cytotoxicity against human MCF7 cells expressing P-glycoprotein after 72 hrs	NA	Homo sapiens	NA	MCF7	MCF7	MCF7	Active	1
300	docetaxel	docetaxel	BRD-K30618791	148124	InChI=1S/C43H53NO14/c1-22-26(55-37(51)32(48)30(24-15-11-9-12-16-24)44-38(52)58-39(3,4)5)20-43(53)35(56-36(50)25-17-13-10-14-18-25)33-41(8,34(49)31(47)29(22)40(43,6)7)27(46)19-28-42(33,21-54-28)57-23(2)45/h9-18,26-28,30-33,35,46-48,53H,19-21H2,1-8H3,(H,44,52)/t26-,27-,28+,30-,31+,32+,33-,35-,41+,42-,43+/m0/s1	CC(=O)O[C@@]12CO[C@@H]1C[C@H](O)[C@]3(C)[C@@H]2[C@H](OC(=O)c4ccccc4)[C@]5(O)C[C@H](OC(=O)[C@H](O)[C@@H](NC(=O)OC(C)(C)C)c6ccccc6)C(=C([C@@H](O)C3=O)C5(C)C)C	47682	=	1	nM	IC50	Cytotoxicity against P-glycoprotein deficient wild type human MCF7 cells after 72 hrs	NA	Homo sapiens	NA	MCF7	MCF7	MCF7	Active	1
301	docetaxel	docetaxel	BRD-K30618791	148124	InChI=1S/C43H53NO14/c1-22-26(55-37(51)32(48)30(24-15-11-9-12-16-24)44-38(52)58-39(3,4)5)20-43(53)35(56-36(50)25-17-13-10-14-18-25)33-41(8,34(49)31(47)29(22)40(43,6)7)27(46)19-28-42(33,21-54-28)57-23(2)45/h9-18,26-28,30-33,35,46-48,53H,19-21H2,1-8H3,(H,44,52)/t26-,27-,28+,30-,31+,32+,33-,35-,41+,42-,43+/m0/s1	CC(=O)O[C@@]12CO[C@@H]1C[C@H](O)[C@]3(C)[C@@H]2[C@H](OC(=O)c4ccccc4)[C@]5(O)C[C@H](OC(=O)[C@H](O)[C@@H](NC(=O)OC(C)(C)C)c6ccccc6)C(=C([C@@H](O)C3=O)C5(C)C)C	47732	=	0.7	nM	IC50	Cytotoxicity against human MCF7 cells	NA	Homo sapiens	NA	MCF7	MCF7	MCF7	Active	1
302	docetaxel	docetaxel	BRD-K42125900	148124	InChI=1S/C43H53NO14/c1-22-26(55-37(51)32(48)30(24-15-11-9-12-16-24)44-38(52)58-39(3,4)5)20-43(53)35(56-36(50)25-17-13-10-14-18-25)33-41(8,34(49)31(47)29(22)40(43,6)7)27(46)19-28-42(33,21-54-28)57-23(2)45/h9-18,26-28,30-33,35,46-48,53H,19-21H2,1-8H3,(H,44,52)/t26-,27-,28+,30-,31+,32+,33-,35-,41+,42-,43+/m0/s1	CC(=O)O[C@@]12CO[C@@H]1C[C@H](O)[C@]3(C)[C@@H]2[C@H](OC(=O)c4ccccc4)[C@]5(O)C[C@H](OC(=O)[C@H](O)[C@@H](NC(=O)OC(C)(C)C)c6ccccc6)C(=C([C@@H](O)C3=O)C5(C)C)C	47682	=	215	nM	IC50	Cytotoxicity against human MCF7 cells expressing P-glycoprotein after 72 hrs	NA	Homo sapiens	NA	MCF7	MCF7	MCF7	Active	1
303	docetaxel	docetaxel	BRD-K42125900	148124	InChI=1S/C43H53NO14/c1-22-26(55-37(51)32(48)30(24-15-11-9-12-16-24)44-38(52)58-39(3,4)5)20-43(53)35(56-36(50)25-17-13-10-14-18-25)33-41(8,34(49)31(47)29(22)40(43,6)7)27(46)19-28-42(33,21-54-28)57-23(2)45/h9-18,26-28,30-33,35,46-48,53H,19-21H2,1-8H3,(H,44,52)/t26-,27-,28+,30-,31+,32+,33-,35-,41+,42-,43+/m0/s1	CC(=O)O[C@@]12CO[C@@H]1C[C@H](O)[C@]3(C)[C@@H]2[C@H](OC(=O)c4ccccc4)[C@]5(O)C[C@H](OC(=O)[C@H](O)[C@@H](NC(=O)OC(C)(C)C)c6ccccc6)C(=C([C@@H](O)C3=O)C5(C)C)C	47682	=	1	nM	IC50	Cytotoxicity against P-glycoprotein deficient wild type human MCF7 cells after 72 hrs	NA	Homo sapiens	NA	MCF7	MCF7	MCF7	Active	1
304	docetaxel	docetaxel	BRD-K42125900	148124	InChI=1S/C43H53NO14/c1-22-26(55-37(51)32(48)30(24-15-11-9-12-16-24)44-38(52)58-39(3,4)5)20-43(53)35(56-36(50)25-17-13-10-14-18-25)33-41(8,34(49)31(47)29(22)40(43,6)7)27(46)19-28-42(33,21-54-28)57-23(2)45/h9-18,26-28,30-33,35,46-48,53H,19-21H2,1-8H3,(H,44,52)/t26-,27-,28+,30-,31+,32+,33-,35-,41+,42-,43+/m0/s1	CC(=O)O[C@@]12CO[C@@H]1C[C@H](O)[C@]3(C)[C@@H]2[C@H](OC(=O)c4ccccc4)[C@]5(O)C[C@H](OC(=O)[C@H](O)[C@@H](NC(=O)OC(C)(C)C)c6ccccc6)C(=C([C@@H](O)C3=O)C5(C)C)C	47732	=	0.7	nM	IC50	Cytotoxicity against human MCF7 cells	NA	Homo sapiens	NA	MCF7	MCF7	MCF7	Active	1
305	docetaxel	docetaxel	BRD-K63265447	148124	InChI=1S/C43H53NO14/c1-22-26(55-37(51)32(48)30(24-15-11-9-12-16-24)44-38(52)58-39(3,4)5)20-43(53)35(56-36(50)25-17-13-10-14-18-25)33-41(8,34(49)31(47)29(22)40(43,6)7)27(46)19-28-42(33,21-54-28)57-23(2)45/h9-18,26-28,30-33,35,46-48,53H,19-21H2,1-8H3,(H,44,52)/t26-,27-,28+,30-,31+,32+,33-,35-,41+,42-,43+/m0/s1	CC(=O)O[C@@]12CO[C@@H]1C[C@H](O)[C@]3(C)[C@@H]2[C@H](OC(=O)c4ccccc4)[C@]5(O)C[C@H](OC(=O)[C@H](O)[C@@H](NC(=O)OC(C)(C)C)c6ccccc6)C(=C([C@@H](O)C3=O)C5(C)C)C	20325	=	1000	nM	IC50	inhibitory concentration against the growth of breast cancer MCF-7 cell line after 72 hr of exposure	NA	Homo sapiens	NA	MCF7	MCF7	MCF7	Active	1
306	docetaxel	docetaxel	BRD-K63265447	148124	InChI=1S/C43H53NO14/c1-22-26(55-37(51)32(48)30(24-15-11-9-12-16-24)44-38(52)58-39(3,4)5)20-43(53)35(56-36(50)25-17-13-10-14-18-25)33-41(8,34(49)31(47)29(22)40(43,6)7)27(46)19-28-42(33,21-54-28)57-23(2)45/h9-18,26-28,30-33,35,46-48,53H,19-21H2,1-8H3,(H,44,52)/t26-,27-,28+,30-,31+,32+,33-,35-,41+,42-,43+/m0/s1	CC(=O)O[C@@]12CO[C@@H]1C[C@H](O)[C@]3(C)[C@@H]2[C@H](OC(=O)c4ccccc4)[C@]5(O)C[C@H](OC(=O)[C@H](O)[C@@H](NC(=O)OC(C)(C)C)c6ccccc6)C(=C([C@@H](O)C3=O)C5(C)C)C	21187	=	1	nM	IC50	Concentration required for inhibition of 50% human breast MCF 7 cell line proliferation after 72 hr of incubation	NA	Homo sapiens	NA	MCF7	MCF7	MCF7	Active	1
307	docetaxel	docetaxel	BRD-K63265447	148124	InChI=1S/C43H53NO14/c1-22-26(55-37(51)32(48)30(24-15-11-9-12-16-24)44-38(52)58-39(3,4)5)20-43(53)35(56-36(50)25-17-13-10-14-18-25)33-41(8,34(49)31(47)29(22)40(43,6)7)27(46)19-28-42(33,21-54-28)57-23(2)45/h9-18,26-28,30-33,35,46-48,53H,19-21H2,1-8H3,(H,44,52)/t26-,27-,28+,30-,31+,32+,33-,35-,41+,42-,43+/m0/s1	CC(=O)O[C@@]12CO[C@@H]1C[C@H](O)[C@]3(C)[C@@H]2[C@H](OC(=O)c4ccccc4)[C@]5(O)C[C@H](OC(=O)[C@H](O)[C@@H](NC(=O)OC(C)(C)C)c6ccccc6)C(=C([C@@H](O)C3=O)C5(C)C)C	38599	=	4000	nM	IC50	Cytotoxicity against human MCF7 cells after 48 hrs by MTT assay	NA	Homo sapiens	NA	MCF7	MCF7	MCF7	Active	1
308	docetaxel	docetaxel	BRD-K63265447	148124	InChI=1S/C43H53NO14/c1-22-26(55-37(51)32(48)30(24-15-11-9-12-16-24)44-38(52)58-39(3,4)5)20-43(53)35(56-36(50)25-17-13-10-14-18-25)33-41(8,34(49)31(47)29(22)40(43,6)7)27(46)19-28-42(33,21-54-28)57-23(2)45/h9-18,26-28,30-33,35,46-48,53H,19-21H2,1-8H3,(H,44,52)/t26-,27-,28+,30-,31+,32+,33-,35-,41+,42-,43+/m0/s1	CC(=O)O[C@@]12CO[C@@H]1C[C@H](O)[C@]3(C)[C@@H]2[C@H](OC(=O)c4ccccc4)[C@]5(O)C[C@H](OC(=O)[C@H](O)[C@@H](NC(=O)OC(C)(C)C)c6ccccc6)C(=C([C@@H](O)C3=O)C5(C)C)C	42121	=	1	nM	IC50	Cytotoxicity against Pgp deficient human MCF7 cells after 72 hrs by sulforhodamine B test	NA	Homo sapiens	NA	MCF7	MCF7	MCF7	Active	1
309	docetaxel	docetaxel	BRD-K63265447	148124	InChI=1S/C43H53NO14/c1-22-26(55-37(51)32(48)30(24-15-11-9-12-16-24)44-38(52)58-39(3,4)5)20-43(53)35(56-36(50)25-17-13-10-14-18-25)33-41(8,34(49)31(47)29(22)40(43,6)7)27(46)19-28-42(33,21-54-28)57-23(2)45/h9-18,26-28,30-33,35,46-48,53H,19-21H2,1-8H3,(H,44,52)/t26-,27-,28+,30-,31+,32+,33-,35-,41+,42-,43+/m0/s1	CC(=O)O[C@@]12CO[C@@H]1C[C@H](O)[C@]3(C)[C@@H]2[C@H](OC(=O)c4ccccc4)[C@]5(O)C[C@H](OC(=O)[C@H](O)[C@@H](NC(=O)OC(C)(C)C)c6ccccc6)C(=C([C@@H](O)C3=O)C5(C)C)C	45131	=	3290	nM	IC50	Cytotoxicity against human MCF7 cells	NA	Homo sapiens	NA	MCF7	MCF7	MCF7	Active	1
310	docetaxel	docetaxel	BRD-K63265447	148124	InChI=1S/C43H53NO14/c1-22-26(55-37(51)32(48)30(24-15-11-9-12-16-24)44-38(52)58-39(3,4)5)20-43(53)35(56-36(50)25-17-13-10-14-18-25)33-41(8,34(49)31(47)29(22)40(43,6)7)27(46)19-28-42(33,21-54-28)57-23(2)45/h9-18,26-28,30-33,35,46-48,53H,19-21H2,1-8H3,(H,44,52)/t26-,27-,28+,30-,31+,32+,33-,35-,41+,42-,43+/m0/s1	CC(=O)O[C@@]12CO[C@@H]1C[C@H](O)[C@]3(C)[C@@H]2[C@H](OC(=O)c4ccccc4)[C@]5(O)C[C@H](OC(=O)[C@H](O)[C@@H](NC(=O)OC(C)(C)C)c6ccccc6)C(=C([C@@H](O)C3=O)C5(C)C)C	43120	=	20	nM	IC50	Cytotoxicity against doxorubicin-sensitive human MCF7 cells	NA	Homo sapiens	NA	MCF7	MCF7	MCF7	Active	1
311	docetaxel	docetaxel	BRD-K63265447	148124	InChI=1S/C43H53NO14/c1-22-26(55-37(51)32(48)30(24-15-11-9-12-16-24)44-38(52)58-39(3,4)5)20-43(53)35(56-36(50)25-17-13-10-14-18-25)33-41(8,34(49)31(47)29(22)40(43,6)7)27(46)19-28-42(33,21-54-28)57-23(2)45/h9-18,26-28,30-33,35,46-48,53H,19-21H2,1-8H3,(H,44,52)/t26-,27-,28+,30-,31+,32+,33-,35-,41+,42-,43+/m0/s1	CC(=O)O[C@@]12CO[C@@H]1C[C@H](O)[C@]3(C)[C@@H]2[C@H](OC(=O)c4ccccc4)[C@]5(O)C[C@H](OC(=O)[C@H](O)[C@@H](NC(=O)OC(C)(C)C)c6ccccc6)C(=C([C@@H](O)C3=O)C5(C)C)C	47682	=	215	nM	IC50	Cytotoxicity against human MCF7 cells expressing P-glycoprotein after 72 hrs	NA	Homo sapiens	NA	MCF7	MCF7	MCF7	Active	1
312	docetaxel	docetaxel	BRD-K63265447	148124	InChI=1S/C43H53NO14/c1-22-26(55-37(51)32(48)30(24-15-11-9-12-16-24)44-38(52)58-39(3,4)5)20-43(53)35(56-36(50)25-17-13-10-14-18-25)33-41(8,34(49)31(47)29(22)40(43,6)7)27(46)19-28-42(33,21-54-28)57-23(2)45/h9-18,26-28,30-33,35,46-48,53H,19-21H2,1-8H3,(H,44,52)/t26-,27-,28+,30-,31+,32+,33-,35-,41+,42-,43+/m0/s1	CC(=O)O[C@@]12CO[C@@H]1C[C@H](O)[C@]3(C)[C@@H]2[C@H](OC(=O)c4ccccc4)[C@]5(O)C[C@H](OC(=O)[C@H](O)[C@@H](NC(=O)OC(C)(C)C)c6ccccc6)C(=C([C@@H](O)C3=O)C5(C)C)C	47682	=	1	nM	IC50	Cytotoxicity against P-glycoprotein deficient wild type human MCF7 cells after 72 hrs	NA	Homo sapiens	NA	MCF7	MCF7	MCF7	Active	1
313	docetaxel	docetaxel	BRD-K63265447	148124	InChI=1S/C43H53NO14/c1-22-26(55-37(51)32(48)30(24-15-11-9-12-16-24)44-38(52)58-39(3,4)5)20-43(53)35(56-36(50)25-17-13-10-14-18-25)33-41(8,34(49)31(47)29(22)40(43,6)7)27(46)19-28-42(33,21-54-28)57-23(2)45/h9-18,26-28,30-33,35,46-48,53H,19-21H2,1-8H3,(H,44,52)/t26-,27-,28+,30-,31+,32+,33-,35-,41+,42-,43+/m0/s1	CC(=O)O[C@@]12CO[C@@H]1C[C@H](O)[C@]3(C)[C@@H]2[C@H](OC(=O)c4ccccc4)[C@]5(O)C[C@H](OC(=O)[C@H](O)[C@@H](NC(=O)OC(C)(C)C)c6ccccc6)C(=C([C@@H](O)C3=O)C5(C)C)C	47732	=	0.7	nM	IC50	Cytotoxicity against human MCF7 cells	NA	Homo sapiens	NA	MCF7	MCF7	MCF7	Active	1
314	docetaxel	docetaxel	BRD-K42125900	148124	InChI=1S/C43H53NO14/c1-22-26(55-37(51)32(48)30(24-15-11-9-12-16-24)44-38(52)58-39(3,4)5)20-43(53)35(56-36(50)25-17-13-10-14-18-25)33-41(8,34(49)31(47)29(22)40(43,6)7)27(46)19-28-42(33,21-54-28)57-23(2)45/h9-18,26-28,30-33,35,46-48,53H,19-21H2,1-8H3,(H,44,52)/t26-,27-,28+,30-,31+,32+,33-,35-,41+,42-,43+/m0/s1	CC(=O)O[C@@]12CO[C@@H]1C[C@H](O)[C@]3(C)[C@@H]2[C@H](OC(=O)c4ccccc4)[C@]5(O)C[C@H](OC(=O)[C@H](O)[C@@H](NC(=O)OC(C)(C)C)c6ccccc6)C(=C([C@@H](O)C3=O)C5(C)C)C	3157	=	4.7	nM	IC50	Inhibitory concentration required against SK-BR-3 human breast cancer cell line was determined	NA	Homo sapiens	NA	SK-BR-3	SK-BR-3	SK-BR-3	Active	1
315	docetaxel	docetaxel	BRD-K42125900	148124	InChI=1S/C43H53NO14/c1-22-26(55-37(51)32(48)30(24-15-11-9-12-16-24)44-38(52)58-39(3,4)5)20-43(53)35(56-36(50)25-17-13-10-14-18-25)33-41(8,34(49)31(47)29(22)40(43,6)7)27(46)19-28-42(33,21-54-28)57-23(2)45/h9-18,26-28,30-33,35,46-48,53H,19-21H2,1-8H3,(H,44,52)/t26-,27-,28+,30-,31+,32+,33-,35-,41+,42-,43+/m0/s1	CC(=O)O[C@@]12CO[C@@H]1C[C@H](O)[C@]3(C)[C@@H]2[C@H](OC(=O)c4ccccc4)[C@]5(O)C[C@H](OC(=O)[C@H](O)[C@@H](NC(=O)OC(C)(C)C)c6ccccc6)C(=C([C@@H](O)C3=O)C5(C)C)C	830	=	1	nM	IC50	Cytotoxicity was evaluated in vitro against MCF-7 (mammary carcinoma) human tumor cell lines	NA	Homo sapiens	NA	MCF7	MCF7	MCF7	Active	1
316	docetaxel	docetaxel	BRD-K42125900	148124	InChI=1S/C43H53NO14/c1-22-26(55-37(51)32(48)30(24-15-11-9-12-16-24)44-38(52)58-39(3,4)5)20-43(53)35(56-36(50)25-17-13-10-14-18-25)33-41(8,34(49)31(47)29(22)40(43,6)7)27(46)19-28-42(33,21-54-28)57-23(2)45/h9-18,26-28,30-33,35,46-48,53H,19-21H2,1-8H3,(H,44,52)/t26-,27-,28+,30-,31+,32+,33-,35-,41+,42-,43+/m0/s1	CC(=O)O[C@@]12CO[C@@H]1C[C@H](O)[C@]3(C)[C@@H]2[C@H](OC(=O)c4ccccc4)[C@]5(O)C[C@H](OC(=O)[C@H](O)[C@@H](NC(=O)OC(C)(C)C)c6ccccc6)C(=C([C@@H](O)C3=O)C5(C)C)C	16786	=	1	nM	IC50	In vitro cytotoxicity of compound against human MCF-7 (breast) cancer cell line after 72 hr of drug exposure	NA	Homo sapiens	NA	MCF7	MCF7	MCF7	Active	1
317	docetaxel	docetaxel	BRD-K63265447	148124	InChI=1S/C43H53NO14/c1-22-26(55-37(51)32(48)30(24-15-11-9-12-16-24)44-38(52)58-39(3,4)5)20-43(53)35(56-36(50)25-17-13-10-14-18-25)33-41(8,34(49)31(47)29(22)40(43,6)7)27(46)19-28-42(33,21-54-28)57-23(2)45/h9-18,26-28,30-33,35,46-48,53H,19-21H2,1-8H3,(H,44,52)/t26-,27-,28+,30-,31+,32+,33-,35-,41+,42-,43+/m0/s1	CC(=O)O[C@@]12CO[C@@H]1C[C@H](O)[C@]3(C)[C@@H]2[C@H](OC(=O)c4ccccc4)[C@]5(O)C[C@H](OC(=O)[C@H](O)[C@@H](NC(=O)OC(C)(C)C)c6ccccc6)C(=C([C@@H](O)C3=O)C5(C)C)C	3472	=	1	nM	IC50	Inhibitory activity against the growth of MCF-7 (human breast carcinoma) cell line after 72 hours of drug exposure	NA	Homo sapiens	NA	MCF7	MCF7	MCF7	Active	1
319	docetaxel	docetaxel	BRD-K63265447	148124	InChI=1S/C43H53NO14/c1-22-26(55-37(51)32(48)30(24-15-11-9-12-16-24)44-38(52)58-39(3,4)5)20-43(53)35(56-36(50)25-17-13-10-14-18-25)33-41(8,34(49)31(47)29(22)40(43,6)7)27(46)19-28-42(33,21-54-28)57-23(2)45/h9-18,26-28,30-33,35,46-48,53H,19-21H2,1-8H3,(H,44,52)/t26-,27-,28+,30-,31+,32+,33-,35-,41+,42-,43+/m0/s1	CC(=O)O[C@@]12CO[C@@H]1C[C@H](O)[C@]3(C)[C@@H]2[C@H](OC(=O)c4ccccc4)[C@]5(O)C[C@H](OC(=O)[C@H](O)[C@@H](NC(=O)OC(C)(C)C)c6ccccc6)C(=C([C@@H](O)C3=O)C5(C)C)C	13617	=	1	nM	IC50	Concentration required to inhibit growth of human tumor MCF-7 (breast) cell line.	NA	Homo sapiens	NA	MCF7	MCF7	MCF7	Active	1
320	docetaxel	docetaxel	BRD-K63265447	148124	InChI=1S/C43H53NO14/c1-22-26(55-37(51)32(48)30(24-15-11-9-12-16-24)44-38(52)58-39(3,4)5)20-43(53)35(56-36(50)25-17-13-10-14-18-25)33-41(8,34(49)31(47)29(22)40(43,6)7)27(46)19-28-42(33,21-54-28)57-23(2)45/h9-18,26-28,30-33,35,46-48,53H,19-21H2,1-8H3,(H,44,52)/t26-,27-,28+,30-,31+,32+,33-,35-,41+,42-,43+/m0/s1	CC(=O)O[C@@]12CO[C@@H]1C[C@H](O)[C@]3(C)[C@@H]2[C@H](OC(=O)c4ccccc4)[C@]5(O)C[C@H](OC(=O)[C@H](O)[C@@H](NC(=O)OC(C)(C)C)c6ccccc6)C(=C([C@@H](O)C3=O)C5(C)C)C	2288	=	1	nM	IC50	Cytotoxicity was evaluated against MCF-7 mammary carcinoma human breast cancer cell line	NA	Homo sapiens	NA	MCF7	MCF7	MCF7	Active	1
321	docetaxel	docetaxel	BRD-K63265447	148124	InChI=1S/C43H53NO14/c1-22-26(55-37(51)32(48)30(24-15-11-9-12-16-24)44-38(52)58-39(3,4)5)20-43(53)35(56-36(50)25-17-13-10-14-18-25)33-41(8,34(49)31(47)29(22)40(43,6)7)27(46)19-28-42(33,21-54-28)57-23(2)45/h9-18,26-28,30-33,35,46-48,53H,19-21H2,1-8H3,(H,44,52)/t26-,27-,28+,30-,31+,32+,33-,35-,41+,42-,43+/m0/s1	CC(=O)O[C@@]12CO[C@@H]1C[C@H](O)[C@]3(C)[C@@H]2[C@H](OC(=O)c4ccccc4)[C@]5(O)C[C@H](OC(=O)[C@H](O)[C@@H](NC(=O)OC(C)(C)C)c6ccccc6)C(=C([C@@H](O)C3=O)C5(C)C)C	14254	=	1	nM	IC50	Inhibition of the growth against human mammary carcinoma (MCF-7) cell line after 72 hr exposure	NA	Homo sapiens	NA	MCF7	MCF7	MCF7	Active	1
322	docetaxel	docetaxel	BRD-K42125900	148124	InChI=1S/C43H53NO14/c1-22-26(55-37(51)32(48)30(24-15-11-9-12-16-24)44-38(52)58-39(3,4)5)20-43(53)35(56-36(50)25-17-13-10-14-18-25)33-41(8,34(49)31(47)29(22)40(43,6)7)27(46)19-28-42(33,21-54-28)57-23(2)45/h9-18,26-28,30-33,35,46-48,53H,19-21H2,1-8H3,(H,44,52)/t26-,27-,28+,30-,31+,32+,33-,35-,41+,42-,43+/m0/s1	CC(=O)O[C@@]12CO[C@@H]1C[C@H](O)[C@]3(C)[C@@H]2[C@H](OC(=O)c4ccccc4)[C@]5(O)C[C@H](OC(=O)[C@H](O)[C@@H](NC(=O)OC(C)(C)C)c6ccccc6)C(=C([C@@H](O)C3=O)C5(C)C)C	3472	=	1	nM	IC50	Inhibitory activity against the growth of MCF-7 (human breast carcinoma) cell line after 72 hours of drug exposure	NA	Homo sapiens	NA	MCF7	MCF7	MCF7	Active	1
324	docetaxel	docetaxel	BRD-K42125900	148124	InChI=1S/C43H53NO14/c1-22-26(55-37(51)32(48)30(24-15-11-9-12-16-24)44-38(52)58-39(3,4)5)20-43(53)35(56-36(50)25-17-13-10-14-18-25)33-41(8,34(49)31(47)29(22)40(43,6)7)27(46)19-28-42(33,21-54-28)57-23(2)45/h9-18,26-28,30-33,35,46-48,53H,19-21H2,1-8H3,(H,44,52)/t26-,27-,28+,30-,31+,32+,33-,35-,41+,42-,43+/m0/s1	CC(=O)O[C@@]12CO[C@@H]1C[C@H](O)[C@]3(C)[C@@H]2[C@H](OC(=O)c4ccccc4)[C@]5(O)C[C@H](OC(=O)[C@H](O)[C@@H](NC(=O)OC(C)(C)C)c6ccccc6)C(=C([C@@H](O)C3=O)C5(C)C)C	13617	=	1	nM	IC50	Concentration required to inhibit growth of human tumor MCF-7 (breast) cell line.	NA	Homo sapiens	NA	MCF7	MCF7	MCF7	Active	1
325	docetaxel	docetaxel	BRD-K42125900	148124	InChI=1S/C43H53NO14/c1-22-26(55-37(51)32(48)30(24-15-11-9-12-16-24)44-38(52)58-39(3,4)5)20-43(53)35(56-36(50)25-17-13-10-14-18-25)33-41(8,34(49)31(47)29(22)40(43,6)7)27(46)19-28-42(33,21-54-28)57-23(2)45/h9-18,26-28,30-33,35,46-48,53H,19-21H2,1-8H3,(H,44,52)/t26-,27-,28+,30-,31+,32+,33-,35-,41+,42-,43+/m0/s1	CC(=O)O[C@@]12CO[C@@H]1C[C@H](O)[C@]3(C)[C@@H]2[C@H](OC(=O)c4ccccc4)[C@]5(O)C[C@H](OC(=O)[C@H](O)[C@@H](NC(=O)OC(C)(C)C)c6ccccc6)C(=C([C@@H](O)C3=O)C5(C)C)C	2288	=	1	nM	IC50	Cytotoxicity was evaluated against MCF-7 mammary carcinoma human breast cancer cell line	NA	Homo sapiens	NA	MCF7	MCF7	MCF7	Active	1
326	docetaxel	docetaxel	BRD-K42125900	148124	InChI=1S/C43H53NO14/c1-22-26(55-37(51)32(48)30(24-15-11-9-12-16-24)44-38(52)58-39(3,4)5)20-43(53)35(56-36(50)25-17-13-10-14-18-25)33-41(8,34(49)31(47)29(22)40(43,6)7)27(46)19-28-42(33,21-54-28)57-23(2)45/h9-18,26-28,30-33,35,46-48,53H,19-21H2,1-8H3,(H,44,52)/t26-,27-,28+,30-,31+,32+,33-,35-,41+,42-,43+/m0/s1	CC(=O)O[C@@]12CO[C@@H]1C[C@H](O)[C@]3(C)[C@@H]2[C@H](OC(=O)c4ccccc4)[C@]5(O)C[C@H](OC(=O)[C@H](O)[C@@H](NC(=O)OC(C)(C)C)c6ccccc6)C(=C([C@@H](O)C3=O)C5(C)C)C	14254	=	1	nM	IC50	Inhibition of the growth against human mammary carcinoma (MCF-7) cell line after 72 hr exposure	NA	Homo sapiens	NA	MCF7	MCF7	MCF7	Active	1
327	docetaxel	docetaxel	BRD-K63265447	148124	InChI=1S/C43H53NO14/c1-22-26(55-37(51)32(48)30(24-15-11-9-12-16-24)44-38(52)58-39(3,4)5)20-43(53)35(56-36(50)25-17-13-10-14-18-25)33-41(8,34(49)31(47)29(22)40(43,6)7)27(46)19-28-42(33,21-54-28)57-23(2)45/h9-18,26-28,30-33,35,46-48,53H,19-21H2,1-8H3,(H,44,52)/t26-,27-,28+,30-,31+,32+,33-,35-,41+,42-,43+/m0/s1	CC(=O)O[C@@]12CO[C@@H]1C[C@H](O)[C@]3(C)[C@@H]2[C@H](OC(=O)c4ccccc4)[C@]5(O)C[C@H](OC(=O)[C@H](O)[C@@H](NC(=O)OC(C)(C)C)c6ccccc6)C(=C([C@@H](O)C3=O)C5(C)C)C	14253	=	1	nM	IC50	Growth inhibition of human mammary carcinoma (MCF-7) cell line	NA	Homo sapiens	NA	MCF7	MCF7	MCF7	Active	1
328	docetaxel	docetaxel	BRD-K63265447	148124	InChI=1S/C43H53NO14/c1-22-26(55-37(51)32(48)30(24-15-11-9-12-16-24)44-38(52)58-39(3,4)5)20-43(53)35(56-36(50)25-17-13-10-14-18-25)33-41(8,34(49)31(47)29(22)40(43,6)7)27(46)19-28-42(33,21-54-28)57-23(2)45/h9-18,26-28,30-33,35,46-48,53H,19-21H2,1-8H3,(H,44,52)/t26-,27-,28+,30-,31+,32+,33-,35-,41+,42-,43+/m0/s1	CC(=O)O[C@@]12CO[C@@H]1C[C@H](O)[C@]3(C)[C@@H]2[C@H](OC(=O)c4ccccc4)[C@]5(O)C[C@H](OC(=O)[C@H](O)[C@@H](NC(=O)OC(C)(C)C)c6ccccc6)C(=C([C@@H](O)C3=O)C5(C)C)C	14253	=	1.9	nM	IC50	Growth inhibition of human mammary carcinoma (MCF-7) cell line	NA	Homo sapiens	NA	MCF7	MCF7	MCF7	Active	1
329	docetaxel	docetaxel	BRD-K63265447	148124	InChI=1S/C43H53NO14/c1-22-26(55-37(51)32(48)30(24-15-11-9-12-16-24)44-38(52)58-39(3,4)5)20-43(53)35(56-36(50)25-17-13-10-14-18-25)33-41(8,34(49)31(47)29(22)40(43,6)7)27(46)19-28-42(33,21-54-28)57-23(2)45/h9-18,26-28,30-33,35,46-48,53H,19-21H2,1-8H3,(H,44,52)/t26-,27-,28+,30-,31+,32+,33-,35-,41+,42-,43+/m0/s1	CC(=O)O[C@@]12CO[C@@H]1C[C@H](O)[C@]3(C)[C@@H]2[C@H](OC(=O)c4ccccc4)[C@]5(O)C[C@H](OC(=O)[C@H](O)[C@@H](NC(=O)OC(C)(C)C)c6ccccc6)C(=C([C@@H](O)C3=O)C5(C)C)C	1003	=	1	nM	IC50	Cytotoxicity against human breast MCF-7 cancer cell lines	NA	Homo sapiens	NA	MCF7	MCF7	MCF7	Active	1
331	docetaxel	docetaxel	BRD-K63265447	148124	InChI=1S/C43H53NO14/c1-22-26(55-37(51)32(48)30(24-15-11-9-12-16-24)44-38(52)58-39(3,4)5)20-43(53)35(56-36(50)25-17-13-10-14-18-25)33-41(8,34(49)31(47)29(22)40(43,6)7)27(46)19-28-42(33,21-54-28)57-23(2)45/h9-18,26-28,30-33,35,46-48,53H,19-21H2,1-8H3,(H,44,52)/t26-,27-,28+,30-,31+,32+,33-,35-,41+,42-,43+/m0/s1	CC(=O)O[C@@]12CO[C@@H]1C[C@H](O)[C@]3(C)[C@@H]2[C@H](OC(=O)c4ccccc4)[C@]5(O)C[C@H](OC(=O)[C@H](O)[C@@H](NC(=O)OC(C)(C)C)c6ccccc6)C(=C([C@@H](O)C3=O)C5(C)C)C	20036	=	1	nM	IC50	Compound was tested for its cytotoxicity by inhibiting the growth of MCF-7 cell line after 72 h	NA	Homo sapiens	NA	MCF7	MCF7	MCF7	Active	1
333	docetaxel	docetaxel	BRD-K42125900	148124	InChI=1S/C43H53NO14/c1-22-26(55-37(51)32(48)30(24-15-11-9-12-16-24)44-38(52)58-39(3,4)5)20-43(53)35(56-36(50)25-17-13-10-14-18-25)33-41(8,34(49)31(47)29(22)40(43,6)7)27(46)19-28-42(33,21-54-28)57-23(2)45/h9-18,26-28,30-33,35,46-48,53H,19-21H2,1-8H3,(H,44,52)/t26-,27-,28+,30-,31+,32+,33-,35-,41+,42-,43+/m0/s1	CC(=O)O[C@@]12CO[C@@H]1C[C@H](O)[C@]3(C)[C@@H]2[C@H](OC(=O)c4ccccc4)[C@]5(O)C[C@H](OC(=O)[C@H](O)[C@@H](NC(=O)OC(C)(C)C)c6ccccc6)C(=C([C@@H](O)C3=O)C5(C)C)C	14253	=	1	nM	IC50	Growth inhibition of human mammary carcinoma (MCF-7) cell line	NA	Homo sapiens	NA	MCF7	MCF7	MCF7	Active	1
334	docetaxel	docetaxel	BRD-K42125900	148124	InChI=1S/C43H53NO14/c1-22-26(55-37(51)32(48)30(24-15-11-9-12-16-24)44-38(52)58-39(3,4)5)20-43(53)35(56-36(50)25-17-13-10-14-18-25)33-41(8,34(49)31(47)29(22)40(43,6)7)27(46)19-28-42(33,21-54-28)57-23(2)45/h9-18,26-28,30-33,35,46-48,53H,19-21H2,1-8H3,(H,44,52)/t26-,27-,28+,30-,31+,32+,33-,35-,41+,42-,43+/m0/s1	CC(=O)O[C@@]12CO[C@@H]1C[C@H](O)[C@]3(C)[C@@H]2[C@H](OC(=O)c4ccccc4)[C@]5(O)C[C@H](OC(=O)[C@H](O)[C@@H](NC(=O)OC(C)(C)C)c6ccccc6)C(=C([C@@H](O)C3=O)C5(C)C)C	14253	=	1.9	nM	IC50	Growth inhibition of human mammary carcinoma (MCF-7) cell line	NA	Homo sapiens	NA	MCF7	MCF7	MCF7	Active	1
335	docetaxel	docetaxel	BRD-K63265447	148124	InChI=1S/C43H53NO14/c1-22-26(55-37(51)32(48)30(24-15-11-9-12-16-24)44-38(52)58-39(3,4)5)20-43(53)35(56-36(50)25-17-13-10-14-18-25)33-41(8,34(49)31(47)29(22)40(43,6)7)27(46)19-28-42(33,21-54-28)57-23(2)45/h9-18,26-28,30-33,35,46-48,53H,19-21H2,1-8H3,(H,44,52)/t26-,27-,28+,30-,31+,32+,33-,35-,41+,42-,43+/m0/s1	CC(=O)O[C@@]12CO[C@@H]1C[C@H](O)[C@]3(C)[C@@H]2[C@H](OC(=O)c4ccccc4)[C@]5(O)C[C@H](OC(=O)[C@H](O)[C@@H](NC(=O)OC(C)(C)C)c6ccccc6)C(=C([C@@H](O)C3=O)C5(C)C)C	3157	=	4.7	nM	IC50	Inhibitory concentration required against SK-BR-3 human breast cancer cell line was determined	NA	Homo sapiens	NA	SK-BR-3	SK-BR-3	SK-BR-3	Active	1
336	docetaxel	docetaxel	BRD-K63265447	148124	InChI=1S/C43H53NO14/c1-22-26(55-37(51)32(48)30(24-15-11-9-12-16-24)44-38(52)58-39(3,4)5)20-43(53)35(56-36(50)25-17-13-10-14-18-25)33-41(8,34(49)31(47)29(22)40(43,6)7)27(46)19-28-42(33,21-54-28)57-23(2)45/h9-18,26-28,30-33,35,46-48,53H,19-21H2,1-8H3,(H,44,52)/t26-,27-,28+,30-,31+,32+,33-,35-,41+,42-,43+/m0/s1	CC(=O)O[C@@]12CO[C@@H]1C[C@H](O)[C@]3(C)[C@@H]2[C@H](OC(=O)c4ccccc4)[C@]5(O)C[C@H](OC(=O)[C@H](O)[C@@H](NC(=O)OC(C)(C)C)c6ccccc6)C(=C([C@@H](O)C3=O)C5(C)C)C	830	=	1	nM	IC50	Cytotoxicity was evaluated in vitro against MCF-7 (mammary carcinoma) human tumor cell lines	NA	Homo sapiens	NA	MCF7	MCF7	MCF7	Active	1
337	docetaxel	docetaxel	BRD-K63265447	148124	InChI=1S/C43H53NO14/c1-22-26(55-37(51)32(48)30(24-15-11-9-12-16-24)44-38(52)58-39(3,4)5)20-43(53)35(56-36(50)25-17-13-10-14-18-25)33-41(8,34(49)31(47)29(22)40(43,6)7)27(46)19-28-42(33,21-54-28)57-23(2)45/h9-18,26-28,30-33,35,46-48,53H,19-21H2,1-8H3,(H,44,52)/t26-,27-,28+,30-,31+,32+,33-,35-,41+,42-,43+/m0/s1	CC(=O)O[C@@]12CO[C@@H]1C[C@H](O)[C@]3(C)[C@@H]2[C@H](OC(=O)c4ccccc4)[C@]5(O)C[C@H](OC(=O)[C@H](O)[C@@H](NC(=O)OC(C)(C)C)c6ccccc6)C(=C([C@@H](O)C3=O)C5(C)C)C	16786	=	1	nM	IC50	In vitro cytotoxicity of compound against human MCF-7 (breast) cancer cell line after 72 hr of drug exposure	NA	Homo sapiens	NA	MCF7	MCF7	MCF7	Active	1
338	docetaxel	docetaxel	BRD-K63265447	148124	InChI=1S/C43H53NO14/c1-22-26(55-37(51)32(48)30(24-15-11-9-12-16-24)44-38(52)58-39(3,4)5)20-43(53)35(56-36(50)25-17-13-10-14-18-25)33-41(8,34(49)31(47)29(22)40(43,6)7)27(46)19-28-42(33,21-54-28)57-23(2)45/h9-18,26-28,30-33,35,46-48,53H,19-21H2,1-8H3,(H,44,52)/t26-,27-,28+,30-,31+,32+,33-,35-,41+,42-,43+/m0/s1	CC(=O)O[C@@]12CO[C@@H]1C[C@H](O)[C@]3(C)[C@@H]2[C@H](OC(=O)c4ccccc4)[C@]5(O)C[C@H](OC(=O)[C@H](O)[C@@H](NC(=O)OC(C)(C)C)c6ccccc6)C(=C([C@@H](O)C3=O)C5(C)C)C	4862	=	7.9	nM	IC50	Inhibitory activity against MCF-7 breast cancer cell line	NA	Homo sapiens	NA	MCF7	MCF7	MCF7	Active	1
340	docetaxel	docetaxel	BRD-K42125900	148124	InChI=1S/C43H53NO14/c1-22-26(55-37(51)32(48)30(24-15-11-9-12-16-24)44-38(52)58-39(3,4)5)20-43(53)35(56-36(50)25-17-13-10-14-18-25)33-41(8,34(49)31(47)29(22)40(43,6)7)27(46)19-28-42(33,21-54-28)57-23(2)45/h9-18,26-28,30-33,35,46-48,53H,19-21H2,1-8H3,(H,44,52)/t26-,27-,28+,30-,31+,32+,33-,35-,41+,42-,43+/m0/s1	CC(=O)O[C@@]12CO[C@@H]1C[C@H](O)[C@]3(C)[C@@H]2[C@H](OC(=O)c4ccccc4)[C@]5(O)C[C@H](OC(=O)[C@H](O)[C@@H](NC(=O)OC(C)(C)C)c6ccccc6)C(=C([C@@H](O)C3=O)C5(C)C)C	38599	=	4000	nM	IC50	Cytotoxicity against human MCF7 cells after 48 hrs by MTT assay	NA	Homo sapiens	NA	MCF7	MCF7	MCF7	Active	1
341	docetaxel	docetaxel	BRD-K42125900	148124	InChI=1S/C43H53NO14/c1-22-26(55-37(51)32(48)30(24-15-11-9-12-16-24)44-38(52)58-39(3,4)5)20-43(53)35(56-36(50)25-17-13-10-14-18-25)33-41(8,34(49)31(47)29(22)40(43,6)7)27(46)19-28-42(33,21-54-28)57-23(2)45/h9-18,26-28,30-33,35,46-48,53H,19-21H2,1-8H3,(H,44,52)/t26-,27-,28+,30-,31+,32+,33-,35-,41+,42-,43+/m0/s1	CC(=O)O[C@@]12CO[C@@H]1C[C@H](O)[C@]3(C)[C@@H]2[C@H](OC(=O)c4ccccc4)[C@]5(O)C[C@H](OC(=O)[C@H](O)[C@@H](NC(=O)OC(C)(C)C)c6ccccc6)C(=C([C@@H](O)C3=O)C5(C)C)C	42121	=	1	nM	IC50	Cytotoxicity against Pgp deficient human MCF7 cells after 72 hrs by sulforhodamine B test	NA	Homo sapiens	NA	MCF7	MCF7	MCF7	Active	1
342	docetaxel	docetaxel	BRD-K42125900	148124	InChI=1S/C43H53NO14/c1-22-26(55-37(51)32(48)30(24-15-11-9-12-16-24)44-38(52)58-39(3,4)5)20-43(53)35(56-36(50)25-17-13-10-14-18-25)33-41(8,34(49)31(47)29(22)40(43,6)7)27(46)19-28-42(33,21-54-28)57-23(2)45/h9-18,26-28,30-33,35,46-48,53H,19-21H2,1-8H3,(H,44,52)/t26-,27-,28+,30-,31+,32+,33-,35-,41+,42-,43+/m0/s1	CC(=O)O[C@@]12CO[C@@H]1C[C@H](O)[C@]3(C)[C@@H]2[C@H](OC(=O)c4ccccc4)[C@]5(O)C[C@H](OC(=O)[C@H](O)[C@@H](NC(=O)OC(C)(C)C)c6ccccc6)C(=C([C@@H](O)C3=O)C5(C)C)C	45131	=	3290	nM	IC50	Cytotoxicity against human MCF7 cells	NA	Homo sapiens	NA	MCF7	MCF7	MCF7	Active	1
343	docetaxel	docetaxel	BRD-K42125900	148124	InChI=1S/C43H53NO14/c1-22-26(55-37(51)32(48)30(24-15-11-9-12-16-24)44-38(52)58-39(3,4)5)20-43(53)35(56-36(50)25-17-13-10-14-18-25)33-41(8,34(49)31(47)29(22)40(43,6)7)27(46)19-28-42(33,21-54-28)57-23(2)45/h9-18,26-28,30-33,35,46-48,53H,19-21H2,1-8H3,(H,44,52)/t26-,27-,28+,30-,31+,32+,33-,35-,41+,42-,43+/m0/s1	CC(=O)O[C@@]12CO[C@@H]1C[C@H](O)[C@]3(C)[C@@H]2[C@H](OC(=O)c4ccccc4)[C@]5(O)C[C@H](OC(=O)[C@H](O)[C@@H](NC(=O)OC(C)(C)C)c6ccccc6)C(=C([C@@H](O)C3=O)C5(C)C)C	43120	=	20	nM	IC50	Cytotoxicity against doxorubicin-sensitive human MCF7 cells	NA	Homo sapiens	NA	MCF7	MCF7	MCF7	Active	1
344	docetaxel	docetaxel	BRD-K42125900	148124	InChI=1S/C43H53NO14/c1-22-26(55-37(51)32(48)30(24-15-11-9-12-16-24)44-38(52)58-39(3,4)5)20-43(53)35(56-36(50)25-17-13-10-14-18-25)33-41(8,34(49)31(47)29(22)40(43,6)7)27(46)19-28-42(33,21-54-28)57-23(2)45/h9-18,26-28,30-33,35,46-48,53H,19-21H2,1-8H3,(H,44,52)/t26-,27-,28+,30-,31+,32+,33-,35-,41+,42-,43+/m0/s1	CC(=O)O[C@@]12CO[C@@H]1C[C@H](O)[C@]3(C)[C@@H]2[C@H](OC(=O)c4ccccc4)[C@]5(O)C[C@H](OC(=O)[C@H](O)[C@@H](NC(=O)OC(C)(C)C)c6ccccc6)C(=C([C@@H](O)C3=O)C5(C)C)C	4862	=	7.9	nM	IC50	Inhibitory activity against MCF-7 breast cancer cell line	NA	Homo sapiens	NA	MCF7	MCF7	MCF7	Active	1
346	docetaxel	docetaxel	BRD-K42125900	148124	InChI=1S/C43H53NO14/c1-22-26(55-37(51)32(48)30(24-15-11-9-12-16-24)44-38(52)58-39(3,4)5)20-43(53)35(56-36(50)25-17-13-10-14-18-25)33-41(8,34(49)31(47)29(22)40(43,6)7)27(46)19-28-42(33,21-54-28)57-23(2)45/h9-18,26-28,30-33,35,46-48,53H,19-21H2,1-8H3,(H,44,52)/t26-,27-,28+,30-,31+,32+,33-,35-,41+,42-,43+/m0/s1	CC(=O)O[C@@]12CO[C@@H]1C[C@H](O)[C@]3(C)[C@@H]2[C@H](OC(=O)c4ccccc4)[C@]5(O)C[C@H](OC(=O)[C@H](O)[C@@H](NC(=O)OC(C)(C)C)c6ccccc6)C(=C([C@@H](O)C3=O)C5(C)C)C	20036	=	1	nM	IC50	Compound was tested for its cytotoxicity by inhibiting the growth of MCF-7 cell line after 72 h	NA	Homo sapiens	NA	MCF7	MCF7	MCF7	Active	1
347	docetaxel	docetaxel	BRD-K42125900	148124	InChI=1S/C43H53NO14/c1-22-26(55-37(51)32(48)30(24-15-11-9-12-16-24)44-38(52)58-39(3,4)5)20-43(53)35(56-36(50)25-17-13-10-14-18-25)33-41(8,34(49)31(47)29(22)40(43,6)7)27(46)19-28-42(33,21-54-28)57-23(2)45/h9-18,26-28,30-33,35,46-48,53H,19-21H2,1-8H3,(H,44,52)/t26-,27-,28+,30-,31+,32+,33-,35-,41+,42-,43+/m0/s1	CC(=O)O[C@@]12CO[C@@H]1C[C@H](O)[C@]3(C)[C@@H]2[C@H](OC(=O)c4ccccc4)[C@]5(O)C[C@H](OC(=O)[C@H](O)[C@@H](NC(=O)OC(C)(C)C)c6ccccc6)C(=C([C@@H](O)C3=O)C5(C)C)C	20325	=	1000	nM	IC50	inhibitory concentration against the growth of breast cancer MCF-7 cell line after 72 hr of exposure	NA	Homo sapiens	NA	MCF7	MCF7	MCF7	Active	1
348	docetaxel	docetaxel	BRD-K42125900	148124	InChI=1S/C43H53NO14/c1-22-26(55-37(51)32(48)30(24-15-11-9-12-16-24)44-38(52)58-39(3,4)5)20-43(53)35(56-36(50)25-17-13-10-14-18-25)33-41(8,34(49)31(47)29(22)40(43,6)7)27(46)19-28-42(33,21-54-28)57-23(2)45/h9-18,26-28,30-33,35,46-48,53H,19-21H2,1-8H3,(H,44,52)/t26-,27-,28+,30-,31+,32+,33-,35-,41+,42-,43+/m0/s1	CC(=O)O[C@@]12CO[C@@H]1C[C@H](O)[C@]3(C)[C@@H]2[C@H](OC(=O)c4ccccc4)[C@]5(O)C[C@H](OC(=O)[C@H](O)[C@@H](NC(=O)OC(C)(C)C)c6ccccc6)C(=C([C@@H](O)C3=O)C5(C)C)C	1003	=	1	nM	IC50	Cytotoxicity against human breast MCF-7 cancer cell lines	NA	Homo sapiens	NA	MCF7	MCF7	MCF7	Active	1
349	docetaxel	docetaxel	BRD-K42125900	148124	InChI=1S/C43H53NO14/c1-22-26(55-37(51)32(48)30(24-15-11-9-12-16-24)44-38(52)58-39(3,4)5)20-43(53)35(56-36(50)25-17-13-10-14-18-25)33-41(8,34(49)31(47)29(22)40(43,6)7)27(46)19-28-42(33,21-54-28)57-23(2)45/h9-18,26-28,30-33,35,46-48,53H,19-21H2,1-8H3,(H,44,52)/t26-,27-,28+,30-,31+,32+,33-,35-,41+,42-,43+/m0/s1	CC(=O)O[C@@]12CO[C@@H]1C[C@H](O)[C@]3(C)[C@@H]2[C@H](OC(=O)c4ccccc4)[C@]5(O)C[C@H](OC(=O)[C@H](O)[C@@H](NC(=O)OC(C)(C)C)c6ccccc6)C(=C([C@@H](O)C3=O)C5(C)C)C	21187	=	1	nM	IC50	Concentration required for inhibition of 50% human breast MCF 7 cell line proliferation after 72 hr of incubation	NA	Homo sapiens	NA	MCF7	MCF7	MCF7	Active	1
491	epothilone-a	epothilone-a	BRD-K71823332	448799	InChI=1S/C26H39NO6S/c1-14-8-7-9-19-21(32-19)11-20(15(2)10-18-13-34-17(4)27-18)33-23(29)12-22(28)26(5,6)25(31)16(3)24(14)30/h10,13-14,16,19-22,24,28,30H,7-9,11-12H2,1-6H3/b15-10+/t14-,16+,19+,20-,21-,22-,24-/m0/s1	C[C@H]1CCC[C@H]2O[C@H]2C[C@H](OC(=O)C[C@H](O)C(C)(C)C(=O)[C@H](C)[C@H]1O)\C(=C\c3csc(C)n3)\C	49319	=	2.5	nM	IC50	Cytotoxicity against human MCF7 cells after 72 hrs by methylene blue assay	NA	Homo sapiens	NA	MCF7	MCF7	MCF7	Active	2.6
492	epothilone-a	epothilone-a	BRD-K71823332	448799	InChI=1S/C26H39NO6S/c1-14-8-7-9-19-21(32-19)11-20(15(2)10-18-13-34-17(4)27-18)33-23(29)12-22(28)26(5,6)25(31)16(3)24(14)30/h10,13-14,16,19-22,24,28,30H,7-9,11-12H2,1-6H3/b15-10+/t14-,16+,19+,20-,21-,22-,24-/m0/s1	C[C@H]1CCC[C@H]2O[C@H]2C[C@H](OC(=O)C[C@H](O)C(C)(C)C(=O)[C@H](C)[C@H]1O)\C(=C\c3csc(C)n3)\C	47600	=	2.6	nM	IC50	Antiproliferative activity against human MCF7 cells after 72 hrs	NA	Homo sapiens	NA	MCF7	MCF7	MCF7	Active	2.6
493	epothilone-a	epothilone-a	BRD-K71823332	448799	InChI=1S/C26H39NO6S/c1-14-8-7-9-19-21(32-19)11-20(15(2)10-18-13-34-17(4)27-18)33-23(29)12-22(28)26(5,6)25(31)16(3)24(14)30/h10,13-14,16,19-22,24,28,30H,7-9,11-12H2,1-6H3/b15-10+/t14-,16+,19+,20-,21-,22-,24-/m0/s1	C[C@H]1CCC[C@H]2O[C@H]2C[C@H](OC(=O)C[C@H](O)C(C)(C)C(=O)[C@H](C)[C@H]1O)\C(=C\c3csc(C)n3)\C	38787	=	2.9	nM	IC50	Antiproliferative activity against human MCF7 cells after 72 hrs by methyleneblue staining	NA	Homo sapiens	NA	MCF7	MCF7	MCF7	Active	2.6
219	dactinomycin	dactinomycin	BRD-K70578146	457193	InChI=1S/C62H86N12O16/c1-27(2)42-59(84)73-23-17-19-36(73)57(82)69(13)25-38(75)71(15)48(29(5)6)61(86)88-33(11)44(55(80)65-42)67-53(78)35-22-21-31(9)51-46(35)64-47-40(41(63)50(77)32(10)52(47)90-51)54(79)68-45-34(12)89-62(87)49(30(7)8)72(16)39(76)26-70(14)58(83)37-20-18-24-74(37)60(85)43(28(3)4)66-56(45)81/h21-22,27-30,33-34,36-37,42-45,48-49H,17-20,23-26,63H2,1-16H3,(H,65,80)(H,66,81)(H,67,78)(H,68…	CC(C)[C@H]1NC(=O)[C@@H](NC(=O)C2=C(N)C(=O)C(=C3Oc4c(C)ccc(C(=O)N[C@H]5[C@@H](C)OC(=O)[C@H](C(C)C)N(C)C(=O)CN(C)C(=O)[C@@H]6CCCN6C(=O)[C@H](NC5=O)C(C)C)c4N=C23)C)[C@@H](C)OC(=O)[C@H](C(C)C)N(C)C(=O)CN(C)C(=O)[C@@H]7CCCN7C1=O	52469	=	103	nM	IC50	Cytotoxicity against human MCF7 cells after 72 hrs by MTS reduction assay	NA	Homo sapiens	NA	MCF7	MCF7	MCF7	Active	6
220	dactinomycin	dactinomycin	BRD-K70578146	457193	InChI=1S/C62H86N12O16/c1-27(2)42-59(84)73-23-17-19-36(73)57(82)69(13)25-38(75)71(15)48(29(5)6)61(86)88-33(11)44(55(80)65-42)67-53(78)35-22-21-31(9)51-46(35)64-47-40(41(63)50(77)32(10)52(47)90-51)54(79)68-45-34(12)89-62(87)49(30(7)8)72(16)39(76)26-70(14)58(83)37-20-18-24-74(37)60(85)43(28(3)4)66-56(45)81/h21-22,27-30,33-34,36-37,42-45,48-49H,17-20,23-26,63H2,1-16H3,(H,65,80)(H,66,81)(H,67,78)(H,68…	CC(C)[C@H]1NC(=O)[C@@H](NC(=O)C2=C(N)C(=O)C(=C3Oc4c(C)ccc(C(=O)N[C@H]5[C@@H](C)OC(=O)[C@H](C(C)C)N(C)C(=O)CN(C)C(=O)[C@@H]6CCCN6C(=O)[C@H](NC5=O)C(C)C)c4N=C23)C)[C@@H](C)OC(=O)[C@H](C(C)C)N(C)C(=O)CN(C)C(=O)[C@@H]7CCCN7C1=O	16747	=	6	nM	IC50	Antitumor activity against human breast adenocarcinima MCF-7 cells	NA	Homo sapiens	NA	MCF7	MCF7	MCF7	Active	6
221	dactinomycin	dactinomycin	BRD-A73909368	457193	InChI=1S/C62H86N12O16/c1-27(2)42-59(84)73-23-17-19-36(73)57(82)69(13)25-38(75)71(15)48(29(5)6)61(86)88-33(11)44(55(80)65-42)67-53(78)35-22-21-31(9)51-46(35)64-47-40(41(63)50(77)32(10)52(47)90-51)54(79)68-45-34(12)89-62(87)49(30(7)8)72(16)39(76)26-70(14)58(83)37-20-18-24-74(37)60(85)43(28(3)4)66-56(45)81/h21-22,27-30,33-34,36-37,42-45,48-49H,17-20,23-26,63H2,1-16H3,(H,65,80)(H,66,81)(H,67,78)(H,68…	CC(C)[C@H]1NC(=O)[C@@H](NC(=O)C2=C(N)C(=O)C(=C3Oc4c(C)ccc(C(=O)N[C@H]5[C@@H](C)OC(=O)[C@H](C(C)C)N(C)C(=O)CN(C)C(=O)[C@@H]6CCCN6C(=O)[C@H](NC5=O)C(C)C)c4N=C23)C)[C@@H](C)OC(=O)[C@H](C(C)C)N(C)C(=O)CN(C)C(=O)[C@@H]7CCCN7C1=O	52469	=	103	nM	IC50	Cytotoxicity against human MCF7 cells after 72 hrs by MTS reduction assay	NA	Homo sapiens	NA	MCF7	MCF7	MCF7	Active	6
222	dactinomycin	dactinomycin	BRD-A73909368	457193	InChI=1S/C62H86N12O16/c1-27(2)42-59(84)73-23-17-19-36(73)57(82)69(13)25-38(75)71(15)48(29(5)6)61(86)88-33(11)44(55(80)65-42)67-53(78)35-22-21-31(9)51-46(35)64-47-40(41(63)50(77)32(10)52(47)90-51)54(79)68-45-34(12)89-62(87)49(30(7)8)72(16)39(76)26-70(14)58(83)37-20-18-24-74(37)60(85)43(28(3)4)66-56(45)81/h21-22,27-30,33-34,36-37,42-45,48-49H,17-20,23-26,63H2,1-16H3,(H,65,80)(H,66,81)(H,67,78)(H,68…	CC(C)[C@H]1NC(=O)[C@@H](NC(=O)C2=C(N)C(=O)C(=C3Oc4c(C)ccc(C(=O)N[C@H]5[C@@H](C)OC(=O)[C@H](C(C)C)N(C)C(=O)CN(C)C(=O)[C@@H]6CCCN6C(=O)[C@H](NC5=O)C(C)C)c4N=C23)C)[C@@H](C)OC(=O)[C@H](C(C)C)N(C)C(=O)CN(C)C(=O)[C@@H]7CCCN7C1=O	16747	=	6	nM	IC50	Antitumor activity against human breast adenocarcinima MCF-7 cells	NA	Homo sapiens	NA	MCF7	MCF7	MCF7	Active	6
223	dactinomycin	dactinomycin	BRD-K70578146	457193	InChI=1S/C62H86N12O16/c1-27(2)42-59(84)73-23-17-19-36(73)57(82)69(13)25-38(75)71(15)48(29(5)6)61(86)88-33(11)44(55(80)65-42)67-53(78)35-22-21-31(9)51-46(35)64-47-40(41(63)50(77)32(10)52(47)90-51)54(79)68-45-34(12)89-62(87)49(30(7)8)72(16)39(76)26-70(14)58(83)37-20-18-24-74(37)60(85)43(28(3)4)66-56(45)81/h21-22,27-30,33-34,36-37,42-45,48-49H,17-20,23-26,63H2,1-16H3,(H,65,80)(H,66,81)(H,67,78)(H,68…	CC(C)[C@H]1NC(=O)[C@@H](NC(=O)C2=C(N)C(=O)C(=C3Oc4c(C)ccc(C(=O)N[C@H]5[C@@H](C)OC(=O)[C@H](C(C)C)N(C)C(=O)CN(C)C(=O)[C@@H]6CCCN6C(=O)[C@H](NC5=O)C(C)C)c4N=C23)C)[C@@H](C)OC(=O)[C@H](C(C)C)N(C)C(=O)CN(C)C(=O)[C@@H]7CCCN7C1=O	16748	=	6	nM	IC50	Antitumor activity against human breast adenocarcinoma MCF-7 cells.	NA	Homo sapiens	NA	MCF7	MCF7	MCF7	Active	6
224	dactinomycin	dactinomycin	BRD-A73909368	457193	InChI=1S/C62H86N12O16/c1-27(2)42-59(84)73-23-17-19-36(73)57(82)69(13)25-38(75)71(15)48(29(5)6)61(86)88-33(11)44(55(80)65-42)67-53(78)35-22-21-31(9)51-46(35)64-47-40(41(63)50(77)32(10)52(47)90-51)54(79)68-45-34(12)89-62(87)49(30(7)8)72(16)39(76)26-70(14)58(83)37-20-18-24-74(37)60(85)43(28(3)4)66-56(45)81/h21-22,27-30,33-34,36-37,42-45,48-49H,17-20,23-26,63H2,1-16H3,(H,65,80)(H,66,81)(H,67,78)(H,68…	CC(C)[C@H]1NC(=O)[C@@H](NC(=O)C2=C(N)C(=O)C(=C3Oc4c(C)ccc(C(=O)N[C@H]5[C@@H](C)OC(=O)[C@H](C(C)C)N(C)C(=O)CN(C)C(=O)[C@@H]6CCCN6C(=O)[C@H](NC5=O)C(C)C)c4N=C23)C)[C@@H](C)OC(=O)[C@H](C(C)C)N(C)C(=O)CN(C)C(=O)[C@@H]7CCCN7C1=O	16748	=	6	nM	IC50	Antitumor activity against human breast adenocarcinoma MCF-7 cells.	NA	Homo sapiens	NA	MCF7	MCF7	MCF7	Active	6
725	fulvestrant	fulvestrant	BRD-A83237092	104741	InChI=1S/C32H47F5O3S/c1-30-17-15-26-25-12-11-24(38)21-23(25)20-22(29(26)27(30)13-14-28(30)39)10-7-5-3-2-4-6-8-18-41(40)19-9-16-31(33,34)32(35,36)37/h11-12,21-22,26-29,38-39H,2-10,13-20H2,1H3/t22-,26-,27+,28+,29-,30+,41?/m1/s1	C[C@]12CC[C@H]3[C@@H]([C@H](CCCCCCCCC[S+]([O-])CCCC(F)(F)C(F)(F)F)Cc4cc(O)ccc34)[C@@H]1CC[C@@H]2O	47877	=	18	nM	IC50	Cytotoxicity against human MCF7 cells after 4 days by MTT assay	NA	Homo sapiens	NA	MCF7	MCF7	MCF7	Active	9.245
726	fulvestrant	fulvestrant	BRD-A17828570	104741	InChI=1S/C32H47F5O3S/c1-30-17-15-26-25-12-11-24(38)21-23(25)20-22(29(26)27(30)13-14-28(30)39)10-7-5-3-2-4-6-8-18-41(40)19-9-16-31(33,34)32(35,36)37/h11-12,21-22,26-29,38-39H,2-10,13-20H2,1H3/t22-,26-,27+,28+,29-,30+,41?/m1/s1	C[C@]12CC[C@H]3[C@@H]([C@H](CCCCCCCCC[S+]([O-])CCCC(F)(F)C(F)(F)F)Cc4cc(O)ccc34)[C@@H]1CC[C@@H]2O	47877	=	18	nM	IC50	Cytotoxicity against human MCF7 cells after 4 days by MTT assay	NA	Homo sapiens	NA	MCF7	MCF7	MCF7	Active	9.245
727	fulvestrant	fulvestrant	BRD-A17828570	104741	InChI=1S/C32H47F5O3S/c1-30-17-15-26-25-12-11-24(38)21-23(25)20-22(29(26)27(30)13-14-28(30)39)10-7-5-3-2-4-6-8-18-41(40)19-9-16-31(33,34)32(35,36)37/h11-12,21-22,26-29,38-39H,2-10,13-20H2,1H3/t22-,26-,27+,28+,29-,30+,41?/m1/s1	C[C@]12CC[C@H]3[C@@H]([C@H](CCCCCCCCC[S+]([O-])CCCC(F)(F)C(F)(F)F)Cc4cc(O)ccc34)[C@@H]1CC[C@@H]2O	13926	=	0.49	nM	IC50	Inhibition of estrogen-induced proliferation in human MCF-7 breast cancer cells	NA	Homo sapiens	NA	MCF7	MCF7	MCF7	Active	9.245
728	fulvestrant	fulvestrant	BRD-A83237092	104741	InChI=1S/C32H47F5O3S/c1-30-17-15-26-25-12-11-24(38)21-23(25)20-22(29(26)27(30)13-14-28(30)39)10-7-5-3-2-4-6-8-18-41(40)19-9-16-31(33,34)32(35,36)37/h11-12,21-22,26-29,38-39H,2-10,13-20H2,1H3/t22-,26-,27+,28+,29-,30+,41?/m1/s1	C[C@]12CC[C@H]3[C@@H]([C@H](CCCCCCCCC[S+]([O-])CCCC(F)(F)C(F)(F)F)Cc4cc(O)ccc34)[C@@H]1CC[C@@H]2O	13926	=	0.49	nM	IC50	Inhibition of estrogen-induced proliferation in human MCF-7 breast cancer cells	NA	Homo sapiens	NA	MCF7	MCF7	MCF7	Active	9.245
125	colchicine	colchicine	BRD-K00259736	6167	InChI=1S/C22H25NO6/c1-12(24)23-16-8-6-13-10-19(27-3)21(28-4)22(29-5)20(13)14-7-9-18(26-2)17(25)11-15(14)16/h7,9-11,16H,6,8H2,1-5H3,(H,23,24)/t16-/m0/s1	COC1=CC=C2C(=CC1=O)[C@H](CCc3cc(OC)c(OC)c(OC)c23)NC(=O)C	12624	=	6.9	nM	IC50	Inhibition of MDA-MB-468 cell proliferation	NA	Homo sapiens	NA	MDA-MB-468	MDA-MB-468	MDA-MB-468	Active	13.4
126	colchicine	colchicine	BRD-K00259736	6167	InChI=1S/C22H25NO6/c1-12(24)23-16-8-6-13-10-19(27-3)21(28-4)22(29-5)20(13)14-7-9-18(26-2)17(25)11-15(14)16/h7,9-11,16H,6,8H2,1-5H3,(H,23,24)/t16-/m0/s1	COC1=CC=C2C(=CC1=O)[C@H](CCc3cc(OC)c(OC)c(OC)c23)NC(=O)C	12624	=	5	nM	IC50	Inhibition of SK-BR-3 cell proliferation	NA	Homo sapiens	NA	SK-BR-3	SK-BR-3	SK-BR-3	Active	13.4
127	colchicine	colchicine	BRD-K00259736	6167	InChI=1S/C22H25NO6/c1-12(24)23-16-8-6-13-10-19(27-3)21(28-4)22(29-5)20(13)14-7-9-18(26-2)17(25)11-15(14)16/h7,9-11,16H,6,8H2,1-5H3,(H,23,24)/t16-/m0/s1	COC1=CC=C2C(=CC1=O)[C@H](CCc3cc(OC)c(OC)c(OC)c23)NC(=O)C	47908	=	14	nM	EC50	Induction of apoptosis in human T47D cells assessed as caspase activation after 48 hrs	NA	Homo sapiens	NA	T47D	T-47D	T47D	Active	13.4
128	colchicine	colchicine	BRD-K00259736	6167	InChI=1S/C22H25NO6/c1-12(24)23-16-8-6-13-10-19(27-3)21(28-4)22(29-5)20(13)14-7-9-18(26-2)17(25)11-15(14)16/h7,9-11,16H,6,8H2,1-5H3,(H,23,24)/t16-/m0/s1	COC1=CC=C2C(=CC1=O)[C@H](CCc3cc(OC)c(OC)c(OC)c23)NC(=O)C	35278	=	14	nM	EC50	Induction of apoptosis in human T47D cells assessed as caspase activation after 24 hrs	NA	Homo sapiens	NA	T47D	T-47D	T47D	Active	13.4
129	colchicine	colchicine	BRD-K00259736	6167	InChI=1S/C22H25NO6/c1-12(24)23-16-8-6-13-10-19(27-3)21(28-4)22(29-5)20(13)14-7-9-18(26-2)17(25)11-15(14)16/h7,9-11,16H,6,8H2,1-5H3,(H,23,24)/t16-/m0/s1	COC1=CC=C2C(=CC1=O)[C@H](CCc3cc(OC)c(OC)c(OC)c23)NC(=O)C	17033	=	6	nM	EC50	Tested for caspase activation activity in human breast cancer ZR-75-1 cells	NA	Homo sapiens	NA	ZR-75-1	ZR-75-1	ZR-75-1	Active	13.4
130	colchicine	colchicine	BRD-K00259736	6167	InChI=1S/C22H25NO6/c1-12(24)23-16-8-6-13-10-19(27-3)21(28-4)22(29-5)20(13)14-7-9-18(26-2)17(25)11-15(14)16/h7,9-11,16H,6,8H2,1-5H3,(H,23,24)/t16-/m0/s1	COC1=CC=C2C(=CC1=O)[C@H](CCc3cc(OC)c(OC)c(OC)c23)NC(=O)C	51576	=	17	nM	IC50	Cytotoxicity against human MCF7 cells after 48 hrs by MTT assay	NA	Homo sapiens	NA	MCF7	MCF7	MCF7	Active	13.4
131	colchicine	colchicine	BRD-K00259736	6167	InChI=1S/C22H25NO6/c1-12(24)23-16-8-6-13-10-19(27-3)21(28-4)22(29-5)20(13)14-7-9-18(26-2)17(25)11-15(14)16/h7,9-11,16H,6,8H2,1-5H3,(H,23,24)/t16-/m0/s1	COC1=CC=C2C(=CC1=O)[C@H](CCc3cc(OC)c(OC)c(OC)c23)NC(=O)C	35812	=	13	nM	IC50	Growth inhibition of human MCF7 cells after 48 hrs	NA	Homo sapiens	NA	MCF7	MCF7	MCF7	Active	13.4
132	colchicine	colchicine	BRD-K00259736	6167	InChI=1S/C22H25NO6/c1-12(24)23-16-8-6-13-10-19(27-3)21(28-4)22(29-5)20(13)14-7-9-18(26-2)17(25)11-15(14)16/h7,9-11,16H,6,8H2,1-5H3,(H,23,24)/t16-/m0/s1	COC1=CC=C2C(=CC1=O)[C@H](CCc3cc(OC)c(OC)c(OC)c23)NC(=O)C	46792	=	9	nM	EC50	Induction of apoptosis in human T47D cells assessed as caspase activation after 48 hrs by HTS assay	NA	Homo sapiens	NA	T47D	T-47D	T47D	Active	13.4
133	colchicine	colchicine	BRD-K00259736	6167	InChI=1S/C22H25NO6/c1-12(24)23-16-8-6-13-10-19(27-3)21(28-4)22(29-5)20(13)14-7-9-18(26-2)17(25)11-15(14)16/h7,9-11,16H,6,8H2,1-5H3,(H,23,24)/t16-/m0/s1	COC1=CC=C2C(=CC1=O)[C@H](CCc3cc(OC)c(OC)c(OC)c23)NC(=O)C	35264	=	13	nM	IC50	Growth inhibition of human MCF7 cells assessed as G2/M DNA content after 48 hrs	NA	Homo sapiens	NA	MCF7	MCF7	MCF7	Active	13.4
134	colchicine	colchicine	BRD-K00259736	6167	InChI=1S/C22H25NO6/c1-12(24)23-16-8-6-13-10-19(27-3)21(28-4)22(29-5)20(13)14-7-9-18(26-2)17(25)11-15(14)16/h7,9-11,16H,6,8H2,1-5H3,(H,23,24)/t16-/m0/s1	COC1=CC=C2C(=CC1=O)[C@H](CCc3cc(OC)c(OC)c(OC)c23)NC(=O)C	51431	=	12	nM	IC50	Cytotoxicity against human MCF7 cells after 72 hrs by crystal violet staining	NA	Homo sapiens	NA	MCF7	MCF7	MCF7	Active	13.4
135	colchicine	colchicine	BRD-K00259736	6167	InChI=1S/C22H25NO6/c1-12(24)23-16-8-6-13-10-19(27-3)21(28-4)22(29-5)20(13)14-7-9-18(26-2)17(25)11-15(14)16/h7,9-11,16H,6,8H2,1-5H3,(H,23,24)/t16-/m0/s1	COC1=CC=C2C(=CC1=O)[C@H](CCc3cc(OC)c(OC)c(OC)c23)NC(=O)C	50792	=	13.4	nM	IC50	Antiproliferative activity against human MCF7 cells after 72 hrs by crystal violet biomass reduction assay	NA	Homo sapiens	NA	MCF7	MCF7	MCF7	Active	13.4
136	colchicine	colchicine	BRD-K00259736	6167	InChI=1S/C22H25NO6/c1-12(24)23-16-8-6-13-10-19(27-3)21(28-4)22(29-5)20(13)14-7-9-18(26-2)17(25)11-15(14)16/h7,9-11,16H,6,8H2,1-5H3,(H,23,24)/t16-/m0/s1	COC1=CC=C2C(=CC1=O)[C@H](CCc3cc(OC)c(OC)c(OC)c23)NC(=O)C	60759	=	5	nM	IC50	Growth inhibition of human MCF7 cells after 96 hrs	NA	Homo sapiens	NA	MCF7	MCF7	MCF7	Active	13.4
137	colchicine	colchicine	BRD-K00259736	6167	InChI=1S/C22H25NO6/c1-12(24)23-16-8-6-13-10-19(27-3)21(28-4)22(29-5)20(13)14-7-9-18(26-2)17(25)11-15(14)16/h7,9-11,16H,6,8H2,1-5H3,(H,23,24)/t16-/m0/s1	COC1=CC=C2C(=CC1=O)[C@H](CCc3cc(OC)c(OC)c(OC)c23)NC(=O)C	34997	=	522	nM	IC50	Cytotoxicity against ZR-75-1 cell line	NA	Homo sapiens	NA	ZR-75-1	ZR-75-1	ZR-75-1	Active	13.4
138	colchicine	colchicine	BRD-K00259736	6167	InChI=1S/C22H25NO6/c1-12(24)23-16-8-6-13-10-19(27-3)21(28-4)22(29-5)20(13)14-7-9-18(26-2)17(25)11-15(14)16/h7,9-11,16H,6,8H2,1-5H3,(H,23,24)/t16-/m0/s1	COC1=CC=C2C(=CC1=O)[C@H](CCc3cc(OC)c(OC)c(OC)c23)NC(=O)C	58493	=	1900	nM	IC50	Antiproliferative activity against human MCF7 cells after 48 hrs by MTT assay	NA	Homo sapiens	NA	MCF7	MCF7	MCF7	Active	13.4
139	colchicine	colchicine	BRD-K00259736	6167	InChI=1S/C22H25NO6/c1-12(24)23-16-8-6-13-10-19(27-3)21(28-4)22(29-5)20(13)14-7-9-18(26-2)17(25)11-15(14)16/h7,9-11,16H,6,8H2,1-5H3,(H,23,24)/t16-/m0/s1	COC1=CC=C2C(=CC1=O)[C@H](CCc3cc(OC)c(OC)c(OC)c23)NC(=O)C	12624	=	15.3	nM	IC50	Inhibition of MCF-7 cell proliferation	NA	Homo sapiens	NA	MCF7	MCF7	MCF7	Active	13.4
140	colchicine	colchicine	BRD-K00259736	6167	InChI=1S/C22H25NO6/c1-12(24)23-16-8-6-13-10-19(27-3)21(28-4)22(29-5)20(13)14-7-9-18(26-2)17(25)11-15(14)16/h7,9-11,16H,6,8H2,1-5H3,(H,23,24)/t16-/m0/s1	COC1=CC=C2C(=CC1=O)[C@H](CCc3cc(OC)c(OC)c(OC)c23)NC(=O)C	44098	=	9	nM	EC50	Induction of apoptosis in human T47D cells assessed as caspase 3 activation after 24 hrs	NA	Homo sapiens	NA	T47D	T-47D	T47D	Active	13.4
142	colchicine	colchicine	BRD-K00259736	6167	InChI=1S/C22H25NO6/c1-12(24)23-16-8-6-13-10-19(27-3)21(28-4)22(29-5)20(13)14-7-9-18(26-2)17(25)11-15(14)16/h7,9-11,16H,6,8H2,1-5H3,(H,23,24)/t16-/m0/s1	COC1=CC=C2C(=CC1=O)[C@H](CCc3cc(OC)c(OC)c(OC)c23)NC(=O)C	54059	=	17	nM	IC50	Antiproliferative activity activity against human MCF7 cells after 48 hrs by MTT assay	NA	Homo sapiens	NA	MCF7	MCF7	MCF7	Active	13.4
143	colchicine	colchicine	BRD-K00259736	6167	InChI=1S/C22H25NO6/c1-12(24)23-16-8-6-13-10-19(27-3)21(28-4)22(29-5)20(13)14-7-9-18(26-2)17(25)11-15(14)16/h7,9-11,16H,6,8H2,1-5H3,(H,23,24)/t16-/m0/s1	COC1=CC=C2C(=CC1=O)[C@H](CCc3cc(OC)c(OC)c(OC)c23)NC(=O)C	38169	=	9	nM	EC50	Induction of apoptosis in human T47D cells assessed as caspase activation after 24 hrs by HTS assay	NA	Homo sapiens	NA	T47D	T-47D	T47D	Active	13.4
144	colchicine	colchicine	BRD-K00259736	6167	InChI=1S/C22H25NO6/c1-12(24)23-16-8-6-13-10-19(27-3)21(28-4)22(29-5)20(13)14-7-9-18(26-2)17(25)11-15(14)16/h7,9-11,16H,6,8H2,1-5H3,(H,23,24)/t16-/m0/s1	COC1=CC=C2C(=CC1=O)[C@H](CCc3cc(OC)c(OC)c(OC)c23)NC(=O)C	17033	=	14	nM	EC50	Tested for caspase activation activity in human breast cancer T47D cells	NA	Homo sapiens	NA	T47D	T-47D	T47D	Active	13.4
145	colchicine	colchicine	BRD-K00259736	6167	InChI=1S/C22H25NO6/c1-12(24)23-16-8-6-13-10-19(27-3)21(28-4)22(29-5)20(13)14-7-9-18(26-2)17(25)11-15(14)16/h7,9-11,16H,6,8H2,1-5H3,(H,23,24)/t16-/m0/s1	COC1=CC=C2C(=CC1=O)[C@H](CCc3cc(OC)c(OC)c(OC)c23)NC(=O)C	43480	=	16	nM	EC50	Cytotoxicity against human MCF7 after 3 days by SRB assay	NA	Homo sapiens	NA	MCF7	MCF7	MCF7	Active	13.4
1446	triptolide	triptolide	BRD-A13122391	107985	InChI=1S/C20H24O6/c1-8(2)18-13(25-18)14-20(26-14)17(3)5-4-9-10(7-23-15(9)21)11(17)6-12-19(20,24-12)16(18)22/h8,11-14,16,22H,4-7H2,1-3H3/t11-,12-,13-,14-,16+,17-,18-,19+,20+/m0/s1	CC(C)[C@]12O[C@H]1[C@@H]3O[C@@]34[C@@]5(C)CCC6=C(COC6=O)[C@@H]5C[C@@H]7O[C@]47[C@@H]2O	47631	=	19	nM	IC50	Cytotoxicity against human MCF7 cells after 72 hrs by MTT assay	NA	Homo sapiens	NA	MCF7	MCF7	MCF7	Active	14.5
1447	triptolide	triptolide	BRD-K39484304	107985	InChI=1S/C20H24O6/c1-8(2)18-13(25-18)14-20(26-14)17(3)5-4-9-10(7-23-15(9)21)11(17)6-12-19(20,24-12)16(18)22/h8,11-14,16,22H,4-7H2,1-3H3/t11-,12-,13-,14-,16+,17-,18-,19+,20+/m0/s1	CC(C)[C@]12O[C@H]1[C@@H]3O[C@@]34[C@@]5(C)CCC6=C(COC6=O)[C@@H]5C[C@@H]7O[C@]47[C@@H]2O	47631	=	10	nM	IC50	Cytotoxicity against human MDA-MB-468 cells by SRB assay	NA	Homo sapiens	NA	MDA-MB-468	MDA-MB-468	MDA-MB-468	Active	14.5
1448	triptolide	triptolide	BRD-K39484304	107985	InChI=1S/C20H24O6/c1-8(2)18-13(25-18)14-20(26-14)17(3)5-4-9-10(7-23-15(9)21)11(17)6-12-19(20,24-12)16(18)22/h8,11-14,16,22H,4-7H2,1-3H3/t11-,12-,13-,14-,16+,17-,18-,19+,20+/m0/s1	CC(C)[C@]12O[C@H]1[C@@H]3O[C@@]34[C@@]5(C)CCC6=C(COC6=O)[C@@H]5C[C@@H]7O[C@]47[C@@H]2O	47631	=	19	nM	IC50	Cytotoxicity against human MCF7 cells after 72 hrs by MTT assay	NA	Homo sapiens	NA	MCF7	MCF7	MCF7	Active	14.5
1449	triptolide	triptolide	BRD-A13122391	107985	InChI=1S/C20H24O6/c1-8(2)18-13(25-18)14-20(26-14)17(3)5-4-9-10(7-23-15(9)21)11(17)6-12-19(20,24-12)16(18)22/h8,11-14,16,22H,4-7H2,1-3H3/t11-,12-,13-,14-,16+,17-,18-,19+,20+/m0/s1	CC(C)[C@]12O[C@H]1[C@@H]3O[C@@]34[C@@]5(C)CCC6=C(COC6=O)[C@@H]5C[C@@H]7O[C@]47[C@@H]2O	47631	=	10	nM	IC50	Cytotoxicity against human MDA-MB-468 cells by SRB assay	NA	Homo sapiens	NA	MDA-MB-468	MDA-MB-468	MDA-MB-468	Active	14.5
1012	podophyllotoxin	podophyllotoxin	BRD-A16746338	10607	InChI=1S/C22H22O8/c1-25-16-4-10(5-17(26-2)21(16)27-3)18-11-6-14-15(30-9-29-14)7-12(11)20(23)13-8-28-22(24)19(13)18/h4-7,13,18-20,23H,8-9H2,1-3H3/t13-,18+,19-,20-/m0/s1	COc1cc(cc(OC)c1OC)[C@H]2[C@@H]3[C@H](COC3=O)[C@@H](O)c4cc5OCOc5cc24	60523	=	1180	nM	IC50	Anticancer activity against human MCF7 cells after 48 hrs by MTT assay	NA	Homo sapiens	NA	MCF7	MCF7	MCF7	Active	15
1013	podophyllotoxin	podophyllotoxin	BRD-A16746338	10607	InChI=1S/C22H22O8/c1-25-16-4-10(5-17(26-2)21(16)27-3)18-11-6-14-15(30-9-29-14)7-12(11)20(23)13-8-28-22(24)19(13)18/h4-7,13,18-20,23H,8-9H2,1-3H3/t13-,18+,19-,20-/m0/s1	COc1cc(cc(OC)c1OC)[C@H]2[C@@H]3[C@H](COC3=O)[C@@H](O)c4cc5OCOc5cc24	37923	=	15	nM	IC50	Antiproliferative activity against human MCF7 cells	NA	Homo sapiens	NA	MCF7	MCF7	MCF7	Active	15
1014	podophyllotoxin	podophyllotoxin	BRD-A16746338	10607	InChI=1S/C22H22O8/c1-25-16-4-10(5-17(26-2)21(16)27-3)18-11-6-14-15(30-9-29-14)7-12(11)20(23)13-8-28-22(24)19(13)18/h4-7,13,18-20,23H,8-9H2,1-3H3/t13-,18+,19-,20-/m0/s1	COc1cc(cc(OC)c1OC)[C@H]2[C@@H]3[C@H](COC3=O)[C@@H](O)c4cc5OCOc5cc24	43847	=	8500	nM	IC50	Cytotoxicity against human MCF7 cells after 24 hrs by MTT assay	NA	Homo sapiens	NA	MCF7	MCF7	MCF7	Active	15
1015	podophyllotoxin	podophyllotoxin	BRD-K47869605	10607	InChI=1S/C22H22O8/c1-25-16-4-10(5-17(26-2)21(16)27-3)18-11-6-14-15(30-9-29-14)7-12(11)20(23)13-8-28-22(24)19(13)18/h4-7,13,18-20,23H,8-9H2,1-3H3/t13-,18+,19-,20-/m0/s1	COc1cc(cc(OC)c1OC)[C@H]2[C@@H]3[C@H](COC3=O)[C@@H](O)c4cc5OCOc5cc24	60523	=	1180	nM	IC50	Anticancer activity against human MCF7 cells after 48 hrs by MTT assay	NA	Homo sapiens	NA	MCF7	MCF7	MCF7	Active	15
1016	podophyllotoxin	podophyllotoxin	BRD-K47869605	10607	InChI=1S/C22H22O8/c1-25-16-4-10(5-17(26-2)21(16)27-3)18-11-6-14-15(30-9-29-14)7-12(11)20(23)13-8-28-22(24)19(13)18/h4-7,13,18-20,23H,8-9H2,1-3H3/t13-,18+,19-,20-/m0/s1	COc1cc(cc(OC)c1OC)[C@H]2[C@@H]3[C@H](COC3=O)[C@@H](O)c4cc5OCOc5cc24	36762	=	15	nM	IC50	Antiproliferative activity against human MCF7 cells	NA	Homo sapiens	NA	MCF7	MCF7	MCF7	Active	15
1017	podophyllotoxin	podophyllotoxin	BRD-K47869605	10607	InChI=1S/C22H22O8/c1-25-16-4-10(5-17(26-2)21(16)27-3)18-11-6-14-15(30-9-29-14)7-12(11)20(23)13-8-28-22(24)19(13)18/h4-7,13,18-20,23H,8-9H2,1-3H3/t13-,18+,19-,20-/m0/s1	COc1cc(cc(OC)c1OC)[C@H]2[C@@H]3[C@H](COC3=O)[C@@H](O)c4cc5OCOc5cc24	43847	=	8500	nM	IC50	Cytotoxicity against human MCF7 cells after 24 hrs by MTT assay	NA	Homo sapiens	NA	MCF7	MCF7	MCF7	Active	15
1018	podophyllotoxin	podophyllotoxin	BRD-K47869605	10607	InChI=1S/C22H22O8/c1-25-16-4-10(5-17(26-2)21(16)27-3)18-11-6-14-15(30-9-29-14)7-12(11)20(23)13-8-28-22(24)19(13)18/h4-7,13,18-20,23H,8-9H2,1-3H3/t13-,18+,19-,20-/m0/s1	COc1cc(cc(OC)c1OC)[C@H]2[C@@H]3[C@H](COC3=O)[C@@H](O)c4cc5OCOc5cc24	35962	=	15	nM	IC50	Antiproliferative activity against human MCF7 cells	NA	Homo sapiens	NA	MCF7	MCF7	MCF7	Active	15
1019	podophyllotoxin	podophyllotoxin	BRD-K47869605	10607	InChI=1S/C22H22O8/c1-25-16-4-10(5-17(26-2)21(16)27-3)18-11-6-14-15(30-9-29-14)7-12(11)20(23)13-8-28-22(24)19(13)18/h4-7,13,18-20,23H,8-9H2,1-3H3/t13-,18+,19-,20-/m0/s1	COc1cc(cc(OC)c1OC)[C@H]2[C@@H]3[C@H](COC3=O)[C@@H](O)c4cc5OCOc5cc24	31884	=	15	nM	IC50	Antiproliferative activity against human MCF7 cells after 72 hrs	NA	Homo sapiens	NA	MCF7	MCF7	MCF7	Active	15
1020	podophyllotoxin	podophyllotoxin	BRD-K60507178	10607	InChI=1S/C22H22O8/c1-25-16-4-10(5-17(26-2)21(16)27-3)18-11-6-14-15(30-9-29-14)7-12(11)20(23)13-8-28-22(24)19(13)18/h4-7,13,18-20,23H,8-9H2,1-3H3/t13-,18+,19-,20-/m0/s1	COc1cc(cc(OC)c1OC)[C@H]2[C@@H]3[C@H](COC3=O)[C@@H](O)c4cc5OCOc5cc24	43847	=	8500	nM	IC50	Cytotoxicity against human MCF7 cells after 24 hrs by MTT assay	NA	Homo sapiens	NA	MCF7	MCF7	MCF7	Active	15
1021	podophyllotoxin	podophyllotoxin	BRD-A16746338	10607	InChI=1S/C22H22O8/c1-25-16-4-10(5-17(26-2)21(16)27-3)18-11-6-14-15(30-9-29-14)7-12(11)20(23)13-8-28-22(24)19(13)18/h4-7,13,18-20,23H,8-9H2,1-3H3/t13-,18+,19-,20-/m0/s1	COc1cc(cc(OC)c1OC)[C@H]2[C@@H]3[C@H](COC3=O)[C@@H](O)c4cc5OCOc5cc24	31884	=	15	nM	IC50	Antiproliferative activity against human MCF7 cells after 72 hrs	NA	Homo sapiens	NA	MCF7	MCF7	MCF7	Active	15
1022	podophyllotoxin	podophyllotoxin	BRD-K47869605	10607	InChI=1S/C22H22O8/c1-25-16-4-10(5-17(26-2)21(16)27-3)18-11-6-14-15(30-9-29-14)7-12(11)20(23)13-8-28-22(24)19(13)18/h4-7,13,18-20,23H,8-9H2,1-3H3/t13-,18+,19-,20-/m0/s1	COc1cc(cc(OC)c1OC)[C@H]2[C@@H]3[C@H](COC3=O)[C@@H](O)c4cc5OCOc5cc24	37923	=	15	nM	IC50	Antiproliferative activity against human MCF7 cells	NA	Homo sapiens	NA	MCF7	MCF7	MCF7	Active	15
1023	podophyllotoxin	podophyllotoxin	BRD-K60507178	10607	InChI=1S/C22H22O8/c1-25-16-4-10(5-17(26-2)21(16)27-3)18-11-6-14-15(30-9-29-14)7-12(11)20(23)13-8-28-22(24)19(13)18/h4-7,13,18-20,23H,8-9H2,1-3H3/t13-,18+,19-,20-/m0/s1	COc1cc(cc(OC)c1OC)[C@H]2[C@@H]3[C@H](COC3=O)[C@@H](O)c4cc5OCOc5cc24	35962	=	15	nM	IC50	Antiproliferative activity against human MCF7 cells	NA	Homo sapiens	NA	MCF7	MCF7	MCF7	Active	15
1024	podophyllotoxin	podophyllotoxin	BRD-K60507178	10607	InChI=1S/C22H22O8/c1-25-16-4-10(5-17(26-2)21(16)27-3)18-11-6-14-15(30-9-29-14)7-12(11)20(23)13-8-28-22(24)19(13)18/h4-7,13,18-20,23H,8-9H2,1-3H3/t13-,18+,19-,20-/m0/s1	COc1cc(cc(OC)c1OC)[C@H]2[C@@H]3[C@H](COC3=O)[C@@H](O)c4cc5OCOc5cc24	36762	=	15	nM	IC50	Antiproliferative activity against human MCF7 cells	NA	Homo sapiens	NA	MCF7	MCF7	MCF7	Active	15
1025	podophyllotoxin	podophyllotoxin	BRD-A16746338	10607	InChI=1S/C22H22O8/c1-25-16-4-10(5-17(26-2)21(16)27-3)18-11-6-14-15(30-9-29-14)7-12(11)20(23)13-8-28-22(24)19(13)18/h4-7,13,18-20,23H,8-9H2,1-3H3/t13-,18+,19-,20-/m0/s1	COc1cc(cc(OC)c1OC)[C@H]2[C@@H]3[C@H](COC3=O)[C@@H](O)c4cc5OCOc5cc24	36762	=	15	nM	IC50	Antiproliferative activity against human MCF7 cells	NA	Homo sapiens	NA	MCF7	MCF7	MCF7	Active	15
1026	podophyllotoxin	podophyllotoxin	BRD-K60507178	10607	InChI=1S/C22H22O8/c1-25-16-4-10(5-17(26-2)21(16)27-3)18-11-6-14-15(30-9-29-14)7-12(11)20(23)13-8-28-22(24)19(13)18/h4-7,13,18-20,23H,8-9H2,1-3H3/t13-,18+,19-,20-/m0/s1	COc1cc(cc(OC)c1OC)[C@H]2[C@@H]3[C@H](COC3=O)[C@@H](O)c4cc5OCOc5cc24	37923	=	15	nM	IC50	Antiproliferative activity against human MCF7 cells	NA	Homo sapiens	NA	MCF7	MCF7	MCF7	Active	15
1027	podophyllotoxin	podophyllotoxin	BRD-K60507178	10607	InChI=1S/C22H22O8/c1-25-16-4-10(5-17(26-2)21(16)27-3)18-11-6-14-15(30-9-29-14)7-12(11)20(23)13-8-28-22(24)19(13)18/h4-7,13,18-20,23H,8-9H2,1-3H3/t13-,18+,19-,20-/m0/s1	COc1cc(cc(OC)c1OC)[C@H]2[C@@H]3[C@H](COC3=O)[C@@H](O)c4cc5OCOc5cc24	60523	=	1180	nM	IC50	Anticancer activity against human MCF7 cells after 48 hrs by MTT assay	NA	Homo sapiens	NA	MCF7	MCF7	MCF7	Active	15
1028	podophyllotoxin	podophyllotoxin	BRD-K60507178	10607	InChI=1S/C22H22O8/c1-25-16-4-10(5-17(26-2)21(16)27-3)18-11-6-14-15(30-9-29-14)7-12(11)20(23)13-8-28-22(24)19(13)18/h4-7,13,18-20,23H,8-9H2,1-3H3/t13-,18+,19-,20-/m0/s1	COc1cc(cc(OC)c1OC)[C@H]2[C@@H]3[C@H](COC3=O)[C@@H](O)c4cc5OCOc5cc24	31884	=	15	nM	IC50	Antiproliferative activity against human MCF7 cells after 72 hrs	NA	Homo sapiens	NA	MCF7	MCF7	MCF7	Active	15
1029	podophyllotoxin	podophyllotoxin	BRD-A16746338	10607	InChI=1S/C22H22O8/c1-25-16-4-10(5-17(26-2)21(16)27-3)18-11-6-14-15(30-9-29-14)7-12(11)20(23)13-8-28-22(24)19(13)18/h4-7,13,18-20,23H,8-9H2,1-3H3/t13-,18+,19-,20-/m0/s1	COc1cc(cc(OC)c1OC)[C@H]2[C@@H]3[C@H](COC3=O)[C@@H](O)c4cc5OCOc5cc24	35962	=	15	nM	IC50	Antiproliferative activity against human MCF7 cells	NA	Homo sapiens	NA	MCF7	MCF7	MCF7	Active	15
268	digitoxin	digitoxin	BRD-A93236127	441207	InChI=1S/C41H64O13/c1-20-36(46)29(42)16-34(49-20)53-38-22(3)51-35(18-31(38)44)54-37-21(2)50-33(17-30(37)43)52-25-8-11-39(4)24(15-25)6-7-28-27(39)9-12-40(5)26(10-13-41(28,40)47)23-14-32(45)48-19-23/h14,20-22,24-31,33-38,42-44,46-47H,6-13,15-19H2,1-5H3/t20-,21-,22-,24-,25+,26-,27+,28-,29+,30+,31+,33+,34+,35+,36-,37-,38-,39+,40-,41+/m1/s1	C[C@H]1O[C@H](C[C@H](O)[C@@H]1O)O[C@H]2[C@@H](O)C[C@H](O[C@H]3[C@@H](O)C[C@H](O[C@H]4CC[C@@]5(C)[C@H](CC[C@@H]6[C@@H]5CC[C@]7(C)[C@H](CC[C@]67O)C8=CC(=O)OC8)C4)O[C@@H]3C)O[C@@H]2C	57336	=	20	nM	IC50	Antiproliferative activity against human MCF7 cells assessed as cell viability treated for 48 hrs followed by compound washout measured after 72 hrs by fluorometric CellTiter-Blue reagent assay	NA	Homo sapiens	NA	MCF7	MCF7	MCF7	Active	20
269	digitoxin	digitoxin	BRD-K59873006	441207	InChI=1S/C41H64O13/c1-20-36(46)29(42)16-34(49-20)53-38-22(3)51-35(18-31(38)44)54-37-21(2)50-33(17-30(37)43)52-25-8-11-39(4)24(15-25)6-7-28-27(39)9-12-40(5)26(10-13-41(28,40)47)23-14-32(45)48-19-23/h14,20-22,24-31,33-38,42-44,46-47H,6-13,15-19H2,1-5H3/t20-,21-,22-,24-,25+,26-,27+,28-,29+,30+,31+,33+,34+,35+,36-,37-,38-,39+,40-,41+/m1/s1	C[C@H]1O[C@H](C[C@H](O)[C@@H]1O)O[C@H]2[C@@H](O)C[C@H](O[C@H]3[C@@H](O)C[C@H](O[C@H]4CC[C@@]5(C)[C@H](CC[C@@H]6[C@@H]5CC[C@]7(C)[C@H](CC[C@]67O)C8=CC(=O)OC8)C4)O[C@@H]3C)O[C@@H]2C	43198	=	440	nM	IC50	Cytotoxicity against human MCF7 cells after 72 hrs by calcein AM assay	NA	Homo sapiens	NA	MCF7	MCF7	MCF7	Active	20
270	digitoxin	digitoxin	BRD-K59873006	441207	InChI=1S/C41H64O13/c1-20-36(46)29(42)16-34(49-20)53-38-22(3)51-35(18-31(38)44)54-37-21(2)50-33(17-30(37)43)52-25-8-11-39(4)24(15-25)6-7-28-27(39)9-12-40(5)26(10-13-41(28,40)47)23-14-32(45)48-19-23/h14,20-22,24-31,33-38,42-44,46-47H,6-13,15-19H2,1-5H3/t20-,21-,22-,24-,25+,26-,27+,28-,29+,30+,31+,33+,34+,35+,36-,37-,38-,39+,40-,41+/m1/s1	C[C@H]1O[C@H](C[C@H](O)[C@@H]1O)O[C@H]2[C@@H](O)C[C@H](O[C@H]3[C@@H](O)C[C@H](O[C@H]4CC[C@@]5(C)[C@H](CC[C@@H]6[C@@H]5CC[C@]7(C)[C@H](CC[C@]67O)C8=CC(=O)OC8)C4)O[C@@H]3C)O[C@@H]2C	43187	=	10.2	nM	IC50	Cytotoxicity against human MCF7 cells after 48 hrs by SRB assay	NA	Homo sapiens	NA	MCF7	MCF7	MCF7	Active	20
271	digitoxin	digitoxin	BRD-A93236127	441207	InChI=1S/C41H64O13/c1-20-36(46)29(42)16-34(49-20)53-38-22(3)51-35(18-31(38)44)54-37-21(2)50-33(17-30(37)43)52-25-8-11-39(4)24(15-25)6-7-28-27(39)9-12-40(5)26(10-13-41(28,40)47)23-14-32(45)48-19-23/h14,20-22,24-31,33-38,42-44,46-47H,6-13,15-19H2,1-5H3/t20-,21-,22-,24-,25+,26-,27+,28-,29+,30+,31+,33+,34+,35+,36-,37-,38-,39+,40-,41+/m1/s1	C[C@H]1O[C@H](C[C@H](O)[C@@H]1O)O[C@H]2[C@@H](O)C[C@H](O[C@H]3[C@@H](O)C[C@H](O[C@H]4CC[C@@]5(C)[C@H](CC[C@@H]6[C@@H]5CC[C@]7(C)[C@H](CC[C@]67O)C8=CC(=O)OC8)C4)O[C@@H]3C)O[C@@H]2C	43198	=	440	nM	IC50	Cytotoxicity against human MCF7 cells after 72 hrs by calcein AM assay	NA	Homo sapiens	NA	MCF7	MCF7	MCF7	Active	20
272	digitoxin	digitoxin	BRD-A93236127	441207	InChI=1S/C41H64O13/c1-20-36(46)29(42)16-34(49-20)53-38-22(3)51-35(18-31(38)44)54-37-21(2)50-33(17-30(37)43)52-25-8-11-39(4)24(15-25)6-7-28-27(39)9-12-40(5)26(10-13-41(28,40)47)23-14-32(45)48-19-23/h14,20-22,24-31,33-38,42-44,46-47H,6-13,15-19H2,1-5H3/t20-,21-,22-,24-,25+,26-,27+,28-,29+,30+,31+,33+,34+,35+,36-,37-,38-,39+,40-,41+/m1/s1	C[C@H]1O[C@H](C[C@H](O)[C@@H]1O)O[C@H]2[C@@H](O)C[C@H](O[C@H]3[C@@H](O)C[C@H](O[C@H]4CC[C@@]5(C)[C@H](CC[C@@H]6[C@@H]5CC[C@]7(C)[C@H](CC[C@]67O)C8=CC(=O)OC8)C4)O[C@@H]3C)O[C@@H]2C	43187	=	10.2	nM	IC50	Cytotoxicity against human MCF7 cells after 48 hrs by SRB assay	NA	Homo sapiens	NA	MCF7	MCF7	MCF7	Active	20
273	digitoxin	digitoxin	BRD-K59873006	441207	InChI=1S/C41H64O13/c1-20-36(46)29(42)16-34(49-20)53-38-22(3)51-35(18-31(38)44)54-37-21(2)50-33(17-30(37)43)52-25-8-11-39(4)24(15-25)6-7-28-27(39)9-12-40(5)26(10-13-41(28,40)47)23-14-32(45)48-19-23/h14,20-22,24-31,33-38,42-44,46-47H,6-13,15-19H2,1-5H3/t20-,21-,22-,24-,25+,26-,27+,28-,29+,30+,31+,33+,34+,35+,36-,37-,38-,39+,40-,41+/m1/s1	C[C@H]1O[C@H](C[C@H](O)[C@@H]1O)O[C@H]2[C@@H](O)C[C@H](O[C@H]3[C@@H](O)C[C@H](O[C@H]4CC[C@@]5(C)[C@H](CC[C@@H]6[C@@H]5CC[C@]7(C)[C@H](CC[C@]67O)C8=CC(=O)OC8)C4)O[C@@H]3C)O[C@@H]2C	57336	=	20	nM	IC50	Antiproliferative activity against human MCF7 cells assessed as cell viability treated for 48 hrs followed by compound washout measured after 72 hrs by fluorometric CellTiter-Blue reagent assay	NA	Homo sapiens	NA	MCF7	MCF7	MCF7	Active	20
274	digoxin	digoxin	BRD-A94756469	2724385	InChI=1S/C41H64O14/c1-19-36(47)28(42)15-34(50-19)54-38-21(3)52-35(17-30(38)44)55-37-20(2)51-33(16-29(37)43)53-24-8-10-39(4)23(13-24)6-7-26-27(39)14-31(45)40(5)25(9-11-41(26,40)48)22-12-32(46)49-18-22/h12,19-21,23-31,33-38,42-45,47-48H,6-11,13-18H2,1-5H3/t19-,20-,21-,23-,24+,25-,26-,27+,28+,29+,30+,31-,33+,34+,35+,36-,37-,38-,39+,40+,41+/m1/s1	C[C@H]1O[C@H](C[C@H](O)[C@@H]1O)O[C@H]2[C@@H](O)C[C@H](O[C@H]3[C@@H](O)C[C@H](O[C@H]4CC[C@@]5(C)[C@H](CC[C@@H]6[C@@H]5C[C@@H](O)[C@]7(C)[C@H](CC[C@]67O)C8=CC(=O)OC8)C4)O[C@@H]3C)O[C@@H]2C	43187	=	24.1	nM	IC50	Cytotoxicity against human MCF7 cells after 48 hrs by SRB assay	NA	Homo sapiens	NA	MCF7	MCF7	MCF7	Active	24.1
275	digoxin	digoxin	BRD-K40476324	2724385	InChI=1S/C41H64O14/c1-19-36(47)28(42)15-34(50-19)54-38-21(3)52-35(17-30(38)44)55-37-20(2)51-33(16-29(37)43)53-24-8-10-39(4)23(13-24)6-7-26-27(39)14-31(45)40(5)25(9-11-41(26,40)48)22-12-32(46)49-18-22/h12,19-21,23-31,33-38,42-45,47-48H,6-11,13-18H2,1-5H3/t19-,20-,21-,23-,24+,25-,26-,27+,28+,29+,30+,31-,33+,34+,35+,36-,37-,38-,39+,40+,41+/m1/s1	C[C@H]1O[C@H](C[C@H](O)[C@@H]1O)O[C@H]2[C@@H](O)C[C@H](O[C@H]3[C@@H](O)C[C@H](O[C@H]4CC[C@@]5(C)[C@H](CC[C@@H]6[C@@H]5C[C@@H](O)[C@]7(C)[C@H](CC[C@]67O)C8=CC(=O)OC8)C4)O[C@@H]3C)O[C@@H]2C	43187	=	24.1	nM	IC50	Cytotoxicity against human MCF7 cells after 48 hrs by SRB assay	NA	Homo sapiens	NA	MCF7	MCF7	MCF7	Active	24.1
276	digoxin	digoxin	BRD-A75144621	2724385	InChI=1S/C41H64O14/c1-19-36(47)28(42)15-34(50-19)54-38-21(3)52-35(17-30(38)44)55-37-20(2)51-33(16-29(37)43)53-24-8-10-39(4)23(13-24)6-7-26-27(39)14-31(45)40(5)25(9-11-41(26,40)48)22-12-32(46)49-18-22/h12,19-21,23-31,33-38,42-45,47-48H,6-11,13-18H2,1-5H3/t19-,20-,21-,23-,24+,25-,26-,27+,28+,29+,30+,31-,33+,34+,35+,36-,37-,38-,39+,40+,41+/m1/s1	C[C@H]1O[C@H](C[C@H](O)[C@@H]1O)O[C@H]2[C@@H](O)C[C@H](O[C@H]3[C@@H](O)C[C@H](O[C@H]4CC[C@@]5(C)[C@H](CC[C@@H]6[C@@H]5C[C@@H](O)[C@]7(C)[C@H](CC[C@]67O)C8=CC(=O)OC8)C4)O[C@@H]3C)O[C@@H]2C	43187	=	24.1	nM	IC50	Cytotoxicity against human MCF7 cells after 48 hrs by SRB assay	NA	Homo sapiens	NA	MCF7	MCF7	MCF7	Active	24.1
277	digoxin	digoxin	BRD-K23478508	2724385	InChI=1S/C41H64O14/c1-19-36(47)28(42)15-34(50-19)54-38-21(3)52-35(17-30(38)44)55-37-20(2)51-33(16-29(37)43)53-24-8-10-39(4)23(13-24)6-7-26-27(39)14-31(45)40(5)25(9-11-41(26,40)48)22-12-32(46)49-18-22/h12,19-21,23-31,33-38,42-45,47-48H,6-11,13-18H2,1-5H3/t19-,20-,21-,23-,24+,25-,26-,27+,28+,29+,30+,31-,33+,34+,35+,36-,37-,38-,39+,40+,41+/m1/s1	C[C@H]1O[C@H](C[C@H](O)[C@@H]1O)O[C@H]2[C@@H](O)C[C@H](O[C@H]3[C@@H](O)C[C@H](O[C@H]4CC[C@@]5(C)[C@H](CC[C@@H]6[C@@H]5C[C@@H](O)[C@]7(C)[C@H](CC[C@]67O)C8=CC(=O)OC8)C4)O[C@@H]3C)O[C@@H]2C	43187	=	24.1	nM	IC50	Cytotoxicity against human MCF7 cells after 48 hrs by SRB assay	NA	Homo sapiens	NA	MCF7	MCF7	MCF7	Active	24.1
1452	vinblastine	vinblastine	BRD-K01188359	13342	InChI=1S/C46H58N4O9/c1-8-42(54)23-28-24-45(40(52)57-6,36-30(15-19-49(25-28)26-42)29-13-10-11-14-33(29)47-36)32-21-31-34(22-35(32)56-5)48(4)38-44(31)17-20-50-18-12-16-43(9-2,37(44)50)39(59-27(3)51)46(38,55)41(53)58-7/h10-14,16,21-22,28,37-39,47,54-55H,8-9,15,17-20,23-26H2,1-7H3/t28-,37-,38+,39+,42-,43+,44+,45-,46-/m0/s1	CC[C@]1(O)C[C@@H]2CN(CCc3c([nH]c4ccccc34)[C@@](C2)(C(=O)OC)c5cc6c(cc5OC)N(C)[C@H]7[C@](O)([C@H](OC(=O)C)[C@]8(CC)C=CCN9CC[C@]67[C@H]89)C(=O)OC)C1	54616	=	0.79	nM	IC50	Cytotoxicity against human MCF7 cells after 72 hrs by MTT assay	NA	Homo sapiens	NA	MCF7	MCF7	MCF7	Active	25
1453	vinblastine	vinblastine	BRD-A85648045	13342	InChI=1S/C46H58N4O9/c1-8-42(54)23-28-24-45(40(52)57-6,36-30(15-19-49(25-28)26-42)29-13-10-11-14-33(29)47-36)32-21-31-34(22-35(32)56-5)48(4)38-44(31)17-20-50-18-12-16-43(9-2,37(44)50)39(59-27(3)51)46(38,55)41(53)58-7/h10-14,16,21-22,28,37-39,47,54-55H,8-9,15,17-20,23-26H2,1-7H3/t28-,37-,38+,39+,42-,43+,44+,45-,46-/m0/s1	CC[C@]1(O)C[C@@H]2CN(CCc3c([nH]c4ccccc34)[C@@](C2)(C(=O)OC)c5cc6c(cc5OC)N(C)[C@H]7[C@](O)([C@H](OC(=O)C)[C@]8(CC)C=CCN9CC[C@]67[C@H]89)C(=O)OC)C1	35278	=	25	nM	EC50	Induction of apoptosis in human T47D cells assessed as caspase activation after 24 hrs	NA	Homo sapiens	NA	T47D	T-47D	T47D	Active	25
1454	vinblastine	vinblastine	BRD-A85648045	13342	InChI=1S/C46H58N4O9/c1-8-42(54)23-28-24-45(40(52)57-6,36-30(15-19-49(25-28)26-42)29-13-10-11-14-33(29)47-36)32-21-31-34(22-35(32)56-5)48(4)38-44(31)17-20-50-18-12-16-43(9-2,37(44)50)39(59-27(3)51)46(38,55)41(53)58-7/h10-14,16,21-22,28,37-39,47,54-55H,8-9,15,17-20,23-26H2,1-7H3/t28-,37-,38+,39+,42-,43+,44+,45-,46-/m0/s1	CC[C@]1(O)C[C@@H]2CN(CCc3c([nH]c4ccccc34)[C@@](C2)(C(=O)OC)c5cc6c(cc5OC)N(C)[C@H]7[C@](O)([C@H](OC(=O)C)[C@]8(CC)C=CCN9CC[C@]67[C@H]89)C(=O)OC)C1	46795	=	32	nM	EC50	Induction of apoptosis in human T47D cells measured after 48 hrs by cell and caspase based HTS assay	NA	Homo sapiens	NA	T47D	T-47D	T47D	Active	25
1455	vinblastine	vinblastine	BRD-A85648045	13342	InChI=1S/C46H58N4O9/c1-8-42(54)23-28-24-45(40(52)57-6,36-30(15-19-49(25-28)26-42)29-13-10-11-14-33(29)47-36)32-21-31-34(22-35(32)56-5)48(4)38-44(31)17-20-50-18-12-16-43(9-2,37(44)50)39(59-27(3)51)46(38,55)41(53)58-7/h10-14,16,21-22,28,37-39,47,54-55H,8-9,15,17-20,23-26H2,1-7H3/t28-,37-,38+,39+,42-,43+,44+,45-,46-/m0/s1	CC[C@]1(O)C[C@@H]2CN(CCc3c([nH]c4ccccc34)[C@@](C2)(C(=O)OC)c5cc6c(cc5OC)N(C)[C@H]7[C@](O)([C@H](OC(=O)C)[C@]8(CC)C=CCN9CC[C@]67[C@H]89)C(=O)OC)C1	38169	=	43	nM	EC50	Induction of apoptosis in human T47D cells assessed as caspase activation after 24 hrs by HTS assay	NA	Homo sapiens	NA	T47D	T-47D	T47D	Active	25
1456	vinblastine	vinblastine	BRD-K01188359	13342	InChI=1S/C46H58N4O9/c1-8-42(54)23-28-24-45(40(52)57-6,36-30(15-19-49(25-28)26-42)29-13-10-11-14-33(29)47-36)32-21-31-34(22-35(32)56-5)48(4)38-44(31)17-20-50-18-12-16-43(9-2,37(44)50)39(59-27(3)51)46(38,55)41(53)58-7/h10-14,16,21-22,28,37-39,47,54-55H,8-9,15,17-20,23-26H2,1-7H3/t28-,37-,38+,39+,42-,43+,44+,45-,46-/m0/s1	CC[C@]1(O)C[C@@H]2CN(CCc3c([nH]c4ccccc34)[C@@](C2)(C(=O)OC)c5cc6c(cc5OC)N(C)[C@H]7[C@](O)([C@H](OC(=O)C)[C@]8(CC)C=CCN9CC[C@]67[C@H]89)C(=O)OC)C1	58338	=	2.8	nM	IC50	Cytotoxic activity against drug-sensitive Pgp-, MRP1-deficient human MCF7 cells after 48 hrs by sulforhodamine B assay in presence of 50 nM vinblastin	NA	Homo sapiens	NA	MCF7	MCF7	MCF7	Active	25
1457	vinblastine	vinblastine	BRD-A85648045	13342	InChI=1S/C46H58N4O9/c1-8-42(54)23-28-24-45(40(52)57-6,36-30(15-19-49(25-28)26-42)29-13-10-11-14-33(29)47-36)32-21-31-34(22-35(32)56-5)48(4)38-44(31)17-20-50-18-12-16-43(9-2,37(44)50)39(59-27(3)51)46(38,55)41(53)58-7/h10-14,16,21-22,28,37-39,47,54-55H,8-9,15,17-20,23-26H2,1-7H3/t28-,37-,38+,39+,42-,43+,44+,45-,46-/m0/s1	CC[C@]1(O)C[C@@H]2CN(CCc3c([nH]c4ccccc34)[C@@](C2)(C(=O)OC)c5cc6c(cc5OC)N(C)[C@H]7[C@](O)([C@H](OC(=O)C)[C@]8(CC)C=CCN9CC[C@]67[C@H]89)C(=O)OC)C1	47951	=	4.6	nM	IC50	Cytotoxicity against human MCF7 cells after 72 hrs by MTS assay	NA	Homo sapiens	NA	MCF7	MCF7	MCF7	Active	25
1458	vinblastine	vinblastine	BRD-A55594068	13342	InChI=1S/C46H58N4O9/c1-8-42(54)23-28-24-45(40(52)57-6,36-30(15-19-49(25-28)26-42)29-13-10-11-14-33(29)47-36)32-21-31-34(22-35(32)56-5)48(4)38-44(31)17-20-50-18-12-16-43(9-2,37(44)50)39(59-27(3)51)46(38,55)41(53)58-7/h10-14,16,21-22,28,37-39,47,54-55H,8-9,15,17-20,23-26H2,1-7H3/t28-,37-,38+,39+,42-,43+,44+,45-,46-/m0/s1	CC[C@]1(O)C[C@@H]2CN(CCc3c([nH]c4ccccc34)[C@@](C2)(C(=O)OC)c5cc6c(cc5OC)N(C)[C@H]7[C@](O)([C@H](OC(=O)C)[C@]8(CC)C=CCN9CC[C@]67[C@H]89)C(=O)OC)C1	38169	=	43	nM	EC50	Induction of apoptosis in human T47D cells assessed as caspase activation after 24 hrs by HTS assay	NA	Homo sapiens	NA	T47D	T-47D	T47D	Active	25
1459	vinblastine	vinblastine	BRD-A85648045	13342	InChI=1S/C46H58N4O9/c1-8-42(54)23-28-24-45(40(52)57-6,36-30(15-19-49(25-28)26-42)29-13-10-11-14-33(29)47-36)32-21-31-34(22-35(32)56-5)48(4)38-44(31)17-20-50-18-12-16-43(9-2,37(44)50)39(59-27(3)51)46(38,55)41(53)58-7/h10-14,16,21-22,28,37-39,47,54-55H,8-9,15,17-20,23-26H2,1-7H3/t28-,37-,38+,39+,42-,43+,44+,45-,46-/m0/s1	CC[C@]1(O)C[C@@H]2CN(CCc3c([nH]c4ccccc34)[C@@](C2)(C(=O)OC)c5cc6c(cc5OC)N(C)[C@H]7[C@](O)([C@H](OC(=O)C)[C@]8(CC)C=CCN9CC[C@]67[C@H]89)C(=O)OC)C1	47908	=	32	nM	EC50	Induction of apoptosis in human T47D cells assessed as caspase activation after 48 hrs	NA	Homo sapiens	NA	T47D	T-47D	T47D	Active	25
1460	vinblastine	vinblastine	BRD-A55594068	13342	InChI=1S/C46H58N4O9/c1-8-42(54)23-28-24-45(40(52)57-6,36-30(15-19-49(25-28)26-42)29-13-10-11-14-33(29)47-36)32-21-31-34(22-35(32)56-5)48(4)38-44(31)17-20-50-18-12-16-43(9-2,37(44)50)39(59-27(3)51)46(38,55)41(53)58-7/h10-14,16,21-22,28,37-39,47,54-55H,8-9,15,17-20,23-26H2,1-7H3/t28-,37-,38+,39+,42-,43+,44+,45-,46-/m0/s1	CC[C@]1(O)C[C@@H]2CN(CCc3c([nH]c4ccccc34)[C@@](C2)(C(=O)OC)c5cc6c(cc5OC)N(C)[C@H]7[C@](O)([C@H](OC(=O)C)[C@]8(CC)C=CCN9CC[C@]67[C@H]89)C(=O)OC)C1	31674	=	3	nM	EC50	Cytotoxicity against human MCF7 cells	NA	Homo sapiens	NA	MCF7	MCF7	MCF7	Active	25
1461	vinblastine	vinblastine	BRD-A55594068	13342	InChI=1S/C46H58N4O9/c1-8-42(54)23-28-24-45(40(52)57-6,36-30(15-19-49(25-28)26-42)29-13-10-11-14-33(29)47-36)32-21-31-34(22-35(32)56-5)48(4)38-44(31)17-20-50-18-12-16-43(9-2,37(44)50)39(59-27(3)51)46(38,55)41(53)58-7/h10-14,16,21-22,28,37-39,47,54-55H,8-9,15,17-20,23-26H2,1-7H3/t28-,37-,38+,39+,42-,43+,44+,45-,46-/m0/s1	CC[C@]1(O)C[C@@H]2CN(CCc3c([nH]c4ccccc34)[C@@](C2)(C(=O)OC)c5cc6c(cc5OC)N(C)[C@H]7[C@](O)([C@H](OC(=O)C)[C@]8(CC)C=CCN9CC[C@]67[C@H]89)C(=O)OC)C1	58338	=	2.8	nM	IC50	Cytotoxic activity against drug-sensitive Pgp-, MRP1-deficient human MCF7 cells after 48 hrs by sulforhodamine B assay in presence of 50 nM vinblastin	NA	Homo sapiens	NA	MCF7	MCF7	MCF7	Active	25
1462	vinblastine	vinblastine	BRD-K01188359	13342	InChI=1S/C46H58N4O9/c1-8-42(54)23-28-24-45(40(52)57-6,36-30(15-19-49(25-28)26-42)29-13-10-11-14-33(29)47-36)32-21-31-34(22-35(32)56-5)48(4)38-44(31)17-20-50-18-12-16-43(9-2,37(44)50)39(59-27(3)51)46(38,55)41(53)58-7/h10-14,16,21-22,28,37-39,47,54-55H,8-9,15,17-20,23-26H2,1-7H3/t28-,37-,38+,39+,42-,43+,44+,45-,46-/m0/s1	CC[C@]1(O)C[C@@H]2CN(CCc3c([nH]c4ccccc34)[C@@](C2)(C(=O)OC)c5cc6c(cc5OC)N(C)[C@H]7[C@](O)([C@H](OC(=O)C)[C@]8(CC)C=CCN9CC[C@]67[C@H]89)C(=O)OC)C1	46795	=	32	nM	EC50	Induction of apoptosis in human T47D cells measured after 48 hrs by cell and caspase based HTS assay	NA	Homo sapiens	NA	T47D	T-47D	T47D	Active	25
1463	vinblastine	vinblastine	BRD-A85648045	13342	InChI=1S/C46H58N4O9/c1-8-42(54)23-28-24-45(40(52)57-6,36-30(15-19-49(25-28)26-42)29-13-10-11-14-33(29)47-36)32-21-31-34(22-35(32)56-5)48(4)38-44(31)17-20-50-18-12-16-43(9-2,37(44)50)39(59-27(3)51)46(38,55)41(53)58-7/h10-14,16,21-22,28,37-39,47,54-55H,8-9,15,17-20,23-26H2,1-7H3/t28-,37-,38+,39+,42-,43+,44+,45-,46-/m0/s1	CC[C@]1(O)C[C@@H]2CN(CCc3c([nH]c4ccccc34)[C@@](C2)(C(=O)OC)c5cc6c(cc5OC)N(C)[C@H]7[C@](O)([C@H](OC(=O)C)[C@]8(CC)C=CCN9CC[C@]67[C@H]89)C(=O)OC)C1	58338	=	2.8	nM	IC50	Cytotoxic activity against drug-sensitive Pgp-, MRP1-deficient human MCF7 cells after 48 hrs by sulforhodamine B assay in presence of 50 nM vinblastin	NA	Homo sapiens	NA	MCF7	MCF7	MCF7	Active	25
1464	vinblastine	vinblastine	BRD-K01188359	13342	InChI=1S/C46H58N4O9/c1-8-42(54)23-28-24-45(40(52)57-6,36-30(15-19-49(25-28)26-42)29-13-10-11-14-33(29)47-36)32-21-31-34(22-35(32)56-5)48(4)38-44(31)17-20-50-18-12-16-43(9-2,37(44)50)39(59-27(3)51)46(38,55)41(53)58-7/h10-14,16,21-22,28,37-39,47,54-55H,8-9,15,17-20,23-26H2,1-7H3/t28-,37-,38+,39+,42-,43+,44+,45-,46-/m0/s1	CC[C@]1(O)C[C@@H]2CN(CCc3c([nH]c4ccccc34)[C@@](C2)(C(=O)OC)c5cc6c(cc5OC)N(C)[C@H]7[C@](O)([C@H](OC(=O)C)[C@]8(CC)C=CCN9CC[C@]67[C@H]89)C(=O)OC)C1	35278	=	25	nM	EC50	Induction of apoptosis in human T47D cells assessed as caspase activation after 24 hrs	NA	Homo sapiens	NA	T47D	T-47D	T47D	Active	25
1465	vinblastine	vinblastine	BRD-K01188359	13342	InChI=1S/C46H58N4O9/c1-8-42(54)23-28-24-45(40(52)57-6,36-30(15-19-49(25-28)26-42)29-13-10-11-14-33(29)47-36)32-21-31-34(22-35(32)56-5)48(4)38-44(31)17-20-50-18-12-16-43(9-2,37(44)50)39(59-27(3)51)46(38,55)41(53)58-7/h10-14,16,21-22,28,37-39,47,54-55H,8-9,15,17-20,23-26H2,1-7H3/t28-,37-,38+,39+,42-,43+,44+,45-,46-/m0/s1	CC[C@]1(O)C[C@@H]2CN(CCc3c([nH]c4ccccc34)[C@@](C2)(C(=O)OC)c5cc6c(cc5OC)N(C)[C@H]7[C@](O)([C@H](OC(=O)C)[C@]8(CC)C=CCN9CC[C@]67[C@H]89)C(=O)OC)C1	31674	=	3	nM	EC50	Cytotoxicity against human MCF7 cells	NA	Homo sapiens	NA	MCF7	MCF7	MCF7	Active	25
1466	vinblastine	vinblastine	BRD-K01188359	13342	InChI=1S/C46H58N4O9/c1-8-42(54)23-28-24-45(40(52)57-6,36-30(15-19-49(25-28)26-42)29-13-10-11-14-33(29)47-36)32-21-31-34(22-35(32)56-5)48(4)38-44(31)17-20-50-18-12-16-43(9-2,37(44)50)39(59-27(3)51)46(38,55)41(53)58-7/h10-14,16,21-22,28,37-39,47,54-55H,8-9,15,17-20,23-26H2,1-7H3/t28-,37-,38+,39+,42-,43+,44+,45-,46-/m0/s1	CC[C@]1(O)C[C@@H]2CN(CCc3c([nH]c4ccccc34)[C@@](C2)(C(=O)OC)c5cc6c(cc5OC)N(C)[C@H]7[C@](O)([C@H](OC(=O)C)[C@]8(CC)C=CCN9CC[C@]67[C@H]89)C(=O)OC)C1	49879	=	32	nM	EC50	Induction of apoptosis in human T47D cells assessed as caspase activation after 48 hrs by HTS assay	NA	Homo sapiens	NA	T47D	T-47D	T47D	Active	25
1467	vinblastine	vinblastine	BRD-A85648045	13342	InChI=1S/C46H58N4O9/c1-8-42(54)23-28-24-45(40(52)57-6,36-30(15-19-49(25-28)26-42)29-13-10-11-14-33(29)47-36)32-21-31-34(22-35(32)56-5)48(4)38-44(31)17-20-50-18-12-16-43(9-2,37(44)50)39(59-27(3)51)46(38,55)41(53)58-7/h10-14,16,21-22,28,37-39,47,54-55H,8-9,15,17-20,23-26H2,1-7H3/t28-,37-,38+,39+,42-,43+,44+,45-,46-/m0/s1	CC[C@]1(O)C[C@@H]2CN(CCc3c([nH]c4ccccc34)[C@@](C2)(C(=O)OC)c5cc6c(cc5OC)N(C)[C@H]7[C@](O)([C@H](OC(=O)C)[C@]8(CC)C=CCN9CC[C@]67[C@H]89)C(=O)OC)C1	31674	=	3	nM	EC50	Cytotoxicity against human MCF7 cells	NA	Homo sapiens	NA	MCF7	MCF7	MCF7	Active	25
1468	vinblastine	vinblastine	BRD-A85648045	13342	InChI=1S/C46H58N4O9/c1-8-42(54)23-28-24-45(40(52)57-6,36-30(15-19-49(25-28)26-42)29-13-10-11-14-33(29)47-36)32-21-31-34(22-35(32)56-5)48(4)38-44(31)17-20-50-18-12-16-43(9-2,37(44)50)39(59-27(3)51)46(38,55)41(53)58-7/h10-14,16,21-22,28,37-39,47,54-55H,8-9,15,17-20,23-26H2,1-7H3/t28-,37-,38+,39+,42-,43+,44+,45-,46-/m0/s1	CC[C@]1(O)C[C@@H]2CN(CCc3c([nH]c4ccccc34)[C@@](C2)(C(=O)OC)c5cc6c(cc5OC)N(C)[C@H]7[C@](O)([C@H](OC(=O)C)[C@]8(CC)C=CCN9CC[C@]67[C@H]89)C(=O)OC)C1	49879	=	32	nM	EC50	Induction of apoptosis in human T47D cells assessed as caspase activation after 48 hrs by HTS assay	NA	Homo sapiens	NA	T47D	T-47D	T47D	Active	25
1469	vinblastine	vinblastine	BRD-K01188359	13342	InChI=1S/C46H58N4O9/c1-8-42(54)23-28-24-45(40(52)57-6,36-30(15-19-49(25-28)26-42)29-13-10-11-14-33(29)47-36)32-21-31-34(22-35(32)56-5)48(4)38-44(31)17-20-50-18-12-16-43(9-2,37(44)50)39(59-27(3)51)46(38,55)41(53)58-7/h10-14,16,21-22,28,37-39,47,54-55H,8-9,15,17-20,23-26H2,1-7H3/t28-,37-,38+,39+,42-,43+,44+,45-,46-/m0/s1	CC[C@]1(O)C[C@@H]2CN(CCc3c([nH]c4ccccc34)[C@@](C2)(C(=O)OC)c5cc6c(cc5OC)N(C)[C@H]7[C@](O)([C@H](OC(=O)C)[C@]8(CC)C=CCN9CC[C@]67[C@H]89)C(=O)OC)C1	47951	=	4.6	nM	IC50	Cytotoxicity against human MCF7 cells after 72 hrs by MTS assay	NA	Homo sapiens	NA	MCF7	MCF7	MCF7	Active	25
1470	vinblastine	vinblastine	BRD-A55594068	13342	InChI=1S/C46H58N4O9/c1-8-42(54)23-28-24-45(40(52)57-6,36-30(15-19-49(25-28)26-42)29-13-10-11-14-33(29)47-36)32-21-31-34(22-35(32)56-5)48(4)38-44(31)17-20-50-18-12-16-43(9-2,37(44)50)39(59-27(3)51)46(38,55)41(53)58-7/h10-14,16,21-22,28,37-39,47,54-55H,8-9,15,17-20,23-26H2,1-7H3/t28-,37-,38+,39+,42-,43+,44+,45-,46-/m0/s1	CC[C@]1(O)C[C@@H]2CN(CCc3c([nH]c4ccccc34)[C@@](C2)(C(=O)OC)c5cc6c(cc5OC)N(C)[C@H]7[C@](O)([C@H](OC(=O)C)[C@]8(CC)C=CCN9CC[C@]67[C@H]89)C(=O)OC)C1	35278	=	25	nM	EC50	Induction of apoptosis in human T47D cells assessed as caspase activation after 24 hrs	NA	Homo sapiens	NA	T47D	T-47D	T47D	Active	25
1471	vinblastine	vinblastine	BRD-A85648045	13342	InChI=1S/C46H58N4O9/c1-8-42(54)23-28-24-45(40(52)57-6,36-30(15-19-49(25-28)26-42)29-13-10-11-14-33(29)47-36)32-21-31-34(22-35(32)56-5)48(4)38-44(31)17-20-50-18-12-16-43(9-2,37(44)50)39(59-27(3)51)46(38,55)41(53)58-7/h10-14,16,21-22,28,37-39,47,54-55H,8-9,15,17-20,23-26H2,1-7H3/t28-,37-,38+,39+,42-,43+,44+,45-,46-/m0/s1	CC[C@]1(O)C[C@@H]2CN(CCc3c([nH]c4ccccc34)[C@@](C2)(C(=O)OC)c5cc6c(cc5OC)N(C)[C@H]7[C@](O)([C@H](OC(=O)C)[C@]8(CC)C=CCN9CC[C@]67[C@H]89)C(=O)OC)C1	54616	=	0.79	nM	IC50	Cytotoxicity against human MCF7 cells after 72 hrs by MTT assay	NA	Homo sapiens	NA	MCF7	MCF7	MCF7	Active	25
1472	vinblastine	vinblastine	BRD-K01188359	13342	InChI=1S/C46H58N4O9/c1-8-42(54)23-28-24-45(40(52)57-6,36-30(15-19-49(25-28)26-42)29-13-10-11-14-33(29)47-36)32-21-31-34(22-35(32)56-5)48(4)38-44(31)17-20-50-18-12-16-43(9-2,37(44)50)39(59-27(3)51)46(38,55)41(53)58-7/h10-14,16,21-22,28,37-39,47,54-55H,8-9,15,17-20,23-26H2,1-7H3/t28-,37-,38+,39+,42-,43+,44+,45-,46-/m0/s1	CC[C@]1(O)C[C@@H]2CN(CCc3c([nH]c4ccccc34)[C@@](C2)(C(=O)OC)c5cc6c(cc5OC)N(C)[C@H]7[C@](O)([C@H](OC(=O)C)[C@]8(CC)C=CCN9CC[C@]67[C@H]89)C(=O)OC)C1	47908	=	32	nM	EC50	Induction of apoptosis in human T47D cells assessed as caspase activation after 48 hrs	NA	Homo sapiens	NA	T47D	T-47D	T47D	Active	25
1473	vinblastine	vinblastine	BRD-A55594068	13342	InChI=1S/C46H58N4O9/c1-8-42(54)23-28-24-45(40(52)57-6,36-30(15-19-49(25-28)26-42)29-13-10-11-14-33(29)47-36)32-21-31-34(22-35(32)56-5)48(4)38-44(31)17-20-50-18-12-16-43(9-2,37(44)50)39(59-27(3)51)46(38,55)41(53)58-7/h10-14,16,21-22,28,37-39,47,54-55H,8-9,15,17-20,23-26H2,1-7H3/t28-,37-,38+,39+,42-,43+,44+,45-,46-/m0/s1	CC[C@]1(O)C[C@@H]2CN(CCc3c([nH]c4ccccc34)[C@@](C2)(C(=O)OC)c5cc6c(cc5OC)N(C)[C@H]7[C@](O)([C@H](OC(=O)C)[C@]8(CC)C=CCN9CC[C@]67[C@H]89)C(=O)OC)C1	54616	=	0.79	nM	IC50	Cytotoxicity against human MCF7 cells after 72 hrs by MTT assay	NA	Homo sapiens	NA	MCF7	MCF7	MCF7	Active	25
1474	vinblastine	vinblastine	BRD-K01188359	13342	InChI=1S/C46H58N4O9/c1-8-42(54)23-28-24-45(40(52)57-6,36-30(15-19-49(25-28)26-42)29-13-10-11-14-33(29)47-36)32-21-31-34(22-35(32)56-5)48(4)38-44(31)17-20-50-18-12-16-43(9-2,37(44)50)39(59-27(3)51)46(38,55)41(53)58-7/h10-14,16,21-22,28,37-39,47,54-55H,8-9,15,17-20,23-26H2,1-7H3/t28-,37-,38+,39+,42-,43+,44+,45-,46-/m0/s1	CC[C@]1(O)C[C@@H]2CN(CCc3c([nH]c4ccccc34)[C@@](C2)(C(=O)OC)c5cc6c(cc5OC)N(C)[C@H]7[C@](O)([C@H](OC(=O)C)[C@]8(CC)C=CCN9CC[C@]67[C@H]89)C(=O)OC)C1	38169	=	43	nM	EC50	Induction of apoptosis in human T47D cells assessed as caspase activation after 24 hrs by HTS assay	NA	Homo sapiens	NA	T47D	T-47D	T47D	Active	25
1475	vinblastine	vinblastine	BRD-A55594068	13342	InChI=1S/C46H58N4O9/c1-8-42(54)23-28-24-45(40(52)57-6,36-30(15-19-49(25-28)26-42)29-13-10-11-14-33(29)47-36)32-21-31-34(22-35(32)56-5)48(4)38-44(31)17-20-50-18-12-16-43(9-2,37(44)50)39(59-27(3)51)46(38,55)41(53)58-7/h10-14,16,21-22,28,37-39,47,54-55H,8-9,15,17-20,23-26H2,1-7H3/t28-,37-,38+,39+,42-,43+,44+,45-,46-/m0/s1	CC[C@]1(O)C[C@@H]2CN(CCc3c([nH]c4ccccc34)[C@@](C2)(C(=O)OC)c5cc6c(cc5OC)N(C)[C@H]7[C@](O)([C@H](OC(=O)C)[C@]8(CC)C=CCN9CC[C@]67[C@H]89)C(=O)OC)C1	47908	=	32	nM	EC50	Induction of apoptosis in human T47D cells assessed as caspase activation after 48 hrs	NA	Homo sapiens	NA	T47D	T-47D	T47D	Active	25
1476	vinblastine	vinblastine	BRD-A55594068	13342	InChI=1S/C46H58N4O9/c1-8-42(54)23-28-24-45(40(52)57-6,36-30(15-19-49(25-28)26-42)29-13-10-11-14-33(29)47-36)32-21-31-34(22-35(32)56-5)48(4)38-44(31)17-20-50-18-12-16-43(9-2,37(44)50)39(59-27(3)51)46(38,55)41(53)58-7/h10-14,16,21-22,28,37-39,47,54-55H,8-9,15,17-20,23-26H2,1-7H3/t28-,37-,38+,39+,42-,43+,44+,45-,46-/m0/s1	CC[C@]1(O)C[C@@H]2CN(CCc3c([nH]c4ccccc34)[C@@](C2)(C(=O)OC)c5cc6c(cc5OC)N(C)[C@H]7[C@](O)([C@H](OC(=O)C)[C@]8(CC)C=CCN9CC[C@]67[C@H]89)C(=O)OC)C1	47951	=	4.6	nM	IC50	Cytotoxicity against human MCF7 cells after 72 hrs by MTS assay	NA	Homo sapiens	NA	MCF7	MCF7	MCF7	Active	25
1477	vinblastine	vinblastine	BRD-A55594068	13342	InChI=1S/C46H58N4O9/c1-8-42(54)23-28-24-45(40(52)57-6,36-30(15-19-49(25-28)26-42)29-13-10-11-14-33(29)47-36)32-21-31-34(22-35(32)56-5)48(4)38-44(31)17-20-50-18-12-16-43(9-2,37(44)50)39(59-27(3)51)46(38,55)41(53)58-7/h10-14,16,21-22,28,37-39,47,54-55H,8-9,15,17-20,23-26H2,1-7H3/t28-,37-,38+,39+,42-,43+,44+,45-,46-/m0/s1	CC[C@]1(O)C[C@@H]2CN(CCc3c([nH]c4ccccc34)[C@@](C2)(C(=O)OC)c5cc6c(cc5OC)N(C)[C@H]7[C@](O)([C@H](OC(=O)C)[C@]8(CC)C=CCN9CC[C@]67[C@H]89)C(=O)OC)C1	49879	=	32	nM	EC50	Induction of apoptosis in human T47D cells assessed as caspase activation after 48 hrs by HTS assay	NA	Homo sapiens	NA	T47D	T-47D	T47D	Active	25
1478	vinblastine	vinblastine	BRD-A55594068	13342	InChI=1S/C46H58N4O9/c1-8-42(54)23-28-24-45(40(52)57-6,36-30(15-19-49(25-28)26-42)29-13-10-11-14-33(29)47-36)32-21-31-34(22-35(32)56-5)48(4)38-44(31)17-20-50-18-12-16-43(9-2,37(44)50)39(59-27(3)51)46(38,55)41(53)58-7/h10-14,16,21-22,28,37-39,47,54-55H,8-9,15,17-20,23-26H2,1-7H3/t28-,37-,38+,39+,42-,43+,44+,45-,46-/m0/s1	CC[C@]1(O)C[C@@H]2CN(CCc3c([nH]c4ccccc34)[C@@](C2)(C(=O)OC)c5cc6c(cc5OC)N(C)[C@H]7[C@](O)([C@H](OC(=O)C)[C@]8(CC)C=CCN9CC[C@]67[C@H]89)C(=O)OC)C1	46795	=	32	nM	EC50	Induction of apoptosis in human T47D cells measured after 48 hrs by cell and caspase based HTS assay	NA	Homo sapiens	NA	T47D	T-47D	T47D	Active	25
1008	pik-75	PIK-75	BRD-M16762496	45265864	InChI=1S/C16H14BrN5O4S.ClH/c1-11-3-5-13(22(23)24)7-15(11)27(25,26)20(2)19-9-14-8-18-16-6-4-12(17)10-21(14)16;/h3-10H,1-2H3;1H/b19-9+;	Cl.CN(\N=C\c1cnc2ccc(Br)cn12)S(=O)(=O)c3cc(ccc3C)[N+](=O)[O-]	35875	=	19	nM	IC50	Inhibition of serum-induced proliferation of human MCF7 cells	NA	Homo sapiens	NA	MCF7	MCF7	MCF7	Active	29
1009	pik-75	PIK-75	BRD-K49371609	45265864	InChI=1S/C16H14BrN5O4S.ClH/c1-11-3-5-13(22(23)24)7-15(11)27(25,26)20(2)19-9-14-8-18-16-6-4-12(17)10-21(14)16;/h3-10H,1-2H3;1H/b19-9+;	Cl.CN(\N=C\c1cnc2ccc(Br)cn12)S(=O)(=O)c3cc(ccc3C)[N+](=O)[O-]	35875	=	19	nM	IC50	Inhibition of serum-induced proliferation of human MCF7 cells	NA	Homo sapiens	NA	MCF7	MCF7	MCF7	Active	29
1351	tanespimycin	tanespimycin	BRD-A61304759	6505803	InChI=1S/C31H43N3O8/c1-8-12-33-26-21-13-17(2)14-25(41-7)27(36)19(4)15-20(5)29(42-31(32)39)24(40-6)11-9-10-18(3)30(38)34-22(28(21)37)16-23(26)35/h8-11,15-17,19,24-25,27,29,33,36H,1,12-14H2,2-7H3,(H2,32,39)(H,34,38)/b11-9-,18-10+,20-15+/t17-,19+,24+,25+,27-,29+/m1/s1	CO[C@H]1C[C@H](C)CC2=C(NCC=C)C(=O)C=C(NC(=O)\C(=C\C=C/[C@H](OC)[C@@H](OC(=O)N)\C(=C\[C@H](C)[C@H]1O)\C)\C)C2=O	45984	=	58	nM	IC50	Cytotoxicity against human MCF7 cells after 72 hrs	NA	Homo sapiens	NA	MCF7	MCF7	MCF7	Active	33
1353	tanespimycin	tanespimycin	BRD-K81473043	6505803	InChI=1S/C31H43N3O8/c1-8-12-33-26-21-13-17(2)14-25(41-7)27(36)19(4)15-20(5)29(42-31(32)39)24(40-6)11-9-10-18(3)30(38)34-22(28(21)37)16-23(26)35/h8-11,15-17,19,24-25,27,29,33,36H,1,12-14H2,2-7H3,(H2,32,39)(H,34,38)/b11-9-,18-10+,20-15+/t17-,19+,24+,25+,27-,29+/m1/s1	CO[C@H]1C[C@H](C)CC2=C(NCC=C)C(=O)C=C(NC(=O)\C(=C\C=C/[C@H](OC)[C@@H](OC(=O)N)\C(=C\[C@H](C)[C@H]1O)\C)\C)C2=O	45984	=	58	nM	IC50	Cytotoxicity against human MCF7 cells after 72 hrs	NA	Homo sapiens	NA	MCF7	MCF7	MCF7	Active	33
1354	tanespimycin	tanespimycin	BRD-K81473043	6505803	InChI=1S/C31H43N3O8/c1-8-12-33-26-21-13-17(2)14-25(41-7)27(36)19(4)15-20(5)29(42-31(32)39)24(40-6)11-9-10-18(3)30(38)34-22(28(21)37)16-23(26)35/h8-11,15-17,19,24-25,27,29,33,36H,1,12-14H2,2-7H3,(H2,32,39)(H,34,38)/b11-9-,18-10+,20-15+/t17-,19+,24+,25+,27-,29+/m1/s1	CO[C@H]1C[C@H](C)CC2=C(NCC=C)C(=O)C=C(NC(=O)\C(=C\C=C/[C@H](OC)[C@@H](OC(=O)N)\C(=C\[C@H](C)[C@H]1O)\C)\C)C2=O	59057	=	90	nM	IC50	Antiproliferative activity against human MCF7 cells assessed as cell viability after 72 hrs by MTT assay	NA	Homo sapiens	NA	MCF7	MCF7	MCF7	Active	33
1355	tanespimycin	tanespimycin	BRD-K81473043	6505803	InChI=1S/C31H43N3O8/c1-8-12-33-26-21-13-17(2)14-25(41-7)27(36)19(4)15-20(5)29(42-31(32)39)24(40-6)11-9-10-18(3)30(38)34-22(28(21)37)16-23(26)35/h8-11,15-17,19,24-25,27,29,33,36H,1,12-14H2,2-7H3,(H2,32,39)(H,34,38)/b11-9-,18-10+,20-15+/t17-,19+,24+,25+,27-,29+/m1/s1	CO[C@H]1C[C@H](C)CC2=C(NCC=C)C(=O)C=C(NC(=O)\C(=C\C=C/[C@H](OC)[C@@H](OC(=O)N)\C(=C\[C@H](C)[C@H]1O)\C)\C)C2=O	47377	=	0.3	nM	IC50	Antiproliferative activity against human MCF7 cells after 72 to 144 hrs by cyquant DNA dye method	NA	Homo sapiens	NA	MCF7	MCF7	MCF7	Active	33
1356	tanespimycin	tanespimycin	BRD-A61304759	6505803	InChI=1S/C31H43N3O8/c1-8-12-33-26-21-13-17(2)14-25(41-7)27(36)19(4)15-20(5)29(42-31(32)39)24(40-6)11-9-10-18(3)30(38)34-22(28(21)37)16-23(26)35/h8-11,15-17,19,24-25,27,29,33,36H,1,12-14H2,2-7H3,(H2,32,39)(H,34,38)/b11-9-,18-10+,20-15+/t17-,19+,24+,25+,27-,29+/m1/s1	CO[C@H]1C[C@H](C)CC2=C(NCC=C)C(=O)C=C(NC(=O)\C(=C\C=C/[C@H](OC)[C@@H](OC(=O)N)\C(=C\[C@H](C)[C@H]1O)\C)\C)C2=O	59057	=	90	nM	IC50	Antiproliferative activity against human MCF7 cells assessed as cell viability after 72 hrs by MTT assay	NA	Homo sapiens	NA	MCF7	MCF7	MCF7	Active	33
1358	tanespimycin	tanespimycin	BRD-A61304759	6505803	InChI=1S/C31H43N3O8/c1-8-12-33-26-21-13-17(2)14-25(41-7)27(36)19(4)15-20(5)29(42-31(32)39)24(40-6)11-9-10-18(3)30(38)34-22(28(21)37)16-23(26)35/h8-11,15-17,19,24-25,27,29,33,36H,1,12-14H2,2-7H3,(H2,32,39)(H,34,38)/b11-9-,18-10+,20-15+/t17-,19+,24+,25+,27-,29+/m1/s1	CO[C@H]1C[C@H](C)CC2=C(NCC=C)C(=O)C=C(NC(=O)\C(=C\C=C/[C@H](OC)[C@@H](OC(=O)N)\C(=C\[C@H](C)[C@H]1O)\C)\C)C2=O	47377	=	0.3	nM	IC50	Antiproliferative activity against human MCF7 cells after 72 to 144 hrs by cyquant DNA dye method	NA	Homo sapiens	NA	MCF7	MCF7	MCF7	Active	33
888	mitoxantrone	mitoxantrone	BRD-K21680192	4212	InChI=1S/C22H28N4O6/c27-11-9-23-5-7-25-13-1-2-14(26-8-6-24-10-12-28)18-17(13)21(31)19-15(29)3-4-16(30)20(19)22(18)32/h1-4,23-30H,5-12H2	OCCNCCNc1ccc(NCCNCCO)c2C(=O)c3c(O)ccc(O)c3C(=O)c12	13227	=	20	nM	IC50	Inhibitory activity against human tumor cell line MCF-7 breast adenocarcinoma.	NA	Homo sapiens	NA	MCF7	MCF7	MCF7	Active	41
889	mitoxantrone	mitoxantrone	BRD-K21680192	4212	InChI=1S/C22H28N4O6/c27-11-9-23-5-7-25-13-1-2-14(26-8-6-24-10-12-28)18-17(13)21(31)19-15(29)3-4-16(30)20(19)22(18)32/h1-4,23-30H,5-12H2	OCCNCCNc1ccc(NCCNCCO)c2C(=O)c3c(O)ccc(O)c3C(=O)c12	15557	=	9	nM	IC50	Tested for inhibitory activity against human tumor cell line MCF7, a strain sensitive to doxorubicin of breast carcinoma using sulforhodamine B assay.	NA	Homo sapiens	NA	MCF7	MCF7	MCF7	Active	41
890	mitoxantrone	mitoxantrone	BRD-K21680192	4212	InChI=1S/C22H28N4O6/c27-11-9-23-5-7-25-13-1-2-14(26-8-6-24-10-12-28)18-17(13)21(31)19-15(29)3-4-16(30)20(19)22(18)32/h1-4,23-30H,5-12H2	OCCNCCNc1ccc(NCCNCCO)c2C(=O)c3c(O)ccc(O)c3C(=O)c12	57367	=	7100	nM	IC50	Cytotoxicity against human MCF7 cells by MTT assay	NA	Homo sapiens	NA	MCF7	MCF7	MCF7	Active	41
891	mitoxantrone	mitoxantrone	BRD-K21680192	4212	InChI=1S/C22H28N4O6/c27-11-9-23-5-7-25-13-1-2-14(26-8-6-24-10-12-28)18-17(13)21(31)19-15(29)3-4-16(30)20(19)22(18)32/h1-4,23-30H,5-12H2	OCCNCCNc1ccc(NCCNCCO)c2C(=O)c3c(O)ccc(O)c3C(=O)c12	11544	=	5	nM	IC50	In vitro inhibition of tumor cell growth in the human mammary tumor MCF-7 system	NA	Homo sapiens	NA	MCF7	MCF7	MCF7	Active	41
893	mitoxantrone	mitoxantrone	BRD-K21680192	4212	InChI=1S/C22H28N4O6/c27-11-9-23-5-7-25-13-1-2-14(26-8-6-24-10-12-28)18-17(13)21(31)19-15(29)3-4-16(30)20(19)22(18)32/h1-4,23-30H,5-12H2	OCCNCCNc1ccc(NCCNCCO)c2C(=O)c3c(O)ccc(O)c3C(=O)c12	13264	=	16	nM	IC50	The IC50 value was measured on human breast cancer cell line SK-BR-3.	NA	Homo sapiens	NA	SK-BR-3	SK-BR-3	SK-BR-3	Active	41
896	mitoxantrone	mitoxantrone	BRD-K21680192	4212	InChI=1S/C22H28N4O6/c27-11-9-23-5-7-25-13-1-2-14(26-8-6-24-10-12-28)18-17(13)21(31)19-15(29)3-4-16(30)20(19)22(18)32/h1-4,23-30H,5-12H2	OCCNCCNc1ccc(NCCNCCO)c2C(=O)c3c(O)ccc(O)c3C(=O)c12	13873	=	8.7	nM	IC50	Tested against MXF7 breast carcinoma (sensitive) cell line in the sulforhodamine B assay.	NA	Homo sapiens	NA	MCF7	MCF7	MCF7	Active	41
897	mitoxantrone	mitoxantrone	BRD-K21680192	4212	InChI=1S/C22H28N4O6/c27-11-9-23-5-7-25-13-1-2-14(26-8-6-24-10-12-28)18-17(13)21(31)19-15(29)3-4-16(30)20(19)22(18)32/h1-4,23-30H,5-12H2	OCCNCCNc1ccc(NCCNCCO)c2C(=O)c3c(O)ccc(O)c3C(=O)c12	48071	=	7100	nM	IC50	Cytotoxicity against human MCF7 cells by MTT assay	NA	Homo sapiens	NA	MCF7	MCF7	MCF7	Active	41
898	mitoxantrone	mitoxantrone	BRD-K21680192	4212	InChI=1S/C22H28N4O6/c27-11-9-23-5-7-25-13-1-2-14(26-8-6-24-10-12-28)18-17(13)21(31)19-15(29)3-4-16(30)20(19)22(18)32/h1-4,23-30H,5-12H2	OCCNCCNc1ccc(NCCNCCO)c2C(=O)c3c(O)ccc(O)c3C(=O)c12	11544	=	4000	nM	IC50	In vitro inhibition of tumor cell growth in the human mammary carcinoma MCF-7/ADR system.	NA	Homo sapiens	NA	MCF7	MCF7	MCF7	Active	41
901	narciclasine	narciclasine	BRD-K06792661	72376	InChI=1S/C14H13NO7/c16-6-1-5-4-2-7-13(22-3-21-7)11(18)8(4)14(20)15-9(5)12(19)10(6)17/h1-2,6,9-10,12,16-19H,3H2,(H,15,20)/t6-,9+,10+,12-/m0/s1	O[C@H]1C=C2[C@@H](NC(=O)c3c(O)c4OCOc4cc23)[C@H](O)[C@@H]1O	58435	=	40	nM	IC50	Antiproliferative activity against human MCF7 cells assessed as viable cells after 48 hrs by MTT assay	NA	Homo sapiens	NA	MCF7	MCF7	MCF7	Active	45
902	narciclasine	narciclasine	BRD-K06792661	72376	InChI=1S/C14H13NO7/c16-6-1-5-4-2-7-13(22-3-21-7)11(18)8(4)14(20)15-9(5)12(19)10(6)17/h1-2,6,9-10,12,16-19H,3H2,(H,15,20)/t6-,9+,10+,12-/m0/s1	O[C@H]1C=C2[C@@H](NC(=O)c3c(O)c4OCOc4cc23)[C@H](O)[C@@H]1O	45444	=	45	nM	IC50	Antiproliferative activity against human MCF7 cells by MTT assay	NA	Homo sapiens	NA	MCF7	MCF7	MCF7	Active	45
903	narciclasine	narciclasine	BRD-K06792661	72376	InChI=1S/C14H13NO7/c16-6-1-5-4-2-7-13(22-3-21-7)11(18)8(4)14(20)15-9(5)12(19)10(6)17/h1-2,6,9-10,12,16-19H,3H2,(H,15,20)/t6-,9+,10+,12-/m0/s1	O[C@H]1C=C2[C@@H](NC(=O)c3c(O)c4OCOc4cc23)[C@H](O)[C@@H]1O	45444	=	50	nM	IC50	Cytotoxicity against human MCF7 cells after 3 days by MTT assay	NA	Homo sapiens	NA	MCF7	MCF7	MCF7	Active	45
226	daunorubicin	daunorubicin	BRD-K43389675	30323	InChI=1S/C27H29NO10/c1-10-22(30)14(28)7-17(37-10)38-16-9-27(35,11(2)29)8-13-19(16)26(34)21-20(24(13)32)23(31)12-5-4-6-15(36-3)18(12)25(21)33/h4-6,10,14,16-17,22,30,32,34-35H,7-9,28H2,1-3H3/t10-,14-,16-,17-,22+,27-/m0/s1	COc1cccc2C(=O)c3c(O)c4C[C@](O)(C[C@H](O[C@H]5C[C@H](N)[C@H](O)[C@H](C)O5)c4c(O)c3C(=O)c12)C(=O)C	54759	=	5500	nM	IC50	Cytotoxicity against human MCF7 cells after 24 hrs by MTS assay	NA	Homo sapiens	NA	MCF7	MCF7	MCF7	Active	49.5
227	daunorubicin	daunorubicin	BRD-K43389675	30323	InChI=1S/C27H29NO10/c1-10-22(30)14(28)7-17(37-10)38-16-9-27(35,11(2)29)8-13-19(16)26(34)21-20(24(13)32)23(31)12-5-4-6-15(36-3)18(12)25(21)33/h4-6,10,14,16-17,22,30,32,34-35H,7-9,28H2,1-3H3/t10-,14-,16-,17-,22+,27-/m0/s1	COc1cccc2C(=O)c3c(O)c4C[C@](O)(C[C@H](O[C@H]5C[C@H](N)[C@H](O)[C@H](C)O5)c4c(O)c3C(=O)c12)C(=O)C	58203	=	5030	nM	IC50	Anticancer activity against human MCF7 cells	NA	Homo sapiens	NA	MCF7	MCF7	MCF7	Active	49.5
230	daunorubicin	daunorubicin	BRD-A37630846	30323	InChI=1S/C27H29NO10/c1-10-22(30)14(28)7-17(37-10)38-16-9-27(35,11(2)29)8-13-19(16)26(34)21-20(24(13)32)23(31)12-5-4-6-15(36-3)18(12)25(21)33/h4-6,10,14,16-17,22,30,32,34-35H,7-9,28H2,1-3H3/t10-,14-,16-,17-,22+,27-/m0/s1	COc1cccc2C(=O)c3c(O)c4C[C@](O)(C[C@H](O[C@H]5C[C@H](N)[C@H](O)[C@H](C)O5)c4c(O)c3C(=O)c12)C(=O)C	14036	=	60	nM	IC50	compound was tested in vitro for inhibition activity against a sensitive human breast carcinoma line cells.	NA	Homo sapiens	NA	MCF7	MCF7	MCF7	Active	49.5
231	daunorubicin	daunorubicin	BRD-K17210248	30323	InChI=1S/C27H29NO10/c1-10-22(30)14(28)7-17(37-10)38-16-9-27(35,11(2)29)8-13-19(16)26(34)21-20(24(13)32)23(31)12-5-4-6-15(36-3)18(12)25(21)33/h4-6,10,14,16-17,22,30,32,34-35H,7-9,28H2,1-3H3/t10-,14-,16-,17-,22+,27-/m0/s1	COc1cccc2C(=O)c3c(O)c4C[C@](O)(C[C@H](O[C@H]5C[C@H](N)[C@H](O)[C@H](C)O5)c4c(O)c3C(=O)c12)C(=O)C	2380	=	39	nM	IC50	Evaluated in vitro for antiproliferative activity against MCF-7 cell lines model of hormone dependent breast cancer	NA	Homo sapiens	NA	MCF7	MCF7	MCF7	Active	49.5
232	daunorubicin	daunorubicin	BRD-A37630846	30323	InChI=1S/C27H29NO10/c1-10-22(30)14(28)7-17(37-10)38-16-9-27(35,11(2)29)8-13-19(16)26(34)21-20(24(13)32)23(31)12-5-4-6-15(36-3)18(12)25(21)33/h4-6,10,14,16-17,22,30,32,34-35H,7-9,28H2,1-3H3/t10-,14-,16-,17-,22+,27-/m0/s1	COc1cccc2C(=O)c3c(O)c4C[C@](O)(C[C@H](O[C@H]5C[C@H](N)[C@H](O)[C@H](C)O5)c4c(O)c3C(=O)c12)C(=O)C	54759	=	5500	nM	IC50	Cytotoxicity against human MCF7 cells after 24 hrs by MTS assay	NA	Homo sapiens	NA	MCF7	MCF7	MCF7	Active	49.5
234	daunorubicin	daunorubicin	BRD-K43389675	30323	InChI=1S/C27H29NO10/c1-10-22(30)14(28)7-17(37-10)38-16-9-27(35,11(2)29)8-13-19(16)26(34)21-20(24(13)32)23(31)12-5-4-6-15(36-3)18(12)25(21)33/h4-6,10,14,16-17,22,30,32,34-35H,7-9,28H2,1-3H3/t10-,14-,16-,17-,22+,27-/m0/s1	COc1cccc2C(=O)c3c(O)c4C[C@](O)(C[C@H](O[C@H]5C[C@H](N)[C@H](O)[C@H](C)O5)c4c(O)c3C(=O)c12)C(=O)C	2380	=	39	nM	IC50	Evaluated in vitro for antiproliferative activity against MCF-7 cell lines model of hormone dependent breast cancer	NA	Homo sapiens	NA	MCF7	MCF7	MCF7	Active	49.5
235	daunorubicin	daunorubicin	BRD-K43389675	30323	InChI=1S/C27H29NO10/c1-10-22(30)14(28)7-17(37-10)38-16-9-27(35,11(2)29)8-13-19(16)26(34)21-20(24(13)32)23(31)12-5-4-6-15(36-3)18(12)25(21)33/h4-6,10,14,16-17,22,30,32,34-35H,7-9,28H2,1-3H3/t10-,14-,16-,17-,22+,27-/m0/s1	COc1cccc2C(=O)c3c(O)c4C[C@](O)(C[C@H](O[C@H]5C[C@H](N)[C@H](O)[C@H](C)O5)c4c(O)c3C(=O)c12)C(=O)C	14883	=	60	nM	IC50	Compound was tested for its toxicity against human breast cancer cells(MCF-7)	NA	Homo sapiens	NA	MCF7	MCF7	MCF7	Active	49.5
236	daunorubicin	daunorubicin	BRD-K17210248	30323	InChI=1S/C27H29NO10/c1-10-22(30)14(28)7-17(37-10)38-16-9-27(35,11(2)29)8-13-19(16)26(34)21-20(24(13)32)23(31)12-5-4-6-15(36-3)18(12)25(21)33/h4-6,10,14,16-17,22,30,32,34-35H,7-9,28H2,1-3H3/t10-,14-,16-,17-,22+,27-/m0/s1	COc1cccc2C(=O)c3c(O)c4C[C@](O)(C[C@H](O[C@H]5C[C@H](N)[C@H](O)[C@H](C)O5)c4c(O)c3C(=O)c12)C(=O)C	14996	=	17	nM	IC50	The compound was tested for intracellular cytotoxicity against MDA MB 361(mammary carcinoma cell line) expressing LacZ (beta-galactosidase).	NA	Homo sapiens	NA	MDA-MB-361	MDA-MB-361	MDA-MB-361	Active	49.5
237	daunorubicin	daunorubicin	BRD-K91966436	30323	InChI=1S/C27H29NO10/c1-10-22(30)14(28)7-17(37-10)38-16-9-27(35,11(2)29)8-13-19(16)26(34)21-20(24(13)32)23(31)12-5-4-6-15(36-3)18(12)25(21)33/h4-6,10,14,16-17,22,30,32,34-35H,7-9,28H2,1-3H3/t10-,14-,16-,17-,22+,27-/m0/s1	COc1cccc2C(=O)c3c(O)c4C[C@](O)(C[C@H](O[C@H]5C[C@H](N)[C@H](O)[C@H](C)O5)c4c(O)c3C(=O)c12)C(=O)C	58203	=	5030	nM	IC50	Anticancer activity against human MCF7 cells	NA	Homo sapiens	NA	MCF7	MCF7	MCF7	Active	49.5
239	daunorubicin	daunorubicin	BRD-K43389675	30323	InChI=1S/C27H29NO10/c1-10-22(30)14(28)7-17(37-10)38-16-9-27(35,11(2)29)8-13-19(16)26(34)21-20(24(13)32)23(31)12-5-4-6-15(36-3)18(12)25(21)33/h4-6,10,14,16-17,22,30,32,34-35H,7-9,28H2,1-3H3/t10-,14-,16-,17-,22+,27-/m0/s1	COc1cccc2C(=O)c3c(O)c4C[C@](O)(C[C@H](O[C@H]5C[C@H](N)[C@H](O)[C@H](C)O5)c4c(O)c3C(=O)c12)C(=O)C	14036	=	60	nM	IC50	compound was tested in vitro for inhibition activity against a sensitive human breast carcinoma line cells.	NA	Homo sapiens	NA	MCF7	MCF7	MCF7	Active	49.5
240	daunorubicin	daunorubicin	BRD-A37630846	30323	InChI=1S/C27H29NO10/c1-10-22(30)14(28)7-17(37-10)38-16-9-27(35,11(2)29)8-13-19(16)26(34)21-20(24(13)32)23(31)12-5-4-6-15(36-3)18(12)25(21)33/h4-6,10,14,16-17,22,30,32,34-35H,7-9,28H2,1-3H3/t10-,14-,16-,17-,22+,27-/m0/s1	COc1cccc2C(=O)c3c(O)c4C[C@](O)(C[C@H](O[C@H]5C[C@H](N)[C@H](O)[C@H](C)O5)c4c(O)c3C(=O)c12)C(=O)C	2380	=	39	nM	IC50	Evaluated in vitro for antiproliferative activity against MCF-7 cell lines model of hormone dependent breast cancer	NA	Homo sapiens	NA	MCF7	MCF7	MCF7	Active	49.5
241	daunorubicin	daunorubicin	BRD-K43389675	30323	InChI=1S/C27H29NO10/c1-10-22(30)14(28)7-17(37-10)38-16-9-27(35,11(2)29)8-13-19(16)26(34)21-20(24(13)32)23(31)12-5-4-6-15(36-3)18(12)25(21)33/h4-6,10,14,16-17,22,30,32,34-35H,7-9,28H2,1-3H3/t10-,14-,16-,17-,22+,27-/m0/s1	COc1cccc2C(=O)c3c(O)c4C[C@](O)(C[C@H](O[C@H]5C[C@H](N)[C@H](O)[C@H](C)O5)c4c(O)c3C(=O)c12)C(=O)C	14996	=	17	nM	IC50	The compound was tested for intracellular cytotoxicity against MDA MB 361(mammary carcinoma cell line) expressing LacZ (beta-galactosidase).	NA	Homo sapiens	NA	MDA-MB-361	MDA-MB-361	MDA-MB-361	Active	49.5
242	daunorubicin	daunorubicin	BRD-A37630846	30323	InChI=1S/C27H29NO10/c1-10-22(30)14(28)7-17(37-10)38-16-9-27(35,11(2)29)8-13-19(16)26(34)21-20(24(13)32)23(31)12-5-4-6-15(36-3)18(12)25(21)33/h4-6,10,14,16-17,22,30,32,34-35H,7-9,28H2,1-3H3/t10-,14-,16-,17-,22+,27-/m0/s1	COc1cccc2C(=O)c3c(O)c4C[C@](O)(C[C@H](O[C@H]5C[C@H](N)[C@H](O)[C@H](C)O5)c4c(O)c3C(=O)c12)C(=O)C	14996	=	17	nM	IC50	The compound was tested for intracellular cytotoxicity against MDA MB 361(mammary carcinoma cell line) expressing LacZ (beta-galactosidase).	NA	Homo sapiens	NA	MDA-MB-361	MDA-MB-361	MDA-MB-361	Active	49.5
243	daunorubicin	daunorubicin	BRD-K17210248	30323	InChI=1S/C27H29NO10/c1-10-22(30)14(28)7-17(37-10)38-16-9-27(35,11(2)29)8-13-19(16)26(34)21-20(24(13)32)23(31)12-5-4-6-15(36-3)18(12)25(21)33/h4-6,10,14,16-17,22,30,32,34-35H,7-9,28H2,1-3H3/t10-,14-,16-,17-,22+,27-/m0/s1	COc1cccc2C(=O)c3c(O)c4C[C@](O)(C[C@H](O[C@H]5C[C@H](N)[C@H](O)[C@H](C)O5)c4c(O)c3C(=O)c12)C(=O)C	14036	=	60	nM	IC50	compound was tested in vitro for inhibition activity against a sensitive human breast carcinoma line cells.	NA	Homo sapiens	NA	MCF7	MCF7	MCF7	Active	49.5
244	daunorubicin	daunorubicin	BRD-K91966436	30323	InChI=1S/C27H29NO10/c1-10-22(30)14(28)7-17(37-10)38-16-9-27(35,11(2)29)8-13-19(16)26(34)21-20(24(13)32)23(31)12-5-4-6-15(36-3)18(12)25(21)33/h4-6,10,14,16-17,22,30,32,34-35H,7-9,28H2,1-3H3/t10-,14-,16-,17-,22+,27-/m0/s1	COc1cccc2C(=O)c3c(O)c4C[C@](O)(C[C@H](O[C@H]5C[C@H](N)[C@H](O)[C@H](C)O5)c4c(O)c3C(=O)c12)C(=O)C	14996	=	17	nM	IC50	The compound was tested for intracellular cytotoxicity against MDA MB 361(mammary carcinoma cell line) expressing LacZ (beta-galactosidase).	NA	Homo sapiens	NA	MDA-MB-361	MDA-MB-361	MDA-MB-361	Active	49.5
246	daunorubicin	daunorubicin	BRD-A37630846	30323	InChI=1S/C27H29NO10/c1-10-22(30)14(28)7-17(37-10)38-16-9-27(35,11(2)29)8-13-19(16)26(34)21-20(24(13)32)23(31)12-5-4-6-15(36-3)18(12)25(21)33/h4-6,10,14,16-17,22,30,32,34-35H,7-9,28H2,1-3H3/t10-,14-,16-,17-,22+,27-/m0/s1	COc1cccc2C(=O)c3c(O)c4C[C@](O)(C[C@H](O[C@H]5C[C@H](N)[C@H](O)[C@H](C)O5)c4c(O)c3C(=O)c12)C(=O)C	14883	=	60	nM	IC50	Compound was tested for its toxicity against human breast cancer cells(MCF-7)	NA	Homo sapiens	NA	MCF7	MCF7	MCF7	Active	49.5
247	daunorubicin	daunorubicin	BRD-K91966436	30323	InChI=1S/C27H29NO10/c1-10-22(30)14(28)7-17(37-10)38-16-9-27(35,11(2)29)8-13-19(16)26(34)21-20(24(13)32)23(31)12-5-4-6-15(36-3)18(12)25(21)33/h4-6,10,14,16-17,22,30,32,34-35H,7-9,28H2,1-3H3/t10-,14-,16-,17-,22+,27-/m0/s1	COc1cccc2C(=O)c3c(O)c4C[C@](O)(C[C@H](O[C@H]5C[C@H](N)[C@H](O)[C@H](C)O5)c4c(O)c3C(=O)c12)C(=O)C	14883	=	60	nM	IC50	Compound was tested for its toxicity against human breast cancer cells(MCF-7)	NA	Homo sapiens	NA	MCF7	MCF7	MCF7	Active	49.5
248	daunorubicin	daunorubicin	BRD-K17210248	30323	InChI=1S/C27H29NO10/c1-10-22(30)14(28)7-17(37-10)38-16-9-27(35,11(2)29)8-13-19(16)26(34)21-20(24(13)32)23(31)12-5-4-6-15(36-3)18(12)25(21)33/h4-6,10,14,16-17,22,30,32,34-35H,7-9,28H2,1-3H3/t10-,14-,16-,17-,22+,27-/m0/s1	COc1cccc2C(=O)c3c(O)c4C[C@](O)(C[C@H](O[C@H]5C[C@H](N)[C@H](O)[C@H](C)O5)c4c(O)c3C(=O)c12)C(=O)C	14883	=	60	nM	IC50	Compound was tested for its toxicity against human breast cancer cells(MCF-7)	NA	Homo sapiens	NA	MCF7	MCF7	MCF7	Active	49.5
249	daunorubicin	daunorubicin	BRD-K91966436	30323	InChI=1S/C27H29NO10/c1-10-22(30)14(28)7-17(37-10)38-16-9-27(35,11(2)29)8-13-19(16)26(34)21-20(24(13)32)23(31)12-5-4-6-15(36-3)18(12)25(21)33/h4-6,10,14,16-17,22,30,32,34-35H,7-9,28H2,1-3H3/t10-,14-,16-,17-,22+,27-/m0/s1	COc1cccc2C(=O)c3c(O)c4C[C@](O)(C[C@H](O[C@H]5C[C@H](N)[C@H](O)[C@H](C)O5)c4c(O)c3C(=O)c12)C(=O)C	54759	=	5500	nM	IC50	Cytotoxicity against human MCF7 cells after 24 hrs by MTS assay	NA	Homo sapiens	NA	MCF7	MCF7	MCF7	Active	49.5
250	daunorubicin	daunorubicin	BRD-K17210248	30323	InChI=1S/C27H29NO10/c1-10-22(30)14(28)7-17(37-10)38-16-9-27(35,11(2)29)8-13-19(16)26(34)21-20(24(13)32)23(31)12-5-4-6-15(36-3)18(12)25(21)33/h4-6,10,14,16-17,22,30,32,34-35H,7-9,28H2,1-3H3/t10-,14-,16-,17-,22+,27-/m0/s1	COc1cccc2C(=O)c3c(O)c4C[C@](O)(C[C@H](O[C@H]5C[C@H](N)[C@H](O)[C@H](C)O5)c4c(O)c3C(=O)c12)C(=O)C	54759	=	5500	nM	IC50	Cytotoxicity against human MCF7 cells after 24 hrs by MTS assay	NA	Homo sapiens	NA	MCF7	MCF7	MCF7	Active	49.5
254	daunorubicin	daunorubicin	BRD-K91966436	30323	InChI=1S/C27H29NO10/c1-10-22(30)14(28)7-17(37-10)38-16-9-27(35,11(2)29)8-13-19(16)26(34)21-20(24(13)32)23(31)12-5-4-6-15(36-3)18(12)25(21)33/h4-6,10,14,16-17,22,30,32,34-35H,7-9,28H2,1-3H3/t10-,14-,16-,17-,22+,27-/m0/s1	COc1cccc2C(=O)c3c(O)c4C[C@](O)(C[C@H](O[C@H]5C[C@H](N)[C@H](O)[C@H](C)O5)c4c(O)c3C(=O)c12)C(=O)C	2380	=	39	nM	IC50	Evaluated in vitro for antiproliferative activity against MCF-7 cell lines model of hormone dependent breast cancer	NA	Homo sapiens	NA	MCF7	MCF7	MCF7	Active	49.5
255	daunorubicin	daunorubicin	BRD-K17210248	30323	InChI=1S/C27H29NO10/c1-10-22(30)14(28)7-17(37-10)38-16-9-27(35,11(2)29)8-13-19(16)26(34)21-20(24(13)32)23(31)12-5-4-6-15(36-3)18(12)25(21)33/h4-6,10,14,16-17,22,30,32,34-35H,7-9,28H2,1-3H3/t10-,14-,16-,17-,22+,27-/m0/s1	COc1cccc2C(=O)c3c(O)c4C[C@](O)(C[C@H](O[C@H]5C[C@H](N)[C@H](O)[C@H](C)O5)c4c(O)c3C(=O)c12)C(=O)C	58203	=	5030	nM	IC50	Anticancer activity against human MCF7 cells	NA	Homo sapiens	NA	MCF7	MCF7	MCF7	Active	49.5
256	daunorubicin	daunorubicin	BRD-K91966436	30323	InChI=1S/C27H29NO10/c1-10-22(30)14(28)7-17(37-10)38-16-9-27(35,11(2)29)8-13-19(16)26(34)21-20(24(13)32)23(31)12-5-4-6-15(36-3)18(12)25(21)33/h4-6,10,14,16-17,22,30,32,34-35H,7-9,28H2,1-3H3/t10-,14-,16-,17-,22+,27-/m0/s1	COc1cccc2C(=O)c3c(O)c4C[C@](O)(C[C@H](O[C@H]5C[C@H](N)[C@H](O)[C@H](C)O5)c4c(O)c3C(=O)c12)C(=O)C	14036	=	60	nM	IC50	compound was tested in vitro for inhibition activity against a sensitive human breast carcinoma line cells.	NA	Homo sapiens	NA	MCF7	MCF7	MCF7	Active	49.5
257	daunorubicin	daunorubicin	BRD-A37630846	30323	InChI=1S/C27H29NO10/c1-10-22(30)14(28)7-17(37-10)38-16-9-27(35,11(2)29)8-13-19(16)26(34)21-20(24(13)32)23(31)12-5-4-6-15(36-3)18(12)25(21)33/h4-6,10,14,16-17,22,30,32,34-35H,7-9,28H2,1-3H3/t10-,14-,16-,17-,22+,27-/m0/s1	COc1cccc2C(=O)c3c(O)c4C[C@](O)(C[C@H](O[C@H]5C[C@H](N)[C@H](O)[C@H](C)O5)c4c(O)c3C(=O)c12)C(=O)C	58203	=	5030	nM	IC50	Anticancer activity against human MCF7 cells	NA	Homo sapiens	NA	MCF7	MCF7	MCF7	Active	49.5
57	calcitriol	calcitriol	BRD-A66229260	5280453	InChI=1S/C27H44O3/c1-18(8-6-14-26(3,4)30)23-12-13-24-20(9-7-15-27(23,24)5)10-11-21-16-22(28)17-25(29)19(21)2/h10-11,18,22-25,28-30H,2,6-9,12-17H2,1,3-5H3/b20-10+,21-11-/t18-,22-,23-,24+,25+,27-/m1/s1	C[C@H](CCCC(C)(C)O)[C@H]1CC[C@H]2\C(=C\C=C/3\C[C@@H](O)C[C@H](O)C3=C)\CCC[C@]12C	50116	=	52	nM	EC50	Antiproliferative activity against human MCF7 cells after 72 hrs by [3H]thymidine incorporation assay	NA	Homo sapiens	NA	MCF7	MCF7	MCF7	Active	52
58	calcitriol	calcitriol	BRD-A84327315	5280453	InChI=1S/C27H44O3/c1-18(8-6-14-26(3,4)30)23-12-13-24-20(9-7-15-27(23,24)5)10-11-21-16-22(28)17-25(29)19(21)2/h10-11,18,22-25,28-30H,2,6-9,12-17H2,1,3-5H3/b20-10+,21-11-/t18-,22-,23-,24+,25+,27-/m1/s1	C[C@H](CCCC(C)(C)O)[C@H]1CC[C@H]2\C(=C\C=C/3\C[C@@H](O)C[C@H](O)C3=C)\CCC[C@]12C	50116	=	52	nM	EC50	Antiproliferative activity against human MCF7 cells after 72 hrs by [3H]thymidine incorporation assay	NA	Homo sapiens	NA	MCF7	MCF7	MCF7	Active	52
1035	pu-h71	PU-H71	BRD-K36529613	9549213	InChI=1S/C18H21IN6O2S/c1-10(2)21-4-3-5-25-17-15(16(20)22-8-23-17)24-18(25)28-14-7-13-12(6-11(14)19)26-9-27-13/h6-8,10,21H,3-5,9H2,1-2H3,(H2,20,22,23)	CC(C)NCCCn1c(Sc2cc3OCOc3cc2I)nc4c(N)ncnc14	30542	=	58	nM	IC50	Growth inhibition in human breast cancer MDA-MB-468 cell line using SRB	NA	Homo sapiens	NA	MDA-MB-468	MDA-MB-468	MDA-MB-468	Active	58
1036	pu-h71	PU-H71	BRD-K36529613	9549213	InChI=1S/C18H21IN6O2S/c1-10(2)21-4-3-5-25-17-15(16(20)22-8-23-17)24-18(25)28-14-7-13-12(6-11(14)19)26-9-27-13/h6-8,10,21H,3-5,9H2,1-2H3,(H2,20,22,23)	CC(C)NCCCn1c(Sc2cc3OCOc3cc2I)nc4c(N)ncnc14	30542	=	50	nM	IC50	Growth inhibition in human breast cancer SKBr3 cell line using SRB	NA	Homo sapiens	NA	SK-BR-3	SK-BR-3	SK-BR-3	Active	58
1037	pu-h71	PU-H71	BRD-K36529613	9549213	InChI=1S/C18H21IN6O2S/c1-10(2)21-4-3-5-25-17-15(16(20)22-8-23-17)24-18(25)28-14-7-13-12(6-11(14)19)26-9-27-13/h6-8,10,21H,3-5,9H2,1-2H3,(H2,20,22,23)	CC(C)NCCCn1c(Sc2cc3OCOc3cc2I)nc4c(N)ncnc14	30542	=	70	nM	IC50	Antimitotic activity in human breast cancer MDA-MB-468 cell line	NA	Homo sapiens	NA	MDA-MB-468	MDA-MB-468	MDA-MB-468	Active	58
1442	trichostatin-a	trichostatin-a	BRD-K68202742	444732	InChI=1S/C17H22N2O3/c1-12(5-10-16(20)18-22)11-13(2)17(21)14-6-8-15(9-7-14)19(3)4/h5-11,13,22H,1-4H3,(H,18,20)/b10-5+,12-11+/t13-/m1/s1	C[C@H](\C=C(/C)\C=C\C(=O)NO)C(=O)c1ccc(cc1)N(C)C	17350	=	20	nM	IC50	Compound was tested for antiproliferative activity against human SK-BR-3 cancer cell lines	NA	Homo sapiens	NA	SK-BR-3	SK-BR-3	SK-BR-3	Active	60
1443	trichostatin-a	trichostatin-a	BRD-K68202742	444732	InChI=1S/C17H22N2O3/c1-12(5-10-16(20)18-22)11-13(2)17(21)14-6-8-15(9-7-14)19(3)4/h5-11,13,22H,1-4H3,(H,18,20)/b10-5+,12-11+/t13-/m1/s1	C[C@H](\C=C(/C)\C=C\C(=O)NO)C(=O)c1ccc(cc1)N(C)C	16496	=	100	nM	IC50	Inhibitory concentration required to reduce MCF-7 tumor cell growth by 50% in MTT assay	NA	Homo sapiens	NA	MCF7	MCF7	MCF7	Active	60
1444	trichostatin-a	trichostatin-a	BRD-K68202742	444732	InChI=1S/C17H22N2O3/c1-12(5-10-16(20)18-22)11-13(2)17(21)14-6-8-15(9-7-14)19(3)4/h5-11,13,22H,1-4H3,(H,18,20)/b10-5+,12-11+/t13-/m1/s1	C[C@H](\C=C(/C)\C=C\C(=O)NO)C(=O)c1ccc(cc1)N(C)C	17838	=	20	nM	IC50	Cytotoxicity of compound against normal human breast MCF-7 cell line	NA	Homo sapiens	NA	MCF7	MCF7	MCF7	Active	60
1445	trichostatin-a	trichostatin-a	BRD-K68202742	444732	InChI=1S/C17H22N2O3/c1-12(5-10-16(20)18-22)11-13(2)17(21)14-6-8-15(9-7-14)19(3)4/h5-11,13,22H,1-4H3,(H,18,20)/b10-5+,12-11+/t13-/m1/s1	C[C@H](\C=C(/C)\C=C\C(=O)NO)C(=O)c1ccc(cc1)N(C)C	17404	=	10000	nM	IC50	Inhibitory concentration against breast MCF-7 cell line	NA	Homo sapiens	NA	MCF7	MCF7	MCF7	Active	60
21	alvocidib	alvocidib	BRD-K87909389	5287969	InChI=1S/C21H20ClNO5/c1-23-7-6-12(17(27)10-23)19-14(24)8-15(25)20-16(26)9-18(28-21(19)20)11-4-2-3-5-13(11)22/h2-5,8-9,12,17,24-25,27H,6-7,10H2,1H3/t12-,17+/m0/s1	CN1CC[C@@H]([C@H](O)C1)c2c(O)cc(O)c3C(=O)C=C(Oc23)c4ccccc4Cl	3667	=	500	nM	IC50	Inhibition of MCF-7 tumor cell proliferation	NA	Homo sapiens	NA	MCF7	MCF7	MCF7	Active	71.5
22	alvocidib	alvocidib	BRD-K87909389	5287969	InChI=1S/C21H20ClNO5/c1-23-7-6-12(17(27)10-23)19-14(24)8-15(25)20-16(26)9-18(28-21(19)20)11-4-2-3-5-13(11)22/h2-5,8-9,12,17,24-25,27H,6-7,10H2,1H3/t12-,17+/m0/s1	CN1CC[C@@H]([C@H](O)C1)c2c(O)cc(O)c3C(=O)C=C(Oc23)c4ccccc4Cl	16597	=	77	nM	IC50	Inhibition of SKBR-3 human breast carcinoma cell proliferation	NA	Homo sapiens	NA	SK-BR-3	SK-BR-3	SK-BR-3	Active	71.5
23	alvocidib	alvocidib	BRD-K87909389	5287969	InChI=1S/C21H20ClNO5/c1-23-7-6-12(17(27)10-23)19-14(24)8-15(25)20-16(26)9-18(28-21(19)20)11-4-2-3-5-13(11)22/h2-5,8-9,12,17,24-25,27H,6-7,10H2,1H3/t12-,17+/m0/s1	CN1CC[C@@H]([C@H](O)C1)c2c(O)cc(O)c3C(=O)C=C(Oc23)c4ccccc4Cl	16597	=	66	nM	IC50	Inhibition of MCF-7 human breast carcinoma cell proliferation	NA	Homo sapiens	NA	MCF7	MCF7	MCF7	Active	71.5
24	alvocidib	alvocidib	BRD-K87909389	5287969	InChI=1S/C21H20ClNO5/c1-23-7-6-12(17(27)10-23)19-14(24)8-15(25)20-16(26)9-18(28-21(19)20)11-4-2-3-5-13(11)22/h2-5,8-9,12,17,24-25,27H,6-7,10H2,1H3/t12-,17+/m0/s1	CN1CC[C@@H]([C@H](O)C1)c2c(O)cc(O)c3C(=O)C=C(Oc23)c4ccccc4Cl	35541	=	26	nM	IC50	Antiproliferative activity against MCF7 cells	NA	Homo sapiens	NA	MCF7	MCF7	MCF7	Active	71.5
225	danusertib	danusertib	BRD-K07881437	11442891	InChI=1S/C26H30N6O3/c1-30-12-14-31(15-13-30)20-10-8-19(9-11-20)25(33)27-24-21-16-32(17-22(21)28-29-24)26(34)23(35-2)18-6-4-3-5-7-18/h3-11,23H,12-17H2,1-2H3,(H2,27,28,29,33)/t23-/m1/s1	CO[C@@H](C(=O)N1Cc2[nH]nc(NC(=O)c3ccc(cc3)N4CCN(C)CC4)c2C1)c5ccccc5	31867	=	80	nM	IC50	Antiproliferative activity against MCF7 cells	NA	Homo sapiens	NA	MCF7	MCF7	MCF7	Active	80
793	gemcitabine	gemcitabine	BRD-K15108141	60750	InChI=1S/C9H11F2N3O4/c10-9(11)6(16)4(3-15)18-7(9)14-2-1-5(12)13-8(14)17/h1-2,4,6-7,15-16H,3H2,(H2,12,13,17)/t4-,6-,7-/m1/s1	NC1=NC(=O)N(C=C1)[C@@H]2O[C@H](CO)[C@@H](O)C2(F)F	53468	=	80	nM	IC50	Antiproliferative activity against human MCF7 cells expressing p53 after 72 hrs by celltiter-glo assay	NA	Homo sapiens	NA	MCF7	MCF7	MCF7	Active	149
794	gemcitabine	gemcitabine	BRD-K15108141	60750	InChI=1S/C9H11F2N3O4/c10-9(11)6(16)4(3-15)18-7(9)14-2-1-5(12)13-8(14)17/h1-2,4,6-7,15-16H,3H2,(H2,12,13,17)/t4-,6-,7-/m1/s1	NC1=NC(=O)N(C=C1)[C@@H]2O[C@H](CO)[C@@H](O)C2(F)F	17202	=	1660	nM	IC50	Inhibitory activity against MCF-7/WT-2'' (human,breast carcinoma) cell line	NA	Homo sapiens	NA	MCF7	MCF7	MCF7	Active	149
795	gemcitabine	gemcitabine	BRD-K15108141	60750	InChI=1S/C9H11F2N3O4/c10-9(11)6(16)4(3-15)18-7(9)14-2-1-5(12)13-8(14)17/h1-2,4,6-7,15-16H,3H2,(H2,12,13,17)/t4-,6-,7-/m1/s1	NC1=NC(=O)N(C=C1)[C@@H]2O[C@H](CO)[C@@H](O)C2(F)F	58543	=	149	nM	IC50	Cytotoxicity against human MCF7 cells after 3 days by MTT assay	NA	Homo sapiens	NA	MCF7	MCF7	MCF7	Active	149
796	gemcitabine	gemcitabine	BRD-K15108141	60750	InChI=1S/C9H11F2N3O4/c10-9(11)6(16)4(3-15)18-7(9)14-2-1-5(12)13-8(14)17/h1-2,4,6-7,15-16H,3H2,(H2,12,13,17)/t4-,6-,7-/m1/s1	NC1=NC(=O)N(C=C1)[C@@H]2O[C@H](CO)[C@@H](O)C2(F)F	47837	=	3280	nM	IC50	Cytotoxicity against human MCF7 cells after 72 hrs by MTT assay	NA	Homo sapiens	NA	MCF7	MCF7	MCF7	Active	149
797	gemcitabine	gemcitabine	BRD-K15108141	60750	InChI=1S/C9H11F2N3O4/c10-9(11)6(16)4(3-15)18-7(9)14-2-1-5(12)13-8(14)17/h1-2,4,6-7,15-16H,3H2,(H2,12,13,17)/t4-,6-,7-/m1/s1	NC1=NC(=O)N(C=C1)[C@@H]2O[C@H](CO)[C@@H](O)C2(F)F	52334	=	80.3	nM	IC50	Antiproliferative activity against human MCF7 cells expressing p53 gene after 72 hrs by proliferative assay	NA	Homo sapiens	NA	MCF7	MCF7	MCF7	Active	149
689	fenretinide	fenretinide	BRD-K89085489	5288209	InChI=1S/C26H33NO2/c1-19(11-16-24-21(3)10-7-17-26(24,4)5)8-6-9-20(2)18-25(29)27-22-12-14-23(28)15-13-22/h6,8-9,11-16,18,28H,7,10,17H2,1-5H3,(H,27,29)/b9-6+,16-11+,19-8+,20-18+	C\C(=C/C=C/C(=C/C(=O)Nc1ccc(O)cc1)/C)\C=C\C2=C(C)CCCC2(C)C	35322	=	150	nM	IC50	Growth inhibition of human MCF7 cells after 6 days by MTT assay	NA	Homo sapiens	NA	MCF7	MCF7	MCF7	Active	150
49	bicalutamide	bicalutamide	BRD-A29485665	2375	InChI=1S/C18H14F4N2O4S/c1-17(26,10-29(27,28)14-6-3-12(19)4-7-14)16(25)24-13-5-2-11(9-23)15(8-13)18(20,21)22/h2-8,26H,10H2,1H3,(H,24,25)	CC(O)(CS(=O)(=O)c1ccc(F)cc1)C(=O)Nc2ccc(C#N)c(c2)C(F)(F)F	20693	=	173	nM	IC50	Inhibition of human androgen receptor of breast carcinoma MDA-453 cells in reporter gene assay	NA	Homo sapiens	NA	MDA-MB-453	MDA-MB-453	MDA-MB-453	Active	173
1207	sn-38	SN-38	BRD-A36630025	104842	InChI=1S/C22H20N2O5/c1-3-12-13-7-11(25)5-6-17(13)23-19-14(12)9-24-18(19)8-16-15(20(24)26)10-29-21(27)22(16,28)4-2/h5-8,25,28H,3-4,9-10H2,1-2H3/t22-/m0/s1	CCc1c2CN3C(=O)C4=C(C=C3c2nc5ccc(O)cc15)[C@@](O)(CC)C(=O)OC4	15948	=	4	nM	IC50	In Vitro cytotoxicity against human breast cancer cell line (SK-BR-3)	NA	Homo sapiens	NA	SK-BR-3	SK-BR-3	SK-BR-3	Active	187
1208	sn-38	SN-38	BRD-A36630025	104842	InChI=1S/C22H20N2O5/c1-3-12-13-7-11(25)5-6-17(13)23-19-14(12)9-24-18(19)8-16-15(20(24)26)10-29-21(27)22(16,28)4-2/h5-8,25,28H,3-4,9-10H2,1-2H3/t22-/m0/s1	CCc1c2CN3C(=O)C4=C(C=C3c2nc5ccc(O)cc15)[C@@](O)(CC)C(=O)OC4	3313	=	370	nM	IC50	Antiproliferative activity against human MCF-7 breast cell line	NA	Homo sapiens	NA	MCF7	MCF7	MCF7	Active	187
1497	zm-447439	ZM-447439	BRD-K72703948	9914412	InChI=1S/C29H31N5O4/c1-36-26-18-24-25(19-27(26)38-15-5-12-34-13-16-37-17-14-34)30-20-31-28(24)32-22-8-10-23(11-9-22)33-29(35)21-6-3-2-4-7-21/h2-4,6-11,18-20H,5,12-17H2,1H3,(H,33,35)(H,30,31,32)	COc1cc2c(Nc3ccc(NC(=O)c4ccccc4)cc3)ncnc2cc1OCCCN5CCOCC5	30822	=	198	nM	IC50	Antiproliferative activity against MCF7 cell line	NA	Homo sapiens	NA	MCF7	MCF7	MCF7	Active	198
1427	tretinoin	tretinoin	BRD-K06926592	444795	InChI=1S/C20H28O2/c1-15(8-6-9-16(2)14-19(21)22)11-12-18-17(3)10-7-13-20(18,4)5/h6,8-9,11-12,14H,7,10,13H2,1-5H3,(H,21,22)/b9-6+,12-11+,15-8+,16-14+	C\C(=C/C=C/C(=C/C(=O)O)/C)\C=C\C1=C(C)CCCC1(C)C	35322	=	584.5	nM	IC50	Antiproliferative effect against human MCF7 cells	NA	Homo sapiens	NA	MCF7	MCF7	MCF7	Active	200
1428	tretinoin	tretinoin	BRD-K06926592	444795	InChI=1S/C20H28O2/c1-15(8-6-9-16(2)14-19(21)22)11-12-18-17(3)10-7-13-20(18,4)5/h6,8-9,11-12,14H,7,10,13H2,1-5H3,(H,21,22)/b9-6+,12-11+,15-8+,16-14+	C\C(=C/C=C/C(=C/C(=O)O)/C)\C=C\C1=C(C)CCCC1(C)C	35322	=	6	nM	IC50	Growth inhibition of human T47D cells after 6 days by MTT assay	NA	Homo sapiens	NA	T47D	T-47D	T47D	Active	200
1429	tretinoin	tretinoin	BRD-K06926592	444795	InChI=1S/C20H28O2/c1-15(8-6-9-16(2)14-19(21)22)11-12-18-17(3)10-7-13-20(18,4)5/h6,8-9,11-12,14H,7,10,13H2,1-5H3,(H,21,22)/b9-6+,12-11+,15-8+,16-14+	C\C(=C/C=C/C(=C/C(=O)O)/C)\C=C\C1=C(C)CCCC1(C)C	5172	=	200	nM	IC50	Inhibition of ER positive human breast cancer cell T-47D proliferation	NA	Homo sapiens	NA	T47D	T-47D	T47D	Active	200
1430	tretinoin	tretinoin	BRD-K06926592	444795	InChI=1S/C20H28O2/c1-15(8-6-9-16(2)14-19(21)22)11-12-18-17(3)10-7-13-20(18,4)5/h6,8-9,11-12,14H,7,10,13H2,1-5H3,(H,21,22)/b9-6+,12-11+,15-8+,16-14+	C\C(=C/C=C/C(=C/C(=O)O)/C)\C=C\C1=C(C)CCCC1(C)C	5172	=	1.7	nM	IC50	Inhibition of ER-negative human breast cancer cell SK-BR-3 proliferation	NA	Homo sapiens	NA	SK-BR-3	SK-BR-3	SK-BR-3	Active	200
1431	tretinoin	tretinoin	BRD-K64634304	444795	InChI=1S/C20H28O2/c1-15(8-6-9-16(2)14-19(21)22)11-12-18-17(3)10-7-13-20(18,4)5/h6,8-9,11-12,14H,7,10,13H2,1-5H3,(H,21,22)/b9-6+,12-11+,15-8+,16-14+	C\C(=C/C=C/C(=C/C(=O)O)/C)\C=C\C1=C(C)CCCC1(C)C	35322	=	6	nM	IC50	Growth inhibition of human T47D cells after 6 days by MTT assay	NA	Homo sapiens	NA	T47D	T-47D	T47D	Active	200
1432	tretinoin	tretinoin	BRD-K64634304	444795	InChI=1S/C20H28O2/c1-15(8-6-9-16(2)14-19(21)22)11-12-18-17(3)10-7-13-20(18,4)5/h6,8-9,11-12,14H,7,10,13H2,1-5H3,(H,21,22)/b9-6+,12-11+,15-8+,16-14+	C\C(=C/C=C/C(=C/C(=O)O)/C)\C=C\C1=C(C)CCCC1(C)C	35322	=	584.5	nM	IC50	Antiproliferative effect against human MCF7 cells	NA	Homo sapiens	NA	MCF7	MCF7	MCF7	Active	200
1433	tretinoin	tretinoin	BRD-K64634304	444795	InChI=1S/C20H28O2/c1-15(8-6-9-16(2)14-19(21)22)11-12-18-17(3)10-7-13-20(18,4)5/h6,8-9,11-12,14H,7,10,13H2,1-5H3,(H,21,22)/b9-6+,12-11+,15-8+,16-14+	C\C(=C/C=C/C(=C/C(=O)O)/C)\C=C\C1=C(C)CCCC1(C)C	35322	=	580	nM	IC50	Growth inhibition of human MCF7 cells after 6 days by MTT assay	NA	Homo sapiens	NA	MCF7	MCF7	MCF7	Active	200
1434	tretinoin	tretinoin	BRD-K64634304	444795	InChI=1S/C20H28O2/c1-15(8-6-9-16(2)14-19(21)22)11-12-18-17(3)10-7-13-20(18,4)5/h6,8-9,11-12,14H,7,10,13H2,1-5H3,(H,21,22)/b9-6+,12-11+,15-8+,16-14+	C\C(=C/C=C/C(=C/C(=O)O)/C)\C=C\C1=C(C)CCCC1(C)C	5172	=	200	nM	IC50	Inhibition of ER positive human breast cancer cell T-47D proliferation	NA	Homo sapiens	NA	T47D	T-47D	T47D	Active	200
1435	tretinoin	tretinoin	BRD-K06926592	444795	InChI=1S/C20H28O2/c1-15(8-6-9-16(2)14-19(21)22)11-12-18-17(3)10-7-13-20(18,4)5/h6,8-9,11-12,14H,7,10,13H2,1-5H3,(H,21,22)/b9-6+,12-11+,15-8+,16-14+	C\C(=C/C=C/C(=C/C(=O)O)/C)\C=C\C1=C(C)CCCC1(C)C	35322	=	580	nM	IC50	Growth inhibition of human MCF7 cells after 6 days by MTT assay	NA	Homo sapiens	NA	MCF7	MCF7	MCF7	Active	200
1436	tretinoin	tretinoin	BRD-K71879491	444795	InChI=1S/C20H28O2/c1-15(8-6-9-16(2)14-19(21)22)11-12-18-17(3)10-7-13-20(18,4)5/h6,8-9,11-12,14H,7,10,13H2,1-5H3,(H,21,22)/b9-6+,12-11+,15-8+,16-14+	C\C(=C/C=C/C(=C/C(=O)O)/C)\C=C\C1=C(C)CCCC1(C)C	35322	=	584.5	nM	IC50	Antiproliferative effect against human MCF7 cells	NA	Homo sapiens	NA	MCF7	MCF7	MCF7	Active	200
1437	tretinoin	tretinoin	BRD-K64634304	444795	InChI=1S/C20H28O2/c1-15(8-6-9-16(2)14-19(21)22)11-12-18-17(3)10-7-13-20(18,4)5/h6,8-9,11-12,14H,7,10,13H2,1-5H3,(H,21,22)/b9-6+,12-11+,15-8+,16-14+	C\C(=C/C=C/C(=C/C(=O)O)/C)\C=C\C1=C(C)CCCC1(C)C	5172	=	1.7	nM	IC50	Inhibition of ER-negative human breast cancer cell SK-BR-3 proliferation	NA	Homo sapiens	NA	SK-BR-3	SK-BR-3	SK-BR-3	Active	200
1438	tretinoin	tretinoin	BRD-K71879491	444795	InChI=1S/C20H28O2/c1-15(8-6-9-16(2)14-19(21)22)11-12-18-17(3)10-7-13-20(18,4)5/h6,8-9,11-12,14H,7,10,13H2,1-5H3,(H,21,22)/b9-6+,12-11+,15-8+,16-14+	C\C(=C/C=C/C(=C/C(=O)O)/C)\C=C\C1=C(C)CCCC1(C)C	35322	=	580	nM	IC50	Growth inhibition of human MCF7 cells after 6 days by MTT assay	NA	Homo sapiens	NA	MCF7	MCF7	MCF7	Active	200
1439	tretinoin	tretinoin	BRD-K71879491	444795	InChI=1S/C20H28O2/c1-15(8-6-9-16(2)14-19(21)22)11-12-18-17(3)10-7-13-20(18,4)5/h6,8-9,11-12,14H,7,10,13H2,1-5H3,(H,21,22)/b9-6+,12-11+,15-8+,16-14+	C\C(=C/C=C/C(=C/C(=O)O)/C)\C=C\C1=C(C)CCCC1(C)C	35322	=	6	nM	IC50	Growth inhibition of human T47D cells after 6 days by MTT assay	NA	Homo sapiens	NA	T47D	T-47D	T47D	Active	200
1440	tretinoin	tretinoin	BRD-K71879491	444795	InChI=1S/C20H28O2/c1-15(8-6-9-16(2)14-19(21)22)11-12-18-17(3)10-7-13-20(18,4)5/h6,8-9,11-12,14H,7,10,13H2,1-5H3,(H,21,22)/b9-6+,12-11+,15-8+,16-14+	C\C(=C/C=C/C(=C/C(=O)O)/C)\C=C\C1=C(C)CCCC1(C)C	5172	=	200	nM	IC50	Inhibition of ER positive human breast cancer cell T-47D proliferation	NA	Homo sapiens	NA	T47D	T-47D	T47D	Active	200
1441	tretinoin	tretinoin	BRD-K71879491	444795	InChI=1S/C20H28O2/c1-15(8-6-9-16(2)14-19(21)22)11-12-18-17(3)10-7-13-20(18,4)5/h6,8-9,11-12,14H,7,10,13H2,1-5H3,(H,21,22)/b9-6+,12-11+,15-8+,16-14+	C\C(=C/C=C/C(=C/C(=O)O)/C)\C=C\C1=C(C)CCCC1(C)C	5172	=	1.7	nM	IC50	Inhibition of ER-negative human breast cancer cell SK-BR-3 proliferation	NA	Homo sapiens	NA	SK-BR-3	SK-BR-3	SK-BR-3	Active	200
59	camptothecin	camptothecin	BRD-A30437061	24360	InChI=1S/C20H16N2O4/c1-2-20(25)14-8-16-17-12(7-11-5-3-4-6-15(11)21-17)9-22(16)18(23)13(14)10-26-19(20)24/h3-8,25H,2,9-10H2,1H3/t20-/m0/s1	CC[C@@]1(O)C(=O)OCC2=C1C=C3N(Cc4cc5ccccc5nc34)C2=O	54641	=	2430	nM	IC50	Cytotoxicity against human MCF7 cells by MTT assay	NA	Homo sapiens	NA	MCF7	MCF7	MCF7	Active	207
60	camptothecin	camptothecin	BRD-K37890730	24360	InChI=1S/C20H16N2O4/c1-2-20(25)14-8-16-17-12(7-11-5-3-4-6-15(11)21-17)9-22(16)18(23)13(14)10-26-19(20)24/h3-8,25H,2,9-10H2,1H3/t20-/m0/s1	CC[C@@]1(O)C(=O)OCC2=C1C=C3N(Cc4cc5ccccc5nc34)C2=O	6856	=	320	nM	IC50	In vitro cytotoxic activity of compound against human MCF-7 cell line	NA	Homo sapiens	NA	MCF7	MCF7	MCF7	Active	207
61	camptothecin	camptothecin	BRD-A30437061	24360	InChI=1S/C20H16N2O4/c1-2-20(25)14-8-16-17-12(7-11-5-3-4-6-15(11)21-17)9-22(16)18(23)13(14)10-26-19(20)24/h3-8,25H,2,9-10H2,1H3/t20-/m0/s1	CC[C@@]1(O)C(=O)OCC2=C1C=C3N(Cc4cc5ccccc5nc34)C2=O	58174	=	70	nM	IC50	Cytotoxicity against human MCF7 cells after 72 hrs by MTS assay	NA	Homo sapiens	NA	MCF7	MCF7	MCF7	Active	207
62	camptothecin	camptothecin	BRD-A30437061	24360	InChI=1S/C20H16N2O4/c1-2-20(25)14-8-16-17-12(7-11-5-3-4-6-15(11)21-17)9-22(16)18(23)13(14)10-26-19(20)24/h3-8,25H,2,9-10H2,1H3/t20-/m0/s1	CC[C@@]1(O)C(=O)OCC2=C1C=C3N(Cc4cc5ccccc5nc34)C2=O	49783	=	60	nM	IC50	Cytotoxicity against human MCF7 cells after 4 days by ELISA reader assay	NA	Homo sapiens	NA	MCF7	MCF7	MCF7	Active	207
63	camptothecin	camptothecin	BRD-A30437061	24360	InChI=1S/C20H16N2O4/c1-2-20(25)14-8-16-17-12(7-11-5-3-4-6-15(11)21-17)9-22(16)18(23)13(14)10-26-19(20)24/h3-8,25H,2,9-10H2,1H3/t20-/m0/s1	CC[C@@]1(O)C(=O)OCC2=C1C=C3N(Cc4cc5ccccc5nc34)C2=O	60843	=	2600	nM	IC50	Cytotoxicity against human MCF7 cells by WST-1 assay	NA	Homo sapiens	NA	MCF7	MCF7	MCF7	Active	207
64	camptothecin	camptothecin	BRD-A30437061	24360	InChI=1S/C20H16N2O4/c1-2-20(25)14-8-16-17-12(7-11-5-3-4-6-15(11)21-17)9-22(16)18(23)13(14)10-26-19(20)24/h3-8,25H,2,9-10H2,1H3/t20-/m0/s1	CC[C@@]1(O)C(=O)OCC2=C1C=C3N(Cc4cc5ccccc5nc34)C2=O	55332	=	650	nM	IC50	Cytotoxicity against human MCF7 cells after 72 hrs by MTT assay	NA	Homo sapiens	NA	MCF7	MCF7	MCF7	Active	207
65	camptothecin	camptothecin	BRD-A30437061	24360	InChI=1S/C20H16N2O4/c1-2-20(25)14-8-16-17-12(7-11-5-3-4-6-15(11)21-17)9-22(16)18(23)13(14)10-26-19(20)24/h3-8,25H,2,9-10H2,1H3/t20-/m0/s1	CC[C@@]1(O)C(=O)OCC2=C1C=C3N(Cc4cc5ccccc5nc34)C2=O	52734	=	14200	nM	IC50	Cytotoxicity against human MCF7 cells after 4 days by MTT assay	NA	Homo sapiens	NA	MCF7	MCF7	MCF7	Active	207
66	camptothecin	camptothecin	BRD-K37890730	24360	InChI=1S/C20H16N2O4/c1-2-20(25)14-8-16-17-12(7-11-5-3-4-6-15(11)21-17)9-22(16)18(23)13(14)10-26-19(20)24/h3-8,25H,2,9-10H2,1H3/t20-/m0/s1	CC[C@@]1(O)C(=O)OCC2=C1C=C3N(Cc4cc5ccccc5nc34)C2=O	44508	=	200	nM	IC50	Cytotoxicity against human MCF7 cells after 4 days by MTT assay	NA	Homo sapiens	NA	MCF7	MCF7	MCF7	Active	207
67	camptothecin	camptothecin	BRD-A30437061	24360	InChI=1S/C20H16N2O4/c1-2-20(25)14-8-16-17-12(7-11-5-3-4-6-15(11)21-17)9-22(16)18(23)13(14)10-26-19(20)24/h3-8,25H,2,9-10H2,1H3/t20-/m0/s1	CC[C@@]1(O)C(=O)OCC2=C1C=C3N(Cc4cc5ccccc5nc34)C2=O	13217	=	207	nM	IC50	Cytotoxicity was determined in vitro in T47D cells(breast) of human tumor cell lines by using MTT assay	NA	Homo sapiens	NA	T47D	T-47D	T47D	Active	207
68	camptothecin	camptothecin	BRD-A30437061	24360	InChI=1S/C20H16N2O4/c1-2-20(25)14-8-16-17-12(7-11-5-3-4-6-15(11)21-17)9-22(16)18(23)13(14)10-26-19(20)24/h3-8,25H,2,9-10H2,1H3/t20-/m0/s1	CC[C@@]1(O)C(=O)OCC2=C1C=C3N(Cc4cc5ccccc5nc34)C2=O	58149	=	1.6	nM	IC50	Cytotoxicity against human MCF7 cells by SRB assay	NA	Homo sapiens	NA	MCF7	MCF7	MCF7	Active	207
69	camptothecin	camptothecin	BRD-A30437061	24360	InChI=1S/C20H16N2O4/c1-2-20(25)14-8-16-17-12(7-11-5-3-4-6-15(11)21-17)9-22(16)18(23)13(14)10-26-19(20)24/h3-8,25H,2,9-10H2,1H3/t20-/m0/s1	CC[C@@]1(O)C(=O)OCC2=C1C=C3N(Cc4cc5ccccc5nc34)C2=O	51728	=	20	nM	IC50	Cytotoxicity against human MCF7 cells after 3 days by MTT assay	NA	Homo sapiens	NA	MCF7	MCF7	MCF7	Active	207
71	camptothecin	camptothecin	BRD-A30437061	24360	InChI=1S/C20H16N2O4/c1-2-20(25)14-8-16-17-12(7-11-5-3-4-6-15(11)21-17)9-22(16)18(23)13(14)10-26-19(20)24/h3-8,25H,2,9-10H2,1H3/t20-/m0/s1	CC[C@@]1(O)C(=O)OCC2=C1C=C3N(Cc4cc5ccccc5nc34)C2=O	61031	=	3910	nM	IC50	Cytotoxicity against human MCF7 cells after 2 days	NA	Homo sapiens	NA	MCF7	MCF7	MCF7	Active	207
72	camptothecin	camptothecin	BRD-A30437061	24360	InChI=1S/C20H16N2O4/c1-2-20(25)14-8-16-17-12(7-11-5-3-4-6-15(11)21-17)9-22(16)18(23)13(14)10-26-19(20)24/h3-8,25H,2,9-10H2,1H3/t20-/m0/s1	CC[C@@]1(O)C(=O)OCC2=C1C=C3N(Cc4cc5ccccc5nc34)C2=O	14777	=	3.1	nM	IC50	Antiproliferative activity measured against MCF-7-mdr cells.	NA	Homo sapiens	NA	MCF7	MCF7	MCF7	Active	207
73	camptothecin	camptothecin	BRD-K37890730	24360	InChI=1S/C20H16N2O4/c1-2-20(25)14-8-16-17-12(7-11-5-3-4-6-15(11)21-17)9-22(16)18(23)13(14)10-26-19(20)24/h3-8,25H,2,9-10H2,1H3/t20-/m0/s1	CC[C@@]1(O)C(=O)OCC2=C1C=C3N(Cc4cc5ccccc5nc34)C2=O	45306	=	10000	nM	IC50	Cytotoxicity against human MCF7 cells by MTT assay	NA	Homo sapiens	NA	MCF7	MCF7	MCF7	Active	207
74	camptothecin	camptothecin	BRD-K37890730	24360	InChI=1S/C20H16N2O4/c1-2-20(25)14-8-16-17-12(7-11-5-3-4-6-15(11)21-17)9-22(16)18(23)13(14)10-26-19(20)24/h3-8,25H,2,9-10H2,1H3/t20-/m0/s1	CC[C@@]1(O)C(=O)OCC2=C1C=C3N(Cc4cc5ccccc5nc34)C2=O	52734	=	14200	nM	IC50	Cytotoxicity against human MCF7 cells after 4 days by MTT assay	NA	Homo sapiens	NA	MCF7	MCF7	MCF7	Active	207
75	camptothecin	camptothecin	BRD-K37890730	24360	InChI=1S/C20H16N2O4/c1-2-20(25)14-8-16-17-12(7-11-5-3-4-6-15(11)21-17)9-22(16)18(23)13(14)10-26-19(20)24/h3-8,25H,2,9-10H2,1H3/t20-/m0/s1	CC[C@@]1(O)C(=O)OCC2=C1C=C3N(Cc4cc5ccccc5nc34)C2=O	15948	=	20	nM	IC50	In Vitro cytotoxicity against human breast cancer cell line (SK-BR-3)	NA	Homo sapiens	NA	SK-BR-3	SK-BR-3	SK-BR-3	Active	207
76	camptothecin	camptothecin	BRD-A30437061	24360	InChI=1S/C20H16N2O4/c1-2-20(25)14-8-16-17-12(7-11-5-3-4-6-15(11)21-17)9-22(16)18(23)13(14)10-26-19(20)24/h3-8,25H,2,9-10H2,1H3/t20-/m0/s1	CC[C@@]1(O)C(=O)OCC2=C1C=C3N(Cc4cc5ccccc5nc34)C2=O	47951	=	3	nM	IC50	Cytotoxicity against human MCF7 cells expressing P-glycoprotein after 72 hrs by MTS assay	NA	Homo sapiens	NA	MCF7	MCF7	MCF7	Active	207
77	camptothecin	camptothecin	BRD-A30437061	24360	InChI=1S/C20H16N2O4/c1-2-20(25)14-8-16-17-12(7-11-5-3-4-6-15(11)21-17)9-22(16)18(23)13(14)10-26-19(20)24/h3-8,25H,2,9-10H2,1H3/t20-/m0/s1	CC[C@@]1(O)C(=O)OCC2=C1C=C3N(Cc4cc5ccccc5nc34)C2=O	15948	=	20	nM	IC50	In Vitro cytotoxicity against human breast cancer cell line (SK-BR-3)	NA	Homo sapiens	NA	SK-BR-3	SK-BR-3	SK-BR-3	Active	207
78	camptothecin	camptothecin	BRD-A30437061	24360	InChI=1S/C20H16N2O4/c1-2-20(25)14-8-16-17-12(7-11-5-3-4-6-15(11)21-17)9-22(16)18(23)13(14)10-26-19(20)24/h3-8,25H,2,9-10H2,1H3/t20-/m0/s1	CC[C@@]1(O)C(=O)OCC2=C1C=C3N(Cc4cc5ccccc5nc34)C2=O	6856	=	320	nM	IC50	In vitro cytotoxic activity of compound against human MCF-7 cell line	NA	Homo sapiens	NA	MCF7	MCF7	MCF7	Active	207
79	camptothecin	camptothecin	BRD-A30437061	24360	InChI=1S/C20H16N2O4/c1-2-20(25)14-8-16-17-12(7-11-5-3-4-6-15(11)21-17)9-22(16)18(23)13(14)10-26-19(20)24/h3-8,25H,2,9-10H2,1H3/t20-/m0/s1	CC[C@@]1(O)C(=O)OCC2=C1C=C3N(Cc4cc5ccccc5nc34)C2=O	35968	=	40	nM	IC50	Antiproliferative activity against human MCF7 cells by MTT assay	NA	Homo sapiens	NA	MCF7	MCF7	MCF7	Active	207
80	camptothecin	camptothecin	BRD-A30437061	24360	InChI=1S/C20H16N2O4/c1-2-20(25)14-8-16-17-12(7-11-5-3-4-6-15(11)21-17)9-22(16)18(23)13(14)10-26-19(20)24/h3-8,25H,2,9-10H2,1H3/t20-/m0/s1	CC[C@@]1(O)C(=O)OCC2=C1C=C3N(Cc4cc5ccccc5nc34)C2=O	60164	=	56	nM	IC50	Antiproliferative activity against human MCF7 cells after 72 hrs by SRB assay	NA	Homo sapiens	NA	MCF7	MCF7	MCF7	Active	207
81	camptothecin	camptothecin	BRD-K37890730	24360	InChI=1S/C20H16N2O4/c1-2-20(25)14-8-16-17-12(7-11-5-3-4-6-15(11)21-17)9-22(16)18(23)13(14)10-26-19(20)24/h3-8,25H,2,9-10H2,1H3/t20-/m0/s1	CC[C@@]1(O)C(=O)OCC2=C1C=C3N(Cc4cc5ccccc5nc34)C2=O	43480	=	72	nM	EC50	Cytotoxicity against human MCF7 after 3 days by SRB assay	NA	Homo sapiens	NA	MCF7	MCF7	MCF7	Active	207
82	camptothecin	camptothecin	BRD-K37890730	24360	InChI=1S/C20H16N2O4/c1-2-20(25)14-8-16-17-12(7-11-5-3-4-6-15(11)21-17)9-22(16)18(23)13(14)10-26-19(20)24/h3-8,25H,2,9-10H2,1H3/t20-/m0/s1	CC[C@@]1(O)C(=O)OCC2=C1C=C3N(Cc4cc5ccccc5nc34)C2=O	48119	=	1100	nM	IC50	Cytotoxicity against estrogen receptor-positive human MCF7 cells expressing wild type p53 after 48 hrs by SRB assay	NA	Homo sapiens	NA	MCF7	MCF7	MCF7	Active	207
83	camptothecin	camptothecin	BRD-K37890730	24360	InChI=1S/C20H16N2O4/c1-2-20(25)14-8-16-17-12(7-11-5-3-4-6-15(11)21-17)9-22(16)18(23)13(14)10-26-19(20)24/h3-8,25H,2,9-10H2,1H3/t20-/m0/s1	CC[C@@]1(O)C(=O)OCC2=C1C=C3N(Cc4cc5ccccc5nc34)C2=O	47951	=	3	nM	IC50	Cytotoxicity against human MCF7 cells expressing P-glycoprotein after 72 hrs by MTS assay	NA	Homo sapiens	NA	MCF7	MCF7	MCF7	Active	207
84	camptothecin	camptothecin	BRD-K37890730	24360	InChI=1S/C20H16N2O4/c1-2-20(25)14-8-16-17-12(7-11-5-3-4-6-15(11)21-17)9-22(16)18(23)13(14)10-26-19(20)24/h3-8,25H,2,9-10H2,1H3/t20-/m0/s1	CC[C@@]1(O)C(=O)OCC2=C1C=C3N(Cc4cc5ccccc5nc34)C2=O	47951	=	10	nM	IC50	Cytotoxicity against human MCF7 cells after 72 hrs by MTS assay	NA	Homo sapiens	NA	MCF7	MCF7	MCF7	Active	207
85	camptothecin	camptothecin	BRD-K37890730	24360	InChI=1S/C20H16N2O4/c1-2-20(25)14-8-16-17-12(7-11-5-3-4-6-15(11)21-17)9-22(16)18(23)13(14)10-26-19(20)24/h3-8,25H,2,9-10H2,1H3/t20-/m0/s1	CC[C@@]1(O)C(=O)OCC2=C1C=C3N(Cc4cc5ccccc5nc34)C2=O	50064	=	1220	nM	IC50	Cytotoxicity against human MCF7 cells by SRB staining-based fluorescence cytometry	NA	Homo sapiens	NA	MCF7	MCF7	MCF7	Active	207
86	camptothecin	camptothecin	BRD-K37890730	24360	InChI=1S/C20H16N2O4/c1-2-20(25)14-8-16-17-12(7-11-5-3-4-6-15(11)21-17)9-22(16)18(23)13(14)10-26-19(20)24/h3-8,25H,2,9-10H2,1H3/t20-/m0/s1	CC[C@@]1(O)C(=O)OCC2=C1C=C3N(Cc4cc5ccccc5nc34)C2=O	51728	=	20	nM	IC50	Cytotoxicity against human MCF7 cells after 3 days by MTT assay	NA	Homo sapiens	NA	MCF7	MCF7	MCF7	Active	207
87	camptothecin	camptothecin	BRD-A30437061	24360	InChI=1S/C20H16N2O4/c1-2-20(25)14-8-16-17-12(7-11-5-3-4-6-15(11)21-17)9-22(16)18(23)13(14)10-26-19(20)24/h3-8,25H,2,9-10H2,1H3/t20-/m0/s1	CC[C@@]1(O)C(=O)OCC2=C1C=C3N(Cc4cc5ccccc5nc34)C2=O	50064	=	1220	nM	IC50	Cytotoxicity against human MCF7 cells by SRB staining-based fluorescence cytometry	NA	Homo sapiens	NA	MCF7	MCF7	MCF7	Active	207
88	camptothecin	camptothecin	BRD-A30437061	24360	InChI=1S/C20H16N2O4/c1-2-20(25)14-8-16-17-12(7-11-5-3-4-6-15(11)21-17)9-22(16)18(23)13(14)10-26-19(20)24/h3-8,25H,2,9-10H2,1H3/t20-/m0/s1	CC[C@@]1(O)C(=O)OCC2=C1C=C3N(Cc4cc5ccccc5nc34)C2=O	49459	=	7420	nM	IC50	Cytotoxicity against human MCF7 cells after 3 days	NA	Homo sapiens	NA	MCF7	MCF7	MCF7	Active	207
89	camptothecin	camptothecin	BRD-A30437061	24360	InChI=1S/C20H16N2O4/c1-2-20(25)14-8-16-17-12(7-11-5-3-4-6-15(11)21-17)9-22(16)18(23)13(14)10-26-19(20)24/h3-8,25H,2,9-10H2,1H3/t20-/m0/s1	CC[C@@]1(O)C(=O)OCC2=C1C=C3N(Cc4cc5ccccc5nc34)C2=O	58203	=	11120	nM	IC50	Anticancer activity against human MCF7 cells	NA	Homo sapiens	NA	MCF7	MCF7	MCF7	Active	207
90	camptothecin	camptothecin	BRD-A30437061	24360	InChI=1S/C20H16N2O4/c1-2-20(25)14-8-16-17-12(7-11-5-3-4-6-15(11)21-17)9-22(16)18(23)13(14)10-26-19(20)24/h3-8,25H,2,9-10H2,1H3/t20-/m0/s1	CC[C@@]1(O)C(=O)OCC2=C1C=C3N(Cc4cc5ccccc5nc34)C2=O	45306	=	10000	nM	IC50	Cytotoxicity against human MCF7 cells by MTT assay	NA	Homo sapiens	NA	MCF7	MCF7	MCF7	Active	207
91	camptothecin	camptothecin	BRD-K37890730	24360	InChI=1S/C20H16N2O4/c1-2-20(25)14-8-16-17-12(7-11-5-3-4-6-15(11)21-17)9-22(16)18(23)13(14)10-26-19(20)24/h3-8,25H,2,9-10H2,1H3/t20-/m0/s1	CC[C@@]1(O)C(=O)OCC2=C1C=C3N(Cc4cc5ccccc5nc34)C2=O	35968	=	40	nM	IC50	Antiproliferative activity against human MCF7 cells by MTT assay	NA	Homo sapiens	NA	MCF7	MCF7	MCF7	Active	207
92	camptothecin	camptothecin	BRD-K37890730	24360	InChI=1S/C20H16N2O4/c1-2-20(25)14-8-16-17-12(7-11-5-3-4-6-15(11)21-17)9-22(16)18(23)13(14)10-26-19(20)24/h3-8,25H,2,9-10H2,1H3/t20-/m0/s1	CC[C@@]1(O)C(=O)OCC2=C1C=C3N(Cc4cc5ccccc5nc34)C2=O	55332	=	650	nM	IC50	Cytotoxicity against human MCF7 cells after 72 hrs by MTT assay	NA	Homo sapiens	NA	MCF7	MCF7	MCF7	Active	207
93	camptothecin	camptothecin	BRD-A30437061	24360	InChI=1S/C20H16N2O4/c1-2-20(25)14-8-16-17-12(7-11-5-3-4-6-15(11)21-17)9-22(16)18(23)13(14)10-26-19(20)24/h3-8,25H,2,9-10H2,1H3/t20-/m0/s1	CC[C@@]1(O)C(=O)OCC2=C1C=C3N(Cc4cc5ccccc5nc34)C2=O	43480	=	72	nM	EC50	Cytotoxicity against human MCF7 after 3 days by SRB assay	NA	Homo sapiens	NA	MCF7	MCF7	MCF7	Active	207
94	camptothecin	camptothecin	BRD-K37890730	24360	InChI=1S/C20H16N2O4/c1-2-20(25)14-8-16-17-12(7-11-5-3-4-6-15(11)21-17)9-22(16)18(23)13(14)10-26-19(20)24/h3-8,25H,2,9-10H2,1H3/t20-/m0/s1	CC[C@@]1(O)C(=O)OCC2=C1C=C3N(Cc4cc5ccccc5nc34)C2=O	49459	=	7420	nM	IC50	Cytotoxicity against human MCF7 cells after 3 days	NA	Homo sapiens	NA	MCF7	MCF7	MCF7	Active	207
95	camptothecin	camptothecin	BRD-K37890730	24360	InChI=1S/C20H16N2O4/c1-2-20(25)14-8-16-17-12(7-11-5-3-4-6-15(11)21-17)9-22(16)18(23)13(14)10-26-19(20)24/h3-8,25H,2,9-10H2,1H3/t20-/m0/s1	CC[C@@]1(O)C(=O)OCC2=C1C=C3N(Cc4cc5ccccc5nc34)C2=O	58203	=	11120	nM	IC50	Anticancer activity against human MCF7 cells	NA	Homo sapiens	NA	MCF7	MCF7	MCF7	Active	207
96	camptothecin	camptothecin	BRD-A30437061	24360	InChI=1S/C20H16N2O4/c1-2-20(25)14-8-16-17-12(7-11-5-3-4-6-15(11)21-17)9-22(16)18(23)13(14)10-26-19(20)24/h3-8,25H,2,9-10H2,1H3/t20-/m0/s1	CC[C@@]1(O)C(=O)OCC2=C1C=C3N(Cc4cc5ccccc5nc34)C2=O	44508	=	200	nM	IC50	Cytotoxicity against human MCF7 cells after 4 days by MTT assay	NA	Homo sapiens	NA	MCF7	MCF7	MCF7	Active	207
97	camptothecin	camptothecin	BRD-K37890730	24360	InChI=1S/C20H16N2O4/c1-2-20(25)14-8-16-17-12(7-11-5-3-4-6-15(11)21-17)9-22(16)18(23)13(14)10-26-19(20)24/h3-8,25H,2,9-10H2,1H3/t20-/m0/s1	CC[C@@]1(O)C(=O)OCC2=C1C=C3N(Cc4cc5ccccc5nc34)C2=O	14777	=	3.1	nM	IC50	Antiproliferative activity measured against MCF-7-mdr cells.	NA	Homo sapiens	NA	MCF7	MCF7	MCF7	Active	207
98	camptothecin	camptothecin	BRD-K37890730	24360	InChI=1S/C20H16N2O4/c1-2-20(25)14-8-16-17-12(7-11-5-3-4-6-15(11)21-17)9-22(16)18(23)13(14)10-26-19(20)24/h3-8,25H,2,9-10H2,1H3/t20-/m0/s1	CC[C@@]1(O)C(=O)OCC2=C1C=C3N(Cc4cc5ccccc5nc34)C2=O	58174	=	70	nM	IC50	Cytotoxicity against human MCF7 cells after 72 hrs by MTS assay	NA	Homo sapiens	NA	MCF7	MCF7	MCF7	Active	207
99	camptothecin	camptothecin	BRD-K37890730	24360	InChI=1S/C20H16N2O4/c1-2-20(25)14-8-16-17-12(7-11-5-3-4-6-15(11)21-17)9-22(16)18(23)13(14)10-26-19(20)24/h3-8,25H,2,9-10H2,1H3/t20-/m0/s1	CC[C@@]1(O)C(=O)OCC2=C1C=C3N(Cc4cc5ccccc5nc34)C2=O	49783	=	60	nM	IC50	Cytotoxicity against human MCF7 cells after 4 days by ELISA reader assay	NA	Homo sapiens	NA	MCF7	MCF7	MCF7	Active	207
100	camptothecin	camptothecin	BRD-K37890730	24360	InChI=1S/C20H16N2O4/c1-2-20(25)14-8-16-17-12(7-11-5-3-4-6-15(11)21-17)9-22(16)18(23)13(14)10-26-19(20)24/h3-8,25H,2,9-10H2,1H3/t20-/m0/s1	CC[C@@]1(O)C(=O)OCC2=C1C=C3N(Cc4cc5ccccc5nc34)C2=O	13217	=	207	nM	IC50	Cytotoxicity was determined in vitro in T47D cells(breast) of human tumor cell lines by using MTT assay	NA	Homo sapiens	NA	T47D	T-47D	T47D	Active	207
101	camptothecin	camptothecin	BRD-K37890730	24360	InChI=1S/C20H16N2O4/c1-2-20(25)14-8-16-17-12(7-11-5-3-4-6-15(11)21-17)9-22(16)18(23)13(14)10-26-19(20)24/h3-8,25H,2,9-10H2,1H3/t20-/m0/s1	CC[C@@]1(O)C(=O)OCC2=C1C=C3N(Cc4cc5ccccc5nc34)C2=O	58149	=	1.6	nM	IC50	Cytotoxicity against human MCF7 cells by SRB assay	NA	Homo sapiens	NA	MCF7	MCF7	MCF7	Active	207
102	camptothecin	camptothecin	BRD-A30437061	24360	InChI=1S/C20H16N2O4/c1-2-20(25)14-8-16-17-12(7-11-5-3-4-6-15(11)21-17)9-22(16)18(23)13(14)10-26-19(20)24/h3-8,25H,2,9-10H2,1H3/t20-/m0/s1	CC[C@@]1(O)C(=O)OCC2=C1C=C3N(Cc4cc5ccccc5nc34)C2=O	47951	=	10	nM	IC50	Cytotoxicity against human MCF7 cells after 72 hrs by MTS assay	NA	Homo sapiens	NA	MCF7	MCF7	MCF7	Active	207
103	camptothecin	camptothecin	BRD-K37890730	24360	InChI=1S/C20H16N2O4/c1-2-20(25)14-8-16-17-12(7-11-5-3-4-6-15(11)21-17)9-22(16)18(23)13(14)10-26-19(20)24/h3-8,25H,2,9-10H2,1H3/t20-/m0/s1	CC[C@@]1(O)C(=O)OCC2=C1C=C3N(Cc4cc5ccccc5nc34)C2=O	60164	=	56	nM	IC50	Antiproliferative activity against human MCF7 cells after 72 hrs by SRB assay	NA	Homo sapiens	NA	MCF7	MCF7	MCF7	Active	207
104	camptothecin	camptothecin	BRD-K37890730	24360	InChI=1S/C20H16N2O4/c1-2-20(25)14-8-16-17-12(7-11-5-3-4-6-15(11)21-17)9-22(16)18(23)13(14)10-26-19(20)24/h3-8,25H,2,9-10H2,1H3/t20-/m0/s1	CC[C@@]1(O)C(=O)OCC2=C1C=C3N(Cc4cc5ccccc5nc34)C2=O	54641	=	2430	nM	IC50	Cytotoxicity against human MCF7 cells by MTT assay	NA	Homo sapiens	NA	MCF7	MCF7	MCF7	Active	207
106	camptothecin	camptothecin	BRD-K37890730	24360	InChI=1S/C20H16N2O4/c1-2-20(25)14-8-16-17-12(7-11-5-3-4-6-15(11)21-17)9-22(16)18(23)13(14)10-26-19(20)24/h3-8,25H,2,9-10H2,1H3/t20-/m0/s1	CC[C@@]1(O)C(=O)OCC2=C1C=C3N(Cc4cc5ccccc5nc34)C2=O	60843	=	2600	nM	IC50	Cytotoxicity against human MCF7 cells by WST-1 assay	NA	Homo sapiens	NA	MCF7	MCF7	MCF7	Active	207
107	camptothecin	camptothecin	BRD-K37890730	24360	InChI=1S/C20H16N2O4/c1-2-20(25)14-8-16-17-12(7-11-5-3-4-6-15(11)21-17)9-22(16)18(23)13(14)10-26-19(20)24/h3-8,25H,2,9-10H2,1H3/t20-/m0/s1	CC[C@@]1(O)C(=O)OCC2=C1C=C3N(Cc4cc5ccccc5nc34)C2=O	61031	=	3910	nM	IC50	Cytotoxicity against human MCF7 cells after 2 days	NA	Homo sapiens	NA	MCF7	MCF7	MCF7	Active	207
108	camptothecin	camptothecin	BRD-A30437061	24360	InChI=1S/C20H16N2O4/c1-2-20(25)14-8-16-17-12(7-11-5-3-4-6-15(11)21-17)9-22(16)18(23)13(14)10-26-19(20)24/h3-8,25H,2,9-10H2,1H3/t20-/m0/s1	CC[C@@]1(O)C(=O)OCC2=C1C=C3N(Cc4cc5ccccc5nc34)C2=O	48119	=	1100	nM	IC50	Cytotoxicity against estrogen receptor-positive human MCF7 cells expressing wild type p53 after 48 hrs by SRB assay	NA	Homo sapiens	NA	MCF7	MCF7	MCF7	Active	207
35	amsacrine	amsacrine	BRD-K98490050	2179	InChI=1S/C21H19N3O3S/c1-27-20-13-14(24-28(2,25)26)11-12-19(20)23-21-15-7-3-5-9-17(15)22-18-10-6-4-8-16(18)21/h3-13,24H,1-2H3,(H,22,23)	COc1cc(NS(=O)(=O)C)ccc1Nc2c3ccccc3nc4ccccc24	15897	=	60	nM	IC50	Inhibitory activity against SKBR-3 cell line using MTT assay (ER-amplified erB2,mutant p53)	NA	Homo sapiens	NA	SK-BR-3	SK-BR-3	SK-BR-3	Active	220
36	amsacrine	amsacrine	BRD-K98490050	2179	InChI=1S/C21H19N3O3S/c1-27-20-13-14(24-28(2,25)26)11-12-19(20)23-21-15-7-3-5-9-17(15)22-18-10-6-4-8-16(18)21/h3-13,24H,1-2H3,(H,22,23)	COc1cc(NS(=O)(=O)C)ccc1Nc2c3ccccc3nc4ccccc24	15897	=	75	nM	IC50	Inhibitory activity against MCF7wt cell line using MTT assay	NA	Homo sapiens	NA	MCF7	MCF7	MCF7	Active	220
37	amsacrine	amsacrine	BRD-K98490050	2179	InChI=1S/C21H19N3O3S/c1-27-20-13-14(24-28(2,25)26)11-12-19(20)23-21-15-7-3-5-9-17(15)22-18-10-6-4-8-16(18)21/h3-13,24H,1-2H3,(H,22,23)	COc1cc(NS(=O)(=O)C)ccc1Nc2c3ccccc3nc4ccccc24	15897	=	180	nM	IC50	Inhibitory activity against ZR-75-1 cell line using MTT assay (ER+,pgr+,mutant p53)	NA	Homo sapiens	NA	ZR-75-1	ZR-75-1	ZR-75-1	Active	220
38	amsacrine	amsacrine	BRD-K98490050	2179	InChI=1S/C21H19N3O3S/c1-27-20-13-14(24-28(2,25)26)11-12-19(20)23-21-15-7-3-5-9-17(15)22-18-10-6-4-8-16(18)21/h3-13,24H,1-2H3,(H,22,23)	COc1cc(NS(=O)(=O)C)ccc1Nc2c3ccccc3nc4ccccc24	45394	=	5130	nM	IC50	Cytotoxicity against human MCF7 cells after 72 hrs by MTT assay	NA	Homo sapiens	NA	MCF7	MCF7	MCF7	Active	220
39	amsacrine	amsacrine	BRD-K98490050	2179	InChI=1S/C21H19N3O3S/c1-27-20-13-14(24-28(2,25)26)11-12-19(20)23-21-15-7-3-5-9-17(15)22-18-10-6-4-8-16(18)21/h3-13,24H,1-2H3,(H,22,23)	COc1cc(NS(=O)(=O)C)ccc1Nc2c3ccccc3nc4ccccc24	15897	=	220	nM	IC50	Inhibitory activity against T47D cell line using MTT assay (ER+,mutant p53)	NA	Homo sapiens	NA	T47D	T-47D	T47D	Active	220
40	amsacrine	amsacrine	BRD-K98490050	2179	InChI=1S/C21H19N3O3S/c1-27-20-13-14(24-28(2,25)26)11-12-19(20)23-21-15-7-3-5-9-17(15)22-18-10-6-4-8-16(18)21/h3-13,24H,1-2H3,(H,22,23)	COc1cc(NS(=O)(=O)C)ccc1Nc2c3ccccc3nc4ccccc24	37510	=	21700	nM	IC50	Cytotoxicity against human MCF7 cells by XTT assay	NA	Homo sapiens	NA	MCF7	MCF7	MCF7	Active	220
41	amsacrine	amsacrine	BRD-K98490050	2179	InChI=1S/C21H19N3O3S/c1-27-20-13-14(24-28(2,25)26)11-12-19(20)23-21-15-7-3-5-9-17(15)22-18-10-6-4-8-16(18)21/h3-13,24H,1-2H3,(H,22,23)	COc1cc(NS(=O)(=O)C)ccc1Nc2c3ccccc3nc4ccccc24	39205	=	21700	nM	IC50	Cytotoxicity against human MCF7 cells by XTT assay	NA	Homo sapiens	NA	MCF7	MCF7	MCF7	Active	220
42	amsacrine	amsacrine	BRD-K98490050	2179	InChI=1S/C21H19N3O3S/c1-27-20-13-14(24-28(2,25)26)11-12-19(20)23-21-15-7-3-5-9-17(15)22-18-10-6-4-8-16(18)21/h3-13,24H,1-2H3,(H,22,23)	COc1cc(NS(=O)(=O)C)ccc1Nc2c3ccccc3nc4ccccc24	15897	=	490	nM	IC50	Inhibitory activity against MDA-468 cell line using MTT assay (ER-,amplified EGFR,mutant p53)	NA	Homo sapiens	NA	MDA-MB-468	MDA-MB-468	MDA-MB-468	Active	220
43	amsacrine	amsacrine	BRD-K98490050	2179	InChI=1S/C21H19N3O3S/c1-27-20-13-14(24-28(2,25)26)11-12-19(20)23-21-15-7-3-5-9-17(15)22-18-10-6-4-8-16(18)21/h3-13,24H,1-2H3,(H,22,23)	COc1cc(NS(=O)(=O)C)ccc1Nc2c3ccccc3nc4ccccc24	15897	=	75	nM	IC50	Inhibitory activity against MCF-7 wt cell line using MTT assay (ER+,pgR+,wildtype p53)	NA	Homo sapiens	NA	MCF7	MCF7	MCF7	Active	220
733	geldanamycin	geldanamycin	BRD-K11528507	5288382	InChI=1S/C29H40N2O9/c1-15-11-19-25(34)20(14-21(32)27(19)39-7)31-28(35)16(2)9-8-10-22(37-5)26(40-29(30)36)18(4)13-17(3)24(33)23(12-15)38-6/h8-10,13-15,17,22-24,26,33H,11-12H2,1-7H3,(H2,30,36)(H,31,35)/b10-8-,16-9+,18-13+/t15-,17+,22+,23+,24-,26+/m1/s1	CO[C@H]1C[C@H](C)CC2=C(OC)C(=O)C=C(NC(=O)\C(=C\C=C/[C@H](OC)[C@@H](OC(=O)N)\C(=C\[C@H](C)[C@H]1O)\C)\C)C2=O	21461	=	6.5	nM	IC50	Inhibitory concentration against human breast cancer MCF-7 cell lines	NA	Homo sapiens	NA	MCF7	MCF7	MCF7	Active	237.5
734	geldanamycin	geldanamycin	BRD-A19500257	5288382	InChI=1S/C29H40N2O9/c1-15-11-19-25(34)20(14-21(32)27(19)39-7)31-28(35)16(2)9-8-10-22(37-5)26(40-29(30)36)18(4)13-17(3)24(33)23(12-15)38-6/h8-10,13-15,17,22-24,26,33H,11-12H2,1-7H3,(H2,30,36)(H,31,35)/b10-8-,16-9+,18-13+/t15-,17+,22+,23+,24-,26+/m1/s1	CO[C@H]1C[C@H](C)CC2=C(OC)C(=O)C=C(NC(=O)\C(=C\C=C/[C@H](OC)[C@@H](OC(=O)N)\C(=C\[C@H](C)[C@H]1O)\C)\C)C2=O	51886	=	561	nM	IC50	SANGER: Inhibition of human MCF7 cell growth in a cell viability assay	NA	Homo sapiens	NA	MCF7	MCF7	MCF7	Active	237.5
735	geldanamycin	geldanamycin	BRD-K11528507	5288382	InChI=1S/C29H40N2O9/c1-15-11-19-25(34)20(14-21(32)27(19)39-7)31-28(35)16(2)9-8-10-22(37-5)26(40-29(30)36)18(4)13-17(3)24(33)23(12-15)38-6/h8-10,13-15,17,22-24,26,33H,11-12H2,1-7H3,(H2,30,36)(H,31,35)/b10-8-,16-9+,18-13+/t15-,17+,22+,23+,24-,26+/m1/s1	CO[C@H]1C[C@H](C)CC2=C(OC)C(=O)C=C(NC(=O)\C(=C\C=C/[C@H](OC)[C@@H](OC(=O)N)\C(=C\[C@H](C)[C@H]1O)\C)\C)C2=O	51886	=	3976	nM	IC50	SANGER: Inhibition of human BT-474 cell growth in a cell viability assay	NA	Homo sapiens	NA	BT-474	BT-474	BT-474	Active	237.5
736	geldanamycin	geldanamycin	BRD-K11528507	5288382	InChI=1S/C29H40N2O9/c1-15-11-19-25(34)20(14-21(32)27(19)39-7)31-28(35)16(2)9-8-10-22(37-5)26(40-29(30)36)18(4)13-17(3)24(33)23(12-15)38-6/h8-10,13-15,17,22-24,26,33H,11-12H2,1-7H3,(H2,30,36)(H,31,35)/b10-8-,16-9+,18-13+/t15-,17+,22+,23+,24-,26+/m1/s1	CO[C@H]1C[C@H](C)CC2=C(OC)C(=O)C=C(NC(=O)\C(=C\C=C/[C@H](OC)[C@@H](OC(=O)N)\C(=C\[C@H](C)[C@H]1O)\C)\C)C2=O	51886	=	299	nM	IC50	SANGER: Inhibition of human BT-20 cell growth in a cell viability assay	NA	Homo sapiens	NA	BT-20	BT-20	BT-20	Active	237.5
737	geldanamycin	geldanamycin	BRD-A19500257	5288382	InChI=1S/C29H40N2O9/c1-15-11-19-25(34)20(14-21(32)27(19)39-7)31-28(35)16(2)9-8-10-22(37-5)26(40-29(30)36)18(4)13-17(3)24(33)23(12-15)38-6/h8-10,13-15,17,22-24,26,33H,11-12H2,1-7H3,(H2,30,36)(H,31,35)/b10-8-,16-9+,18-13+/t15-,17+,22+,23+,24-,26+/m1/s1	CO[C@H]1C[C@H](C)CC2=C(OC)C(=O)C=C(NC(=O)\C(=C\C=C/[C@H](OC)[C@@H](OC(=O)N)\C(=C\[C@H](C)[C@H]1O)\C)\C)C2=O	51886	=	495	nM	IC50	SANGER: Inhibition of human MDA-MB-468 cell growth in a cell viability assay	NA	Homo sapiens	NA	MDA-MB-468	MDA-MB-468	MDA-MB-468	Active	237.5
738	geldanamycin	geldanamycin	BRD-A19500257	5288382	InChI=1S/C29H40N2O9/c1-15-11-19-25(34)20(14-21(32)27(19)39-7)31-28(35)16(2)9-8-10-22(37-5)26(40-29(30)36)18(4)13-17(3)24(33)23(12-15)38-6/h8-10,13-15,17,22-24,26,33H,11-12H2,1-7H3,(H2,30,36)(H,31,35)/b10-8-,16-9+,18-13+/t15-,17+,22+,23+,24-,26+/m1/s1	CO[C@H]1C[C@H](C)CC2=C(OC)C(=O)C=C(NC(=O)\C(=C\C=C/[C@H](OC)[C@@H](OC(=O)N)\C(=C\[C@H](C)[C@H]1O)\C)\C)C2=O	51886	=	537	nM	IC50	SANGER: Inhibition of human MDA-MB-453 cell growth in a cell viability assay	NA	Homo sapiens	NA	MDA-MB-453	MDA-MB-453	MDA-MB-453	Active	237.5
739	geldanamycin	geldanamycin	BRD-K11528507	5288382	InChI=1S/C29H40N2O9/c1-15-11-19-25(34)20(14-21(32)27(19)39-7)31-28(35)16(2)9-8-10-22(37-5)26(40-29(30)36)18(4)13-17(3)24(33)23(12-15)38-6/h8-10,13-15,17,22-24,26,33H,11-12H2,1-7H3,(H2,30,36)(H,31,35)/b10-8-,16-9+,18-13+/t15-,17+,22+,23+,24-,26+/m1/s1	CO[C@H]1C[C@H](C)CC2=C(OC)C(=O)C=C(NC(=O)\C(=C\C=C/[C@H](OC)[C@@H](OC(=O)N)\C(=C\[C@H](C)[C@H]1O)\C)\C)C2=O	51886	=	3973	nM	IC50	SANGER: Inhibition of human UACC-812 cell growth in a cell viability assay	NA	Homo sapiens	NA	UACC-812	UACC-812	UACC-812	Active	237.5
740	geldanamycin	geldanamycin	BRD-A19500257	5288382	InChI=1S/C29H40N2O9/c1-15-11-19-25(34)20(14-21(32)27(19)39-7)31-28(35)16(2)9-8-10-22(37-5)26(40-29(30)36)18(4)13-17(3)24(33)23(12-15)38-6/h8-10,13-15,17,22-24,26,33H,11-12H2,1-7H3,(H2,30,36)(H,31,35)/b10-8-,16-9+,18-13+/t15-,17+,22+,23+,24-,26+/m1/s1	CO[C@H]1C[C@H](C)CC2=C(OC)C(=O)C=C(NC(=O)\C(=C\C=C/[C@H](OC)[C@@H](OC(=O)N)\C(=C\[C@H](C)[C@H]1O)\C)\C)C2=O	21461	=	6.5	nM	IC50	Inhibitory concentration against human breast cancer MCF-7 cell lines	NA	Homo sapiens	NA	MCF7	MCF7	MCF7	Active	237.5
741	geldanamycin	geldanamycin	BRD-K11528507	5288382	InChI=1S/C29H40N2O9/c1-15-11-19-25(34)20(14-21(32)27(19)39-7)31-28(35)16(2)9-8-10-22(37-5)26(40-29(30)36)18(4)13-17(3)24(33)23(12-15)38-6/h8-10,13-15,17,22-24,26,33H,11-12H2,1-7H3,(H2,30,36)(H,31,35)/b10-8-,16-9+,18-13+/t15-,17+,22+,23+,24-,26+/m1/s1	CO[C@H]1C[C@H](C)CC2=C(OC)C(=O)C=C(NC(=O)\C(=C\C=C/[C@H](OC)[C@@H](OC(=O)N)\C(=C\[C@H](C)[C@H]1O)\C)\C)C2=O	48021	=	9600	nM	IC50	Cytotoxicity against human MCF7 cells by SRB assay	NA	Homo sapiens	NA	MCF7	MCF7	MCF7	Active	237.5
742	geldanamycin	geldanamycin	BRD-A19500257	5288382	InChI=1S/C29H40N2O9/c1-15-11-19-25(34)20(14-21(32)27(19)39-7)31-28(35)16(2)9-8-10-22(37-5)26(40-29(30)36)18(4)13-17(3)24(33)23(12-15)38-6/h8-10,13-15,17,22-24,26,33H,11-12H2,1-7H3,(H2,30,36)(H,31,35)/b10-8-,16-9+,18-13+/t15-,17+,22+,23+,24-,26+/m1/s1	CO[C@H]1C[C@H](C)CC2=C(OC)C(=O)C=C(NC(=O)\C(=C\C=C/[C@H](OC)[C@@H](OC(=O)N)\C(=C\[C@H](C)[C@H]1O)\C)\C)C2=O	51886	=	450	nM	IC50	SANGER: Inhibition of human HCC1954 cell growth in a cell viability assay	NA	Homo sapiens	NA	HCC1954	HCC1954	HCC1954	Active	237.5
743	geldanamycin	geldanamycin	BRD-K11528507	5288382	InChI=1S/C29H40N2O9/c1-15-11-19-25(34)20(14-21(32)27(19)39-7)31-28(35)16(2)9-8-10-22(37-5)26(40-29(30)36)18(4)13-17(3)24(33)23(12-15)38-6/h8-10,13-15,17,22-24,26,33H,11-12H2,1-7H3,(H2,30,36)(H,31,35)/b10-8-,16-9+,18-13+/t15-,17+,22+,23+,24-,26+/m1/s1	CO[C@H]1C[C@H](C)CC2=C(OC)C(=O)C=C(NC(=O)\C(=C\C=C/[C@H](OC)[C@@H](OC(=O)N)\C(=C\[C@H](C)[C@H]1O)\C)\C)C2=O	49076	=	16.1	nM	IC50	Antiproliferative activity against human MCF7 cells	NA	Homo sapiens	NA	MCF7	MCF7	MCF7	Active	237.5
744	geldanamycin	geldanamycin	BRD-A19500257	5288382	InChI=1S/C29H40N2O9/c1-15-11-19-25(34)20(14-21(32)27(19)39-7)31-28(35)16(2)9-8-10-22(37-5)26(40-29(30)36)18(4)13-17(3)24(33)23(12-15)38-6/h8-10,13-15,17,22-24,26,33H,11-12H2,1-7H3,(H2,30,36)(H,31,35)/b10-8-,16-9+,18-13+/t15-,17+,22+,23+,24-,26+/m1/s1	CO[C@H]1C[C@H](C)CC2=C(OC)C(=O)C=C(NC(=O)\C(=C\C=C/[C@H](OC)[C@@H](OC(=O)N)\C(=C\[C@H](C)[C@H]1O)\C)\C)C2=O	51886	=	1062	nM	IC50	SANGER: Inhibition of human ZR-75-30 cell growth in a cell viability assay	NA	Homo sapiens	NA	ZR-75-30	ZR-75-30	ZR-75-30	Active	237.5
745	geldanamycin	geldanamycin	BRD-K11528507	5288382	InChI=1S/C29H40N2O9/c1-15-11-19-25(34)20(14-21(32)27(19)39-7)31-28(35)16(2)9-8-10-22(37-5)26(40-29(30)36)18(4)13-17(3)24(33)23(12-15)38-6/h8-10,13-15,17,22-24,26,33H,11-12H2,1-7H3,(H2,30,36)(H,31,35)/b10-8-,16-9+,18-13+/t15-,17+,22+,23+,24-,26+/m1/s1	CO[C@H]1C[C@H](C)CC2=C(OC)C(=O)C=C(NC(=O)\C(=C\C=C/[C@H](OC)[C@@H](OC(=O)N)\C(=C\[C@H](C)[C@H]1O)\C)\C)C2=O	51886	=	31019	nM	IC50	SANGER: Inhibition of human CAL-148 cell growth in a cell viability assay	NA	Homo sapiens	NA	CAL-148	CAL-148	CAL-148	Active	237.5
746	geldanamycin	geldanamycin	BRD-K11528507	5288382	InChI=1S/C29H40N2O9/c1-15-11-19-25(34)20(14-21(32)27(19)39-7)31-28(35)16(2)9-8-10-22(37-5)26(40-29(30)36)18(4)13-17(3)24(33)23(12-15)38-6/h8-10,13-15,17,22-24,26,33H,11-12H2,1-7H3,(H2,30,36)(H,31,35)/b10-8-,16-9+,18-13+/t15-,17+,22+,23+,24-,26+/m1/s1	CO[C@H]1C[C@H](C)CC2=C(OC)C(=O)C=C(NC(=O)\C(=C\C=C/[C@H](OC)[C@@H](OC(=O)N)\C(=C\[C@H](C)[C@H]1O)\C)\C)C2=O	51886	=	450	nM	IC50	SANGER: Inhibition of human HCC1954 cell growth in a cell viability assay	NA	Homo sapiens	NA	HCC1954	HCC1954	HCC1954	Active	237.5
747	geldanamycin	geldanamycin	BRD-K11528507	5288382	InChI=1S/C29H40N2O9/c1-15-11-19-25(34)20(14-21(32)27(19)39-7)31-28(35)16(2)9-8-10-22(37-5)26(40-29(30)36)18(4)13-17(3)24(33)23(12-15)38-6/h8-10,13-15,17,22-24,26,33H,11-12H2,1-7H3,(H2,30,36)(H,31,35)/b10-8-,16-9+,18-13+/t15-,17+,22+,23+,24-,26+/m1/s1	CO[C@H]1C[C@H](C)CC2=C(OC)C(=O)C=C(NC(=O)\C(=C\C=C/[C@H](OC)[C@@H](OC(=O)N)\C(=C\[C@H](C)[C@H]1O)\C)\C)C2=O	51886	=	275	nM	IC50	SANGER: Inhibition of human HCC1937 cell growth in a cell viability assay	NA	Homo sapiens	NA	HCC1937	HCC1937	HCC1937	Active	237.5
748	geldanamycin	geldanamycin	BRD-A19500257	5288382	InChI=1S/C29H40N2O9/c1-15-11-19-25(34)20(14-21(32)27(19)39-7)31-28(35)16(2)9-8-10-22(37-5)26(40-29(30)36)18(4)13-17(3)24(33)23(12-15)38-6/h8-10,13-15,17,22-24,26,33H,11-12H2,1-7H3,(H2,30,36)(H,31,35)/b10-8-,16-9+,18-13+/t15-,17+,22+,23+,24-,26+/m1/s1	CO[C@H]1C[C@H](C)CC2=C(OC)C(=O)C=C(NC(=O)\C(=C\C=C/[C@H](OC)[C@@H](OC(=O)N)\C(=C\[C@H](C)[C@H]1O)\C)\C)C2=O	3622	=	200	nM	IC50	Inhibition of steady-state expression of Raf-1 in MCF-7 breast cancer cells	NA	Homo sapiens	NA	MCF7	MCF7	MCF7	Active	237.5
749	geldanamycin	geldanamycin	BRD-K11528507	5288382	InChI=1S/C29H40N2O9/c1-15-11-19-25(34)20(14-21(32)27(19)39-7)31-28(35)16(2)9-8-10-22(37-5)26(40-29(30)36)18(4)13-17(3)24(33)23(12-15)38-6/h8-10,13-15,17,22-24,26,33H,11-12H2,1-7H3,(H2,30,36)(H,31,35)/b10-8-,16-9+,18-13+/t15-,17+,22+,23+,24-,26+/m1/s1	CO[C@H]1C[C@H](C)CC2=C(OC)C(=O)C=C(NC(=O)\C(=C\C=C/[C@H](OC)[C@@H](OC(=O)N)\C(=C\[C@H](C)[C@H]1O)\C)\C)C2=O	51886	=	160	nM	IC50	SANGER: Inhibition of human MDA-MB-361 cell growth in a cell viability assay	NA	Homo sapiens	NA	MDA-MB-361	MDA-MB-361	MDA-MB-361	Active	237.5
750	geldanamycin	geldanamycin	BRD-A19500257	5288382	InChI=1S/C29H40N2O9/c1-15-11-19-25(34)20(14-21(32)27(19)39-7)31-28(35)16(2)9-8-10-22(37-5)26(40-29(30)36)18(4)13-17(3)24(33)23(12-15)38-6/h8-10,13-15,17,22-24,26,33H,11-12H2,1-7H3,(H2,30,36)(H,31,35)/b10-8-,16-9+,18-13+/t15-,17+,22+,23+,24-,26+/m1/s1	CO[C@H]1C[C@H](C)CC2=C(OC)C(=O)C=C(NC(=O)\C(=C\C=C/[C@H](OC)[C@@H](OC(=O)N)\C(=C\[C@H](C)[C@H]1O)\C)\C)C2=O	48021	=	9600	nM	IC50	Cytotoxicity against human MCF7 cells by SRB assay	NA	Homo sapiens	NA	MCF7	MCF7	MCF7	Active	237.5
751	geldanamycin	geldanamycin	BRD-A19500257	5288382	InChI=1S/C29H40N2O9/c1-15-11-19-25(34)20(14-21(32)27(19)39-7)31-28(35)16(2)9-8-10-22(37-5)26(40-29(30)36)18(4)13-17(3)24(33)23(12-15)38-6/h8-10,13-15,17,22-24,26,33H,11-12H2,1-7H3,(H2,30,36)(H,31,35)/b10-8-,16-9+,18-13+/t15-,17+,22+,23+,24-,26+/m1/s1	CO[C@H]1C[C@H](C)CC2=C(OC)C(=O)C=C(NC(=O)\C(=C\C=C/[C@H](OC)[C@@H](OC(=O)N)\C(=C\[C@H](C)[C@H]1O)\C)\C)C2=O	49076	=	16.1	nM	IC50	Antiproliferative activity against human MCF7 cells	NA	Homo sapiens	NA	MCF7	MCF7	MCF7	Active	237.5
752	geldanamycin	geldanamycin	BRD-A19500257	5288382	InChI=1S/C29H40N2O9/c1-15-11-19-25(34)20(14-21(32)27(19)39-7)31-28(35)16(2)9-8-10-22(37-5)26(40-29(30)36)18(4)13-17(3)24(33)23(12-15)38-6/h8-10,13-15,17,22-24,26,33H,11-12H2,1-7H3,(H2,30,36)(H,31,35)/b10-8-,16-9+,18-13+/t15-,17+,22+,23+,24-,26+/m1/s1	CO[C@H]1C[C@H](C)CC2=C(OC)C(=O)C=C(NC(=O)\C(=C\C=C/[C@H](OC)[C@@H](OC(=O)N)\C(=C\[C@H](C)[C@H]1O)\C)\C)C2=O	49076	=	15.8	nM	IC50	Antiproliferative activity against human SK-BR-3 cells	NA	Homo sapiens	NA	SK-BR-3	SK-BR-3	SK-BR-3	Active	237.5
753	geldanamycin	geldanamycin	BRD-A19500257	5288382	InChI=1S/C29H40N2O9/c1-15-11-19-25(34)20(14-21(32)27(19)39-7)31-28(35)16(2)9-8-10-22(37-5)26(40-29(30)36)18(4)13-17(3)24(33)23(12-15)38-6/h8-10,13-15,17,22-24,26,33H,11-12H2,1-7H3,(H2,30,36)(H,31,35)/b10-8-,16-9+,18-13+/t15-,17+,22+,23+,24-,26+/m1/s1	CO[C@H]1C[C@H](C)CC2=C(OC)C(=O)C=C(NC(=O)\C(=C\C=C/[C@H](OC)[C@@H](OC(=O)N)\C(=C\[C@H](C)[C@H]1O)\C)\C)C2=O	51886	=	14	nM	IC50	SANGER: Inhibition of human UACC-893 cell growth in a cell viability assay	NA	Homo sapiens	NA	UACC-893	UACC-893	UACC-893	Active	237.5
754	geldanamycin	geldanamycin	BRD-A19500257	5288382	InChI=1S/C29H40N2O9/c1-15-11-19-25(34)20(14-21(32)27(19)39-7)31-28(35)16(2)9-8-10-22(37-5)26(40-29(30)36)18(4)13-17(3)24(33)23(12-15)38-6/h8-10,13-15,17,22-24,26,33H,11-12H2,1-7H3,(H2,30,36)(H,31,35)/b10-8-,16-9+,18-13+/t15-,17+,22+,23+,24-,26+/m1/s1	CO[C@H]1C[C@H](C)CC2=C(OC)C(=O)C=C(NC(=O)\C(=C\C=C/[C@H](OC)[C@@H](OC(=O)N)\C(=C\[C@H](C)[C@H]1O)\C)\C)C2=O	51886	=	1373	nM	IC50	SANGER: Inhibition of human AU565 cell growth in a cell viability assay	NA	Homo sapiens	NA	AU565	AU565	AU565	Active	237.5
755	geldanamycin	geldanamycin	BRD-K11528507	5288382	InChI=1S/C29H40N2O9/c1-15-11-19-25(34)20(14-21(32)27(19)39-7)31-28(35)16(2)9-8-10-22(37-5)26(40-29(30)36)18(4)13-17(3)24(33)23(12-15)38-6/h8-10,13-15,17,22-24,26,33H,11-12H2,1-7H3,(H2,30,36)(H,31,35)/b10-8-,16-9+,18-13+/t15-,17+,22+,23+,24-,26+/m1/s1	CO[C@H]1C[C@H](C)CC2=C(OC)C(=O)C=C(NC(=O)\C(=C\C=C/[C@H](OC)[C@@H](OC(=O)N)\C(=C\[C@H](C)[C@H]1O)\C)\C)C2=O	51886	=	495	nM	IC50	SANGER: Inhibition of human MDA-MB-468 cell growth in a cell viability assay	NA	Homo sapiens	NA	MDA-MB-468	MDA-MB-468	MDA-MB-468	Active	237.5
756	geldanamycin	geldanamycin	BRD-A19500257	5288382	InChI=1S/C29H40N2O9/c1-15-11-19-25(34)20(14-21(32)27(19)39-7)31-28(35)16(2)9-8-10-22(37-5)26(40-29(30)36)18(4)13-17(3)24(33)23(12-15)38-6/h8-10,13-15,17,22-24,26,33H,11-12H2,1-7H3,(H2,30,36)(H,31,35)/b10-8-,16-9+,18-13+/t15-,17+,22+,23+,24-,26+/m1/s1	CO[C@H]1C[C@H](C)CC2=C(OC)C(=O)C=C(NC(=O)\C(=C\C=C/[C@H](OC)[C@@H](OC(=O)N)\C(=C\[C@H](C)[C@H]1O)\C)\C)C2=O	51886	=	299	nM	IC50	SANGER: Inhibition of human BT-20 cell growth in a cell viability assay	NA	Homo sapiens	NA	BT-20	BT-20	BT-20	Active	237.5
757	geldanamycin	geldanamycin	BRD-K11528507	5288382	InChI=1S/C29H40N2O9/c1-15-11-19-25(34)20(14-21(32)27(19)39-7)31-28(35)16(2)9-8-10-22(37-5)26(40-29(30)36)18(4)13-17(3)24(33)23(12-15)38-6/h8-10,13-15,17,22-24,26,33H,11-12H2,1-7H3,(H2,30,36)(H,31,35)/b10-8-,16-9+,18-13+/t15-,17+,22+,23+,24-,26+/m1/s1	CO[C@H]1C[C@H](C)CC2=C(OC)C(=O)C=C(NC(=O)\C(=C\C=C/[C@H](OC)[C@@H](OC(=O)N)\C(=C\[C@H](C)[C@H]1O)\C)\C)C2=O	51886	=	122	nM	IC50	SANGER: Inhibition of human HCC70 cell growth in a cell viability assay	NA	Homo sapiens	NA	HCC70	HCC70	HCC70	Active	237.5
758	geldanamycin	geldanamycin	BRD-K11528507	5288382	InChI=1S/C29H40N2O9/c1-15-11-19-25(34)20(14-21(32)27(19)39-7)31-28(35)16(2)9-8-10-22(37-5)26(40-29(30)36)18(4)13-17(3)24(33)23(12-15)38-6/h8-10,13-15,17,22-24,26,33H,11-12H2,1-7H3,(H2,30,36)(H,31,35)/b10-8-,16-9+,18-13+/t15-,17+,22+,23+,24-,26+/m1/s1	CO[C@H]1C[C@H](C)CC2=C(OC)C(=O)C=C(NC(=O)\C(=C\C=C/[C@H](OC)[C@@H](OC(=O)N)\C(=C\[C@H](C)[C@H]1O)\C)\C)C2=O	13070	=	70	nM	IC50	Inhibition of oncogene product p185 erbB-2 from human breast cancer cells(SK-BR-3 cells) at 50 mg/kg dose.	NA	Homo sapiens	NA	SK-BR-3	SK-BR-3	SK-BR-3	Active	237.5
759	geldanamycin	geldanamycin	BRD-K11528507	5288382	InChI=1S/C29H40N2O9/c1-15-11-19-25(34)20(14-21(32)27(19)39-7)31-28(35)16(2)9-8-10-22(37-5)26(40-29(30)36)18(4)13-17(3)24(33)23(12-15)38-6/h8-10,13-15,17,22-24,26,33H,11-12H2,1-7H3,(H2,30,36)(H,31,35)/b10-8-,16-9+,18-13+/t15-,17+,22+,23+,24-,26+/m1/s1	CO[C@H]1C[C@H](C)CC2=C(OC)C(=O)C=C(NC(=O)\C(=C\C=C/[C@H](OC)[C@@H](OC(=O)N)\C(=C\[C@H](C)[C@H]1O)\C)\C)C2=O	13071	=	70	nM	IC50	In vitro inhibition of p185 erbB-2 oncoprotein in human breast cancer SK-BR-3 cells	NA	Homo sapiens	NA	SK-BR-3	SK-BR-3	SK-BR-3	Active	237.5
760	geldanamycin	geldanamycin	BRD-K11528507	5288382	InChI=1S/C29H40N2O9/c1-15-11-19-25(34)20(14-21(32)27(19)39-7)31-28(35)16(2)9-8-10-22(37-5)26(40-29(30)36)18(4)13-17(3)24(33)23(12-15)38-6/h8-10,13-15,17,22-24,26,33H,11-12H2,1-7H3,(H2,30,36)(H,31,35)/b10-8-,16-9+,18-13+/t15-,17+,22+,23+,24-,26+/m1/s1	CO[C@H]1C[C@H](C)CC2=C(OC)C(=O)C=C(NC(=O)\C(=C\C=C/[C@H](OC)[C@@H](OC(=O)N)\C(=C\[C@H](C)[C@H]1O)\C)\C)C2=O	3622	=	50	nM	IC50	Inhibition of steady-state expression of HER2 in MCF-7 breast cancer cells	NA	Homo sapiens	NA	MCF7	MCF7	MCF7	Active	237.5
761	geldanamycin	geldanamycin	BRD-K11528507	5288382	InChI=1S/C29H40N2O9/c1-15-11-19-25(34)20(14-21(32)27(19)39-7)31-28(35)16(2)9-8-10-22(37-5)26(40-29(30)36)18(4)13-17(3)24(33)23(12-15)38-6/h8-10,13-15,17,22-24,26,33H,11-12H2,1-7H3,(H2,30,36)(H,31,35)/b10-8-,16-9+,18-13+/t15-,17+,22+,23+,24-,26+/m1/s1	CO[C@H]1C[C@H](C)CC2=C(OC)C(=O)C=C(NC(=O)\C(=C\C=C/[C@H](OC)[C@@H](OC(=O)N)\C(=C\[C@H](C)[C@H]1O)\C)\C)C2=O	3622	=	60	nM	IC50	Inhibition of steady-state expression of ER in MCF-7 breast cancer cells	NA	Homo sapiens	NA	MCF7	MCF7	MCF7	Active	237.5
762	geldanamycin	geldanamycin	BRD-A19500257	5288382	InChI=1S/C29H40N2O9/c1-15-11-19-25(34)20(14-21(32)27(19)39-7)31-28(35)16(2)9-8-10-22(37-5)26(40-29(30)36)18(4)13-17(3)24(33)23(12-15)38-6/h8-10,13-15,17,22-24,26,33H,11-12H2,1-7H3,(H2,30,36)(H,31,35)/b10-8-,16-9+,18-13+/t15-,17+,22+,23+,24-,26+/m1/s1	CO[C@H]1C[C@H](C)CC2=C(OC)C(=O)C=C(NC(=O)\C(=C\C=C/[C@H](OC)[C@@H](OC(=O)N)\C(=C\[C@H](C)[C@H]1O)\C)\C)C2=O	51886	=	695	nM	IC50	SANGER: Inhibition of human MDA-MB-415 cell growth in a cell viability assay	NA	Homo sapiens	NA	MDA-MB-415	MDA-MB-415	MDA-MB-415	Active	237.5
763	geldanamycin	geldanamycin	BRD-K11528507	5288382	InChI=1S/C29H40N2O9/c1-15-11-19-25(34)20(14-21(32)27(19)39-7)31-28(35)16(2)9-8-10-22(37-5)26(40-29(30)36)18(4)13-17(3)24(33)23(12-15)38-6/h8-10,13-15,17,22-24,26,33H,11-12H2,1-7H3,(H2,30,36)(H,31,35)/b10-8-,16-9+,18-13+/t15-,17+,22+,23+,24-,26+/m1/s1	CO[C@H]1C[C@H](C)CC2=C(OC)C(=O)C=C(NC(=O)\C(=C\C=C/[C@H](OC)[C@@H](OC(=O)N)\C(=C\[C@H](C)[C@H]1O)\C)\C)C2=O	49076	=	15.8	nM	IC50	Antiproliferative activity against human SK-BR-3 cells	NA	Homo sapiens	NA	SK-BR-3	SK-BR-3	SK-BR-3	Active	237.5
764	geldanamycin	geldanamycin	BRD-K11528507	5288382	InChI=1S/C29H40N2O9/c1-15-11-19-25(34)20(14-21(32)27(19)39-7)31-28(35)16(2)9-8-10-22(37-5)26(40-29(30)36)18(4)13-17(3)24(33)23(12-15)38-6/h8-10,13-15,17,22-24,26,33H,11-12H2,1-7H3,(H2,30,36)(H,31,35)/b10-8-,16-9+,18-13+/t15-,17+,22+,23+,24-,26+/m1/s1	CO[C@H]1C[C@H](C)CC2=C(OC)C(=O)C=C(NC(=O)\C(=C\C=C/[C@H](OC)[C@@H](OC(=O)N)\C(=C\[C@H](C)[C@H]1O)\C)\C)C2=O	51886	=	190	nM	IC50	SANGER: Inhibition of human CAL-85-1 cell growth in a cell viability assay	NA	Homo sapiens	NA	CAL-85-1	CAL-85-1	CAL-85-1	Active	237.5
765	geldanamycin	geldanamycin	BRD-A19500257	5288382	InChI=1S/C29H40N2O9/c1-15-11-19-25(34)20(14-21(32)27(19)39-7)31-28(35)16(2)9-8-10-22(37-5)26(40-29(30)36)18(4)13-17(3)24(33)23(12-15)38-6/h8-10,13-15,17,22-24,26,33H,11-12H2,1-7H3,(H2,30,36)(H,31,35)/b10-8-,16-9+,18-13+/t15-,17+,22+,23+,24-,26+/m1/s1	CO[C@H]1C[C@H](C)CC2=C(OC)C(=O)C=C(NC(=O)\C(=C\C=C/[C@H](OC)[C@@H](OC(=O)N)\C(=C\[C@H](C)[C@H]1O)\C)\C)C2=O	51886	=	2261	nM	IC50	SANGER: Inhibition of human T47D cell growth in a cell viability assay	NA	Homo sapiens	NA	T47D	T-47D	T47D	Active	237.5
766	geldanamycin	geldanamycin	BRD-K11528507	5288382	InChI=1S/C29H40N2O9/c1-15-11-19-25(34)20(14-21(32)27(19)39-7)31-28(35)16(2)9-8-10-22(37-5)26(40-29(30)36)18(4)13-17(3)24(33)23(12-15)38-6/h8-10,13-15,17,22-24,26,33H,11-12H2,1-7H3,(H2,30,36)(H,31,35)/b10-8-,16-9+,18-13+/t15-,17+,22+,23+,24-,26+/m1/s1	CO[C@H]1C[C@H](C)CC2=C(OC)C(=O)C=C(NC(=O)\C(=C\C=C/[C@H](OC)[C@@H](OC(=O)N)\C(=C\[C@H](C)[C@H]1O)\C)\C)C2=O	51886	=	66	nM	IC50	SANGER: Inhibition of human MDA-MB-175-VII cell growth in a cell viability assay	NA	Homo sapiens	NA	MDA-MB-175-VII	MDA-MB-175-VII	MDA-MB-175-VII	Active	237.5
767	geldanamycin	geldanamycin	BRD-K11528507	5288382	InChI=1S/C29H40N2O9/c1-15-11-19-25(34)20(14-21(32)27(19)39-7)31-28(35)16(2)9-8-10-22(37-5)26(40-29(30)36)18(4)13-17(3)24(33)23(12-15)38-6/h8-10,13-15,17,22-24,26,33H,11-12H2,1-7H3,(H2,30,36)(H,31,35)/b10-8-,16-9+,18-13+/t15-,17+,22+,23+,24-,26+/m1/s1	CO[C@H]1C[C@H](C)CC2=C(OC)C(=O)C=C(NC(=O)\C(=C\C=C/[C@H](OC)[C@@H](OC(=O)N)\C(=C\[C@H](C)[C@H]1O)\C)\C)C2=O	51886	=	104	nM	IC50	SANGER: Inhibition of human HCC1419 cell growth in a cell viability assay	NA	Homo sapiens	NA	HCC1419	HCC1419	HCC1419	Active	237.5
768	geldanamycin	geldanamycin	BRD-K11528507	5288382	InChI=1S/C29H40N2O9/c1-15-11-19-25(34)20(14-21(32)27(19)39-7)31-28(35)16(2)9-8-10-22(37-5)26(40-29(30)36)18(4)13-17(3)24(33)23(12-15)38-6/h8-10,13-15,17,22-24,26,33H,11-12H2,1-7H3,(H2,30,36)(H,31,35)/b10-8-,16-9+,18-13+/t15-,17+,22+,23+,24-,26+/m1/s1	CO[C@H]1C[C@H](C)CC2=C(OC)C(=O)C=C(NC(=O)\C(=C\C=C/[C@H](OC)[C@@H](OC(=O)N)\C(=C\[C@H](C)[C@H]1O)\C)\C)C2=O	51886	=	46	nM	IC50	SANGER: Inhibition of human CAMA-1 cell growth in a cell viability assay	NA	Homo sapiens	NA	CAMA-1	CAMA-1	CAMA-1	Active	237.5
769	geldanamycin	geldanamycin	BRD-K11528507	5288382	InChI=1S/C29H40N2O9/c1-15-11-19-25(34)20(14-21(32)27(19)39-7)31-28(35)16(2)9-8-10-22(37-5)26(40-29(30)36)18(4)13-17(3)24(33)23(12-15)38-6/h8-10,13-15,17,22-24,26,33H,11-12H2,1-7H3,(H2,30,36)(H,31,35)/b10-8-,16-9+,18-13+/t15-,17+,22+,23+,24-,26+/m1/s1	CO[C@H]1C[C@H](C)CC2=C(OC)C(=O)C=C(NC(=O)\C(=C\C=C/[C@H](OC)[C@@H](OC(=O)N)\C(=C\[C@H](C)[C@H]1O)\C)\C)C2=O	51886	=	2261	nM	IC50	SANGER: Inhibition of human T47D cell growth in a cell viability assay	NA	Homo sapiens	NA	T47D	T-47D	T47D	Active	237.5
770	geldanamycin	geldanamycin	BRD-A19500257	5288382	InChI=1S/C29H40N2O9/c1-15-11-19-25(34)20(14-21(32)27(19)39-7)31-28(35)16(2)9-8-10-22(37-5)26(40-29(30)36)18(4)13-17(3)24(33)23(12-15)38-6/h8-10,13-15,17,22-24,26,33H,11-12H2,1-7H3,(H2,30,36)(H,31,35)/b10-8-,16-9+,18-13+/t15-,17+,22+,23+,24-,26+/m1/s1	CO[C@H]1C[C@H](C)CC2=C(OC)C(=O)C=C(NC(=O)\C(=C\C=C/[C@H](OC)[C@@H](OC(=O)N)\C(=C\[C@H](C)[C@H]1O)\C)\C)C2=O	3622	=	60	nM	IC50	Inhibition of steady-state expression of ER in MCF-7 breast cancer cells	NA	Homo sapiens	NA	MCF7	MCF7	MCF7	Active	237.5
771	geldanamycin	geldanamycin	BRD-A19500257	5288382	InChI=1S/C29H40N2O9/c1-15-11-19-25(34)20(14-21(32)27(19)39-7)31-28(35)16(2)9-8-10-22(37-5)26(40-29(30)36)18(4)13-17(3)24(33)23(12-15)38-6/h8-10,13-15,17,22-24,26,33H,11-12H2,1-7H3,(H2,30,36)(H,31,35)/b10-8-,16-9+,18-13+/t15-,17+,22+,23+,24-,26+/m1/s1	CO[C@H]1C[C@H](C)CC2=C(OC)C(=O)C=C(NC(=O)\C(=C\C=C/[C@H](OC)[C@@H](OC(=O)N)\C(=C\[C@H](C)[C@H]1O)\C)\C)C2=O	51886	=	190	nM	IC50	SANGER: Inhibition of human CAL-85-1 cell growth in a cell viability assay	NA	Homo sapiens	NA	CAL-85-1	CAL-85-1	CAL-85-1	Active	237.5
772	geldanamycin	geldanamycin	BRD-A19500257	5288382	InChI=1S/C29H40N2O9/c1-15-11-19-25(34)20(14-21(32)27(19)39-7)31-28(35)16(2)9-8-10-22(37-5)26(40-29(30)36)18(4)13-17(3)24(33)23(12-15)38-6/h8-10,13-15,17,22-24,26,33H,11-12H2,1-7H3,(H2,30,36)(H,31,35)/b10-8-,16-9+,18-13+/t15-,17+,22+,23+,24-,26+/m1/s1	CO[C@H]1C[C@H](C)CC2=C(OC)C(=O)C=C(NC(=O)\C(=C\C=C/[C@H](OC)[C@@H](OC(=O)N)\C(=C\[C@H](C)[C@H]1O)\C)\C)C2=O	3622	=	50	nM	IC50	Inhibition of steady-state expression of HER2 in MCF-7 breast cancer cells	NA	Homo sapiens	NA	MCF7	MCF7	MCF7	Active	237.5
773	geldanamycin	geldanamycin	BRD-A19500257	5288382	InChI=1S/C29H40N2O9/c1-15-11-19-25(34)20(14-21(32)27(19)39-7)31-28(35)16(2)9-8-10-22(37-5)26(40-29(30)36)18(4)13-17(3)24(33)23(12-15)38-6/h8-10,13-15,17,22-24,26,33H,11-12H2,1-7H3,(H2,30,36)(H,31,35)/b10-8-,16-9+,18-13+/t15-,17+,22+,23+,24-,26+/m1/s1	CO[C@H]1C[C@H](C)CC2=C(OC)C(=O)C=C(NC(=O)\C(=C\C=C/[C@H](OC)[C@@H](OC(=O)N)\C(=C\[C@H](C)[C@H]1O)\C)\C)C2=O	51886	=	31019	nM	IC50	SANGER: Inhibition of human CAL-148 cell growth in a cell viability assay	NA	Homo sapiens	NA	CAL-148	CAL-148	CAL-148	Active	237.5
774	geldanamycin	geldanamycin	BRD-A19500257	5288382	InChI=1S/C29H40N2O9/c1-15-11-19-25(34)20(14-21(32)27(19)39-7)31-28(35)16(2)9-8-10-22(37-5)26(40-29(30)36)18(4)13-17(3)24(33)23(12-15)38-6/h8-10,13-15,17,22-24,26,33H,11-12H2,1-7H3,(H2,30,36)(H,31,35)/b10-8-,16-9+,18-13+/t15-,17+,22+,23+,24-,26+/m1/s1	CO[C@H]1C[C@H](C)CC2=C(OC)C(=O)C=C(NC(=O)\C(=C\C=C/[C@H](OC)[C@@H](OC(=O)N)\C(=C\[C@H](C)[C@H]1O)\C)\C)C2=O	51886	=	46	nM	IC50	SANGER: Inhibition of human CAMA-1 cell growth in a cell viability assay	NA	Homo sapiens	NA	CAMA-1	CAMA-1	CAMA-1	Active	237.5
775	geldanamycin	geldanamycin	BRD-K11528507	5288382	InChI=1S/C29H40N2O9/c1-15-11-19-25(34)20(14-21(32)27(19)39-7)31-28(35)16(2)9-8-10-22(37-5)26(40-29(30)36)18(4)13-17(3)24(33)23(12-15)38-6/h8-10,13-15,17,22-24,26,33H,11-12H2,1-7H3,(H2,30,36)(H,31,35)/b10-8-,16-9+,18-13+/t15-,17+,22+,23+,24-,26+/m1/s1	CO[C@H]1C[C@H](C)CC2=C(OC)C(=O)C=C(NC(=O)\C(=C\C=C/[C@H](OC)[C@@H](OC(=O)N)\C(=C\[C@H](C)[C@H]1O)\C)\C)C2=O	51886	=	41009	nM	IC50	SANGER: Inhibition of human EFM-19 cell growth in a cell viability assay	NA	Homo sapiens	NA	EFM-19	EFM-19	EFM-19	Active	237.5
776	geldanamycin	geldanamycin	BRD-K11528507	5288382	InChI=1S/C29H40N2O9/c1-15-11-19-25(34)20(14-21(32)27(19)39-7)31-28(35)16(2)9-8-10-22(37-5)26(40-29(30)36)18(4)13-17(3)24(33)23(12-15)38-6/h8-10,13-15,17,22-24,26,33H,11-12H2,1-7H3,(H2,30,36)(H,31,35)/b10-8-,16-9+,18-13+/t15-,17+,22+,23+,24-,26+/m1/s1	CO[C@H]1C[C@H](C)CC2=C(OC)C(=O)C=C(NC(=O)\C(=C\C=C/[C@H](OC)[C@@H](OC(=O)N)\C(=C\[C@H](C)[C@H]1O)\C)\C)C2=O	3622	=	200	nM	IC50	Inhibition of steady-state expression of Raf-1 in MCF-7 breast cancer cells	NA	Homo sapiens	NA	MCF7	MCF7	MCF7	Active	237.5
777	geldanamycin	geldanamycin	BRD-A19500257	5288382	InChI=1S/C29H40N2O9/c1-15-11-19-25(34)20(14-21(32)27(19)39-7)31-28(35)16(2)9-8-10-22(37-5)26(40-29(30)36)18(4)13-17(3)24(33)23(12-15)38-6/h8-10,13-15,17,22-24,26,33H,11-12H2,1-7H3,(H2,30,36)(H,31,35)/b10-8-,16-9+,18-13+/t15-,17+,22+,23+,24-,26+/m1/s1	CO[C@H]1C[C@H](C)CC2=C(OC)C(=O)C=C(NC(=O)\C(=C\C=C/[C@H](OC)[C@@H](OC(=O)N)\C(=C\[C@H](C)[C@H]1O)\C)\C)C2=O	51886	=	3973	nM	IC50	SANGER: Inhibition of human UACC-812 cell growth in a cell viability assay	NA	Homo sapiens	NA	UACC-812	UACC-812	UACC-812	Active	237.5
778	geldanamycin	geldanamycin	BRD-A19500257	5288382	InChI=1S/C29H40N2O9/c1-15-11-19-25(34)20(14-21(32)27(19)39-7)31-28(35)16(2)9-8-10-22(37-5)26(40-29(30)36)18(4)13-17(3)24(33)23(12-15)38-6/h8-10,13-15,17,22-24,26,33H,11-12H2,1-7H3,(H2,30,36)(H,31,35)/b10-8-,16-9+,18-13+/t15-,17+,22+,23+,24-,26+/m1/s1	CO[C@H]1C[C@H](C)CC2=C(OC)C(=O)C=C(NC(=O)\C(=C\C=C/[C@H](OC)[C@@H](OC(=O)N)\C(=C\[C@H](C)[C@H]1O)\C)\C)C2=O	51886	=	275	nM	IC50	SANGER: Inhibition of human HCC1937 cell growth in a cell viability assay	NA	Homo sapiens	NA	HCC1937	HCC1937	HCC1937	Active	237.5
779	geldanamycin	geldanamycin	BRD-K11528507	5288382	InChI=1S/C29H40N2O9/c1-15-11-19-25(34)20(14-21(32)27(19)39-7)31-28(35)16(2)9-8-10-22(37-5)26(40-29(30)36)18(4)13-17(3)24(33)23(12-15)38-6/h8-10,13-15,17,22-24,26,33H,11-12H2,1-7H3,(H2,30,36)(H,31,35)/b10-8-,16-9+,18-13+/t15-,17+,22+,23+,24-,26+/m1/s1	CO[C@H]1C[C@H](C)CC2=C(OC)C(=O)C=C(NC(=O)\C(=C\C=C/[C@H](OC)[C@@H](OC(=O)N)\C(=C\[C@H](C)[C@H]1O)\C)\C)C2=O	51886	=	14	nM	IC50	SANGER: Inhibition of human UACC-893 cell growth in a cell viability assay	NA	Homo sapiens	NA	UACC-893	UACC-893	UACC-893	Active	237.5
780	geldanamycin	geldanamycin	BRD-K11528507	5288382	InChI=1S/C29H40N2O9/c1-15-11-19-25(34)20(14-21(32)27(19)39-7)31-28(35)16(2)9-8-10-22(37-5)26(40-29(30)36)18(4)13-17(3)24(33)23(12-15)38-6/h8-10,13-15,17,22-24,26,33H,11-12H2,1-7H3,(H2,30,36)(H,31,35)/b10-8-,16-9+,18-13+/t15-,17+,22+,23+,24-,26+/m1/s1	CO[C@H]1C[C@H](C)CC2=C(OC)C(=O)C=C(NC(=O)\C(=C\C=C/[C@H](OC)[C@@H](OC(=O)N)\C(=C\[C@H](C)[C@H]1O)\C)\C)C2=O	51886	=	537	nM	IC50	SANGER: Inhibition of human MDA-MB-453 cell growth in a cell viability assay	NA	Homo sapiens	NA	MDA-MB-453	MDA-MB-453	MDA-MB-453	Active	237.5
781	geldanamycin	geldanamycin	BRD-A19500257	5288382	InChI=1S/C29H40N2O9/c1-15-11-19-25(34)20(14-21(32)27(19)39-7)31-28(35)16(2)9-8-10-22(37-5)26(40-29(30)36)18(4)13-17(3)24(33)23(12-15)38-6/h8-10,13-15,17,22-24,26,33H,11-12H2,1-7H3,(H2,30,36)(H,31,35)/b10-8-,16-9+,18-13+/t15-,17+,22+,23+,24-,26+/m1/s1	CO[C@H]1C[C@H](C)CC2=C(OC)C(=O)C=C(NC(=O)\C(=C\C=C/[C@H](OC)[C@@H](OC(=O)N)\C(=C\[C@H](C)[C@H]1O)\C)\C)C2=O	13070	=	70	nM	IC50	Inhibition of oncogene product p185 erbB-2 from human breast cancer cells(SK-BR-3 cells) at 50 mg/kg dose.	NA	Homo sapiens	NA	SK-BR-3	SK-BR-3	SK-BR-3	Active	237.5
782	geldanamycin	geldanamycin	BRD-A19500257	5288382	InChI=1S/C29H40N2O9/c1-15-11-19-25(34)20(14-21(32)27(19)39-7)31-28(35)16(2)9-8-10-22(37-5)26(40-29(30)36)18(4)13-17(3)24(33)23(12-15)38-6/h8-10,13-15,17,22-24,26,33H,11-12H2,1-7H3,(H2,30,36)(H,31,35)/b10-8-,16-9+,18-13+/t15-,17+,22+,23+,24-,26+/m1/s1	CO[C@H]1C[C@H](C)CC2=C(OC)C(=O)C=C(NC(=O)\C(=C\C=C/[C@H](OC)[C@@H](OC(=O)N)\C(=C\[C@H](C)[C@H]1O)\C)\C)C2=O	51886	=	3976	nM	IC50	SANGER: Inhibition of human BT-474 cell growth in a cell viability assay	NA	Homo sapiens	NA	BT-474	BT-474	BT-474	Active	237.5
783	geldanamycin	geldanamycin	BRD-A19500257	5288382	InChI=1S/C29H40N2O9/c1-15-11-19-25(34)20(14-21(32)27(19)39-7)31-28(35)16(2)9-8-10-22(37-5)26(40-29(30)36)18(4)13-17(3)24(33)23(12-15)38-6/h8-10,13-15,17,22-24,26,33H,11-12H2,1-7H3,(H2,30,36)(H,31,35)/b10-8-,16-9+,18-13+/t15-,17+,22+,23+,24-,26+/m1/s1	CO[C@H]1C[C@H](C)CC2=C(OC)C(=O)C=C(NC(=O)\C(=C\C=C/[C@H](OC)[C@@H](OC(=O)N)\C(=C\[C@H](C)[C@H]1O)\C)\C)C2=O	51886	=	160	nM	IC50	SANGER: Inhibition of human MDA-MB-361 cell growth in a cell viability assay	NA	Homo sapiens	NA	MDA-MB-361	MDA-MB-361	MDA-MB-361	Active	237.5
784	geldanamycin	geldanamycin	BRD-K11528507	5288382	InChI=1S/C29H40N2O9/c1-15-11-19-25(34)20(14-21(32)27(19)39-7)31-28(35)16(2)9-8-10-22(37-5)26(40-29(30)36)18(4)13-17(3)24(33)23(12-15)38-6/h8-10,13-15,17,22-24,26,33H,11-12H2,1-7H3,(H2,30,36)(H,31,35)/b10-8-,16-9+,18-13+/t15-,17+,22+,23+,24-,26+/m1/s1	CO[C@H]1C[C@H](C)CC2=C(OC)C(=O)C=C(NC(=O)\C(=C\C=C/[C@H](OC)[C@@H](OC(=O)N)\C(=C\[C@H](C)[C@H]1O)\C)\C)C2=O	51886	=	1373	nM	IC50	SANGER: Inhibition of human AU565 cell growth in a cell viability assay	NA	Homo sapiens	NA	AU565	AU565	AU565	Active	237.5
785	geldanamycin	geldanamycin	BRD-A19500257	5288382	InChI=1S/C29H40N2O9/c1-15-11-19-25(34)20(14-21(32)27(19)39-7)31-28(35)16(2)9-8-10-22(37-5)26(40-29(30)36)18(4)13-17(3)24(33)23(12-15)38-6/h8-10,13-15,17,22-24,26,33H,11-12H2,1-7H3,(H2,30,36)(H,31,35)/b10-8-,16-9+,18-13+/t15-,17+,22+,23+,24-,26+/m1/s1	CO[C@H]1C[C@H](C)CC2=C(OC)C(=O)C=C(NC(=O)\C(=C\C=C/[C@H](OC)[C@@H](OC(=O)N)\C(=C\[C@H](C)[C@H]1O)\C)\C)C2=O	13071	=	70	nM	IC50	In vitro inhibition of p185 erbB-2 oncoprotein in human breast cancer SK-BR-3 cells	NA	Homo sapiens	NA	SK-BR-3	SK-BR-3	SK-BR-3	Active	237.5
786	geldanamycin	geldanamycin	BRD-A19500257	5288382	InChI=1S/C29H40N2O9/c1-15-11-19-25(34)20(14-21(32)27(19)39-7)31-28(35)16(2)9-8-10-22(37-5)26(40-29(30)36)18(4)13-17(3)24(33)23(12-15)38-6/h8-10,13-15,17,22-24,26,33H,11-12H2,1-7H3,(H2,30,36)(H,31,35)/b10-8-,16-9+,18-13+/t15-,17+,22+,23+,24-,26+/m1/s1	CO[C@H]1C[C@H](C)CC2=C(OC)C(=O)C=C(NC(=O)\C(=C\C=C/[C@H](OC)[C@@H](OC(=O)N)\C(=C\[C@H](C)[C@H]1O)\C)\C)C2=O	51886	=	66	nM	IC50	SANGER: Inhibition of human MDA-MB-175-VII cell growth in a cell viability assay	NA	Homo sapiens	NA	MDA-MB-175-VII	MDA-MB-175-VII	MDA-MB-175-VII	Active	237.5
787	geldanamycin	geldanamycin	BRD-A19500257	5288382	InChI=1S/C29H40N2O9/c1-15-11-19-25(34)20(14-21(32)27(19)39-7)31-28(35)16(2)9-8-10-22(37-5)26(40-29(30)36)18(4)13-17(3)24(33)23(12-15)38-6/h8-10,13-15,17,22-24,26,33H,11-12H2,1-7H3,(H2,30,36)(H,31,35)/b10-8-,16-9+,18-13+/t15-,17+,22+,23+,24-,26+/m1/s1	CO[C@H]1C[C@H](C)CC2=C(OC)C(=O)C=C(NC(=O)\C(=C\C=C/[C@H](OC)[C@@H](OC(=O)N)\C(=C\[C@H](C)[C@H]1O)\C)\C)C2=O	51886	=	41009	nM	IC50	SANGER: Inhibition of human EFM-19 cell growth in a cell viability assay	NA	Homo sapiens	NA	EFM-19	EFM-19	EFM-19	Active	237.5
788	geldanamycin	geldanamycin	BRD-A19500257	5288382	InChI=1S/C29H40N2O9/c1-15-11-19-25(34)20(14-21(32)27(19)39-7)31-28(35)16(2)9-8-10-22(37-5)26(40-29(30)36)18(4)13-17(3)24(33)23(12-15)38-6/h8-10,13-15,17,22-24,26,33H,11-12H2,1-7H3,(H2,30,36)(H,31,35)/b10-8-,16-9+,18-13+/t15-,17+,22+,23+,24-,26+/m1/s1	CO[C@H]1C[C@H](C)CC2=C(OC)C(=O)C=C(NC(=O)\C(=C\C=C/[C@H](OC)[C@@H](OC(=O)N)\C(=C\[C@H](C)[C@H]1O)\C)\C)C2=O	51886	=	122	nM	IC50	SANGER: Inhibition of human HCC70 cell growth in a cell viability assay	NA	Homo sapiens	NA	HCC70	HCC70	HCC70	Active	237.5
789	geldanamycin	geldanamycin	BRD-K11528507	5288382	InChI=1S/C29H40N2O9/c1-15-11-19-25(34)20(14-21(32)27(19)39-7)31-28(35)16(2)9-8-10-22(37-5)26(40-29(30)36)18(4)13-17(3)24(33)23(12-15)38-6/h8-10,13-15,17,22-24,26,33H,11-12H2,1-7H3,(H2,30,36)(H,31,35)/b10-8-,16-9+,18-13+/t15-,17+,22+,23+,24-,26+/m1/s1	CO[C@H]1C[C@H](C)CC2=C(OC)C(=O)C=C(NC(=O)\C(=C\C=C/[C@H](OC)[C@@H](OC(=O)N)\C(=C\[C@H](C)[C@H]1O)\C)\C)C2=O	51886	=	1062	nM	IC50	SANGER: Inhibition of human ZR-75-30 cell growth in a cell viability assay	NA	Homo sapiens	NA	ZR-75-30	ZR-75-30	ZR-75-30	Active	237.5
790	geldanamycin	geldanamycin	BRD-K11528507	5288382	InChI=1S/C29H40N2O9/c1-15-11-19-25(34)20(14-21(32)27(19)39-7)31-28(35)16(2)9-8-10-22(37-5)26(40-29(30)36)18(4)13-17(3)24(33)23(12-15)38-6/h8-10,13-15,17,22-24,26,33H,11-12H2,1-7H3,(H2,30,36)(H,31,35)/b10-8-,16-9+,18-13+/t15-,17+,22+,23+,24-,26+/m1/s1	CO[C@H]1C[C@H](C)CC2=C(OC)C(=O)C=C(NC(=O)\C(=C\C=C/[C@H](OC)[C@@H](OC(=O)N)\C(=C\[C@H](C)[C@H]1O)\C)\C)C2=O	51886	=	695	nM	IC50	SANGER: Inhibition of human MDA-MB-415 cell growth in a cell viability assay	NA	Homo sapiens	NA	MDA-MB-415	MDA-MB-415	MDA-MB-415	Active	237.5
791	geldanamycin	geldanamycin	BRD-A19500257	5288382	InChI=1S/C29H40N2O9/c1-15-11-19-25(34)20(14-21(32)27(19)39-7)31-28(35)16(2)9-8-10-22(37-5)26(40-29(30)36)18(4)13-17(3)24(33)23(12-15)38-6/h8-10,13-15,17,22-24,26,33H,11-12H2,1-7H3,(H2,30,36)(H,31,35)/b10-8-,16-9+,18-13+/t15-,17+,22+,23+,24-,26+/m1/s1	CO[C@H]1C[C@H](C)CC2=C(OC)C(=O)C=C(NC(=O)\C(=C\C=C/[C@H](OC)[C@@H](OC(=O)N)\C(=C\[C@H](C)[C@H]1O)\C)\C)C2=O	51886	=	104	nM	IC50	SANGER: Inhibition of human HCC1419 cell growth in a cell viability assay	NA	Homo sapiens	NA	HCC1419	HCC1419	HCC1419	Active	237.5
792	geldanamycin	geldanamycin	BRD-K11528507	5288382	InChI=1S/C29H40N2O9/c1-15-11-19-25(34)20(14-21(32)27(19)39-7)31-28(35)16(2)9-8-10-22(37-5)26(40-29(30)36)18(4)13-17(3)24(33)23(12-15)38-6/h8-10,13-15,17,22-24,26,33H,11-12H2,1-7H3,(H2,30,36)(H,31,35)/b10-8-,16-9+,18-13+/t15-,17+,22+,23+,24-,26+/m1/s1	CO[C@H]1C[C@H](C)CC2=C(OC)C(=O)C=C(NC(=O)\C(=C\C=C/[C@H](OC)[C@@H](OC(=O)N)\C(=C\[C@H](C)[C@H]1O)\C)\C)C2=O	51886	=	561	nM	IC50	SANGER: Inhibition of human MCF7 cell growth in a cell viability assay	NA	Homo sapiens	NA	MCF7	MCF7	MCF7	Active	237.5
350	doxorubicin	doxorubicin	BRD-K92093830	31703	InChI=1S/C27H29NO11/c1-10-22(31)13(28)6-17(38-10)39-15-8-27(36,16(30)9-29)7-12-19(15)26(35)21-20(24(12)33)23(32)11-4-3-5-14(37-2)18(11)25(21)34/h3-5,10,13,15,17,22,29,31,33,35-36H,6-9,28H2,1-2H3/t10-,13-,15-,17-,22+,27-/m0/s1	COc1cccc2C(=O)c3c(O)c4C[C@](O)(C[C@H](O[C@H]5C[C@H](N)[C@H](O)[C@H](C)O5)c4c(O)c3C(=O)c12)C(=O)CO	45735	=	18	nM	IC50	Antiproliferative activity against human MCF7 cells after 24 hrs by MTT assay	NA	Homo sapiens	NA	MCF7	MCF7	MCF7	Active	362
351	doxorubicin	doxorubicin	BRD-K92093830	31703	InChI=1S/C27H29NO11/c1-10-22(31)13(28)6-17(38-10)39-15-8-27(36,16(30)9-29)7-12-19(15)26(35)21-20(24(12)33)23(32)11-4-3-5-14(37-2)18(11)25(21)34/h3-5,10,13,15,17,22,29,31,33,35-36H,6-9,28H2,1-2H3/t10-,13-,15-,17-,22+,27-/m0/s1	COc1cccc2C(=O)c3c(O)c4C[C@](O)(C[C@H](O[C@H]5C[C@H](N)[C@H](O)[C@H](C)O5)c4c(O)c3C(=O)c12)C(=O)CO	46447	=	49	nM	IC50	Cytotoxicity against human MCF7 cells after 72 hrs by MTT assay	NA	Homo sapiens	NA	MCF7	MCF7	MCF7	Active	362
352	doxorubicin	doxorubicin	BRD-K92093830	31703	InChI=1S/C27H29NO11/c1-10-22(31)13(28)6-17(38-10)39-15-8-27(36,16(30)9-29)7-12-19(15)26(35)21-20(24(12)33)23(32)11-4-3-5-14(37-2)18(11)25(21)34/h3-5,10,13,15,17,22,29,31,33,35-36H,6-9,28H2,1-2H3/t10-,13-,15-,17-,22+,27-/m0/s1	COc1cccc2C(=O)c3c(O)c4C[C@](O)(C[C@H](O[C@H]5C[C@H](N)[C@H](O)[C@H](C)O5)c4c(O)c3C(=O)c12)C(=O)CO	39364	=	70	nM	IC50	Antiproliferative activity against human MCF7 cells by MTT assay	NA	Homo sapiens	NA	MCF7	MCF7	MCF7	Active	362
353	doxorubicin	doxorubicin	BRD-K92093830	31703	InChI=1S/C27H29NO11/c1-10-22(31)13(28)6-17(38-10)39-15-8-27(36,16(30)9-29)7-12-19(15)26(35)21-20(24(12)33)23(32)11-4-3-5-14(37-2)18(11)25(21)34/h3-5,10,13,15,17,22,29,31,33,35-36H,6-9,28H2,1-2H3/t10-,13-,15-,17-,22+,27-/m0/s1	COc1cccc2C(=O)c3c(O)c4C[C@](O)(C[C@H](O[C@H]5C[C@H](N)[C@H](O)[C@H](C)O5)c4c(O)c3C(=O)c12)C(=O)CO	50175	=	120	nM	IC50	Cytotoxic activity against human MDA-MB-453 cells after 69 hrs by MTT assay	NA	Homo sapiens	NA	MDA-MB-453	MDA-MB-453	MDA-MB-453	Active	362
354	doxorubicin	doxorubicin	BRD-K92093830	31703	InChI=1S/C27H29NO11/c1-10-22(31)13(28)6-17(38-10)39-15-8-27(36,16(30)9-29)7-12-19(15)26(35)21-20(24(12)33)23(32)11-4-3-5-14(37-2)18(11)25(21)34/h3-5,10,13,15,17,22,29,31,33,35-36H,6-9,28H2,1-2H3/t10-,13-,15-,17-,22+,27-/m0/s1	COc1cccc2C(=O)c3c(O)c4C[C@](O)(C[C@H](O[C@H]5C[C@H](N)[C@H](O)[C@H](C)O5)c4c(O)c3C(=O)c12)C(=O)CO	53422	=	3220	nM	IC50	Cytotoxicity against human MCF7 cells assessed as inhibition of cell proliferation after 24 hrs by SRB assay	NA	Homo sapiens	NA	MCF7	MCF7	MCF7	Active	362
355	doxorubicin	doxorubicin	BRD-K92093830	31703	InChI=1S/C27H29NO11/c1-10-22(31)13(28)6-17(38-10)39-15-8-27(36,16(30)9-29)7-12-19(15)26(35)21-20(24(12)33)23(32)11-4-3-5-14(37-2)18(11)25(21)34/h3-5,10,13,15,17,22,29,31,33,35-36H,6-9,28H2,1-2H3/t10-,13-,15-,17-,22+,27-/m0/s1	COc1cccc2C(=O)c3c(O)c4C[C@](O)(C[C@H](O[C@H]5C[C@H](N)[C@H](O)[C@H](C)O5)c4c(O)c3C(=O)c12)C(=O)CO	17711	=	200	nM	IC50	Inhibition of estrogen receptor positive MCF-7 breast cancer cell proliferation	NA	Homo sapiens	NA	MCF7	MCF7	MCF7	Active	362
356	doxorubicin	doxorubicin	BRD-K92093830	31703	InChI=1S/C27H29NO11/c1-10-22(31)13(28)6-17(38-10)39-15-8-27(36,16(30)9-29)7-12-19(15)26(35)21-20(24(12)33)23(32)11-4-3-5-14(37-2)18(11)25(21)34/h3-5,10,13,15,17,22,29,31,33,35-36H,6-9,28H2,1-2H3/t10-,13-,15-,17-,22+,27-/m0/s1	COc1cccc2C(=O)c3c(O)c4C[C@](O)(C[C@H](O[C@H]5C[C@H](N)[C@H](O)[C@H](C)O5)c4c(O)c3C(=O)c12)C(=O)CO	38946	=	60	nM	IC50	Cytotoxicity against human MCF7 cells after 72 hrs by MTT assay	NA	Homo sapiens	NA	MCF7	MCF7	MCF7	Active	362
357	doxorubicin	doxorubicin	BRD-K92093830	31703	InChI=1S/C27H29NO11/c1-10-22(31)13(28)6-17(38-10)39-15-8-27(36,16(30)9-29)7-12-19(15)26(35)21-20(24(12)33)23(32)11-4-3-5-14(37-2)18(11)25(21)34/h3-5,10,13,15,17,22,29,31,33,35-36H,6-9,28H2,1-2H3/t10-,13-,15-,17-,22+,27-/m0/s1	COc1cccc2C(=O)c3c(O)c4C[C@](O)(C[C@H](O[C@H]5C[C@H](N)[C@H](O)[C@H](C)O5)c4c(O)c3C(=O)c12)C(=O)CO	42050	=	900	nM	IC50	Cytotoxicity against human MCF7 cells after 3 days by MTT assay	NA	Homo sapiens	NA	MCF7	MCF7	MCF7	Active	362
358	doxorubicin	doxorubicin	BRD-K92093830	31703	InChI=1S/C27H29NO11/c1-10-22(31)13(28)6-17(38-10)39-15-8-27(36,16(30)9-29)7-12-19(15)26(35)21-20(24(12)33)23(32)11-4-3-5-14(37-2)18(11)25(21)34/h3-5,10,13,15,17,22,29,31,33,35-36H,6-9,28H2,1-2H3/t10-,13-,15-,17-,22+,27-/m0/s1	COc1cccc2C(=O)c3c(O)c4C[C@](O)(C[C@H](O[C@H]5C[C@H](N)[C@H](O)[C@H](C)O5)c4c(O)c3C(=O)c12)C(=O)CO	13736	=	28	nM	IC50	Antitumor activity against human mammary carcinoma sensitive MXF7 breast cell line.	NA	Homo sapiens	NA	MCF7	MCF7	MCF7	Active	362
359	doxorubicin	doxorubicin	BRD-K92093830	31703	InChI=1S/C27H29NO11/c1-10-22(31)13(28)6-17(38-10)39-15-8-27(36,16(30)9-29)7-12-19(15)26(35)21-20(24(12)33)23(32)11-4-3-5-14(37-2)18(11)25(21)34/h3-5,10,13,15,17,22,29,31,33,35-36H,6-9,28H2,1-2H3/t10-,13-,15-,17-,22+,27-/m0/s1	COc1cccc2C(=O)c3c(O)c4C[C@](O)(C[C@H](O[C@H]5C[C@H](N)[C@H](O)[C@H](C)O5)c4c(O)c3C(=O)c12)C(=O)CO	54110	=	610	nM	IC50	Cytotoxicity against human MCF7 cells after 48 hrs by sulforhodamine B assay	NA	Homo sapiens	NA	MCF7	MCF7	MCF7	Active	362
361	doxorubicin	doxorubicin	BRD-K92093830	31703	InChI=1S/C27H29NO11/c1-10-22(31)13(28)6-17(38-10)39-15-8-27(36,16(30)9-29)7-12-19(15)26(35)21-20(24(12)33)23(32)11-4-3-5-14(37-2)18(11)25(21)34/h3-5,10,13,15,17,22,29,31,33,35-36H,6-9,28H2,1-2H3/t10-,13-,15-,17-,22+,27-/m0/s1	COc1cccc2C(=O)c3c(O)c4C[C@](O)(C[C@H](O[C@H]5C[C@H](N)[C@H](O)[C@H](C)O5)c4c(O)c3C(=O)c12)C(=O)CO	53074	=	250	nM	IC50	Cytotoxicity against human T47D cells after 2 days by MTT assay	NA	Homo sapiens	NA	T47D	T-47D	T47D	Active	362
362	doxorubicin	doxorubicin	BRD-K92093830	31703	InChI=1S/C27H29NO11/c1-10-22(31)13(28)6-17(38-10)39-15-8-27(36,16(30)9-29)7-12-19(15)26(35)21-20(24(12)33)23(32)11-4-3-5-14(37-2)18(11)25(21)34/h3-5,10,13,15,17,22,29,31,33,35-36H,6-9,28H2,1-2H3/t10-,13-,15-,17-,22+,27-/m0/s1	COc1cccc2C(=O)c3c(O)c4C[C@](O)(C[C@H](O[C@H]5C[C@H](N)[C@H](O)[C@H](C)O5)c4c(O)c3C(=O)c12)C(=O)CO	40814	=	140	nM	IC50	Cytotoxicity against human MCF7 cells	NA	Homo sapiens	NA	MCF7	MCF7	MCF7	Active	362
363	doxorubicin	doxorubicin	BRD-K92093830	31703	InChI=1S/C27H29NO11/c1-10-22(31)13(28)6-17(38-10)39-15-8-27(36,16(30)9-29)7-12-19(15)26(35)21-20(24(12)33)23(32)11-4-3-5-14(37-2)18(11)25(21)34/h3-5,10,13,15,17,22,29,31,33,35-36H,6-9,28H2,1-2H3/t10-,13-,15-,17-,22+,27-/m0/s1	COc1cccc2C(=O)c3c(O)c4C[C@](O)(C[C@H](O[C@H]5C[C@H](N)[C@H](O)[C@H](C)O5)c4c(O)c3C(=O)c12)C(=O)CO	35035	=	70	nM	IC50	Cytotoxicity against human MCF7 cells after 72 hrs by MTT assay	NA	Homo sapiens	NA	MCF7	MCF7	MCF7	Active	362
364	doxorubicin	doxorubicin	BRD-K92093830	31703	InChI=1S/C27H29NO11/c1-10-22(31)13(28)6-17(38-10)39-15-8-27(36,16(30)9-29)7-12-19(15)26(35)21-20(24(12)33)23(32)11-4-3-5-14(37-2)18(11)25(21)34/h3-5,10,13,15,17,22,29,31,33,35-36H,6-9,28H2,1-2H3/t10-,13-,15-,17-,22+,27-/m0/s1	COc1cccc2C(=O)c3c(O)c4C[C@](O)(C[C@H](O[C@H]5C[C@H](N)[C@H](O)[C@H](C)O5)c4c(O)c3C(=O)c12)C(=O)CO	54641	=	1690	nM	IC50	Cytotoxicity against human MCF7 cells by MTT assay	NA	Homo sapiens	NA	MCF7	MCF7	MCF7	Active	362
365	doxorubicin	doxorubicin	BRD-K92093830	31703	InChI=1S/C27H29NO11/c1-10-22(31)13(28)6-17(38-10)39-15-8-27(36,16(30)9-29)7-12-19(15)26(35)21-20(24(12)33)23(32)11-4-3-5-14(37-2)18(11)25(21)34/h3-5,10,13,15,17,22,29,31,33,35-36H,6-9,28H2,1-2H3/t10-,13-,15-,17-,22+,27-/m0/s1	COc1cccc2C(=O)c3c(O)c4C[C@](O)(C[C@H](O[C@H]5C[C@H](N)[C@H](O)[C@H](C)O5)c4c(O)c3C(=O)c12)C(=O)CO	38940	=	300	nM	IC50	Antiproliferative activity against wild type human MCF7 cells after 72 hrs by MTT assay	NA	Homo sapiens	NA	MCF7	MCF7	MCF7	Active	362
366	doxorubicin	doxorubicin	BRD-K92093830	31703	InChI=1S/C27H29NO11/c1-10-22(31)13(28)6-17(38-10)39-15-8-27(36,16(30)9-29)7-12-19(15)26(35)21-20(24(12)33)23(32)11-4-3-5-14(37-2)18(11)25(21)34/h3-5,10,13,15,17,22,29,31,33,35-36H,6-9,28H2,1-2H3/t10-,13-,15-,17-,22+,27-/m0/s1	COc1cccc2C(=O)c3c(O)c4C[C@](O)(C[C@H](O[C@H]5C[C@H](N)[C@H](O)[C@H](C)O5)c4c(O)c3C(=O)c12)C(=O)CO	52763	=	71800	nM	IC50	Anticancer activity against human MCF7 cells assessed as survival fraction after 48 hrs by SRB assay	NA	Homo sapiens	NA	MCF7	MCF7	MCF7	Active	362
367	doxorubicin	doxorubicin	BRD-K92093830	31703	InChI=1S/C27H29NO11/c1-10-22(31)13(28)6-17(38-10)39-15-8-27(36,16(30)9-29)7-12-19(15)26(35)21-20(24(12)33)23(32)11-4-3-5-14(37-2)18(11)25(21)34/h3-5,10,13,15,17,22,29,31,33,35-36H,6-9,28H2,1-2H3/t10-,13-,15-,17-,22+,27-/m0/s1	COc1cccc2C(=O)c3c(O)c4C[C@](O)(C[C@H](O[C@H]5C[C@H](N)[C@H](O)[C@H](C)O5)c4c(O)c3C(=O)c12)C(=O)CO	49331	=	1030	nM	IC50	Cytotoxicity against human MCF7 cells after 72 hrs by MTT assay	NA	Homo sapiens	NA	MCF7	MCF7	MCF7	Active	362
368	doxorubicin	doxorubicin	BRD-K92093830	31703	InChI=1S/C27H29NO11/c1-10-22(31)13(28)6-17(38-10)39-15-8-27(36,16(30)9-29)7-12-19(15)26(35)21-20(24(12)33)23(32)11-4-3-5-14(37-2)18(11)25(21)34/h3-5,10,13,15,17,22,29,31,33,35-36H,6-9,28H2,1-2H3/t10-,13-,15-,17-,22+,27-/m0/s1	COc1cccc2C(=O)c3c(O)c4C[C@](O)(C[C@H](O[C@H]5C[C@H](N)[C@H](O)[C@H](C)O5)c4c(O)c3C(=O)c12)C(=O)CO	14883	=	300	nM	IC50	Compound was tested for its toxicity against human breast cancer cells(MCF-7)	NA	Homo sapiens	NA	MCF7	MCF7	MCF7	Active	362
369	doxorubicin	doxorubicin	BRD-K92093830	31703	InChI=1S/C27H29NO11/c1-10-22(31)13(28)6-17(38-10)39-15-8-27(36,16(30)9-29)7-12-19(15)26(35)21-20(24(12)33)23(32)11-4-3-5-14(37-2)18(11)25(21)34/h3-5,10,13,15,17,22,29,31,33,35-36H,6-9,28H2,1-2H3/t10-,13-,15-,17-,22+,27-/m0/s1	COc1cccc2C(=O)c3c(O)c4C[C@](O)(C[C@H](O[C@H]5C[C@H](N)[C@H](O)[C@H](C)O5)c4c(O)c3C(=O)c12)C(=O)CO	13873	=	28	nM	IC50	Tested against MXF7 breast carcinoma (sensitive) cell line in the sulforhodamine B assay.	NA	Homo sapiens	NA	MCF7	MCF7	MCF7	Active	362
370	doxorubicin	doxorubicin	BRD-K92093830	31703	InChI=1S/C27H29NO11/c1-10-22(31)13(28)6-17(38-10)39-15-8-27(36,16(30)9-29)7-12-19(15)26(35)21-20(24(12)33)23(32)11-4-3-5-14(37-2)18(11)25(21)34/h3-5,10,13,15,17,22,29,31,33,35-36H,6-9,28H2,1-2H3/t10-,13-,15-,17-,22+,27-/m0/s1	COc1cccc2C(=O)c3c(O)c4C[C@](O)(C[C@H](O[C@H]5C[C@H](N)[C@H](O)[C@H](C)O5)c4c(O)c3C(=O)c12)C(=O)CO	6674	=	7	nM	IC50	In vitro cytotoxic activity against human breast cancer cell line T-47D after 72 hr of drug exposure determined by the SRB assay	NA	Homo sapiens	NA	T47D	T-47D	T47D	Active	362
371	doxorubicin	doxorubicin	BRD-K92093830	31703	InChI=1S/C27H29NO11/c1-10-22(31)13(28)6-17(38-10)39-15-8-27(36,16(30)9-29)7-12-19(15)26(35)21-20(24(12)33)23(32)11-4-3-5-14(37-2)18(11)25(21)34/h3-5,10,13,15,17,22,29,31,33,35-36H,6-9,28H2,1-2H3/t10-,13-,15-,17-,22+,27-/m0/s1	COc1cccc2C(=O)c3c(O)c4C[C@](O)(C[C@H](O[C@H]5C[C@H](N)[C@H](O)[C@H](C)O5)c4c(O)c3C(=O)c12)C(=O)CO	46212	=	570	nM	EC50	Induction of apoptosis in human T47D cells assessed as caspase activation after 48 hrs	NA	Homo sapiens	NA	T47D	T-47D	T47D	Active	362
372	doxorubicin	doxorubicin	BRD-K92093830	31703	InChI=1S/C27H29NO11/c1-10-22(31)13(28)6-17(38-10)39-15-8-27(36,16(30)9-29)7-12-19(15)26(35)21-20(24(12)33)23(32)11-4-3-5-14(37-2)18(11)25(21)34/h3-5,10,13,15,17,22,29,31,33,35-36H,6-9,28H2,1-2H3/t10-,13-,15-,17-,22+,27-/m0/s1	COc1cccc2C(=O)c3c(O)c4C[C@](O)(C[C@H](O[C@H]5C[C@H](N)[C@H](O)[C@H](C)O5)c4c(O)c3C(=O)c12)C(=O)CO	42058	=	22	nM	IC50	Cytotoxicity against human MCF7 cells after 24 hrs by SRB method	NA	Homo sapiens	NA	MCF7	MCF7	MCF7	Active	362
373	doxorubicin	doxorubicin	BRD-K92093830	31703	InChI=1S/C27H29NO11/c1-10-22(31)13(28)6-17(38-10)39-15-8-27(36,16(30)9-29)7-12-19(15)26(35)21-20(24(12)33)23(32)11-4-3-5-14(37-2)18(11)25(21)34/h3-5,10,13,15,17,22,29,31,33,35-36H,6-9,28H2,1-2H3/t10-,13-,15-,17-,22+,27-/m0/s1	COc1cccc2C(=O)c3c(O)c4C[C@](O)(C[C@H](O[C@H]5C[C@H](N)[C@H](O)[C@H](C)O5)c4c(O)c3C(=O)c12)C(=O)CO	13537	=	250	nM	IC50	Inhibition of 10e-2 uM estradiol induced estrogen receptor positive MCF-7 human breast cancer cell proliferation	NA	Homo sapiens	NA	MCF7	MCF7	MCF7	Active	362
374	doxorubicin	doxorubicin	BRD-K92093830	31703	InChI=1S/C27H29NO11/c1-10-22(31)13(28)6-17(38-10)39-15-8-27(36,16(30)9-29)7-12-19(15)26(35)21-20(24(12)33)23(32)11-4-3-5-14(37-2)18(11)25(21)34/h3-5,10,13,15,17,22,29,31,33,35-36H,6-9,28H2,1-2H3/t10-,13-,15-,17-,22+,27-/m0/s1	COc1cccc2C(=O)c3c(O)c4C[C@](O)(C[C@H](O[C@H]5C[C@H](N)[C@H](O)[C@H](C)O5)c4c(O)c3C(=O)c12)C(=O)CO	40931	=	70	nM	IC50	Cytotoxicity against human MCF7 cells by MTT assay	NA	Homo sapiens	NA	MCF7	MCF7	MCF7	Active	362
375	doxorubicin	doxorubicin	BRD-K92093830	31703	InChI=1S/C27H29NO11/c1-10-22(31)13(28)6-17(38-10)39-15-8-27(36,16(30)9-29)7-12-19(15)26(35)21-20(24(12)33)23(32)11-4-3-5-14(37-2)18(11)25(21)34/h3-5,10,13,15,17,22,29,31,33,35-36H,6-9,28H2,1-2H3/t10-,13-,15-,17-,22+,27-/m0/s1	COc1cccc2C(=O)c3c(O)c4C[C@](O)(C[C@H](O[C@H]5C[C@H](N)[C@H](O)[C@H](C)O5)c4c(O)c3C(=O)c12)C(=O)CO	47685	=	120	nM	IC50	Cytotoxicity against human MCF7 cells by SRB assay	NA	Homo sapiens	NA	MCF7	MCF7	MCF7	Active	362
376	doxorubicin	doxorubicin	BRD-K92093830	31703	InChI=1S/C27H29NO11/c1-10-22(31)13(28)6-17(38-10)39-15-8-27(36,16(30)9-29)7-12-19(15)26(35)21-20(24(12)33)23(32)11-4-3-5-14(37-2)18(11)25(21)34/h3-5,10,13,15,17,22,29,31,33,35-36H,6-9,28H2,1-2H3/t10-,13-,15-,17-,22+,27-/m0/s1	COc1cccc2C(=O)c3c(O)c4C[C@](O)(C[C@H](O[C@H]5C[C@H](N)[C@H](O)[C@H](C)O5)c4c(O)c3C(=O)c12)C(=O)CO	44393	=	130	nM	IC50	Cytotoxicity against human MCF7 cells after 96 hrs by MTT assay	NA	Homo sapiens	NA	MCF7	MCF7	MCF7	Active	362
378	doxorubicin	doxorubicin	BRD-K92093830	31703	InChI=1S/C27H29NO11/c1-10-22(31)13(28)6-17(38-10)39-15-8-27(36,16(30)9-29)7-12-19(15)26(35)21-20(24(12)33)23(32)11-4-3-5-14(37-2)18(11)25(21)34/h3-5,10,13,15,17,22,29,31,33,35-36H,6-9,28H2,1-2H3/t10-,13-,15-,17-,22+,27-/m0/s1	COc1cccc2C(=O)c3c(O)c4C[C@](O)(C[C@H](O[C@H]5C[C@H](N)[C@H](O)[C@H](C)O5)c4c(O)c3C(=O)c12)C(=O)CO	52531	=	2180	nM	IC50	Cytotoxicity against human MCF7 cells	NA	Homo sapiens	NA	MCF7	MCF7	MCF7	Active	362
379	doxorubicin	doxorubicin	BRD-K92093830	31703	InChI=1S/C27H29NO11/c1-10-22(31)13(28)6-17(38-10)39-15-8-27(36,16(30)9-29)7-12-19(15)26(35)21-20(24(12)33)23(32)11-4-3-5-14(37-2)18(11)25(21)34/h3-5,10,13,15,17,22,29,31,33,35-36H,6-9,28H2,1-2H3/t10-,13-,15-,17-,22+,27-/m0/s1	COc1cccc2C(=O)c3c(O)c4C[C@](O)(C[C@H](O[C@H]5C[C@H](N)[C@H](O)[C@H](C)O5)c4c(O)c3C(=O)c12)C(=O)CO	10181	=	15	nM	IC50	Antitumor activity against breast carcinoma cell line (MCF-7M)	NA	Homo sapiens	NA	MCF7	MCF7	MCF7	Active	362
381	doxorubicin	doxorubicin	BRD-K92093830	31703	InChI=1S/C27H29NO11/c1-10-22(31)13(28)6-17(38-10)39-15-8-27(36,16(30)9-29)7-12-19(15)26(35)21-20(24(12)33)23(32)11-4-3-5-14(37-2)18(11)25(21)34/h3-5,10,13,15,17,22,29,31,33,35-36H,6-9,28H2,1-2H3/t10-,13-,15-,17-,22+,27-/m0/s1	COc1cccc2C(=O)c3c(O)c4C[C@](O)(C[C@H](O[C@H]5C[C@H](N)[C@H](O)[C@H](C)O5)c4c(O)c3C(=O)c12)C(=O)CO	15897	=	10	nM	IC50	Inhibitory activity against MCF-7 wt cell line using MTT assay (ER+,pgR+,wildtype p53)	NA	Homo sapiens	NA	MCF7	MCF7	MCF7	Active	362
382	doxorubicin	doxorubicin	BRD-K92093830	31703	InChI=1S/C27H29NO11/c1-10-22(31)13(28)6-17(38-10)39-15-8-27(36,16(30)9-29)7-12-19(15)26(35)21-20(24(12)33)23(32)11-4-3-5-14(37-2)18(11)25(21)34/h3-5,10,13,15,17,22,29,31,33,35-36H,6-9,28H2,1-2H3/t10-,13-,15-,17-,22+,27-/m0/s1	COc1cccc2C(=O)c3c(O)c4C[C@](O)(C[C@H](O[C@H]5C[C@H](N)[C@H](O)[C@H](C)O5)c4c(O)c3C(=O)c12)C(=O)CO	15897	=	7	nM	IC50	Inhibitory activity against T47D cell line using MTT assay (ER+,mutant p53)	NA	Homo sapiens	NA	T47D	T-47D	T47D	Active	362
383	doxorubicin	doxorubicin	BRD-K92093830	31703	InChI=1S/C27H29NO11/c1-10-22(31)13(28)6-17(38-10)39-15-8-27(36,16(30)9-29)7-12-19(15)26(35)21-20(24(12)33)23(32)11-4-3-5-14(37-2)18(11)25(21)34/h3-5,10,13,15,17,22,29,31,33,35-36H,6-9,28H2,1-2H3/t10-,13-,15-,17-,22+,27-/m0/s1	COc1cccc2C(=O)c3c(O)c4C[C@](O)(C[C@H](O[C@H]5C[C@H](N)[C@H](O)[C@H](C)O5)c4c(O)c3C(=O)c12)C(=O)CO	45735	=	0.7	nM	IC50	Antiproliferative activity against human MCF7 cells after 72 hrs by MTT assay	NA	Homo sapiens	NA	MCF7	MCF7	MCF7	Active	362
384	doxorubicin	doxorubicin	BRD-K92093830	31703	InChI=1S/C27H29NO11/c1-10-22(31)13(28)6-17(38-10)39-15-8-27(36,16(30)9-29)7-12-19(15)26(35)21-20(24(12)33)23(32)11-4-3-5-14(37-2)18(11)25(21)34/h3-5,10,13,15,17,22,29,31,33,35-36H,6-9,28H2,1-2H3/t10-,13-,15-,17-,22+,27-/m0/s1	COc1cccc2C(=O)c3c(O)c4C[C@](O)(C[C@H](O[C@H]5C[C@H](N)[C@H](O)[C@H](C)O5)c4c(O)c3C(=O)c12)C(=O)CO	42992	=	70	nM	IC50	Cytotoxicity against human MCF7 cells after 24 hrs by MTT assay	NA	Homo sapiens	NA	MCF7	MCF7	MCF7	Active	362
385	doxorubicin	doxorubicin	BRD-K92093830	31703	InChI=1S/C27H29NO11/c1-10-22(31)13(28)6-17(38-10)39-15-8-27(36,16(30)9-29)7-12-19(15)26(35)21-20(24(12)33)23(32)11-4-3-5-14(37-2)18(11)25(21)34/h3-5,10,13,15,17,22,29,31,33,35-36H,6-9,28H2,1-2H3/t10-,13-,15-,17-,22+,27-/m0/s1	COc1cccc2C(=O)c3c(O)c4C[C@](O)(C[C@H](O[C@H]5C[C@H](N)[C@H](O)[C@H](C)O5)c4c(O)c3C(=O)c12)C(=O)CO	44116	=	500	nM	IC50	Cytotoxicity against human MCF7 cells by SRB assay	NA	Homo sapiens	NA	MCF7	MCF7	MCF7	Active	362
386	doxorubicin	doxorubicin	BRD-K92093830	31703	InChI=1S/C27H29NO11/c1-10-22(31)13(28)6-17(38-10)39-15-8-27(36,16(30)9-29)7-12-19(15)26(35)21-20(24(12)33)23(32)11-4-3-5-14(37-2)18(11)25(21)34/h3-5,10,13,15,17,22,29,31,33,35-36H,6-9,28H2,1-2H3/t10-,13-,15-,17-,22+,27-/m0/s1	COc1cccc2C(=O)c3c(O)c4C[C@](O)(C[C@H](O[C@H]5C[C@H](N)[C@H](O)[C@H](C)O5)c4c(O)c3C(=O)c12)C(=O)CO	44810	=	50	nM	IC50	Antiproliferative activity against human MCF7 cells after 96 hrs by MTT assay	NA	Homo sapiens	NA	MCF7	MCF7	MCF7	Active	362
387	doxorubicin	doxorubicin	BRD-K92093830	31703	InChI=1S/C27H29NO11/c1-10-22(31)13(28)6-17(38-10)39-15-8-27(36,16(30)9-29)7-12-19(15)26(35)21-20(24(12)33)23(32)11-4-3-5-14(37-2)18(11)25(21)34/h3-5,10,13,15,17,22,29,31,33,35-36H,6-9,28H2,1-2H3/t10-,13-,15-,17-,22+,27-/m0/s1	COc1cccc2C(=O)c3c(O)c4C[C@](O)(C[C@H](O[C@H]5C[C@H](N)[C@H](O)[C@H](C)O5)c4c(O)c3C(=O)c12)C(=O)CO	16777	=	40	nM	IC50	Antiproliferative activity assessed in the MCF-7 human mamma carcinoma using the BrdU	NA	Homo sapiens	NA	MCF7	MCF7	MCF7	Active	362
388	doxorubicin	doxorubicin	BRD-K92093830	31703	InChI=1S/C27H29NO11/c1-10-22(31)13(28)6-17(38-10)39-15-8-27(36,16(30)9-29)7-12-19(15)26(35)21-20(24(12)33)23(32)11-4-3-5-14(37-2)18(11)25(21)34/h3-5,10,13,15,17,22,29,31,33,35-36H,6-9,28H2,1-2H3/t10-,13-,15-,17-,22+,27-/m0/s1	COc1cccc2C(=O)c3c(O)c4C[C@](O)(C[C@H](O[C@H]5C[C@H](N)[C@H](O)[C@H](C)O5)c4c(O)c3C(=O)c12)C(=O)CO	11544	=	63	nM	IC50	In vitro inhibition of tumor cell growth in the human mammary tumor MCF-7 system	NA	Homo sapiens	NA	MCF7	MCF7	MCF7	Active	362
389	doxorubicin	doxorubicin	BRD-K92093830	31703	InChI=1S/C27H29NO11/c1-10-22(31)13(28)6-17(38-10)39-15-8-27(36,16(30)9-29)7-12-19(15)26(35)21-20(24(12)33)23(32)11-4-3-5-14(37-2)18(11)25(21)34/h3-5,10,13,15,17,22,29,31,33,35-36H,6-9,28H2,1-2H3/t10-,13-,15-,17-,22+,27-/m0/s1	COc1cccc2C(=O)c3c(O)c4C[C@](O)(C[C@H](O[C@H]5C[C@H](N)[C@H](O)[C@H](C)O5)c4c(O)c3C(=O)c12)C(=O)CO	47743	=	2800	nM	IC50	Cytotoxicity against human MCF7 cells by MTT assay	NA	Homo sapiens	NA	MCF7	MCF7	MCF7	Active	362
390	doxorubicin	doxorubicin	BRD-K92093830	31703	InChI=1S/C27H29NO11/c1-10-22(31)13(28)6-17(38-10)39-15-8-27(36,16(30)9-29)7-12-19(15)26(35)21-20(24(12)33)23(32)11-4-3-5-14(37-2)18(11)25(21)34/h3-5,10,13,15,17,22,29,31,33,35-36H,6-9,28H2,1-2H3/t10-,13-,15-,17-,22+,27-/m0/s1	COc1cccc2C(=O)c3c(O)c4C[C@](O)(C[C@H](O[C@H]5C[C@H](N)[C@H](O)[C@H](C)O5)c4c(O)c3C(=O)c12)C(=O)CO	47933	=	530	nM	IC50	Cytotoxicity against human MCF7 cells after 72 hrs by MTT assay	NA	Homo sapiens	NA	MCF7	MCF7	MCF7	Active	362
391	doxorubicin	doxorubicin	BRD-K92093830	31703	InChI=1S/C27H29NO11/c1-10-22(31)13(28)6-17(38-10)39-15-8-27(36,16(30)9-29)7-12-19(15)26(35)21-20(24(12)33)23(32)11-4-3-5-14(37-2)18(11)25(21)34/h3-5,10,13,15,17,22,29,31,33,35-36H,6-9,28H2,1-2H3/t10-,13-,15-,17-,22+,27-/m0/s1	COc1cccc2C(=O)c3c(O)c4C[C@](O)(C[C@H](O[C@H]5C[C@H](N)[C@H](O)[C@H](C)O5)c4c(O)c3C(=O)c12)C(=O)CO	14996	=	18	nM	IC50	The compound was tested for extracellular cytotoxicity against MDA MB 361(mammary carcinoma cell line) expressing carboxypeptidase stCPG2.	NA	Homo sapiens	NA	MDA-MB-361	MDA-MB-361	MDA-MB-361	Active	362
392	doxorubicin	doxorubicin	BRD-K92093830	31703	InChI=1S/C27H29NO11/c1-10-22(31)13(28)6-17(38-10)39-15-8-27(36,16(30)9-29)7-12-19(15)26(35)21-20(24(12)33)23(32)11-4-3-5-14(37-2)18(11)25(21)34/h3-5,10,13,15,17,22,29,31,33,35-36H,6-9,28H2,1-2H3/t10-,13-,15-,17-,22+,27-/m0/s1	COc1cccc2C(=O)c3c(O)c4C[C@](O)(C[C@H](O[C@H]5C[C@H](N)[C@H](O)[C@H](C)O5)c4c(O)c3C(=O)c12)C(=O)CO	59036	=	71800	nM	IC50	Anticancer activity against human MCF7 cells assessed as viable cells after 48 hrs by SRB assay	NA	Homo sapiens	NA	MCF7	MCF7	MCF7	Active	362
393	doxorubicin	doxorubicin	BRD-K92093830	31703	InChI=1S/C27H29NO11/c1-10-22(31)13(28)6-17(38-10)39-15-8-27(36,16(30)9-29)7-12-19(15)26(35)21-20(24(12)33)23(32)11-4-3-5-14(37-2)18(11)25(21)34/h3-5,10,13,15,17,22,29,31,33,35-36H,6-9,28H2,1-2H3/t10-,13-,15-,17-,22+,27-/m0/s1	COc1cccc2C(=O)c3c(O)c4C[C@](O)(C[C@H](O[C@H]5C[C@H](N)[C@H](O)[C@H](C)O5)c4c(O)c3C(=O)c12)C(=O)CO	35251	=	200	nM	EC50	Cytotoxicity against human MCF7 cells after 72 hrs	NA	Homo sapiens	NA	MCF7	MCF7	MCF7	Active	362
394	doxorubicin	doxorubicin	BRD-K92093830	31703	InChI=1S/C27H29NO11/c1-10-22(31)13(28)6-17(38-10)39-15-8-27(36,16(30)9-29)7-12-19(15)26(35)21-20(24(12)33)23(32)11-4-3-5-14(37-2)18(11)25(21)34/h3-5,10,13,15,17,22,29,31,33,35-36H,6-9,28H2,1-2H3/t10-,13-,15-,17-,22+,27-/m0/s1	COc1cccc2C(=O)c3c(O)c4C[C@](O)(C[C@H](O[C@H]5C[C@H](N)[C@H](O)[C@H](C)O5)c4c(O)c3C(=O)c12)C(=O)CO	35247	=	22	nM	IC50	Cytotoxicity against human MCF7 cells	NA	Homo sapiens	NA	MCF7	MCF7	MCF7	Active	362
396	doxorubicin	doxorubicin	BRD-K92093830	31703	InChI=1S/C27H29NO11/c1-10-22(31)13(28)6-17(38-10)39-15-8-27(36,16(30)9-29)7-12-19(15)26(35)21-20(24(12)33)23(32)11-4-3-5-14(37-2)18(11)25(21)34/h3-5,10,13,15,17,22,29,31,33,35-36H,6-9,28H2,1-2H3/t10-,13-,15-,17-,22+,27-/m0/s1	COc1cccc2C(=O)c3c(O)c4C[C@](O)(C[C@H](O[C@H]5C[C@H](N)[C@H](O)[C@H](C)O5)c4c(O)c3C(=O)c12)C(=O)CO	35299	=	200	nM	IC50	Growth inhibition of MCF7 cells expressing ER and antiestrogen binding sites	NA	Homo sapiens	NA	MCF7	MCF7	MCF7	Active	362
397	doxorubicin	doxorubicin	BRD-K92093830	31703	InChI=1S/C27H29NO11/c1-10-22(31)13(28)6-17(38-10)39-15-8-27(36,16(30)9-29)7-12-19(15)26(35)21-20(24(12)33)23(32)11-4-3-5-14(37-2)18(11)25(21)34/h3-5,10,13,15,17,22,29,31,33,35-36H,6-9,28H2,1-2H3/t10-,13-,15-,17-,22+,27-/m0/s1	COc1cccc2C(=O)c3c(O)c4C[C@](O)(C[C@H](O[C@H]5C[C@H](N)[C@H](O)[C@H](C)O5)c4c(O)c3C(=O)c12)C(=O)CO	6674	=	7	nM	IC50	In vitro cytotoxic activity against human breast cancer cell line MD-MB-468 after 72 hr of drug exposure determined by the SRB assay	NA	Homo sapiens	NA	MDA-MB-468	MDA-MB-468	MDA-MB-468	Active	362
398	doxorubicin	doxorubicin	BRD-K92093830	31703	InChI=1S/C27H29NO11/c1-10-22(31)13(28)6-17(38-10)39-15-8-27(36,16(30)9-29)7-12-19(15)26(35)21-20(24(12)33)23(32)11-4-3-5-14(37-2)18(11)25(21)34/h3-5,10,13,15,17,22,29,31,33,35-36H,6-9,28H2,1-2H3/t10-,13-,15-,17-,22+,27-/m0/s1	COc1cccc2C(=O)c3c(O)c4C[C@](O)(C[C@H](O[C@H]5C[C@H](N)[C@H](O)[C@H](C)O5)c4c(O)c3C(=O)c12)C(=O)CO	61031	=	3690	nM	IC50	Cytotoxicity against human MCF7 cells after 2 days	NA	Homo sapiens	NA	MCF7	MCF7	MCF7	Active	362
399	doxorubicin	doxorubicin	BRD-K92093830	31703	InChI=1S/C27H29NO11/c1-10-22(31)13(28)6-17(38-10)39-15-8-27(36,16(30)9-29)7-12-19(15)26(35)21-20(24(12)33)23(32)11-4-3-5-14(37-2)18(11)25(21)34/h3-5,10,13,15,17,22,29,31,33,35-36H,6-9,28H2,1-2H3/t10-,13-,15-,17-,22+,27-/m0/s1	COc1cccc2C(=O)c3c(O)c4C[C@](O)(C[C@H](O[C@H]5C[C@H](N)[C@H](O)[C@H](C)O5)c4c(O)c3C(=O)c12)C(=O)CO	60997	=	17900	nM	IC50	Cytotoxicity against human MCF7 cells after 3 days by rezasurin microplate assay	NA	Homo sapiens	NA	MCF7	MCF7	MCF7	Active	362
400	doxorubicin	doxorubicin	BRD-K92093830	31703	InChI=1S/C27H29NO11/c1-10-22(31)13(28)6-17(38-10)39-15-8-27(36,16(30)9-29)7-12-19(15)26(35)21-20(24(12)33)23(32)11-4-3-5-14(37-2)18(11)25(21)34/h3-5,10,13,15,17,22,29,31,33,35-36H,6-9,28H2,1-2H3/t10-,13-,15-,17-,22+,27-/m0/s1	COc1cccc2C(=O)c3c(O)c4C[C@](O)(C[C@H](O[C@H]5C[C@H](N)[C@H](O)[C@H](C)O5)c4c(O)c3C(=O)c12)C(=O)CO	46694	=	500	nM	IC50	Cytotoxicity against human MCF7 cells after 72 hrs by MTT assay	NA	Homo sapiens	NA	MCF7	MCF7	MCF7	Active	362
401	doxorubicin	doxorubicin	BRD-K92093830	31703	InChI=1S/C27H29NO11/c1-10-22(31)13(28)6-17(38-10)39-15-8-27(36,16(30)9-29)7-12-19(15)26(35)21-20(24(12)33)23(32)11-4-3-5-14(37-2)18(11)25(21)34/h3-5,10,13,15,17,22,29,31,33,35-36H,6-9,28H2,1-2H3/t10-,13-,15-,17-,22+,27-/m0/s1	COc1cccc2C(=O)c3c(O)c4C[C@](O)(C[C@H](O[C@H]5C[C@H](N)[C@H](O)[C@H](C)O5)c4c(O)c3C(=O)c12)C(=O)CO	47253	=	310	nM	IC50	Cytotoxicity against human MCF7 cells after 72 hrs by MTT assay	NA	Homo sapiens	NA	MCF7	MCF7	MCF7	Active	362
402	doxorubicin	doxorubicin	BRD-K92093830	31703	InChI=1S/C27H29NO11/c1-10-22(31)13(28)6-17(38-10)39-15-8-27(36,16(30)9-29)7-12-19(15)26(35)21-20(24(12)33)23(32)11-4-3-5-14(37-2)18(11)25(21)34/h3-5,10,13,15,17,22,29,31,33,35-36H,6-9,28H2,1-2H3/t10-,13-,15-,17-,22+,27-/m0/s1	COc1cccc2C(=O)c3c(O)c4C[C@](O)(C[C@H](O[C@H]5C[C@H](N)[C@H](O)[C@H](C)O5)c4c(O)c3C(=O)c12)C(=O)CO	11544	=	3100	nM	IC50	In vitro inhibition of tumor cell growth in the human mammary carcinoma MCF-7/ADR system.	NA	Homo sapiens	NA	MCF7	MCF7	MCF7	Active	362
403	doxorubicin	doxorubicin	BRD-K92093830	31703	InChI=1S/C27H29NO11/c1-10-22(31)13(28)6-17(38-10)39-15-8-27(36,16(30)9-29)7-12-19(15)26(35)21-20(24(12)33)23(32)11-4-3-5-14(37-2)18(11)25(21)34/h3-5,10,13,15,17,22,29,31,33,35-36H,6-9,28H2,1-2H3/t10-,13-,15-,17-,22+,27-/m0/s1	COc1cccc2C(=O)c3c(O)c4C[C@](O)(C[C@H](O[C@H]5C[C@H](N)[C@H](O)[C@H](C)O5)c4c(O)c3C(=O)c12)C(=O)CO	14996	=	33	nM	IC50	The compound was tested for intracellular cytotoxicity against MDA MB 361(mammary carcinoma cell line) expressing carboxypeptidase G2(CPG2).	NA	Homo sapiens	NA	MDA-MB-361	MDA-MB-361	MDA-MB-361	Active	362
404	doxorubicin	doxorubicin	BRD-K92093830	31703	InChI=1S/C27H29NO11/c1-10-22(31)13(28)6-17(38-10)39-15-8-27(36,16(30)9-29)7-12-19(15)26(35)21-20(24(12)33)23(32)11-4-3-5-14(37-2)18(11)25(21)34/h3-5,10,13,15,17,22,29,31,33,35-36H,6-9,28H2,1-2H3/t10-,13-,15-,17-,22+,27-/m0/s1	COc1cccc2C(=O)c3c(O)c4C[C@](O)(C[C@H](O[C@H]5C[C@H](N)[C@H](O)[C@H](C)O5)c4c(O)c3C(=O)c12)C(=O)CO	30305	=	250	nM	IC50	Tumor killing activity in MCF7 breast cancer cells by MTT assay	NA	Homo sapiens	NA	MCF7	MCF7	MCF7	Active	362
405	doxorubicin	doxorubicin	BRD-K92093830	31703	InChI=1S/C27H29NO11/c1-10-22(31)13(28)6-17(38-10)39-15-8-27(36,16(30)9-29)7-12-19(15)26(35)21-20(24(12)33)23(32)11-4-3-5-14(37-2)18(11)25(21)34/h3-5,10,13,15,17,22,29,31,33,35-36H,6-9,28H2,1-2H3/t10-,13-,15-,17-,22+,27-/m0/s1	COc1cccc2C(=O)c3c(O)c4C[C@](O)(C[C@H](O[C@H]5C[C@H](N)[C@H](O)[C@H](C)O5)c4c(O)c3C(=O)c12)C(=O)CO	38245	=	100	nM	IC50	Antiproliferative activity against human T47D cells after 72 hrs by SRB assay	NA	Homo sapiens	NA	T47D	T-47D	T47D	Active	362
406	doxorubicin	doxorubicin	BRD-K92093830	31703	InChI=1S/C27H29NO11/c1-10-22(31)13(28)6-17(38-10)39-15-8-27(36,16(30)9-29)7-12-19(15)26(35)21-20(24(12)33)23(32)11-4-3-5-14(37-2)18(11)25(21)34/h3-5,10,13,15,17,22,29,31,33,35-36H,6-9,28H2,1-2H3/t10-,13-,15-,17-,22+,27-/m0/s1	COc1cccc2C(=O)c3c(O)c4C[C@](O)(C[C@H](O[C@H]5C[C@H](N)[C@H](O)[C@H](C)O5)c4c(O)c3C(=O)c12)C(=O)CO	16747	=	50	nM	IC50	Antitumor activity against human breast adenocarcinima MCF-7 cells	NA	Homo sapiens	NA	MCF7	MCF7	MCF7	Active	362
407	doxorubicin	doxorubicin	BRD-K92093830	31703	InChI=1S/C27H29NO11/c1-10-22(31)13(28)6-17(38-10)39-15-8-27(36,16(30)9-29)7-12-19(15)26(35)21-20(24(12)33)23(32)11-4-3-5-14(37-2)18(11)25(21)34/h3-5,10,13,15,17,22,29,31,33,35-36H,6-9,28H2,1-2H3/t10-,13-,15-,17-,22+,27-/m0/s1	COc1cccc2C(=O)c3c(O)c4C[C@](O)(C[C@H](O[C@H]5C[C@H](N)[C@H](O)[C@H](C)O5)c4c(O)c3C(=O)c12)C(=O)CO	15557	=	28	nM	IC50	Tested for inhibitory activity against human tumor cell line MCF7, a strain sensitive to doxorubicin of breast carcinoma using sulforhodamine B assay.	NA	Homo sapiens	NA	MCF7	MCF7	MCF7	Active	362
409	doxorubicin	doxorubicin	BRD-K92093830	31703	InChI=1S/C27H29NO11/c1-10-22(31)13(28)6-17(38-10)39-15-8-27(36,16(30)9-29)7-12-19(15)26(35)21-20(24(12)33)23(32)11-4-3-5-14(37-2)18(11)25(21)34/h3-5,10,13,15,17,22,29,31,33,35-36H,6-9,28H2,1-2H3/t10-,13-,15-,17-,22+,27-/m0/s1	COc1cccc2C(=O)c3c(O)c4C[C@](O)(C[C@H](O[C@H]5C[C@H](N)[C@H](O)[C@H](C)O5)c4c(O)c3C(=O)c12)C(=O)CO	43120	=	170	nM	IC50	Cytotoxicity against doxorubicin-sensitive human MCF7 cells	NA	Homo sapiens	NA	MCF7	MCF7	MCF7	Active	362
410	doxorubicin	doxorubicin	BRD-K92093830	31703	InChI=1S/C27H29NO11/c1-10-22(31)13(28)6-17(38-10)39-15-8-27(36,16(30)9-29)7-12-19(15)26(35)21-20(24(12)33)23(32)11-4-3-5-14(37-2)18(11)25(21)34/h3-5,10,13,15,17,22,29,31,33,35-36H,6-9,28H2,1-2H3/t10-,13-,15-,17-,22+,27-/m0/s1	COc1cccc2C(=O)c3c(O)c4C[C@](O)(C[C@H](O[C@H]5C[C@H](N)[C@H](O)[C@H](C)O5)c4c(O)c3C(=O)c12)C(=O)CO	53411	=	750	nM	IC50	Cytotoxicity against human MCF7 cells after 48 hrs by MTT assay	NA	Homo sapiens	NA	MCF7	MCF7	MCF7	Active	362
411	doxorubicin	doxorubicin	BRD-K92093830	31703	InChI=1S/C27H29NO11/c1-10-22(31)13(28)6-17(38-10)39-15-8-27(36,16(30)9-29)7-12-19(15)26(35)21-20(24(12)33)23(32)11-4-3-5-14(37-2)18(11)25(21)34/h3-5,10,13,15,17,22,29,31,33,35-36H,6-9,28H2,1-2H3/t10-,13-,15-,17-,22+,27-/m0/s1	COc1cccc2C(=O)c3c(O)c4C[C@](O)(C[C@H](O[C@H]5C[C@H](N)[C@H](O)[C@H](C)O5)c4c(O)c3C(=O)c12)C(=O)CO	53374	=	2570	nM	IC50	Cytotoxicity against human MCF7 cells after 48 hrs	NA	Homo sapiens	NA	MCF7	MCF7	MCF7	Active	362
412	doxorubicin	doxorubicin	BRD-K92093830	31703	InChI=1S/C27H29NO11/c1-10-22(31)13(28)6-17(38-10)39-15-8-27(36,16(30)9-29)7-12-19(15)26(35)21-20(24(12)33)23(32)11-4-3-5-14(37-2)18(11)25(21)34/h3-5,10,13,15,17,22,29,31,33,35-36H,6-9,28H2,1-2H3/t10-,13-,15-,17-,22+,27-/m0/s1	COc1cccc2C(=O)c3c(O)c4C[C@](O)(C[C@H](O[C@H]5C[C@H](N)[C@H](O)[C@H](C)O5)c4c(O)c3C(=O)c12)C(=O)CO	53864	=	2400	nM	IC50	Cytotoxicity against human MCF7 cells after 48 hrs by MTT assay	NA	Homo sapiens	NA	MCF7	MCF7	MCF7	Active	362
413	doxorubicin	doxorubicin	BRD-K92093830	31703	InChI=1S/C27H29NO11/c1-10-22(31)13(28)6-17(38-10)39-15-8-27(36,16(30)9-29)7-12-19(15)26(35)21-20(24(12)33)23(32)11-4-3-5-14(37-2)18(11)25(21)34/h3-5,10,13,15,17,22,29,31,33,35-36H,6-9,28H2,1-2H3/t10-,13-,15-,17-,22+,27-/m0/s1	COc1cccc2C(=O)c3c(O)c4C[C@](O)(C[C@H](O[C@H]5C[C@H](N)[C@H](O)[C@H](C)O5)c4c(O)c3C(=O)c12)C(=O)CO	53879	=	850	nM	IC50	Cytotoxicity against human MCF7 cells after 48 hrs by Alamar blue assay	NA	Homo sapiens	NA	MCF7	MCF7	MCF7	Active	362
414	doxorubicin	doxorubicin	BRD-K92093830	31703	InChI=1S/C27H29NO11/c1-10-22(31)13(28)6-17(38-10)39-15-8-27(36,16(30)9-29)7-12-19(15)26(35)21-20(24(12)33)23(32)11-4-3-5-14(37-2)18(11)25(21)34/h3-5,10,13,15,17,22,29,31,33,35-36H,6-9,28H2,1-2H3/t10-,13-,15-,17-,22+,27-/m0/s1	COc1cccc2C(=O)c3c(O)c4C[C@](O)(C[C@H](O[C@H]5C[C@H](N)[C@H](O)[C@H](C)O5)c4c(O)c3C(=O)c12)C(=O)CO	58408	=	42520	nM	IC50	Cytotoxicity against human MCF7 cells after 3 days by MTT assay	NA	Homo sapiens	NA	MCF7	MCF7	MCF7	Active	362
415	doxorubicin	doxorubicin	BRD-K92093830	31703	InChI=1S/C27H29NO11/c1-10-22(31)13(28)6-17(38-10)39-15-8-27(36,16(30)9-29)7-12-19(15)26(35)21-20(24(12)33)23(32)11-4-3-5-14(37-2)18(11)25(21)34/h3-5,10,13,15,17,22,29,31,33,35-36H,6-9,28H2,1-2H3/t10-,13-,15-,17-,22+,27-/m0/s1	COc1cccc2C(=O)c3c(O)c4C[C@](O)(C[C@H](O[C@H]5C[C@H](N)[C@H](O)[C@H](C)O5)c4c(O)c3C(=O)c12)C(=O)CO	21494	=	22	nM	IC50	Inhibitory concentration against MCF-7 human breast carcinoma cell line	NA	Homo sapiens	NA	MCF7	MCF7	MCF7	Active	362
417	doxorubicin	doxorubicin	BRD-K92093830	31703	InChI=1S/C27H29NO11/c1-10-22(31)13(28)6-17(38-10)39-15-8-27(36,16(30)9-29)7-12-19(15)26(35)21-20(24(12)33)23(32)11-4-3-5-14(37-2)18(11)25(21)34/h3-5,10,13,15,17,22,29,31,33,35-36H,6-9,28H2,1-2H3/t10-,13-,15-,17-,22+,27-/m0/s1	COc1cccc2C(=O)c3c(O)c4C[C@](O)(C[C@H](O[C@H]5C[C@H](N)[C@H](O)[C@H](C)O5)c4c(O)c3C(=O)c12)C(=O)CO	52495	=	590	nM	IC50	Cytotoxicity against human MCF7 cells by MTT assay	NA	Homo sapiens	NA	MCF7	MCF7	MCF7	Active	362
418	doxorubicin	doxorubicin	BRD-K92093830	31703	InChI=1S/C27H29NO11/c1-10-22(31)13(28)6-17(38-10)39-15-8-27(36,16(30)9-29)7-12-19(15)26(35)21-20(24(12)33)23(32)11-4-3-5-14(37-2)18(11)25(21)34/h3-5,10,13,15,17,22,29,31,33,35-36H,6-9,28H2,1-2H3/t10-,13-,15-,17-,22+,27-/m0/s1	COc1cccc2C(=O)c3c(O)c4C[C@](O)(C[C@H](O[C@H]5C[C@H](N)[C@H](O)[C@H](C)O5)c4c(O)c3C(=O)c12)C(=O)CO	55229	=	2300	nM	IC50	Cytotoxicity against human MCF7 cells by resazurin microplate assay	NA	Homo sapiens	NA	MCF7	MCF7	MCF7	Active	362
419	doxorubicin	doxorubicin	BRD-K92093830	31703	InChI=1S/C27H29NO11/c1-10-22(31)13(28)6-17(38-10)39-15-8-27(36,16(30)9-29)7-12-19(15)26(35)21-20(24(12)33)23(32)11-4-3-5-14(37-2)18(11)25(21)34/h3-5,10,13,15,17,22,29,31,33,35-36H,6-9,28H2,1-2H3/t10-,13-,15-,17-,22+,27-/m0/s1	COc1cccc2C(=O)c3c(O)c4C[C@](O)(C[C@H](O[C@H]5C[C@H](N)[C@H](O)[C@H](C)O5)c4c(O)c3C(=O)c12)C(=O)CO	44476	=	650	nM	IC50	Cytotoxicity against human MCF7 cells after 3 days by MTT assay	NA	Homo sapiens	NA	MCF7	MCF7	MCF7	Active	362
420	doxorubicin	doxorubicin	BRD-K92093830	31703	InChI=1S/C27H29NO11/c1-10-22(31)13(28)6-17(38-10)39-15-8-27(36,16(30)9-29)7-12-19(15)26(35)21-20(24(12)33)23(32)11-4-3-5-14(37-2)18(11)25(21)34/h3-5,10,13,15,17,22,29,31,33,35-36H,6-9,28H2,1-2H3/t10-,13-,15-,17-,22+,27-/m0/s1	COc1cccc2C(=O)c3c(O)c4C[C@](O)(C[C@H](O[C@H]5C[C@H](N)[C@H](O)[C@H](C)O5)c4c(O)c3C(=O)c12)C(=O)CO	15897	=	20	nM	IC50	Inhibitory activity against SKBR-3 cell line using MTT assay (ER-amplified erB2,mutant p53)	NA	Homo sapiens	NA	SK-BR-3	SK-BR-3	SK-BR-3	Active	362
421	doxorubicin	doxorubicin	BRD-K92093830	31703	InChI=1S/C27H29NO11/c1-10-22(31)13(28)6-17(38-10)39-15-8-27(36,16(30)9-29)7-12-19(15)26(35)21-20(24(12)33)23(32)11-4-3-5-14(37-2)18(11)25(21)34/h3-5,10,13,15,17,22,29,31,33,35-36H,6-9,28H2,1-2H3/t10-,13-,15-,17-,22+,27-/m0/s1	COc1cccc2C(=O)c3c(O)c4C[C@](O)(C[C@H](O[C@H]5C[C@H](N)[C@H](O)[C@H](C)O5)c4c(O)c3C(=O)c12)C(=O)CO	43118	=	70	nM	IC50	Cytotoxicity against human MCF7 cells by MTT assay	NA	Homo sapiens	NA	MCF7	MCF7	MCF7	Active	362
422	doxorubicin	doxorubicin	BRD-K92093830	31703	InChI=1S/C27H29NO11/c1-10-22(31)13(28)6-17(38-10)39-15-8-27(36,16(30)9-29)7-12-19(15)26(35)21-20(24(12)33)23(32)11-4-3-5-14(37-2)18(11)25(21)34/h3-5,10,13,15,17,22,29,31,33,35-36H,6-9,28H2,1-2H3/t10-,13-,15-,17-,22+,27-/m0/s1	COc1cccc2C(=O)c3c(O)c4C[C@](O)(C[C@H](O[C@H]5C[C@H](N)[C@H](O)[C@H](C)O5)c4c(O)c3C(=O)c12)C(=O)CO	47951	=	58	nM	IC50	Cytotoxicity against human MCF7 cells expressing P-glycoprotein after 72 hrs by MTS assay	NA	Homo sapiens	NA	MCF7	MCF7	MCF7	Active	362
424	doxorubicin	doxorubicin	BRD-K92093830	31703	InChI=1S/C27H29NO11/c1-10-22(31)13(28)6-17(38-10)39-15-8-27(36,16(30)9-29)7-12-19(15)26(35)21-20(24(12)33)23(32)11-4-3-5-14(37-2)18(11)25(21)34/h3-5,10,13,15,17,22,29,31,33,35-36H,6-9,28H2,1-2H3/t10-,13-,15-,17-,22+,27-/m0/s1	COc1cccc2C(=O)c3c(O)c4C[C@](O)(C[C@H](O[C@H]5C[C@H](N)[C@H](O)[C@H](C)O5)c4c(O)c3C(=O)c12)C(=O)CO	42964	=	430	nM	IC50	Cytotoxicity against human MCF7 cells by MTT assay	NA	Homo sapiens	NA	MCF7	MCF7	MCF7	Active	362
425	doxorubicin	doxorubicin	BRD-K92093830	31703	InChI=1S/C27H29NO11/c1-10-22(31)13(28)6-17(38-10)39-15-8-27(36,16(30)9-29)7-12-19(15)26(35)21-20(24(12)33)23(32)11-4-3-5-14(37-2)18(11)25(21)34/h3-5,10,13,15,17,22,29,31,33,35-36H,6-9,28H2,1-2H3/t10-,13-,15-,17-,22+,27-/m0/s1	COc1cccc2C(=O)c3c(O)c4C[C@](O)(C[C@H](O[C@H]5C[C@H](N)[C@H](O)[C@H](C)O5)c4c(O)c3C(=O)c12)C(=O)CO	43143	=	100	nM	IC50	Cytotoxicity against human MCF7 cells	NA	Homo sapiens	NA	MCF7	MCF7	MCF7	Active	362
426	doxorubicin	doxorubicin	BRD-K92093830	31703	InChI=1S/C27H29NO11/c1-10-22(31)13(28)6-17(38-10)39-15-8-27(36,16(30)9-29)7-12-19(15)26(35)21-20(24(12)33)23(32)11-4-3-5-14(37-2)18(11)25(21)34/h3-5,10,13,15,17,22,29,31,33,35-36H,6-9,28H2,1-2H3/t10-,13-,15-,17-,22+,27-/m0/s1	COc1cccc2C(=O)c3c(O)c4C[C@](O)(C[C@H](O[C@H]5C[C@H](N)[C@H](O)[C@H](C)O5)c4c(O)c3C(=O)c12)C(=O)CO	57883	=	700	nM	IC50	Antiproliferative activity against human MCF7 cells after 72 hrs by MTT assay	NA	Homo sapiens	NA	MCF7	MCF7	MCF7	Active	362
428	doxorubicin	doxorubicin	BRD-K92093830	31703	InChI=1S/C27H29NO11/c1-10-22(31)13(28)6-17(38-10)39-15-8-27(36,16(30)9-29)7-12-19(15)26(35)21-20(24(12)33)23(32)11-4-3-5-14(37-2)18(11)25(21)34/h3-5,10,13,15,17,22,29,31,33,35-36H,6-9,28H2,1-2H3/t10-,13-,15-,17-,22+,27-/m0/s1	COc1cccc2C(=O)c3c(O)c4C[C@](O)(C[C@H](O[C@H]5C[C@H](N)[C@H](O)[C@H](C)O5)c4c(O)c3C(=O)c12)C(=O)CO	58835	=	850	nM	IC50	Cytotoxicity against human MCF7 cells assessed as cell viability after 48 hrs by alamar blue assay	NA	Homo sapiens	NA	MCF7	MCF7	MCF7	Active	362
429	doxorubicin	doxorubicin	BRD-K92093830	31703	InChI=1S/C27H29NO11/c1-10-22(31)13(28)6-17(38-10)39-15-8-27(36,16(30)9-29)7-12-19(15)26(35)21-20(24(12)33)23(32)11-4-3-5-14(37-2)18(11)25(21)34/h3-5,10,13,15,17,22,29,31,33,35-36H,6-9,28H2,1-2H3/t10-,13-,15-,17-,22+,27-/m0/s1	COc1cccc2C(=O)c3c(O)c4C[C@](O)(C[C@H](O[C@H]5C[C@H](N)[C@H](O)[C@H](C)O5)c4c(O)c3C(=O)c12)C(=O)CO	54759	=	16800	nM	IC50	Cytotoxicity against human MCF7 cells after 24 hrs by MTS assay	NA	Homo sapiens	NA	MCF7	MCF7	MCF7	Active	362
430	doxorubicin	doxorubicin	BRD-K92093830	31703	InChI=1S/C27H29NO11/c1-10-22(31)13(28)6-17(38-10)39-15-8-27(36,16(30)9-29)7-12-19(15)26(35)21-20(24(12)33)23(32)11-4-3-5-14(37-2)18(11)25(21)34/h3-5,10,13,15,17,22,29,31,33,35-36H,6-9,28H2,1-2H3/t10-,13-,15-,17-,22+,27-/m0/s1	COc1cccc2C(=O)c3c(O)c4C[C@](O)(C[C@H](O[C@H]5C[C@H](N)[C@H](O)[C@H](C)O5)c4c(O)c3C(=O)c12)C(=O)CO	55224	=	540	nM	IC50	Cytotoxicity against human MCF7 cells after 48 hrs by MTT assay	NA	Homo sapiens	NA	MCF7	MCF7	MCF7	Active	362
431	doxorubicin	doxorubicin	BRD-K92093830	31703	InChI=1S/C27H29NO11/c1-10-22(31)13(28)6-17(38-10)39-15-8-27(36,16(30)9-29)7-12-19(15)26(35)21-20(24(12)33)23(32)11-4-3-5-14(37-2)18(11)25(21)34/h3-5,10,13,15,17,22,29,31,33,35-36H,6-9,28H2,1-2H3/t10-,13-,15-,17-,22+,27-/m0/s1	COc1cccc2C(=O)c3c(O)c4C[C@](O)(C[C@H](O[C@H]5C[C@H](N)[C@H](O)[C@H](C)O5)c4c(O)c3C(=O)c12)C(=O)CO	59014	=	2030	nM	IC50	Cytotoxicity against human MDA-MB-361 cells after 94 hrs by MTT assay	NA	Homo sapiens	NA	MDA-MB-361	MDA-MB-361	MDA-MB-361	Active	362
432	doxorubicin	doxorubicin	BRD-K92093830	31703	InChI=1S/C27H29NO11/c1-10-22(31)13(28)6-17(38-10)39-15-8-27(36,16(30)9-29)7-12-19(15)26(35)21-20(24(12)33)23(32)11-4-3-5-14(37-2)18(11)25(21)34/h3-5,10,13,15,17,22,29,31,33,35-36H,6-9,28H2,1-2H3/t10-,13-,15-,17-,22+,27-/m0/s1	COc1cccc2C(=O)c3c(O)c4C[C@](O)(C[C@H](O[C@H]5C[C@H](N)[C@H](O)[C@H](C)O5)c4c(O)c3C(=O)c12)C(=O)CO	51801	=	324	nM	IC50	Cytotoxicity against human MCF7 cells after 72 hrs by XTT assay	NA	Homo sapiens	NA	MCF7	MCF7	MCF7	Active	362
433	doxorubicin	doxorubicin	BRD-K92093830	31703	InChI=1S/C27H29NO11/c1-10-22(31)13(28)6-17(38-10)39-15-8-27(36,16(30)9-29)7-12-19(15)26(35)21-20(24(12)33)23(32)11-4-3-5-14(37-2)18(11)25(21)34/h3-5,10,13,15,17,22,29,31,33,35-36H,6-9,28H2,1-2H3/t10-,13-,15-,17-,22+,27-/m0/s1	COc1cccc2C(=O)c3c(O)c4C[C@](O)(C[C@H](O[C@H]5C[C@H](N)[C@H](O)[C@H](C)O5)c4c(O)c3C(=O)c12)C(=O)CO	59148	=	1510	nM	IC50	Cytotoxicity against estrogen receptor-positive human MCF7 cells after 48 hrs by MTT assay	NA	Homo sapiens	NA	MCF7	MCF7	MCF7	Active	362
434	doxorubicin	doxorubicin	BRD-K92093830	31703	InChI=1S/C27H29NO11/c1-10-22(31)13(28)6-17(38-10)39-15-8-27(36,16(30)9-29)7-12-19(15)26(35)21-20(24(12)33)23(32)11-4-3-5-14(37-2)18(11)25(21)34/h3-5,10,13,15,17,22,29,31,33,35-36H,6-9,28H2,1-2H3/t10-,13-,15-,17-,22+,27-/m0/s1	COc1cccc2C(=O)c3c(O)c4C[C@](O)(C[C@H](O[C@H]5C[C@H](N)[C@H](O)[C@H](C)O5)c4c(O)c3C(=O)c12)C(=O)CO	47951	=	12	nM	IC50	Cytotoxicity against human MCF7 cells after 72 hrs by MTS assay	NA	Homo sapiens	NA	MCF7	MCF7	MCF7	Active	362
435	doxorubicin	doxorubicin	BRD-K92093830	31703	InChI=1S/C27H29NO11/c1-10-22(31)13(28)6-17(38-10)39-15-8-27(36,16(30)9-29)7-12-19(15)26(35)21-20(24(12)33)23(32)11-4-3-5-14(37-2)18(11)25(21)34/h3-5,10,13,15,17,22,29,31,33,35-36H,6-9,28H2,1-2H3/t10-,13-,15-,17-,22+,27-/m0/s1	COc1cccc2C(=O)c3c(O)c4C[C@](O)(C[C@H](O[C@H]5C[C@H](N)[C@H](O)[C@H](C)O5)c4c(O)c3C(=O)c12)C(=O)CO	55845	=	100	nM	IC50	Cytotoxicity against human MCF7 cells assessed as intracellular ATP level after 72 hrs by luminometry	NA	Homo sapiens	NA	MCF7	MCF7	MCF7	Active	362
436	doxorubicin	doxorubicin	BRD-K92093830	31703	InChI=1S/C27H29NO11/c1-10-22(31)13(28)6-17(38-10)39-15-8-27(36,16(30)9-29)7-12-19(15)26(35)21-20(24(12)33)23(32)11-4-3-5-14(37-2)18(11)25(21)34/h3-5,10,13,15,17,22,29,31,33,35-36H,6-9,28H2,1-2H3/t10-,13-,15-,17-,22+,27-/m0/s1	COc1cccc2C(=O)c3c(O)c4C[C@](O)(C[C@H](O[C@H]5C[C@H](N)[C@H](O)[C@H](C)O5)c4c(O)c3C(=O)c12)C(=O)CO	60843	=	1700	nM	IC50	Cytotoxicity against human MCF7 cells by WST-1 assay	NA	Homo sapiens	NA	MCF7	MCF7	MCF7	Active	362
438	doxorubicin	doxorubicin	BRD-K92093830	31703	InChI=1S/C27H29NO11/c1-10-22(31)13(28)6-17(38-10)39-15-8-27(36,16(30)9-29)7-12-19(15)26(35)21-20(24(12)33)23(32)11-4-3-5-14(37-2)18(11)25(21)34/h3-5,10,13,15,17,22,29,31,33,35-36H,6-9,28H2,1-2H3/t10-,13-,15-,17-,22+,27-/m0/s1	COc1cccc2C(=O)c3c(O)c4C[C@](O)(C[C@H](O[C@H]5C[C@H](N)[C@H](O)[C@H](C)O5)c4c(O)c3C(=O)c12)C(=O)CO	50113	=	1500	nM	IC50	Cytotoxicity against human MCF7 cells by resazurin microplate assay	NA	Homo sapiens	NA	MCF7	MCF7	MCF7	Active	362
439	doxorubicin	doxorubicin	BRD-K92093830	31703	InChI=1S/C27H29NO11/c1-10-22(31)13(28)6-17(38-10)39-15-8-27(36,16(30)9-29)7-12-19(15)26(35)21-20(24(12)33)23(32)11-4-3-5-14(37-2)18(11)25(21)34/h3-5,10,13,15,17,22,29,31,33,35-36H,6-9,28H2,1-2H3/t10-,13-,15-,17-,22+,27-/m0/s1	COc1cccc2C(=O)c3c(O)c4C[C@](O)(C[C@H](O[C@H]5C[C@H](N)[C@H](O)[C@H](C)O5)c4c(O)c3C(=O)c12)C(=O)CO	50180	=	920	nM	IC50	Cytotoxicity against human MCF7 cells after 24 hrs by MTT assay	NA	Homo sapiens	NA	MCF7	MCF7	MCF7	Active	362
441	doxorubicin	doxorubicin	BRD-K92093830	31703	InChI=1S/C27H29NO11/c1-10-22(31)13(28)6-17(38-10)39-15-8-27(36,16(30)9-29)7-12-19(15)26(35)21-20(24(12)33)23(32)11-4-3-5-14(37-2)18(11)25(21)34/h3-5,10,13,15,17,22,29,31,33,35-36H,6-9,28H2,1-2H3/t10-,13-,15-,17-,22+,27-/m0/s1	COc1cccc2C(=O)c3c(O)c4C[C@](O)(C[C@H](O[C@H]5C[C@H](N)[C@H](O)[C@H](C)O5)c4c(O)c3C(=O)c12)C(=O)CO	4888	=	140	nM	IC50	Inhibitory activity against MCF-7 breast cell line using sulforhodamine B (SRB) protein assay	NA	Homo sapiens	NA	MCF7	MCF7	MCF7	Active	362
442	doxorubicin	doxorubicin	BRD-K92093830	31703	InChI=1S/C27H29NO11/c1-10-22(31)13(28)6-17(38-10)39-15-8-27(36,16(30)9-29)7-12-19(15)26(35)21-20(24(12)33)23(32)11-4-3-5-14(37-2)18(11)25(21)34/h3-5,10,13,15,17,22,29,31,33,35-36H,6-9,28H2,1-2H3/t10-,13-,15-,17-,22+,27-/m0/s1	COc1cccc2C(=O)c3c(O)c4C[C@](O)(C[C@H](O[C@H]5C[C@H](N)[C@H](O)[C@H](C)O5)c4c(O)c3C(=O)c12)C(=O)CO	58804	=	250	nM	IC50	Cytotoxicity against human MCF7 cells after 72 hrs by SRB assay	NA	Homo sapiens	NA	MCF7	MCF7	MCF7	Active	362
444	doxorubicin	doxorubicin	BRD-K92093830	31703	InChI=1S/C27H29NO11/c1-10-22(31)13(28)6-17(38-10)39-15-8-27(36,16(30)9-29)7-12-19(15)26(35)21-20(24(12)33)23(32)11-4-3-5-14(37-2)18(11)25(21)34/h3-5,10,13,15,17,22,29,31,33,35-36H,6-9,28H2,1-2H3/t10-,13-,15-,17-,22+,27-/m0/s1	COc1cccc2C(=O)c3c(O)c4C[C@](O)(C[C@H](O[C@H]5C[C@H](N)[C@H](O)[C@H](C)O5)c4c(O)c3C(=O)c12)C(=O)CO	51722	=	410	nM	IC50	Cytotoxicity against human MCF7 cells after 48 hrs by [3H]hypoxanthine incorporation assay	NA	Homo sapiens	NA	MCF7	MCF7	MCF7	Active	362
445	doxorubicin	doxorubicin	BRD-K92093830	31703	InChI=1S/C27H29NO11/c1-10-22(31)13(28)6-17(38-10)39-15-8-27(36,16(30)9-29)7-12-19(15)26(35)21-20(24(12)33)23(32)11-4-3-5-14(37-2)18(11)25(21)34/h3-5,10,13,15,17,22,29,31,33,35-36H,6-9,28H2,1-2H3/t10-,13-,15-,17-,22+,27-/m0/s1	COc1cccc2C(=O)c3c(O)c4C[C@](O)(C[C@H](O[C@H]5C[C@H](N)[C@H](O)[C@H](C)O5)c4c(O)c3C(=O)c12)C(=O)CO	14996	=	12	nM	IC50	The compound was tested for intracellular cytotoxicity against MDA MB 361(mammary carcinoma cell line) expressing LacZ (beta-galactosidase).	NA	Homo sapiens	NA	MDA-MB-361	MDA-MB-361	MDA-MB-361	Active	362
446	doxorubicin	doxorubicin	BRD-K92093830	31703	InChI=1S/C27H29NO11/c1-10-22(31)13(28)6-17(38-10)39-15-8-27(36,16(30)9-29)7-12-19(15)26(35)21-20(24(12)33)23(32)11-4-3-5-14(37-2)18(11)25(21)34/h3-5,10,13,15,17,22,29,31,33,35-36H,6-9,28H2,1-2H3/t10-,13-,15-,17-,22+,27-/m0/s1	COc1cccc2C(=O)c3c(O)c4C[C@](O)(C[C@H](O[C@H]5C[C@H](N)[C@H](O)[C@H](C)O5)c4c(O)c3C(=O)c12)C(=O)CO	38117	=	70	nM	IC50	Antiproliferative activity against human MCF7 cells by MTT assay	NA	Homo sapiens	NA	MCF7	MCF7	MCF7	Active	362
447	doxorubicin	doxorubicin	BRD-K92093830	31703	InChI=1S/C27H29NO11/c1-10-22(31)13(28)6-17(38-10)39-15-8-27(36,16(30)9-29)7-12-19(15)26(35)21-20(24(12)33)23(32)11-4-3-5-14(37-2)18(11)25(21)34/h3-5,10,13,15,17,22,29,31,33,35-36H,6-9,28H2,1-2H3/t10-,13-,15-,17-,22+,27-/m0/s1	COc1cccc2C(=O)c3c(O)c4C[C@](O)(C[C@H](O[C@H]5C[C@H](N)[C@H](O)[C@H](C)O5)c4c(O)c3C(=O)c12)C(=O)CO	47194	=	8300	nM	IC50	Cytotoxicity against human MCF7 cells by MTT assay	NA	Homo sapiens	NA	MCF7	MCF7	MCF7	Active	362
448	doxorubicin	doxorubicin	BRD-K92093830	31703	InChI=1S/C27H29NO11/c1-10-22(31)13(28)6-17(38-10)39-15-8-27(36,16(30)9-29)7-12-19(15)26(35)21-20(24(12)33)23(32)11-4-3-5-14(37-2)18(11)25(21)34/h3-5,10,13,15,17,22,29,31,33,35-36H,6-9,28H2,1-2H3/t10-,13-,15-,17-,22+,27-/m0/s1	COc1cccc2C(=O)c3c(O)c4C[C@](O)(C[C@H](O[C@H]5C[C@H](N)[C@H](O)[C@H](C)O5)c4c(O)c3C(=O)c12)C(=O)CO	59148	=	8940	nM	IC50	Cytotoxicity against estrogen receptor-positive human MCF7 cells after 24 hrs by MTT assay	NA	Homo sapiens	NA	MCF7	MCF7	MCF7	Active	362
449	doxorubicin	doxorubicin	BRD-K92093830	31703	InChI=1S/C27H29NO11/c1-10-22(31)13(28)6-17(38-10)39-15-8-27(36,16(30)9-29)7-12-19(15)26(35)21-20(24(12)33)23(32)11-4-3-5-14(37-2)18(11)25(21)34/h3-5,10,13,15,17,22,29,31,33,35-36H,6-9,28H2,1-2H3/t10-,13-,15-,17-,22+,27-/m0/s1	COc1cccc2C(=O)c3c(O)c4C[C@](O)(C[C@H](O[C@H]5C[C@H](N)[C@H](O)[C@H](C)O5)c4c(O)c3C(=O)c12)C(=O)CO	57146	=	17.9	nM	IC50	Antiproliferative activity against human MCF7 cells after 96 hrs by MTT assay	NA	Homo sapiens	NA	MCF7	MCF7	MCF7	Active	362
450	doxorubicin	doxorubicin	BRD-K92093830	31703	InChI=1S/C27H29NO11/c1-10-22(31)13(28)6-17(38-10)39-15-8-27(36,16(30)9-29)7-12-19(15)26(35)21-20(24(12)33)23(32)11-4-3-5-14(37-2)18(11)25(21)34/h3-5,10,13,15,17,22,29,31,33,35-36H,6-9,28H2,1-2H3/t10-,13-,15-,17-,22+,27-/m0/s1	COc1cccc2C(=O)c3c(O)c4C[C@](O)(C[C@H](O[C@H]5C[C@H](N)[C@H](O)[C@H](C)O5)c4c(O)c3C(=O)c12)C(=O)CO	57121	=	66200	nM	IC50	Cytotoxicity against human MCF7 cells after 48 hrs by MTT assay	NA	Homo sapiens	NA	MCF7	MCF7	MCF7	Active	362
451	doxorubicin	doxorubicin	BRD-K92093830	31703	InChI=1S/C27H29NO11/c1-10-22(31)13(28)6-17(38-10)39-15-8-27(36,16(30)9-29)7-12-19(15)26(35)21-20(24(12)33)23(32)11-4-3-5-14(37-2)18(11)25(21)34/h3-5,10,13,15,17,22,29,31,33,35-36H,6-9,28H2,1-2H3/t10-,13-,15-,17-,22+,27-/m0/s1	COc1cccc2C(=O)c3c(O)c4C[C@](O)(C[C@H](O[C@H]5C[C@H](N)[C@H](O)[C@H](C)O5)c4c(O)c3C(=O)c12)C(=O)CO	57772	=	190	nM	IC50	Antiproliferative activity against human MCF7 cells after 72 hrs by MTT assay	NA	Homo sapiens	NA	MCF7	MCF7	MCF7	Active	362
453	doxorubicin	doxorubicin	BRD-K92093830	31703	InChI=1S/C27H29NO11/c1-10-22(31)13(28)6-17(38-10)39-15-8-27(36,16(30)9-29)7-12-19(15)26(35)21-20(24(12)33)23(32)11-4-3-5-14(37-2)18(11)25(21)34/h3-5,10,13,15,17,22,29,31,33,35-36H,6-9,28H2,1-2H3/t10-,13-,15-,17-,22+,27-/m0/s1	COc1cccc2C(=O)c3c(O)c4C[C@](O)(C[C@H](O[C@H]5C[C@H](N)[C@H](O)[C@H](C)O5)c4c(O)c3C(=O)c12)C(=O)CO	15897	=	5	nM	IC50	Inhibitory activity against MDA-468 cell line using MTT assay (ER-,amplified EGFR,mutant p53)	NA	Homo sapiens	NA	MDA-MB-468	MDA-MB-468	MDA-MB-468	Active	362
454	doxorubicin	doxorubicin	BRD-A52530684	6916127	InChI=1S/C27H29NO11/c1-10-22(31)13(28)6-17(38-10)39-15-8-27(36,16(30)9-29)7-12-19(15)26(35)21-20(24(12)33)23(32)11-4-3-5-14(37-2)18(11)25(21)34/h3-5,10,13,15,17,22,29,31,33,35-36H,6-9,28H2,1-2H3/t10-,13-,15-,17?,22+,27-/m0/s1	COc1cccc2C(=O)c3c(O)c4C[C@](O)(C[C@H](OC5C[C@H](N)[C@H](O)[C@H](C)O5)c4c(O)c3C(=O)c12)C(=O)CO	60510	=	5460	nM	IC50	Cytotoxicity against human MCF7 cells after 48 hrs by sulforhodamine B assay	NA	Homo sapiens	NA	MCF7	MCF7	MCF7	Active	362
455	doxorubicin	doxorubicin	BRD-K92093830	31703	InChI=1S/C27H29NO11/c1-10-22(31)13(28)6-17(38-10)39-15-8-27(36,16(30)9-29)7-12-19(15)26(35)21-20(24(12)33)23(32)11-4-3-5-14(37-2)18(11)25(21)34/h3-5,10,13,15,17,22,29,31,33,35-36H,6-9,28H2,1-2H3/t10-,13-,15-,17-,22+,27-/m0/s1	COc1cccc2C(=O)c3c(O)c4C[C@](O)(C[C@H](O[C@H]5C[C@H](N)[C@H](O)[C@H](C)O5)c4c(O)c3C(=O)c12)C(=O)CO	16748	=	50	nM	IC50	Antitumor activity against human breast adenocarcinoma MCF-7 cells.	NA	Homo sapiens	NA	MCF7	MCF7	MCF7	Active	362
456	doxorubicin	doxorubicin	BRD-K92093830	31703	InChI=1S/C27H29NO11/c1-10-22(31)13(28)6-17(38-10)39-15-8-27(36,16(30)9-29)7-12-19(15)26(35)21-20(24(12)33)23(32)11-4-3-5-14(37-2)18(11)25(21)34/h3-5,10,13,15,17,22,29,31,33,35-36H,6-9,28H2,1-2H3/t10-,13-,15-,17-,22+,27-/m0/s1	COc1cccc2C(=O)c3c(O)c4C[C@](O)(C[C@H](O[C@H]5C[C@H](N)[C@H](O)[C@H](C)O5)c4c(O)c3C(=O)c12)C(=O)CO	14036	=	300	nM	IC50	compound was tested in vitro for inhibition activity against a sensitive human breast carcinoma line cells.	NA	Homo sapiens	NA	MCF7	MCF7	MCF7	Active	362
457	doxorubicin	doxorubicin	BRD-K92093830	31703	InChI=1S/C27H29NO11/c1-10-22(31)13(28)6-17(38-10)39-15-8-27(36,16(30)9-29)7-12-19(15)26(35)21-20(24(12)33)23(32)11-4-3-5-14(37-2)18(11)25(21)34/h3-5,10,13,15,17,22,29,31,33,35-36H,6-9,28H2,1-2H3/t10-,13-,15-,17-,22+,27-/m0/s1	COc1cccc2C(=O)c3c(O)c4C[C@](O)(C[C@H](O[C@H]5C[C@H](N)[C@H](O)[C@H](C)O5)c4c(O)c3C(=O)c12)C(=O)CO	5194	=	1.2	nM	IC50	Cytotoxicity against human breast carcinoma cell lines MCF-7	NA	Homo sapiens	NA	MCF7	MCF7	MCF7	Active	362
458	doxorubicin	doxorubicin	BRD-K92093830	31703	InChI=1S/C27H29NO11/c1-10-22(31)13(28)6-17(38-10)39-15-8-27(36,16(30)9-29)7-12-19(15)26(35)21-20(24(12)33)23(32)11-4-3-5-14(37-2)18(11)25(21)34/h3-5,10,13,15,17,22,29,31,33,35-36H,6-9,28H2,1-2H3/t10-,13-,15-,17-,22+,27-/m0/s1	COc1cccc2C(=O)c3c(O)c4C[C@](O)(C[C@H](O[C@H]5C[C@H](N)[C@H](O)[C@H](C)O5)c4c(O)c3C(=O)c12)C(=O)CO	13217	=	72	nM	IC50	Cytotoxicity was determined in vitro in T47D cells(breast) of human tumor cell lines by using MTT assay	NA	Homo sapiens	NA	T47D	T-47D	T47D	Active	362
459	doxorubicin	doxorubicin	BRD-K92093830	31703	InChI=1S/C27H29NO11/c1-10-22(31)13(28)6-17(38-10)39-15-8-27(36,16(30)9-29)7-12-19(15)26(35)21-20(24(12)33)23(32)11-4-3-5-14(37-2)18(11)25(21)34/h3-5,10,13,15,17,22,29,31,33,35-36H,6-9,28H2,1-2H3/t10-,13-,15-,17-,22+,27-/m0/s1	COc1cccc2C(=O)c3c(O)c4C[C@](O)(C[C@H](O[C@H]5C[C@H](N)[C@H](O)[C@H](C)O5)c4c(O)c3C(=O)c12)C(=O)CO	55235	=	32020	nM	IC50	Cytotoxicity against human MCF7 cells after 48 hrs by SRB assay	NA	Homo sapiens	NA	MCF7	MCF7	MCF7	Active	362
460	doxorubicin	doxorubicin	BRD-K92093830	31703	InChI=1S/C27H29NO11/c1-10-22(31)13(28)6-17(38-10)39-15-8-27(36,16(30)9-29)7-12-19(15)26(35)21-20(24(12)33)23(32)11-4-3-5-14(37-2)18(11)25(21)34/h3-5,10,13,15,17,22,29,31,33,35-36H,6-9,28H2,1-2H3/t10-,13-,15-,17-,22+,27-/m0/s1	COc1cccc2C(=O)c3c(O)c4C[C@](O)(C[C@H](O[C@H]5C[C@H](N)[C@H](O)[C@H](C)O5)c4c(O)c3C(=O)c12)C(=O)CO	37152	=	40	nM	IC50	Antitumor activity against human MCF7 cells after 72 hrs by MTT assay	NA	Homo sapiens	NA	MCF7	MCF7	MCF7	Active	362
461	doxorubicin	doxorubicin	BRD-K92093830	31703	InChI=1S/C27H29NO11/c1-10-22(31)13(28)6-17(38-10)39-15-8-27(36,16(30)9-29)7-12-19(15)26(35)21-20(24(12)33)23(32)11-4-3-5-14(37-2)18(11)25(21)34/h3-5,10,13,15,17,22,29,31,33,35-36H,6-9,28H2,1-2H3/t10-,13-,15-,17-,22+,27-/m0/s1	COc1cccc2C(=O)c3c(O)c4C[C@](O)(C[C@H](O[C@H]5C[C@H](N)[C@H](O)[C@H](C)O5)c4c(O)c3C(=O)c12)C(=O)CO	57901	=	1200	nM	IC50	Cytotoxicity against human MCF7 cells by MTT assay	NA	Homo sapiens	NA	MCF7	MCF7	MCF7	Active	362
462	doxorubicin	doxorubicin	BRD-K92093830	31703	InChI=1S/C27H29NO11/c1-10-22(31)13(28)6-17(38-10)39-15-8-27(36,16(30)9-29)7-12-19(15)26(35)21-20(24(12)33)23(32)11-4-3-5-14(37-2)18(11)25(21)34/h3-5,10,13,15,17,22,29,31,33,35-36H,6-9,28H2,1-2H3/t10-,13-,15-,17-,22+,27-/m0/s1	COc1cccc2C(=O)c3c(O)c4C[C@](O)(C[C@H](O[C@H]5C[C@H](N)[C@H](O)[C@H](C)O5)c4c(O)c3C(=O)c12)C(=O)CO	59248	=	400	nM	IC50	Cytotoxicity against human MCF7 cells after 72 hrs by Alamar blue assay	NA	Homo sapiens	NA	MCF7	MCF7	MCF7	Active	362
463	doxorubicin	doxorubicin	BRD-A52530684	6916127	InChI=1S/C27H29NO11/c1-10-22(31)13(28)6-17(38-10)39-15-8-27(36,16(30)9-29)7-12-19(15)26(35)21-20(24(12)33)23(32)11-4-3-5-14(37-2)18(11)25(21)34/h3-5,10,13,15,17,22,29,31,33,35-36H,6-9,28H2,1-2H3/t10-,13-,15-,17?,22+,27-/m0/s1	COc1cccc2C(=O)c3c(O)c4C[C@](O)(C[C@H](OC5C[C@H](N)[C@H](O)[C@H](C)O5)c4c(O)c3C(=O)c12)C(=O)CO	59481	=	1000	nM	IC50	Cytotoxicity against human MCF7 cells by MTT assay	NA	Homo sapiens	NA	MCF7	MCF7	MCF7	Active	362
464	doxorubicin	doxorubicin	BRD-A52530684	6916127	InChI=1S/C27H29NO11/c1-10-22(31)13(28)6-17(38-10)39-15-8-27(36,16(30)9-29)7-12-19(15)26(35)21-20(24(12)33)23(32)11-4-3-5-14(37-2)18(11)25(21)34/h3-5,10,13,15,17,22,29,31,33,35-36H,6-9,28H2,1-2H3/t10-,13-,15-,17?,22+,27-/m0/s1	COc1cccc2C(=O)c3c(O)c4C[C@](O)(C[C@H](OC5C[C@H](N)[C@H](O)[C@H](C)O5)c4c(O)c3C(=O)c12)C(=O)CO	60199	=	770	nM	IC50	Cytotoxicity against human MCF7 cells after 3 days by MTT assay	NA	Homo sapiens	NA	MCF7	MCF7	MCF7	Active	362
465	doxorubicin	doxorubicin	BRD-K92093830	31703	InChI=1S/C27H29NO11/c1-10-22(31)13(28)6-17(38-10)39-15-8-27(36,16(30)9-29)7-12-19(15)26(35)21-20(24(12)33)23(32)11-4-3-5-14(37-2)18(11)25(21)34/h3-5,10,13,15,17,22,29,31,33,35-36H,6-9,28H2,1-2H3/t10-,13-,15-,17-,22+,27-/m0/s1	COc1cccc2C(=O)c3c(O)c4C[C@](O)(C[C@H](O[C@H]5C[C@H](N)[C@H](O)[C@H](C)O5)c4c(O)c3C(=O)c12)C(=O)CO	51480	=	40	nM	IC50	Cytotoxicity against human MCF7 cells after 72 hrs by MTT assay	NA	Homo sapiens	NA	MCF7	MCF7	MCF7	Active	362
466	doxorubicin	doxorubicin	BRD-A52530684	6916127	InChI=1S/C27H29NO11/c1-10-22(31)13(28)6-17(38-10)39-15-8-27(36,16(30)9-29)7-12-19(15)26(35)21-20(24(12)33)23(32)11-4-3-5-14(37-2)18(11)25(21)34/h3-5,10,13,15,17,22,29,31,33,35-36H,6-9,28H2,1-2H3/t10-,13-,15-,17?,22+,27-/m0/s1	COc1cccc2C(=O)c3c(O)c4C[C@](O)(C[C@H](OC5C[C@H](N)[C@H](O)[C@H](C)O5)c4c(O)c3C(=O)c12)C(=O)CO	60509	=	5460	nM	IC50	Cytotoxicity against human MCF7 cells after 48 hrs by sulforhodamine B assay	NA	Homo sapiens	NA	MCF7	MCF7	MCF7	Active	362
467	doxorubicin	doxorubicin	BRD-K92093830	31703	InChI=1S/C27H29NO11/c1-10-22(31)13(28)6-17(38-10)39-15-8-27(36,16(30)9-29)7-12-19(15)26(35)21-20(24(12)33)23(32)11-4-3-5-14(37-2)18(11)25(21)34/h3-5,10,13,15,17,22,29,31,33,35-36H,6-9,28H2,1-2H3/t10-,13-,15-,17-,22+,27-/m0/s1	COc1cccc2C(=O)c3c(O)c4C[C@](O)(C[C@H](O[C@H]5C[C@H](N)[C@H](O)[C@H](C)O5)c4c(O)c3C(=O)c12)C(=O)CO	35875	=	7.1	nM	IC50	Inhibition of serum-induced proliferation of human MCF7 cells	NA	Homo sapiens	NA	MCF7	MCF7	MCF7	Active	362
468	doxorubicin	doxorubicin	BRD-A52530684	6916127	InChI=1S/C27H29NO11/c1-10-22(31)13(28)6-17(38-10)39-15-8-27(36,16(30)9-29)7-12-19(15)26(35)21-20(24(12)33)23(32)11-4-3-5-14(37-2)18(11)25(21)34/h3-5,10,13,15,17,22,29,31,33,35-36H,6-9,28H2,1-2H3/t10-,13-,15-,17?,22+,27-/m0/s1	COc1cccc2C(=O)c3c(O)c4C[C@](O)(C[C@H](OC5C[C@H](N)[C@H](O)[C@H](C)O5)c4c(O)c3C(=O)c12)C(=O)CO	60523	=	2020	nM	IC50	Anticancer activity against human MCF7 cells after 48 hrs by MTT assay	NA	Homo sapiens	NA	MCF7	MCF7	MCF7	Active	362
469	doxorubicin	doxorubicin	BRD-K92093830	31703	InChI=1S/C27H29NO11/c1-10-22(31)13(28)6-17(38-10)39-15-8-27(36,16(30)9-29)7-12-19(15)26(35)21-20(24(12)33)23(32)11-4-3-5-14(37-2)18(11)25(21)34/h3-5,10,13,15,17,22,29,31,33,35-36H,6-9,28H2,1-2H3/t10-,13-,15-,17-,22+,27-/m0/s1	COc1cccc2C(=O)c3c(O)c4C[C@](O)(C[C@H](O[C@H]5C[C@H](N)[C@H](O)[C@H](C)O5)c4c(O)c3C(=O)c12)C(=O)CO	36939	=	27	nM	IC50	Antitumor activity against human T47D cells by methylene blue staining method	NA	Homo sapiens	NA	T47D	T-47D	T47D	Active	362
470	doxorubicin	doxorubicin	BRD-K92093830	31703	InChI=1S/C27H29NO11/c1-10-22(31)13(28)6-17(38-10)39-15-8-27(36,16(30)9-29)7-12-19(15)26(35)21-20(24(12)33)23(32)11-4-3-5-14(37-2)18(11)25(21)34/h3-5,10,13,15,17,22,29,31,33,35-36H,6-9,28H2,1-2H3/t10-,13-,15-,17-,22+,27-/m0/s1	COc1cccc2C(=O)c3c(O)c4C[C@](O)(C[C@H](O[C@H]5C[C@H](N)[C@H](O)[C@H](C)O5)c4c(O)c3C(=O)c12)C(=O)CO	51507	=	700	nM	IC50	Cytotoxicity against human MCF7 cells after 72 hrs by MTT assay	NA	Homo sapiens	NA	MCF7	MCF7	MCF7	Active	362
472	doxorubicin	doxorubicin	BRD-K92093830	31703	InChI=1S/C27H29NO11/c1-10-22(31)13(28)6-17(38-10)39-15-8-27(36,16(30)9-29)7-12-19(15)26(35)21-20(24(12)33)23(32)11-4-3-5-14(37-2)18(11)25(21)34/h3-5,10,13,15,17,22,29,31,33,35-36H,6-9,28H2,1-2H3/t10-,13-,15-,17-,22+,27-/m0/s1	COc1cccc2C(=O)c3c(O)c4C[C@](O)(C[C@H](O[C@H]5C[C@H](N)[C@H](O)[C@H](C)O5)c4c(O)c3C(=O)c12)C(=O)CO	17119	=	50	nM	IC50	Tested for induction of cellular death in Human breast MCF-7 tumor cell line in Propidium Iodide Monolayer Assay	NA	Homo sapiens	NA	MCF7	MCF7	MCF7	Active	362
474	doxorubicin	doxorubicin	BRD-K92093830	31703	InChI=1S/C27H29NO11/c1-10-22(31)13(28)6-17(38-10)39-15-8-27(36,16(30)9-29)7-12-19(15)26(35)21-20(24(12)33)23(32)11-4-3-5-14(37-2)18(11)25(21)34/h3-5,10,13,15,17,22,29,31,33,35-36H,6-9,28H2,1-2H3/t10-,13-,15-,17-,22+,27-/m0/s1	COc1cccc2C(=O)c3c(O)c4C[C@](O)(C[C@H](O[C@H]5C[C@H](N)[C@H](O)[C@H](C)O5)c4c(O)c3C(=O)c12)C(=O)CO	60751	=	2290	nM	IC50	Cytotoxicity against human MCF7 cells by SRB assay	NA	Homo sapiens	NA	MCF7	MCF7	MCF7	Active	362
475	doxorubicin	doxorubicin	BRD-K92093830	31703	InChI=1S/C27H29NO11/c1-10-22(31)13(28)6-17(38-10)39-15-8-27(36,16(30)9-29)7-12-19(15)26(35)21-20(24(12)33)23(32)11-4-3-5-14(37-2)18(11)25(21)34/h3-5,10,13,15,17,22,29,31,33,35-36H,6-9,28H2,1-2H3/t10-,13-,15-,17-,22+,27-/m0/s1	COc1cccc2C(=O)c3c(O)c4C[C@](O)(C[C@H](O[C@H]5C[C@H](N)[C@H](O)[C@H](C)O5)c4c(O)c3C(=O)c12)C(=O)CO	15897	=	9	nM	IC50	Inhibitory activity against ZR-75-1 cell line using MTT assay (ER+,pgr+,mutant p53)	NA	Homo sapiens	NA	ZR-75-1	ZR-75-1	ZR-75-1	Active	362
476	doxorubicin	doxorubicin	BRD-K92093830	31703	InChI=1S/C27H29NO11/c1-10-22(31)13(28)6-17(38-10)39-15-8-27(36,16(30)9-29)7-12-19(15)26(35)21-20(24(12)33)23(32)11-4-3-5-14(37-2)18(11)25(21)34/h3-5,10,13,15,17,22,29,31,33,35-36H,6-9,28H2,1-2H3/t10-,13-,15-,17-,22+,27-/m0/s1	COc1cccc2C(=O)c3c(O)c4C[C@](O)(C[C@H](O[C@H]5C[C@H](N)[C@H](O)[C@H](C)O5)c4c(O)c3C(=O)c12)C(=O)CO	55351	=	500	nM	IC50	Cytotoxicity against human MCF7 cells after 24 hrs by MTT assay	NA	Homo sapiens	NA	MCF7	MCF7	MCF7	Active	362
477	doxorubicin	doxorubicin	BRD-K92093830	31703	InChI=1S/C27H29NO11/c1-10-22(31)13(28)6-17(38-10)39-15-8-27(36,16(30)9-29)7-12-19(15)26(35)21-20(24(12)33)23(32)11-4-3-5-14(37-2)18(11)25(21)34/h3-5,10,13,15,17,22,29,31,33,35-36H,6-9,28H2,1-2H3/t10-,13-,15-,17-,22+,27-/m0/s1	COc1cccc2C(=O)c3c(O)c4C[C@](O)(C[C@H](O[C@H]5C[C@H](N)[C@H](O)[C@H](C)O5)c4c(O)c3C(=O)c12)C(=O)CO	37015	=	500	nM	IC50	Cytotoxicity against human MCF7 cells by sulforhodamine B assay	NA	Homo sapiens	NA	MCF7	MCF7	MCF7	Active	362
478	doxorubicin	doxorubicin	BRD-K92093830	31703	InChI=1S/C27H29NO11/c1-10-22(31)13(28)6-17(38-10)39-15-8-27(36,16(30)9-29)7-12-19(15)26(35)21-20(24(12)33)23(32)11-4-3-5-14(37-2)18(11)25(21)34/h3-5,10,13,15,17,22,29,31,33,35-36H,6-9,28H2,1-2H3/t10-,13-,15-,17-,22+,27-/m0/s1	COc1cccc2C(=O)c3c(O)c4C[C@](O)(C[C@H](O[C@H]5C[C@H](N)[C@H](O)[C@H](C)O5)c4c(O)c3C(=O)c12)C(=O)CO	36595	=	740	nM	IC50	Cytotoxicity against human MCF7 cells after 72 hrs by MTT colorimetric method	NA	Homo sapiens	NA	MCF7	MCF7	MCF7	Active	362
479	doxorubicin	doxorubicin	BRD-A52530684	6916127	InChI=1S/C27H29NO11/c1-10-22(31)13(28)6-17(38-10)39-15-8-27(36,16(30)9-29)7-12-19(15)26(35)21-20(24(12)33)23(32)11-4-3-5-14(37-2)18(11)25(21)34/h3-5,10,13,15,17,22,29,31,33,35-36H,6-9,28H2,1-2H3/t10-,13-,15-,17?,22+,27-/m0/s1	COc1cccc2C(=O)c3c(O)c4C[C@](O)(C[C@H](OC5C[C@H](N)[C@H](O)[C@H](C)O5)c4c(O)c3C(=O)c12)C(=O)CO	60642	=	11670	nM	IC50	Cytotoxicity against human MCF7 cells	NA	Homo sapiens	NA	MCF7	MCF7	MCF7	Active	362
480	doxorubicin	doxorubicin	BRD-K92093830	31703	InChI=1S/C27H29NO11/c1-10-22(31)13(28)6-17(38-10)39-15-8-27(36,16(30)9-29)7-12-19(15)26(35)21-20(24(12)33)23(32)11-4-3-5-14(37-2)18(11)25(21)34/h3-5,10,13,15,17,22,29,31,33,35-36H,6-9,28H2,1-2H3/t10-,13-,15-,17-,22+,27-/m0/s1	COc1cccc2C(=O)c3c(O)c4C[C@](O)(C[C@H](O[C@H]5C[C@H](N)[C@H](O)[C@H](C)O5)c4c(O)c3C(=O)c12)C(=O)CO	50857	=	2620	nM	IC50	Cytotoxicity against human MCF7 after 24 hrs by MTT assay	NA	Homo sapiens	NA	MCF7	MCF7	MCF7	Active	362
481	doxorubicin	doxorubicin	BRD-A52530684	6916127	InChI=1S/C27H29NO11/c1-10-22(31)13(28)6-17(38-10)39-15-8-27(36,16(30)9-29)7-12-19(15)26(35)21-20(24(12)33)23(32)11-4-3-5-14(37-2)18(11)25(21)34/h3-5,10,13,15,17,22,29,31,33,35-36H,6-9,28H2,1-2H3/t10-,13-,15-,17?,22+,27-/m0/s1	COc1cccc2C(=O)c3c(O)c4C[C@](O)(C[C@H](OC5C[C@H](N)[C@H](O)[C@H](C)O5)c4c(O)c3C(=O)c12)C(=O)CO	60225	=	2900	nM	IC50	Cytotoxicity against human MCF7 cells assessed as growth inhibition after 72 hrs by SRB assay	NA	Homo sapiens	NA	MCF7	MCF7	MCF7	Active	362
482	doxorubicin	doxorubicin	BRD-A52530684	6916127	InChI=1S/C27H29NO11/c1-10-22(31)13(28)6-17(38-10)39-15-8-27(36,16(30)9-29)7-12-19(15)26(35)21-20(24(12)33)23(32)11-4-3-5-14(37-2)18(11)25(21)34/h3-5,10,13,15,17,22,29,31,33,35-36H,6-9,28H2,1-2H3/t10-,13-,15-,17?,22+,27-/m0/s1	COc1cccc2C(=O)c3c(O)c4C[C@](O)(C[C@H](OC5C[C@H](N)[C@H](O)[C@H](C)O5)c4c(O)c3C(=O)c12)C(=O)CO	60225	=	4500	nM	IC50	Cytotoxicity against human MCF7 cells assessed as growth inhibition after 48 hrs by SRB assay	NA	Homo sapiens	NA	MCF7	MCF7	MCF7	Active	362
483	doxorubicin	doxorubicin	BRD-K92093830	31703	InChI=1S/C27H29NO11/c1-10-22(31)13(28)6-17(38-10)39-15-8-27(36,16(30)9-29)7-12-19(15)26(35)21-20(24(12)33)23(32)11-4-3-5-14(37-2)18(11)25(21)34/h3-5,10,13,15,17,22,29,31,33,35-36H,6-9,28H2,1-2H3/t10-,13-,15-,17-,22+,27-/m0/s1	COc1cccc2C(=O)c3c(O)c4C[C@](O)(C[C@H](O[C@H]5C[C@H](N)[C@H](O)[C@H](C)O5)c4c(O)c3C(=O)c12)C(=O)CO	36730	=	4500	nM	IC50	Cytotoxicity against human MCF7 cells after 4 days by MTT assay	NA	Homo sapiens	NA	MCF7	MCF7	MCF7	Active	362
843	mg-132	MG-132	BRD-K60230970	462382	InChI=1S/C26H41N3O5/c1-17(2)12-21(15-30)27-24(31)22(13-18(3)4)28-25(32)23(14-19(5)6)29-26(33)34-16-20-10-8-7-9-11-20/h7-11,15,17-19,21-23H,12-14,16H2,1-6H3,(H,27,31)(H,28,32)(H,29,33)/t21-,22-,23-/m0/s1	CC(C)C[C@H](NC(=O)[C@H](CC(C)C)NC(=O)[C@H](CC(C)C)NC(=O)OCc1ccccc1)C=O	51886	=	253	nM	IC50	SANGER: Inhibition of human UACC-893 cell growth in a cell viability assay	NA	Homo sapiens	NA	UACC-893	UACC-893	UACC-893	Active	397
844	mg-132	MG-132	BRD-K60230970	462382	InChI=1S/C26H41N3O5/c1-17(2)12-21(15-30)27-24(31)22(13-18(3)4)28-25(32)23(14-19(5)6)29-26(33)34-16-20-10-8-7-9-11-20/h7-11,15,17-19,21-23H,12-14,16H2,1-6H3,(H,27,31)(H,28,32)(H,29,33)/t21-,22-,23-/m0/s1	CC(C)C[C@H](NC(=O)[C@H](CC(C)C)NC(=O)[C@H](CC(C)C)NC(=O)OCc1ccccc1)C=O	51886	=	300	nM	IC50	SANGER: Inhibition of human BT-20 cell growth in a cell viability assay	NA	Homo sapiens	NA	BT-20	BT-20	BT-20	Active	397
845	mg-132	MG-132	BRD-K60230970	462382	InChI=1S/C26H41N3O5/c1-17(2)12-21(15-30)27-24(31)22(13-18(3)4)28-25(32)23(14-19(5)6)29-26(33)34-16-20-10-8-7-9-11-20/h7-11,15,17-19,21-23H,12-14,16H2,1-6H3,(H,27,31)(H,28,32)(H,29,33)/t21-,22-,23-/m0/s1	CC(C)C[C@H](NC(=O)[C@H](CC(C)C)NC(=O)[C@H](CC(C)C)NC(=O)OCc1ccccc1)C=O	51886	=	300	nM	IC50	SANGER: Inhibition of human T47D cell growth in a cell viability assay	NA	Homo sapiens	NA	T47D	T-47D	T47D	Active	397
846	mg-132	MG-132	BRD-K60230970	462382	InChI=1S/C26H41N3O5/c1-17(2)12-21(15-30)27-24(31)22(13-18(3)4)28-25(32)23(14-19(5)6)29-26(33)34-16-20-10-8-7-9-11-20/h7-11,15,17-19,21-23H,12-14,16H2,1-6H3,(H,27,31)(H,28,32)(H,29,33)/t21-,22-,23-/m0/s1	CC(C)C[C@H](NC(=O)[C@H](CC(C)C)NC(=O)[C@H](CC(C)C)NC(=O)OCc1ccccc1)C=O	51886	=	51810	nM	IC50	SANGER: Inhibition of human EFM-19 cell growth in a cell viability assay	NA	Homo sapiens	NA	EFM-19	EFM-19	EFM-19	Active	397
847	mg-132	MG-132	BRD-K60230970	462382	InChI=1S/C26H41N3O5/c1-17(2)12-21(15-30)27-24(31)22(13-18(3)4)28-25(32)23(14-19(5)6)29-26(33)34-16-20-10-8-7-9-11-20/h7-11,15,17-19,21-23H,12-14,16H2,1-6H3,(H,27,31)(H,28,32)(H,29,33)/t21-,22-,23-/m0/s1	CC(C)C[C@H](NC(=O)[C@H](CC(C)C)NC(=O)[C@H](CC(C)C)NC(=O)OCc1ccccc1)C=O	51886	=	298	nM	IC50	SANGER: Inhibition of human HCC1419 cell growth in a cell viability assay	NA	Homo sapiens	NA	HCC1419	HCC1419	HCC1419	Active	397
848	mg-132	MG-132	BRD-K60230970	462382	InChI=1S/C26H41N3O5/c1-17(2)12-21(15-30)27-24(31)22(13-18(3)4)28-25(32)23(14-19(5)6)29-26(33)34-16-20-10-8-7-9-11-20/h7-11,15,17-19,21-23H,12-14,16H2,1-6H3,(H,27,31)(H,28,32)(H,29,33)/t21-,22-,23-/m0/s1	CC(C)C[C@H](NC(=O)[C@H](CC(C)C)NC(=O)[C@H](CC(C)C)NC(=O)OCc1ccccc1)C=O	51886	=	3653	nM	IC50	SANGER: Inhibition of human HCC1954 cell growth in a cell viability assay	NA	Homo sapiens	NA	HCC1954	HCC1954	HCC1954	Active	397
849	mg-132	MG-132	BRD-K60230970	462382	InChI=1S/C26H41N3O5/c1-17(2)12-21(15-30)27-24(31)22(13-18(3)4)28-25(32)23(14-19(5)6)29-26(33)34-16-20-10-8-7-9-11-20/h7-11,15,17-19,21-23H,12-14,16H2,1-6H3,(H,27,31)(H,28,32)(H,29,33)/t21-,22-,23-/m0/s1	CC(C)C[C@H](NC(=O)[C@H](CC(C)C)NC(=O)[C@H](CC(C)C)NC(=O)OCc1ccccc1)C=O	51886	=	2119	nM	IC50	SANGER: Inhibition of human BT-474 cell growth in a cell viability assay	NA	Homo sapiens	NA	BT-474	BT-474	BT-474	Active	397
850	mg-132	MG-132	BRD-K60230970	462382	InChI=1S/C26H41N3O5/c1-17(2)12-21(15-30)27-24(31)22(13-18(3)4)28-25(32)23(14-19(5)6)29-26(33)34-16-20-10-8-7-9-11-20/h7-11,15,17-19,21-23H,12-14,16H2,1-6H3,(H,27,31)(H,28,32)(H,29,33)/t21-,22-,23-/m0/s1	CC(C)C[C@H](NC(=O)[C@H](CC(C)C)NC(=O)[C@H](CC(C)C)NC(=O)OCc1ccccc1)C=O	43961	=	300	nM	IC50	Cytotoxicity against human MCF7 cells	NA	Homo sapiens	NA	MCF7	MCF7	MCF7	Active	397
851	mg-132	MG-132	BRD-K60230970	462382	InChI=1S/C26H41N3O5/c1-17(2)12-21(15-30)27-24(31)22(13-18(3)4)28-25(32)23(14-19(5)6)29-26(33)34-16-20-10-8-7-9-11-20/h7-11,15,17-19,21-23H,12-14,16H2,1-6H3,(H,27,31)(H,28,32)(H,29,33)/t21-,22-,23-/m0/s1	CC(C)C[C@H](NC(=O)[C@H](CC(C)C)NC(=O)[C@H](CC(C)C)NC(=O)OCc1ccccc1)C=O	51886	=	164910	nM	IC50	SANGER: Inhibition of human CAL-148 cell growth in a cell viability assay	NA	Homo sapiens	NA	CAL-148	CAL-148	CAL-148	Active	397
852	mg-132	MG-132	BRD-K60230970	462382	InChI=1S/C26H41N3O5/c1-17(2)12-21(15-30)27-24(31)22(13-18(3)4)28-25(32)23(14-19(5)6)29-26(33)34-16-20-10-8-7-9-11-20/h7-11,15,17-19,21-23H,12-14,16H2,1-6H3,(H,27,31)(H,28,32)(H,29,33)/t21-,22-,23-/m0/s1	CC(C)C[C@H](NC(=O)[C@H](CC(C)C)NC(=O)[C@H](CC(C)C)NC(=O)OCc1ccccc1)C=O	51886	=	1865	nM	IC50	SANGER: Inhibition of human UACC-812 cell growth in a cell viability assay	NA	Homo sapiens	NA	UACC-812	UACC-812	UACC-812	Active	397
853	mg-132	MG-132	BRD-K60230970	462382	InChI=1S/C26H41N3O5/c1-17(2)12-21(15-30)27-24(31)22(13-18(3)4)28-25(32)23(14-19(5)6)29-26(33)34-16-20-10-8-7-9-11-20/h7-11,15,17-19,21-23H,12-14,16H2,1-6H3,(H,27,31)(H,28,32)(H,29,33)/t21-,22-,23-/m0/s1	CC(C)C[C@H](NC(=O)[C@H](CC(C)C)NC(=O)[C@H](CC(C)C)NC(=O)OCc1ccccc1)C=O	51886	=	86	nM	IC50	SANGER: Inhibition of human CAMA-1 cell growth in a cell viability assay	NA	Homo sapiens	NA	CAMA-1	CAMA-1	CAMA-1	Active	397
854	mg-132	MG-132	BRD-K60230970	462382	InChI=1S/C26H41N3O5/c1-17(2)12-21(15-30)27-24(31)22(13-18(3)4)28-25(32)23(14-19(5)6)29-26(33)34-16-20-10-8-7-9-11-20/h7-11,15,17-19,21-23H,12-14,16H2,1-6H3,(H,27,31)(H,28,32)(H,29,33)/t21-,22-,23-/m0/s1	CC(C)C[C@H](NC(=O)[C@H](CC(C)C)NC(=O)[C@H](CC(C)C)NC(=O)OCc1ccccc1)C=O	51886	=	249	nM	IC50	SANGER: Inhibition of human HCC1937 cell growth in a cell viability assay	NA	Homo sapiens	NA	HCC1937	HCC1937	HCC1937	Active	397
855	mg-132	MG-132	BRD-K60230970	462382	InChI=1S/C26H41N3O5/c1-17(2)12-21(15-30)27-24(31)22(13-18(3)4)28-25(32)23(14-19(5)6)29-26(33)34-16-20-10-8-7-9-11-20/h7-11,15,17-19,21-23H,12-14,16H2,1-6H3,(H,27,31)(H,28,32)(H,29,33)/t21-,22-,23-/m0/s1	CC(C)C[C@H](NC(=O)[C@H](CC(C)C)NC(=O)[C@H](CC(C)C)NC(=O)OCc1ccccc1)C=O	51886	=	830	nM	IC50	SANGER: Inhibition of human ZR-75-30 cell growth in a cell viability assay	NA	Homo sapiens	NA	ZR-75-30	ZR-75-30	ZR-75-30	Active	397
856	mg-132	MG-132	BRD-K60230970	462382	InChI=1S/C26H41N3O5/c1-17(2)12-21(15-30)27-24(31)22(13-18(3)4)28-25(32)23(14-19(5)6)29-26(33)34-16-20-10-8-7-9-11-20/h7-11,15,17-19,21-23H,12-14,16H2,1-6H3,(H,27,31)(H,28,32)(H,29,33)/t21-,22-,23-/m0/s1	CC(C)C[C@H](NC(=O)[C@H](CC(C)C)NC(=O)[C@H](CC(C)C)NC(=O)OCc1ccccc1)C=O	51886	=	896	nM	IC50	SANGER: Inhibition of human CAL-85-1 cell growth in a cell viability assay	NA	Homo sapiens	NA	CAL-85-1	CAL-85-1	CAL-85-1	Active	397
857	mg-132	MG-132	BRD-K60230970	462382	InChI=1S/C26H41N3O5/c1-17(2)12-21(15-30)27-24(31)22(13-18(3)4)28-25(32)23(14-19(5)6)29-26(33)34-16-20-10-8-7-9-11-20/h7-11,15,17-19,21-23H,12-14,16H2,1-6H3,(H,27,31)(H,28,32)(H,29,33)/t21-,22-,23-/m0/s1	CC(C)C[C@H](NC(=O)[C@H](CC(C)C)NC(=O)[C@H](CC(C)C)NC(=O)OCc1ccccc1)C=O	51886	=	1385	nM	IC50	SANGER: Inhibition of human MDA-MB-453 cell growth in a cell viability assay	NA	Homo sapiens	NA	MDA-MB-453	MDA-MB-453	MDA-MB-453	Active	397
858	mg-132	MG-132	BRD-K60230970	462382	InChI=1S/C26H41N3O5/c1-17(2)12-21(15-30)27-24(31)22(13-18(3)4)28-25(32)23(14-19(5)6)29-26(33)34-16-20-10-8-7-9-11-20/h7-11,15,17-19,21-23H,12-14,16H2,1-6H3,(H,27,31)(H,28,32)(H,29,33)/t21-,22-,23-/m0/s1	CC(C)C[C@H](NC(=O)[C@H](CC(C)C)NC(=O)[C@H](CC(C)C)NC(=O)OCc1ccccc1)C=O	51886	=	316	nM	IC50	SANGER: Inhibition of human MDA-MB-415 cell growth in a cell viability assay	NA	Homo sapiens	NA	MDA-MB-415	MDA-MB-415	MDA-MB-415	Active	397
859	mg-132	MG-132	BRD-K60230970	462382	InChI=1S/C26H41N3O5/c1-17(2)12-21(15-30)27-24(31)22(13-18(3)4)28-25(32)23(14-19(5)6)29-26(33)34-16-20-10-8-7-9-11-20/h7-11,15,17-19,21-23H,12-14,16H2,1-6H3,(H,27,31)(H,28,32)(H,29,33)/t21-,22-,23-/m0/s1	CC(C)C[C@H](NC(=O)[C@H](CC(C)C)NC(=O)[C@H](CC(C)C)NC(=O)OCc1ccccc1)C=O	51886	=	363	nM	IC50	SANGER: Inhibition of human MDA-MB-468 cell growth in a cell viability assay	NA	Homo sapiens	NA	MDA-MB-468	MDA-MB-468	MDA-MB-468	Active	397
860	mg-132	MG-132	BRD-K60230970	462382	InChI=1S/C26H41N3O5/c1-17(2)12-21(15-30)27-24(31)22(13-18(3)4)28-25(32)23(14-19(5)6)29-26(33)34-16-20-10-8-7-9-11-20/h7-11,15,17-19,21-23H,12-14,16H2,1-6H3,(H,27,31)(H,28,32)(H,29,33)/t21-,22-,23-/m0/s1	CC(C)C[C@H](NC(=O)[C@H](CC(C)C)NC(=O)[C@H](CC(C)C)NC(=O)OCc1ccccc1)C=O	51886	=	50	nM	IC50	SANGER: Inhibition of human MDA-MB-175-VII cell growth in a cell viability assay	NA	Homo sapiens	NA	MDA-MB-175-VII	MDA-MB-175-VII	MDA-MB-175-VII	Active	397
861	mg-132	MG-132	BRD-K60230970	462382	InChI=1S/C26H41N3O5/c1-17(2)12-21(15-30)27-24(31)22(13-18(3)4)28-25(32)23(14-19(5)6)29-26(33)34-16-20-10-8-7-9-11-20/h7-11,15,17-19,21-23H,12-14,16H2,1-6H3,(H,27,31)(H,28,32)(H,29,33)/t21-,22-,23-/m0/s1	CC(C)C[C@H](NC(=O)[C@H](CC(C)C)NC(=O)[C@H](CC(C)C)NC(=O)OCc1ccccc1)C=O	51886	=	55	nM	IC50	SANGER: Inhibition of human HCC70 cell growth in a cell viability assay	NA	Homo sapiens	NA	HCC70	HCC70	HCC70	Active	397
862	mg-132	MG-132	BRD-K60230970	462382	InChI=1S/C26H41N3O5/c1-17(2)12-21(15-30)27-24(31)22(13-18(3)4)28-25(32)23(14-19(5)6)29-26(33)34-16-20-10-8-7-9-11-20/h7-11,15,17-19,21-23H,12-14,16H2,1-6H3,(H,27,31)(H,28,32)(H,29,33)/t21-,22-,23-/m0/s1	CC(C)C[C@H](NC(=O)[C@H](CC(C)C)NC(=O)[C@H](CC(C)C)NC(=O)OCc1ccccc1)C=O	51886	=	661	nM	IC50	SANGER: Inhibition of human AU565 cell growth in a cell viability assay	NA	Homo sapiens	NA	AU565	AU565	AU565	Active	397
863	mg-132	MG-132	BRD-K60230970	462382	InChI=1S/C26H41N3O5/c1-17(2)12-21(15-30)27-24(31)22(13-18(3)4)28-25(32)23(14-19(5)6)29-26(33)34-16-20-10-8-7-9-11-20/h7-11,15,17-19,21-23H,12-14,16H2,1-6H3,(H,27,31)(H,28,32)(H,29,33)/t21-,22-,23-/m0/s1	CC(C)C[C@H](NC(=O)[C@H](CC(C)C)NC(=O)[C@H](CC(C)C)NC(=O)OCc1ccccc1)C=O	51886	=	431	nM	IC50	SANGER: Inhibition of human MCF7 cell growth in a cell viability assay	NA	Homo sapiens	NA	MCF7	MCF7	MCF7	Active	397
864	mg-132	MG-132	BRD-K60230970	462382	InChI=1S/C26H41N3O5/c1-17(2)12-21(15-30)27-24(31)22(13-18(3)4)28-25(32)23(14-19(5)6)29-26(33)34-16-20-10-8-7-9-11-20/h7-11,15,17-19,21-23H,12-14,16H2,1-6H3,(H,27,31)(H,28,32)(H,29,33)/t21-,22-,23-/m0/s1	CC(C)C[C@H](NC(=O)[C@H](CC(C)C)NC(=O)[C@H](CC(C)C)NC(=O)OCc1ccccc1)C=O	51886	=	638	nM	IC50	SANGER: Inhibition of human MDA-MB-361 cell growth in a cell viability assay	NA	Homo sapiens	NA	MDA-MB-361	MDA-MB-361	MDA-MB-361	Active	397
1363	topotecan	topotecan	BRD-K55696337	60700	InChI=1S/C23H23N3O5/c1-4-23(30)16-8-18-20-12(9-26(18)21(28)15(16)11-31-22(23)29)7-13-14(10-25(2)3)19(27)6-5-17(13)24-20/h5-8,27,30H,4,9-11H2,1-3H3/t23-/m0/s1	CC[C@@]1(O)C(=O)OCC2=C1C=C3N(Cc4cc5c(CN(C)C)c(O)ccc5nc34)C2=O	13217	=	104	nM	IC50	Cytotoxicity was determined in vitro in T47D cells(breast) of human tumor cell lines by using MTT assay	NA	Homo sapiens	NA	T47D	T-47D	T47D	Active	454
1364	topotecan	topotecan	BRD-A59985574	60700	InChI=1S/C23H23N3O5/c1-4-23(30)16-8-18-20-12(9-26(18)21(28)15(16)11-31-22(23)29)7-13-14(10-25(2)3)19(27)6-5-17(13)24-20/h5-8,27,30H,4,9-11H2,1-3H3/t23-/m0/s1	CC[C@@]1(O)C(=O)OCC2=C1C=C3N(Cc4cc5c(CN(C)C)c(O)ccc5nc34)C2=O	38839	=	488	nM	IC50	Antitumor activity against human MCF7 cells after 4 hrs by MTT assay	NA	Homo sapiens	NA	MCF7	MCF7	MCF7	Active	454
1365	topotecan	topotecan	BRD-A59985574	60700	InChI=1S/C23H23N3O5/c1-4-23(30)16-8-18-20-12(9-26(18)21(28)15(16)11-31-22(23)29)7-13-14(10-25(2)3)19(27)6-5-17(13)24-20/h5-8,27,30H,4,9-11H2,1-3H3/t23-/m0/s1	CC[C@@]1(O)C(=O)OCC2=C1C=C3N(Cc4cc5c(CN(C)C)c(O)ccc5nc34)C2=O	14777	=	420	nM	IC50	Antiproliferative activity measured against MCF-7-mdr cells.	NA	Homo sapiens	NA	MCF7	MCF7	MCF7	Active	454
1366	topotecan	topotecan	BRD-K55696337	60700	InChI=1S/C23H23N3O5/c1-4-23(30)16-8-18-20-12(9-26(18)21(28)15(16)11-31-22(23)29)7-13-14(10-25(2)3)19(27)6-5-17(13)24-20/h5-8,27,30H,4,9-11H2,1-3H3/t23-/m0/s1	CC[C@@]1(O)C(=O)OCC2=C1C=C3N(Cc4cc5c(CN(C)C)c(O)ccc5nc34)C2=O	46607	=	5550	nM	IC50	Cytotoxicity against human MCF7 cells by MTT assay	NA	Homo sapiens	NA	MCF7	MCF7	MCF7	Active	454
1367	topotecan	topotecan	BRD-K55696337	60700	InChI=1S/C23H23N3O5/c1-4-23(30)16-8-18-20-12(9-26(18)21(28)15(16)11-31-22(23)29)7-13-14(10-25(2)3)19(27)6-5-17(13)24-20/h5-8,27,30H,4,9-11H2,1-3H3/t23-/m0/s1	CC[C@@]1(O)C(=O)OCC2=C1C=C3N(Cc4cc5c(CN(C)C)c(O)ccc5nc34)C2=O	15948	=	26	nM	IC50	In Vitro cytotoxicity against human breast cancer cell line (SK-BR-3)	NA	Homo sapiens	NA	SK-BR-3	SK-BR-3	SK-BR-3	Active	454
1368	topotecan	topotecan	BRD-A59985574	60700	InChI=1S/C23H23N3O5/c1-4-23(30)16-8-18-20-12(9-26(18)21(28)15(16)11-31-22(23)29)7-13-14(10-25(2)3)19(27)6-5-17(13)24-20/h5-8,27,30H,4,9-11H2,1-3H3/t23-/m0/s1	CC[C@@]1(O)C(=O)OCC2=C1C=C3N(Cc4cc5c(CN(C)C)c(O)ccc5nc34)C2=O	51728	=	150	nM	IC50	Cytotoxicity against human MCF7 cells after 3 days by MTT assay	NA	Homo sapiens	NA	MCF7	MCF7	MCF7	Active	454
1369	topotecan	topotecan	BRD-K55696337	60700	InChI=1S/C23H23N3O5/c1-4-23(30)16-8-18-20-12(9-26(18)21(28)15(16)11-31-22(23)29)7-13-14(10-25(2)3)19(27)6-5-17(13)24-20/h5-8,27,30H,4,9-11H2,1-3H3/t23-/m0/s1	CC[C@@]1(O)C(=O)OCC2=C1C=C3N(Cc4cc5c(CN(C)C)c(O)ccc5nc34)C2=O	42814	=	1900	nM	IC50	Cytotoxicity against human MCF7 cells after 96 hrs by MTT assay	NA	Homo sapiens	NA	MCF7	MCF7	MCF7	Active	454
1370	topotecan	topotecan	BRD-A59985574	60700	InChI=1S/C23H23N3O5/c1-4-23(30)16-8-18-20-12(9-26(18)21(28)15(16)11-31-22(23)29)7-13-14(10-25(2)3)19(27)6-5-17(13)24-20/h5-8,27,30H,4,9-11H2,1-3H3/t23-/m0/s1	CC[C@@]1(O)C(=O)OCC2=C1C=C3N(Cc4cc5c(CN(C)C)c(O)ccc5nc34)C2=O	48119	=	2000	nM	IC50	Cytotoxicity against estrogen receptor-positive human MCF7 cells expressing wild type p53 after 48 hrs by SRB assay	NA	Homo sapiens	NA	MCF7	MCF7	MCF7	Active	454
1371	topotecan	topotecan	BRD-K55696337	60700	InChI=1S/C23H23N3O5/c1-4-23(30)16-8-18-20-12(9-26(18)21(28)15(16)11-31-22(23)29)7-13-14(10-25(2)3)19(27)6-5-17(13)24-20/h5-8,27,30H,4,9-11H2,1-3H3/t23-/m0/s1	CC[C@@]1(O)C(=O)OCC2=C1C=C3N(Cc4cc5c(CN(C)C)c(O)ccc5nc34)C2=O	14777	=	420	nM	IC50	Antiproliferative activity measured against MCF-7-mdr cells.	NA	Homo sapiens	NA	MCF7	MCF7	MCF7	Active	454
1372	topotecan	topotecan	BRD-K55696337	60700	InChI=1S/C23H23N3O5/c1-4-23(30)16-8-18-20-12(9-26(18)21(28)15(16)11-31-22(23)29)7-13-14(10-25(2)3)19(27)6-5-17(13)24-20/h5-8,27,30H,4,9-11H2,1-3H3/t23-/m0/s1	CC[C@@]1(O)C(=O)OCC2=C1C=C3N(Cc4cc5c(CN(C)C)c(O)ccc5nc34)C2=O	44508	=	1200	nM	IC50	Cytotoxicity against human MCF7 cells after 4 days by MTT assay	NA	Homo sapiens	NA	MCF7	MCF7	MCF7	Active	454
1373	topotecan	topotecan	BRD-A59985574	60700	InChI=1S/C23H23N3O5/c1-4-23(30)16-8-18-20-12(9-26(18)21(28)15(16)11-31-22(23)29)7-13-14(10-25(2)3)19(27)6-5-17(13)24-20/h5-8,27,30H,4,9-11H2,1-3H3/t23-/m0/s1	CC[C@@]1(O)C(=O)OCC2=C1C=C3N(Cc4cc5c(CN(C)C)c(O)ccc5nc34)C2=O	46607	=	5550	nM	IC50	Cytotoxicity against human MCF7 cells by MTT assay	NA	Homo sapiens	NA	MCF7	MCF7	MCF7	Active	454
1374	topotecan	topotecan	BRD-A59985574	60700	InChI=1S/C23H23N3O5/c1-4-23(30)16-8-18-20-12(9-26(18)21(28)15(16)11-31-22(23)29)7-13-14(10-25(2)3)19(27)6-5-17(13)24-20/h5-8,27,30H,4,9-11H2,1-3H3/t23-/m0/s1	CC[C@@]1(O)C(=O)OCC2=C1C=C3N(Cc4cc5c(CN(C)C)c(O)ccc5nc34)C2=O	15948	=	26	nM	IC50	In Vitro cytotoxicity against human breast cancer cell line (SK-BR-3)	NA	Homo sapiens	NA	SK-BR-3	SK-BR-3	SK-BR-3	Active	454
1375	topotecan	topotecan	BRD-A59985574	60700	InChI=1S/C23H23N3O5/c1-4-23(30)16-8-18-20-12(9-26(18)21(28)15(16)11-31-22(23)29)7-13-14(10-25(2)3)19(27)6-5-17(13)24-20/h5-8,27,30H,4,9-11H2,1-3H3/t23-/m0/s1	CC[C@@]1(O)C(=O)OCC2=C1C=C3N(Cc4cc5c(CN(C)C)c(O)ccc5nc34)C2=O	39616	=	1.8	nM	IC50	Cytotoxicity against human MCF7 cells after 96 hrs by MTT assay	NA	Homo sapiens	NA	MCF7	MCF7	MCF7	Active	454
1376	topotecan	topotecan	BRD-K55696337	60700	InChI=1S/C23H23N3O5/c1-4-23(30)16-8-18-20-12(9-26(18)21(28)15(16)11-31-22(23)29)7-13-14(10-25(2)3)19(27)6-5-17(13)24-20/h5-8,27,30H,4,9-11H2,1-3H3/t23-/m0/s1	CC[C@@]1(O)C(=O)OCC2=C1C=C3N(Cc4cc5c(CN(C)C)c(O)ccc5nc34)C2=O	51728	=	150	nM	IC50	Cytotoxicity against human MCF7 cells after 3 days by MTT assay	NA	Homo sapiens	NA	MCF7	MCF7	MCF7	Active	454
1377	topotecan	topotecan	BRD-A59985574	60700	InChI=1S/C23H23N3O5/c1-4-23(30)16-8-18-20-12(9-26(18)21(28)15(16)11-31-22(23)29)7-13-14(10-25(2)3)19(27)6-5-17(13)24-20/h5-8,27,30H,4,9-11H2,1-3H3/t23-/m0/s1	CC[C@@]1(O)C(=O)OCC2=C1C=C3N(Cc4cc5c(CN(C)C)c(O)ccc5nc34)C2=O	13217	=	104	nM	IC50	Cytotoxicity was determined in vitro in T47D cells(breast) of human tumor cell lines by using MTT assay	NA	Homo sapiens	NA	T47D	T-47D	T47D	Active	454
1378	topotecan	topotecan	BRD-K55696337	60700	InChI=1S/C23H23N3O5/c1-4-23(30)16-8-18-20-12(9-26(18)21(28)15(16)11-31-22(23)29)7-13-14(10-25(2)3)19(27)6-5-17(13)24-20/h5-8,27,30H,4,9-11H2,1-3H3/t23-/m0/s1	CC[C@@]1(O)C(=O)OCC2=C1C=C3N(Cc4cc5c(CN(C)C)c(O)ccc5nc34)C2=O	48119	=	2000	nM	IC50	Cytotoxicity against estrogen receptor-positive human MCF7 cells expressing wild type p53 after 48 hrs by SRB assay	NA	Homo sapiens	NA	MCF7	MCF7	MCF7	Active	454
1379	topotecan	topotecan	BRD-K55696337	60700	InChI=1S/C23H23N3O5/c1-4-23(30)16-8-18-20-12(9-26(18)21(28)15(16)11-31-22(23)29)7-13-14(10-25(2)3)19(27)6-5-17(13)24-20/h5-8,27,30H,4,9-11H2,1-3H3/t23-/m0/s1	CC[C@@]1(O)C(=O)OCC2=C1C=C3N(Cc4cc5c(CN(C)C)c(O)ccc5nc34)C2=O	39616	=	1.8	nM	IC50	Cytotoxicity against human MCF7 cells after 96 hrs by MTT assay	NA	Homo sapiens	NA	MCF7	MCF7	MCF7	Active	454
1380	topotecan	topotecan	BRD-A59985574	60700	InChI=1S/C23H23N3O5/c1-4-23(30)16-8-18-20-12(9-26(18)21(28)15(16)11-31-22(23)29)7-13-14(10-25(2)3)19(27)6-5-17(13)24-20/h5-8,27,30H,4,9-11H2,1-3H3/t23-/m0/s1	CC[C@@]1(O)C(=O)OCC2=C1C=C3N(Cc4cc5c(CN(C)C)c(O)ccc5nc34)C2=O	44508	=	1200	nM	IC50	Cytotoxicity against human MCF7 cells after 4 days by MTT assay	NA	Homo sapiens	NA	MCF7	MCF7	MCF7	Active	454
1381	topotecan	topotecan	BRD-A59985574	60700	InChI=1S/C23H23N3O5/c1-4-23(30)16-8-18-20-12(9-26(18)21(28)15(16)11-31-22(23)29)7-13-14(10-25(2)3)19(27)6-5-17(13)24-20/h5-8,27,30H,4,9-11H2,1-3H3/t23-/m0/s1	CC[C@@]1(O)C(=O)OCC2=C1C=C3N(Cc4cc5c(CN(C)C)c(O)ccc5nc34)C2=O	42814	=	1900	nM	IC50	Cytotoxicity against human MCF7 cells after 96 hrs by MTT assay	NA	Homo sapiens	NA	MCF7	MCF7	MCF7	Active	454
1382	topotecan	topotecan	BRD-K55696337	60700	InChI=1S/C23H23N3O5/c1-4-23(30)16-8-18-20-12(9-26(18)21(28)15(16)11-31-22(23)29)7-13-14(10-25(2)3)19(27)6-5-17(13)24-20/h5-8,27,30H,4,9-11H2,1-3H3/t23-/m0/s1	CC[C@@]1(O)C(=O)OCC2=C1C=C3N(Cc4cc5c(CN(C)C)c(O)ccc5nc34)C2=O	38839	=	488	nM	IC50	Antitumor activity against human MCF7 cells after 4 hrs by MTT assay	NA	Homo sapiens	NA	MCF7	MCF7	MCF7	Active	454
50	bisbenzimide	bisbenzimide	BRD-K08554278	1464	InChI=1S/C27H28N6O/c1-3-34-21-8-4-18(5-9-21)26-28-22-10-6-19(16-24(22)30-26)27-29-23-11-7-20(17-25(23)31-27)33-14-12-32(2)13-15-33/h4-11,16-17H,3,12-15H2,1-2H3,(H,28,30)(H,29,31)	CCOc1ccc(cc1)c2nc3ccc(cc3[nH]2)c4nc5ccc(cc5[nH]4)N6CCN(C)CC6	55332	=	500	nM	IC50	Cytotoxicity against human MCF7 cells after 72 hrs by MTT assay	NA	Homo sapiens	NA	MCF7	MCF7	MCF7	Active	500
262	digitoxigenin	digitoxigenin	BRD-K92923799	4369270	InChI=1S/C23H34O4/c1-21-8-5-16(24)12-15(21)3-4-19-18(21)6-9-22(2)17(7-10-23(19,22)26)14-11-20(25)27-13-14/h11,15-19,24,26H,3-10,12-13H2,1-2H3/t15-,16+,17-,18+,19-,21+,22-,23+/m1/s1	C[C@]12CC[C@H](O)C[C@H]1CC[C@@H]3[C@@H]2CC[C@]4(C)[C@H](CC[C@]34O)C5=CC(=O)OC5	43187	=	194.4	nM	IC50	Cytotoxicity against human MCF7 cells after 48 hrs by SRB assay	NA	Homo sapiens	NA	MCF7	MCF7	MCF7	Active	507
263	digitoxigenin	digitoxigenin	BRD-K18518344	4369270	InChI=1S/C23H34O4/c1-21-8-5-16(24)12-15(21)3-4-19-18(21)6-9-22(2)17(7-10-23(19,22)26)14-11-20(25)27-13-14/h11,15-19,24,26H,3-10,12-13H2,1-2H3/t15-,16+,17-,18+,19-,21+,22-,23+/m1/s1	C[C@]12CC[C@H](O)C[C@H]1CC[C@@H]3[C@@H]2CC[C@]4(C)[C@H](CC[C@]34O)C5=CC(=O)OC5	43187	=	507	nM	IC50	Cytotoxicity against human MCF7 cells after 48 hrs by SRB assay	NA	Homo sapiens	NA	MCF7	MCF7	MCF7	Active	507
264	digitoxigenin	digitoxigenin	BRD-K18518344	4369270	InChI=1S/C23H34O4/c1-21-8-5-16(24)12-15(21)3-4-19-18(21)6-9-22(2)17(7-10-23(19,22)26)14-11-20(25)27-13-14/h11,15-19,24,26H,3-10,12-13H2,1-2H3/t15-,16+,17-,18+,19-,21+,22-,23+/m1/s1	C[C@]12CC[C@H](O)C[C@H]1CC[C@@H]3[C@@H]2CC[C@]4(C)[C@H](CC[C@]34O)C5=CC(=O)OC5	43187	=	194.4	nM	IC50	Cytotoxicity against human MCF7 cells after 48 hrs by SRB assay	NA	Homo sapiens	NA	MCF7	MCF7	MCF7	Active	507
265	digitoxigenin	digitoxigenin	BRD-K92923799	4369270	InChI=1S/C23H34O4/c1-21-8-5-16(24)12-15(21)3-4-19-18(21)6-9-22(2)17(7-10-23(19,22)26)14-11-20(25)27-13-14/h11,15-19,24,26H,3-10,12-13H2,1-2H3/t15-,16+,17-,18+,19-,21+,22-,23+/m1/s1	C[C@]12CC[C@H](O)C[C@H]1CC[C@@H]3[C@@H]2CC[C@]4(C)[C@H](CC[C@]34O)C5=CC(=O)OC5	57336	=	600	nM	IC50	Antiproliferative activity against human MCF7 cells assessed as cell viability treated for 48 hrs followed by compound washout measured after 72 hrs by fluorometric CellTiter-Blue reagent assay	NA	Homo sapiens	NA	MCF7	MCF7	MCF7	Active	507
266	digitoxigenin	digitoxigenin	BRD-K18518344	4369270	InChI=1S/C23H34O4/c1-21-8-5-16(24)12-15(21)3-4-19-18(21)6-9-22(2)17(7-10-23(19,22)26)14-11-20(25)27-13-14/h11,15-19,24,26H,3-10,12-13H2,1-2H3/t15-,16+,17-,18+,19-,21+,22-,23+/m1/s1	C[C@]12CC[C@H](O)C[C@H]1CC[C@@H]3[C@@H]2CC[C@]4(C)[C@H](CC[C@]34O)C5=CC(=O)OC5	57336	=	600	nM	IC50	Antiproliferative activity against human MCF7 cells assessed as cell viability treated for 48 hrs followed by compound washout measured after 72 hrs by fluorometric CellTiter-Blue reagent assay	NA	Homo sapiens	NA	MCF7	MCF7	MCF7	Active	507
267	digitoxigenin	digitoxigenin	BRD-K92923799	4369270	InChI=1S/C23H34O4/c1-21-8-5-16(24)12-15(21)3-4-19-18(21)6-9-22(2)17(7-10-23(19,22)26)14-11-20(25)27-13-14/h11,15-19,24,26H,3-10,12-13H2,1-2H3/t15-,16+,17-,18+,19-,21+,22-,23+/m1/s1	C[C@]12CC[C@H](O)C[C@H]1CC[C@@H]3[C@@H]2CC[C@]4(C)[C@H](CC[C@]34O)C5=CC(=O)OC5	43187	=	507	nM	IC50	Cytotoxicity against human MCF7 cells after 48 hrs by SRB assay	NA	Homo sapiens	NA	MCF7	MCF7	MCF7	Active	507
807	gw-843682x	GW-843682X	BRD-K90382497	9826308	InChI=1S/C22H18F3N3O4S/c1-30-16-7-14-15(8-17(16)31-2)28(11-27-14)19-9-18(20(33-19)21(26)29)32-10-12-5-3-4-6-13(12)22(23,24)25/h3-9,11H,10H2,1-2H3,(H2,26,29)	COc1cc2ncn(c3cc(OCc4ccccc4C(F)(F)F)c(s3)C(=O)N)c2cc1OC	45546	=	558	nM	IC50	Antiproliferative activity against human MCF7 cells after 3 days by methylene blue stain technique	NA	Homo sapiens	NA	MCF7	MCF7	MCF7	Active	558
52	brd-k06765193	BRD-K06765193	BRD-K06765193	5904441	InChI=1S/C14H8N4O3/c15-8-9(7-10-5-6-13(21-10)18(19)20)14-16-11-3-1-2-4-12(11)17-14/h1-7H,(H,16,17)/b9-7+	[O-][N+](=O)c1oc(\C=C(/C#N)\c2nc3ccccc3[nH]2)cc1	17589	=	650	nM	IC50	Growth inhibition against human MCF-7 cell lines	NA	Homo sapiens	NA	MCF7	MCF7	MCF7	Active	650
900	mln-8054	MLN-8054	BRD-K83963101	11712649	InChI=1S/C25H15ClF2N4O2/c26-15-6-9-17-18(10-15)23(21-19(27)2-1-3-20(21)28)29-11-14-12-30-25(32-22(14)17)31-16-7-4-13(5-8-16)24(33)34/h1-10,12H,11H2,(H,33,34)(H,30,31,32)	OC(=O)c1ccc(Nc2ncc3CN=C(c4cc(Cl)ccc4c3n2)c5c(F)cccc5F)cc1	39422	=	670	nM	IC50	Antiproliferative activity against human MCF7 cells after 96 hrs by BrdU cell proliferation ELISA	NA	Homo sapiens	NA	MCF7	MCF7	MCF7	Active	670
46	apo-866	APO-866	BRD-K85563610	6914657	InChI=1S/C24H29N3O2/c28-23(12-11-21-8-6-15-25-19-21)26-16-5-4-7-20-13-17-27(18-14-20)24(29)22-9-2-1-3-10-22/h1-3,6,8-12,15,19-20H,4-5,7,13-14,16-18H2,(H,26,28)/b12-11+	O=C(NCCCCC1CCN(CC1)C(=O)c2ccccc2)\C=C\c3cccnc3	57162	=	680	nM	IC50	Antitumor activity against human MCF7 cells at 10 uM after 6 days by SRB assay	NA	Homo sapiens	NA	MCF7	MCF7	MCF7	Active	680
690	fk-866	FK-866	BRD-K58550667	6914657	InChI=1S/C24H29N3O2/c28-23(12-11-21-8-6-15-25-19-21)26-16-5-4-7-20-13-17-27(18-14-20)24(29)22-9-2-1-3-10-22/h1-3,6,8-12,15,19-20H,4-5,7,13-14,16-18H2,(H,26,28)/b12-11+	O=C(NCCCCC1CCN(CC1)C(=O)c2ccccc2)\C=C\c3cccnc3	57162	=	680	nM	IC50	Antitumor activity against human MCF7 cells at 10 uM after 6 days by SRB assay	NA	Homo sapiens	NA	MCF7	MCF7	MCF7	Active	680
984	pelitinib	pelitinib	BRD-K08799216	6445562	InChI=1S/C24H23ClFN5O2/c1-4-33-22-12-20-17(11-21(22)30-23(32)6-5-9-31(2)3)24(15(13-27)14-28-20)29-16-7-8-19(26)18(25)10-16/h5-8,10-12,14H,4,9H2,1-3H3,(H,28,29)(H,30,32)/b6-5+	CCOc1cc2ncc(C#N)c(Nc3ccc(F)c(Cl)c3)c2cc1NC(=O)\C=C\CN(C)C	21491	=	680	nM	IC50	Inhibition of human SKBr3 cell proliferation	NA	Homo sapiens	NA	SK-BR-3	SK-BR-3	SK-BR-3	Active	680
729	gdc-0941	GDC-0941	BRD-K52911425	17755052	InChI=1S/C23H27N7O3S2/c1-35(31,32)30-7-5-28(6-8-30)15-16-13-20-21(34-16)23(29-9-11-33-12-10-29)26-22(25-20)17-3-2-4-19-18(17)14-24-27-19/h2-4,13-14H,5-12,15H2,1H3,(H,24,27)	CS(=O)(=O)N1CCN(Cc2cc3nc(nc(N4CCOCC4)c3s2)c5cccc6[nH]ncc56)CC1	45195	=	720	nM	IC50	Antiproliferative activity against human MDA-MB-361 cells with PIK3CA E545-K mutation after 96 hrs by alamar blue assay	NA	Homo sapiens	NA	MDA-MB-361	MDA-MB-361	MDA-MB-361	Active	720
865	mitomycin-c	mitomycin-c	BRD-A48237631	5746	InChI=1S/C15H18N4O5/c1-5-9(16)12(21)8-6(4-24-14(17)22)15(23-2)13-7(18-13)3-19(15)10(8)11(5)20/h6-7,13,18H,3-4,16H2,1-2H3,(H2,17,22)/t6-,7+,13+,15-/m1/s1	CO[C@]12[C@H]3N[C@H]3CN1C4=C([C@H]2COC(=O)N)C(=O)C(=C(C)C4=O)N	6674	=	400	nM	IC50	In vitro cytotoxic activity against human breast cancer cell line T-47D after 72 hr of drug exposure determined by the SRB assay	NA	Homo sapiens	NA	T47D	T-47D	T47D	Active	960
866	mitomycin-c	mitomycin-c	BRD-K51418664	5746	InChI=1S/C15H18N4O5/c1-5-9(16)12(21)8-6(4-24-14(17)22)15(23-2)13-7(18-13)3-19(15)10(8)11(5)20/h6-7,13,18H,3-4,16H2,1-2H3,(H2,17,22)/t6-,7+,13+,15-/m1/s1	CO[C@]12[C@H]3N[C@H]3CN1C4=C([C@H]2COC(=O)N)C(=O)C(=C(C)C4=O)N	38768	=	200	nM	IC50	Cytotoxicity against human MCF7 cells by Alamar blue assay	NA	Homo sapiens	NA	MCF7	MCF7	MCF7	Active	960
867	mitomycin-c	mitomycin-c	BRD-A48237631	5746	InChI=1S/C15H18N4O5/c1-5-9(16)12(21)8-6(4-24-14(17)22)15(23-2)13-7(18-13)3-19(15)10(8)11(5)20/h6-7,13,18H,3-4,16H2,1-2H3,(H2,17,22)/t6-,7+,13+,15-/m1/s1	CO[C@]12[C@H]3N[C@H]3CN1C4=C([C@H]2COC(=O)N)C(=O)C(=C(C)C4=O)N	6674	=	270	nM	IC50	In vitro cytotoxic activity against human breast cancer cell line MD-MB-468 after 72 hr of drug exposure determined by the SRB assay	NA	Homo sapiens	NA	MDA-MB-468	MDA-MB-468	MDA-MB-468	Active	960
868	mitomycin-c	mitomycin-c	BRD-K51418664	5746	InChI=1S/C15H18N4O5/c1-5-9(16)12(21)8-6(4-24-14(17)22)15(23-2)13-7(18-13)3-19(15)10(8)11(5)20/h6-7,13,18H,3-4,16H2,1-2H3,(H2,17,22)/t6-,7+,13+,15-/m1/s1	CO[C@]12[C@H]3N[C@H]3CN1C4=C([C@H]2COC(=O)N)C(=O)C(=C(C)C4=O)N	49210	=	960	nM	EC50	Antiproliferative activity against human MCF7 cells after 72 hrs by trypan blue exclusion assay	NA	Homo sapiens	NA	MCF7	MCF7	MCF7	Active	960
869	mitomycin-c	mitomycin-c	BRD-K51418664	5746	InChI=1S/C15H18N4O5/c1-5-9(16)12(21)8-6(4-24-14(17)22)15(23-2)13-7(18-13)3-19(15)10(8)11(5)20/h6-7,13,18H,3-4,16H2,1-2H3,(H2,17,22)/t6-,7+,13+,15-/m1/s1	CO[C@]12[C@H]3N[C@H]3CN1C4=C([C@H]2COC(=O)N)C(=O)C(=C(C)C4=O)N	38768	=	5000	nM	IC50	Cytotoxicity against human MCF7 cells after 24 hrs	NA	Homo sapiens	NA	MCF7	MCF7	MCF7	Active	960
870	mitomycin-c	mitomycin-c	BRD-K51418664	5746	InChI=1S/C15H18N4O5/c1-5-9(16)12(21)8-6(4-24-14(17)22)15(23-2)13-7(18-13)3-19(15)10(8)11(5)20/h6-7,13,18H,3-4,16H2,1-2H3,(H2,17,22)/t6-,7+,13+,15-/m1/s1	CO[C@]12[C@H]3N[C@H]3CN1C4=C([C@H]2COC(=O)N)C(=O)C(=C(C)C4=O)N	37177	=	960	nM	EC50	Cytotoxicity against human MCF7 cells assessed as cell viability by tryptan blue staining method	NA	Homo sapiens	NA	MCF7	MCF7	MCF7	Active	960
871	mitomycin-c	mitomycin-c	BRD-K51418664	5746	InChI=1S/C15H18N4O5/c1-5-9(16)12(21)8-6(4-24-14(17)22)15(23-2)13-7(18-13)3-19(15)10(8)11(5)20/h6-7,13,18H,3-4,16H2,1-2H3,(H2,17,22)/t6-,7+,13+,15-/m1/s1	CO[C@]12[C@H]3N[C@H]3CN1C4=C([C@H]2COC(=O)N)C(=O)C(=C(C)C4=O)N	6674	=	270	nM	IC50	In vitro cytotoxic activity against human breast cancer cell line MD-MB-468 after 72 hr of drug exposure determined by the SRB assay	NA	Homo sapiens	NA	MDA-MB-468	MDA-MB-468	MDA-MB-468	Active	960
872	mitomycin-c	mitomycin-c	BRD-A48237631	5746	InChI=1S/C15H18N4O5/c1-5-9(16)12(21)8-6(4-24-14(17)22)15(23-2)13-7(18-13)3-19(15)10(8)11(5)20/h6-7,13,18H,3-4,16H2,1-2H3,(H2,17,22)/t6-,7+,13+,15-/m1/s1	CO[C@]12[C@H]3N[C@H]3CN1C4=C([C@H]2COC(=O)N)C(=O)C(=C(C)C4=O)N	46907	=	200	nM	IC50	Cytotoxicity against human MCF7 cells after 72 hrs by Alamar Blue assay	NA	Homo sapiens	NA	MCF7	MCF7	MCF7	Active	960
873	mitomycin-c	mitomycin-c	BRD-K51418664	5746	InChI=1S/C15H18N4O5/c1-5-9(16)12(21)8-6(4-24-14(17)22)15(23-2)13-7(18-13)3-19(15)10(8)11(5)20/h6-7,13,18H,3-4,16H2,1-2H3,(H2,17,22)/t6-,7+,13+,15-/m1/s1	CO[C@]12[C@H]3N[C@H]3CN1C4=C([C@H]2COC(=O)N)C(=O)C(=C(C)C4=O)N	13466	=	993	nM	IC50	Inhibition of cell growth was studied in human mammary adenocarcinoma (SKBR-3).	NA	Homo sapiens	NA	SK-BR-3	SK-BR-3	SK-BR-3	Active	960
874	mitomycin-c	mitomycin-c	BRD-K51418664	5746	InChI=1S/C15H18N4O5/c1-5-9(16)12(21)8-6(4-24-14(17)22)15(23-2)13-7(18-13)3-19(15)10(8)11(5)20/h6-7,13,18H,3-4,16H2,1-2H3,(H2,17,22)/t6-,7+,13+,15-/m1/s1	CO[C@]12[C@H]3N[C@H]3CN1C4=C([C@H]2COC(=O)N)C(=O)C(=C(C)C4=O)N	6674	=	400	nM	IC50	In vitro cytotoxic activity against human breast cancer cell line T-47D after 72 hr of drug exposure determined by the SRB assay	NA	Homo sapiens	NA	T47D	T-47D	T47D	Active	960
875	mitomycin-c	mitomycin-c	BRD-K51418664	5746	InChI=1S/C15H18N4O5/c1-5-9(16)12(21)8-6(4-24-14(17)22)15(23-2)13-7(18-13)3-19(15)10(8)11(5)20/h6-7,13,18H,3-4,16H2,1-2H3,(H2,17,22)/t6-,7+,13+,15-/m1/s1	CO[C@]12[C@H]3N[C@H]3CN1C4=C([C@H]2COC(=O)N)C(=O)C(=C(C)C4=O)N	38768	=	1200	nM	IC50	Cytotoxicity against human MCF7 cells after 72 hrs	NA	Homo sapiens	NA	MCF7	MCF7	MCF7	Active	960
876	mitomycin-c	mitomycin-c	BRD-K51418664	5746	InChI=1S/C15H18N4O5/c1-5-9(16)12(21)8-6(4-24-14(17)22)15(23-2)13-7(18-13)3-19(15)10(8)11(5)20/h6-7,13,18H,3-4,16H2,1-2H3,(H2,17,22)/t6-,7+,13+,15-/m1/s1	CO[C@]12[C@H]3N[C@H]3CN1C4=C([C@H]2COC(=O)N)C(=O)C(=C(C)C4=O)N	43163	=	1500	nM	IC50	Cytotoxicity against human MCF7 cells after 3 days by SRB assay	NA	Homo sapiens	NA	MCF7	MCF7	MCF7	Active	960
877	mitomycin-c	mitomycin-c	BRD-A48237631	5746	InChI=1S/C15H18N4O5/c1-5-9(16)12(21)8-6(4-24-14(17)22)15(23-2)13-7(18-13)3-19(15)10(8)11(5)20/h6-7,13,18H,3-4,16H2,1-2H3,(H2,17,22)/t6-,7+,13+,15-/m1/s1	CO[C@]12[C@H]3N[C@H]3CN1C4=C([C@H]2COC(=O)N)C(=O)C(=C(C)C4=O)N	37177	=	960	nM	EC50	Cytotoxicity against human MCF7 cells assessed as cell viability by tryptan blue staining method	NA	Homo sapiens	NA	MCF7	MCF7	MCF7	Active	960
878	mitomycin-c	mitomycin-c	BRD-A48237631	5746	InChI=1S/C15H18N4O5/c1-5-9(16)12(21)8-6(4-24-14(17)22)15(23-2)13-7(18-13)3-19(15)10(8)11(5)20/h6-7,13,18H,3-4,16H2,1-2H3,(H2,17,22)/t6-,7+,13+,15-/m1/s1	CO[C@]12[C@H]3N[C@H]3CN1C4=C([C@H]2COC(=O)N)C(=O)C(=C(C)C4=O)N	43163	=	1500	nM	IC50	Cytotoxicity against human MCF7 cells after 3 days by SRB assay	NA	Homo sapiens	NA	MCF7	MCF7	MCF7	Active	960
879	mitomycin-c	mitomycin-c	BRD-A48237631	5746	InChI=1S/C15H18N4O5/c1-5-9(16)12(21)8-6(4-24-14(17)22)15(23-2)13-7(18-13)3-19(15)10(8)11(5)20/h6-7,13,18H,3-4,16H2,1-2H3,(H2,17,22)/t6-,7+,13+,15-/m1/s1	CO[C@]12[C@H]3N[C@H]3CN1C4=C([C@H]2COC(=O)N)C(=O)C(=C(C)C4=O)N	49210	=	960	nM	EC50	Antiproliferative activity against human MCF7 cells after 72 hrs by trypan blue exclusion assay	NA	Homo sapiens	NA	MCF7	MCF7	MCF7	Active	960
880	mitomycin-c	mitomycin-c	BRD-A48237631	5746	InChI=1S/C15H18N4O5/c1-5-9(16)12(21)8-6(4-24-14(17)22)15(23-2)13-7(18-13)3-19(15)10(8)11(5)20/h6-7,13,18H,3-4,16H2,1-2H3,(H2,17,22)/t6-,7+,13+,15-/m1/s1	CO[C@]12[C@H]3N[C@H]3CN1C4=C([C@H]2COC(=O)N)C(=O)C(=C(C)C4=O)N	38768	=	5000	nM	IC50	Cytotoxicity against human MCF7 cells after 24 hrs	NA	Homo sapiens	NA	MCF7	MCF7	MCF7	Active	960
881	mitomycin-c	mitomycin-c	BRD-A48237631	5746	InChI=1S/C15H18N4O5/c1-5-9(16)12(21)8-6(4-24-14(17)22)15(23-2)13-7(18-13)3-19(15)10(8)11(5)20/h6-7,13,18H,3-4,16H2,1-2H3,(H2,17,22)/t6-,7+,13+,15-/m1/s1	CO[C@]12[C@H]3N[C@H]3CN1C4=C([C@H]2COC(=O)N)C(=O)C(=C(C)C4=O)N	13466	=	993	nM	IC50	Inhibition of cell growth was studied in human mammary adenocarcinoma (SKBR-3).	NA	Homo sapiens	NA	SK-BR-3	SK-BR-3	SK-BR-3	Active	960
882	mitomycin-c	mitomycin-c	BRD-K51418664	5746	InChI=1S/C15H18N4O5/c1-5-9(16)12(21)8-6(4-24-14(17)22)15(23-2)13-7(18-13)3-19(15)10(8)11(5)20/h6-7,13,18H,3-4,16H2,1-2H3,(H2,17,22)/t6-,7+,13+,15-/m1/s1	CO[C@]12[C@H]3N[C@H]3CN1C4=C([C@H]2COC(=O)N)C(=O)C(=C(C)C4=O)N	46907	=	200	nM	IC50	Cytotoxicity against human MCF7 cells after 72 hrs by Alamar Blue assay	NA	Homo sapiens	NA	MCF7	MCF7	MCF7	Active	960
883	mitomycin-c	mitomycin-c	BRD-A48237631	5746	InChI=1S/C15H18N4O5/c1-5-9(16)12(21)8-6(4-24-14(17)22)15(23-2)13-7(18-13)3-19(15)10(8)11(5)20/h6-7,13,18H,3-4,16H2,1-2H3,(H2,17,22)/t6-,7+,13+,15-/m1/s1	CO[C@]12[C@H]3N[C@H]3CN1C4=C([C@H]2COC(=O)N)C(=O)C(=C(C)C4=O)N	38768	=	1200	nM	IC50	Cytotoxicity against human MCF7 cells after 72 hrs	NA	Homo sapiens	NA	MCF7	MCF7	MCF7	Active	960
884	mitomycin-c	mitomycin-c	BRD-A48237631	5746	InChI=1S/C15H18N4O5/c1-5-9(16)12(21)8-6(4-24-14(17)22)15(23-2)13-7(18-13)3-19(15)10(8)11(5)20/h6-7,13,18H,3-4,16H2,1-2H3,(H2,17,22)/t6-,7+,13+,15-/m1/s1	CO[C@]12[C@H]3N[C@H]3CN1C4=C([C@H]2COC(=O)N)C(=O)C(=C(C)C4=O)N	38768	=	200	nM	IC50	Cytotoxicity against human MCF7 cells by Alamar blue assay	NA	Homo sapiens	NA	MCF7	MCF7	MCF7	Active	960
1299	tamoxifen	tamoxifen	BRD-K93754473	2733526	InChI=1S/C26H29NO/c1-4-25(21-11-7-5-8-12-21)26(22-13-9-6-10-14-22)23-15-17-24(18-16-23)28-20-19-27(2)3/h5-18H,4,19-20H2,1-3H3/b26-25-	CC\C(=C(/c1ccccc1)\c2ccc(OCCN(C)C)cc2)\c3ccccc3	51321	=	1000	nM	IC50	Antiproliferative activity against human MCF7 cells by MTT assay	NA	Homo sapiens	NA	MCF7	MCF7	MCF7	N/A	1000
1300	tamoxifen	tamoxifen	BRD-K93754473	2733526	InChI=1S/C26H29NO/c1-4-25(21-11-7-5-8-12-21)26(22-13-9-6-10-14-22)23-15-17-24(18-16-23)28-20-19-27(2)3/h5-18H,4,19-20H2,1-3H3/b26-25-	CC\C(=C(/c1ccccc1)\c2ccc(OCCN(C)C)cc2)\c3ccccc3	21459	=	2300	nM	IC50	Antiproliferative activity in MCF-7 human breast cancer cells	NA	Homo sapiens	NA	MCF7	MCF7	MCF7	N/A	1000
1301	tamoxifen	tamoxifen	BRD-K93754473	2733526	InChI=1S/C26H29NO/c1-4-25(21-11-7-5-8-12-21)26(22-13-9-6-10-14-22)23-15-17-24(18-16-23)28-20-19-27(2)3/h5-18H,4,19-20H2,1-3H3/b26-25-	CC\C(=C(/c1ccccc1)\c2ccc(OCCN(C)C)cc2)\c3ccccc3	17472	=	500	nM	IC50	Inhibition of estradiol induced estrogen receptor transcriptional activation in MCF-7-2a cells	NA	Homo sapiens	NA	MCF7	MCF7	MCF7	N/A	1000
1302	tamoxifen	tamoxifen	BRD-K93754473	2733526	InChI=1S/C26H29NO/c1-4-25(21-11-7-5-8-12-21)26(22-13-9-6-10-14-22)23-15-17-24(18-16-23)28-20-19-27(2)3/h5-18H,4,19-20H2,1-3H3/b26-25-	CC\C(=C(/c1ccccc1)\c2ccc(OCCN(C)C)cc2)\c3ccccc3	10229	=	219	nM	IC50	In vitro inhibition of MCF-7 cell proliferation compared to 0.1 nM [3H]-estradiol.	NA	Homo sapiens	NA	MCF7	MCF7	MCF7	N/A	1000
1303	tamoxifen	tamoxifen	BRD-K93754473	2733526	InChI=1S/C26H29NO/c1-4-25(21-11-7-5-8-12-21)26(22-13-9-6-10-14-22)23-15-17-24(18-16-23)28-20-19-27(2)3/h5-18H,4,19-20H2,1-3H3/b26-25-	CC\C(=C(/c1ccccc1)\c2ccc(OCCN(C)C)cc2)\c3ccccc3	14343	=	8000	nM	IC50	Cytostaticity against MCF-7 cells in the presence of 1 uMolar E2 (estradiol)	NA	Homo sapiens	NA	MCF7	MCF7	MCF7	N/A	1000
1304	tamoxifen	tamoxifen	BRD-K93754473	2733526	InChI=1S/C26H29NO/c1-4-25(21-11-7-5-8-12-21)26(22-13-9-6-10-14-22)23-15-17-24(18-16-23)28-20-19-27(2)3/h5-18H,4,19-20H2,1-3H3/b26-25-	CC\C(=C(/c1ccccc1)\c2ccc(OCCN(C)C)cc2)\c3ccccc3	13537	=	19000	nM	IC50	Inhibition of 10e-4 uM estradiol induced estrogen receptor positive MCF-7 human breast cancer cell proliferation	NA	Homo sapiens	NA	MCF7	MCF7	MCF7	N/A	1000
1305	tamoxifen	tamoxifen	BRD-K93754473	2733526	InChI=1S/C26H29NO/c1-4-25(21-11-7-5-8-12-21)26(22-13-9-6-10-14-22)23-15-17-24(18-16-23)28-20-19-27(2)3/h5-18H,4,19-20H2,1-3H3/b26-25-	CC\C(=C(/c1ccccc1)\c2ccc(OCCN(C)C)cc2)\c3ccccc3	13083	=	14000	nM	IC50	In vitro cytotoxicity against hormone-responsive MCF-7 cell line.	NA	Homo sapiens	NA	MCF7	MCF7	MCF7	N/A	1000
1307	tamoxifen	tamoxifen	BRD-K93754473	2733526	InChI=1S/C26H29NO/c1-4-25(21-11-7-5-8-12-21)26(22-13-9-6-10-14-22)23-15-17-24(18-16-23)28-20-19-27(2)3/h5-18H,4,19-20H2,1-3H3/b26-25-	CC\C(=C(/c1ccccc1)\c2ccc(OCCN(C)C)cc2)\c3ccccc3	3606	=	904	nM	IC50	Inhibition of 17-beta-estradiol (10e-11 M) mediated MCF-7 cell proliferation	NA	Homo sapiens	NA	MCF7	MCF7	MCF7	N/A	1000
1308	tamoxifen	tamoxifen	BRD-K93754473	2733526	InChI=1S/C26H29NO/c1-4-25(21-11-7-5-8-12-21)26(22-13-9-6-10-14-22)23-15-17-24(18-16-23)28-20-19-27(2)3/h5-18H,4,19-20H2,1-3H3/b26-25-	CC\C(=C(/c1ccccc1)\c2ccc(OCCN(C)C)cc2)\c3ccccc3	13926	=	481	nM	IC50	Inhibition of estrogen-induced proliferation in human MCF-7 breast cancer cells	NA	Homo sapiens	NA	MCF7	MCF7	MCF7	N/A	1000
1309	tamoxifen	tamoxifen	BRD-K93754473	2733526	InChI=1S/C26H29NO/c1-4-25(21-11-7-5-8-12-21)26(22-13-9-6-10-14-22)23-15-17-24(18-16-23)28-20-19-27(2)3/h5-18H,4,19-20H2,1-3H3/b26-25-	CC\C(=C(/c1ccccc1)\c2ccc(OCCN(C)C)cc2)\c3ccccc3	17711	=	70	nM	IC50	Inhibition of estrogen receptor positive MCF-7 breast cancer cell proliferation	NA	Homo sapiens	NA	MCF7	MCF7	MCF7	N/A	1000
1310	tamoxifen	tamoxifen	BRD-K93754473	2733526	InChI=1S/C26H29NO/c1-4-25(21-11-7-5-8-12-21)26(22-13-9-6-10-14-22)23-15-17-24(18-16-23)28-20-19-27(2)3/h5-18H,4,19-20H2,1-3H3/b26-25-	CC\C(=C(/c1ccccc1)\c2ccc(OCCN(C)C)cc2)\c3ccccc3	34933	=	5090	nM	IC50	Antiproliferative activity against MCF7 cells at 3 mg/kg/day after 48 hrs	NA	Homo sapiens	NA	MCF7	MCF7	MCF7	N/A	1000
1311	tamoxifen	tamoxifen	BRD-K93754473	2733526	InChI=1S/C26H29NO/c1-4-25(21-11-7-5-8-12-21)26(22-13-9-6-10-14-22)23-15-17-24(18-16-23)28-20-19-27(2)3/h5-18H,4,19-20H2,1-3H3/b26-25-	CC\C(=C(/c1ccccc1)\c2ccc(OCCN(C)C)cc2)\c3ccccc3	46973	=	10000	nM	IC50	Antiproliferative activity against human MCF7 cells expressing estrogen receptor after 48 hrs by MTT assay	NA	Homo sapiens	NA	MCF7	MCF7	MCF7	N/A	1000
1312	tamoxifen	tamoxifen	BRD-K04210847	449459	InChI=1S/C26H29NO2/c1-4-25(20-8-6-5-7-9-20)26(21-10-14-23(28)15-11-21)22-12-16-24(17-13-22)29-19-18-27(2)3/h5-17,28H,4,18-19H2,1-3H3/b26-25-	CC\C(=C(/c1ccc(O)cc1)\c2ccc(OCCN(C)C)cc2)\c3ccccc3	17078	=	8.5	nM	IC50	Inhibitory concentration against MCF-7 breast tumor cells using MCF-7 assay.	NA	Homo sapiens	NA	MCF7	MCF7	MCF7	N/A	1000
1313	tamoxifen	tamoxifen	BRD-K04210847	449459	InChI=1S/C26H29NO2/c1-4-25(20-8-6-5-7-9-20)26(21-10-14-23(28)15-11-21)22-12-16-24(17-13-22)29-19-18-27(2)3/h5-17,28H,4,18-19H2,1-3H3/b26-25-	CC\C(=C(/c1ccc(O)cc1)\c2ccc(OCCN(C)C)cc2)\c3ccccc3	17078	=	0.12	nM	EC50	Effective concentration against MCF-7 breast tumor cells using MCF-7 assay.	NA	Homo sapiens	NA	MCF7	MCF7	MCF7	N/A	1000
1314	tamoxifen	tamoxifen	BRD-K04210847	449459	InChI=1S/C26H29NO2/c1-4-25(20-8-6-5-7-9-20)26(21-10-14-23(28)15-11-21)22-12-16-24(17-13-22)29-19-18-27(2)3/h5-17,28H,4,18-19H2,1-3H3/b26-25-	CC\C(=C(/c1ccc(O)cc1)\c2ccc(OCCN(C)C)cc2)\c3ccccc3	13083	=	15500	nM	IC50	In vitro cytotoxicity against hormone-responsive MCF-7 cell line.	NA	Homo sapiens	NA	MCF7	MCF7	MCF7	N/A	1000
1315	tamoxifen	tamoxifen	BRD-K93754473	2733526	InChI=1S/C26H29NO/c1-4-25(21-11-7-5-8-12-21)26(22-13-9-6-10-14-22)23-15-17-24(18-16-23)28-20-19-27(2)3/h5-18H,4,19-20H2,1-3H3/b26-25-	CC\C(=C(/c1ccccc1)\c2ccc(OCCN(C)C)cc2)\c3ccccc3	14163	=	150	nM	IC50	Inhibition of estrogen receptor positive MCF-7 human breast cancer cell proliferation	NA	Homo sapiens	NA	MCF7	MCF7	MCF7	N/A	1000
1316	tamoxifen	tamoxifen	BRD-K93754473	2733526	InChI=1S/C26H29NO/c1-4-25(21-11-7-5-8-12-21)26(22-13-9-6-10-14-22)23-15-17-24(18-16-23)28-20-19-27(2)3/h5-18H,4,19-20H2,1-3H3/b26-25-	CC\C(=C(/c1ccccc1)\c2ccc(OCCN(C)C)cc2)\c3ccccc3	17078	=	580	nM	IC50	Inhibitory concentration against MCF-7 breast tumor cells using MCF-7 assay.	NA	Homo sapiens	NA	MCF7	MCF7	MCF7	N/A	1000
1317	tamoxifen	tamoxifen	BRD-K93754473	2733526	InChI=1S/C26H29NO/c1-4-25(21-11-7-5-8-12-21)26(22-13-9-6-10-14-22)23-15-17-24(18-16-23)28-20-19-27(2)3/h5-18H,4,19-20H2,1-3H3/b26-25-	CC\C(=C(/c1ccccc1)\c2ccc(OCCN(C)C)cc2)\c3ccccc3	53998	=	11800	nM	IC50	Anticancer activity against human MCF7 cells expressing estrogen receptor by MTT assay	NA	Homo sapiens	NA	MCF7	MCF7	MCF7	N/A	1000
1318	tamoxifen	tamoxifen	BRD-K04210847	449459	InChI=1S/C26H29NO2/c1-4-25(20-8-6-5-7-9-20)26(21-10-14-23(28)15-11-21)22-12-16-24(17-13-22)29-19-18-27(2)3/h5-17,28H,4,18-19H2,1-3H3/b26-25-	CC\C(=C(/c1ccc(O)cc1)\c2ccc(OCCN(C)C)cc2)\c3ccccc3	10229	=	0.03	nM	EC50	Effective dose for [3H]- estradiol against proliferation of MCF-7 cells	NA	Homo sapiens	NA	MCF7	MCF7	MCF7	N/A	1000
1319	tamoxifen	tamoxifen	BRD-K93754473	2733526	InChI=1S/C26H29NO/c1-4-25(21-11-7-5-8-12-21)26(22-13-9-6-10-14-22)23-15-17-24(18-16-23)28-20-19-27(2)3/h5-18H,4,19-20H2,1-3H3/b26-25-	CC\C(=C(/c1ccccc1)\c2ccc(OCCN(C)C)cc2)\c3ccccc3	17078	=	10	nM	EC50	Effective concentration against MCF-7 breast tumor cells using MCF-7 assay.	NA	Homo sapiens	NA	MCF7	MCF7	MCF7	N/A	1000
1320	tamoxifen	tamoxifen	BRD-K93754473	2733526	InChI=1S/C26H29NO/c1-4-25(21-11-7-5-8-12-21)26(22-13-9-6-10-14-22)23-15-17-24(18-16-23)28-20-19-27(2)3/h5-18H,4,19-20H2,1-3H3/b26-25-	CC\C(=C(/c1ccccc1)\c2ccc(OCCN(C)C)cc2)\c3ccccc3	10229	=	0.11	nM	EC50	Effective dose for [3H]- estradiol against proliferation of MCF-7 cells	NA	Homo sapiens	NA	MCF7	MCF7	MCF7	N/A	1000
1321	tamoxifen	tamoxifen	BRD-K43744935	3032583	InChI=1S/C26H29NO/c1-4-25(21-11-7-5-8-12-21)26(22-13-9-6-10-14-22)23-15-17-24(18-16-23)28-20-19-27(2)3/h5-18H,4,19-20H2,1-3H3/b26-25+	CC\C(=C(\c1ccccc1)/c2ccc(OCCN(C)C)cc2)\c3ccccc3	10229	=	11	nM	EC50	Effective dose for [3H]- estradiol against proliferation of MCF-7 cells	NA	Homo sapiens	NA	MCF7	MCF7	MCF7	N/A	1000
1322	tamoxifen	tamoxifen	BRD-K93754473	2733526	InChI=1S/C26H29NO/c1-4-25(21-11-7-5-8-12-21)26(22-13-9-6-10-14-22)23-15-17-24(18-16-23)28-20-19-27(2)3/h5-18H,4,19-20H2,1-3H3/b26-25-	CC\C(=C(/c1ccccc1)\c2ccc(OCCN(C)C)cc2)\c3ccccc3	1333	=	17000	nM	IC50	In vitro inhibition of estrogen receptor positive MCF-7 human mammary carcinoma cell proliferation	NA	Homo sapiens	NA	MCF7	MCF7	MCF7	N/A	1000
1323	tamoxifen	tamoxifen	BRD-K93754473	2733526	InChI=1S/C26H29NO/c1-4-25(21-11-7-5-8-12-21)26(22-13-9-6-10-14-22)23-15-17-24(18-16-23)28-20-19-27(2)3/h5-18H,4,19-20H2,1-3H3/b26-25-	CC\C(=C(/c1ccccc1)\c2ccc(OCCN(C)C)cc2)\c3ccccc3	6076	=	11000	nM	IC50	Inhibitory concentration against MCF-7 (ER+) cell line using SRB assay	NA	Homo sapiens	NA	MCF7	MCF7	MCF7	N/A	1000
1324	tamoxifen	tamoxifen	BRD-K93754473	2733526	InChI=1S/C26H29NO/c1-4-25(21-11-7-5-8-12-21)26(22-13-9-6-10-14-22)23-15-17-24(18-16-23)28-20-19-27(2)3/h5-18H,4,19-20H2,1-3H3/b26-25-	CC\C(=C(/c1ccccc1)\c2ccc(OCCN(C)C)cc2)\c3ccccc3	13537	=	140	nM	IC50	Anti-proliferative activity against estrogen-responsive human breast cancer cell line MCF-7 in the presence of ER at a 10e-4 uM concentration of estradiol	NA	Homo sapiens	NA	MCF7	MCF7	MCF7	N/A	1000
1325	tamoxifen	tamoxifen	BRD-K04210847	449459	InChI=1S/C26H29NO2/c1-4-25(20-8-6-5-7-9-20)26(21-10-14-23(28)15-11-21)22-12-16-24(17-13-22)29-19-18-27(2)3/h5-17,28H,4,18-19H2,1-3H3/b26-25-	CC\C(=C(/c1ccc(O)cc1)\c2ccc(OCCN(C)C)cc2)\c3ccccc3	17472	=	7	nM	IC50	Inhibition of estradiol induced estrogen receptor transcriptional activation in MCF-7-2a cells	NA	Homo sapiens	NA	MCF7	MCF7	MCF7	N/A	1000
1326	tamoxifen	tamoxifen	BRD-K04210847	449459	InChI=1S/C26H29NO2/c1-4-25(20-8-6-5-7-9-20)26(21-10-14-23(28)15-11-21)22-12-16-24(17-13-22)29-19-18-27(2)3/h5-17,28H,4,18-19H2,1-3H3/b26-25-	CC\C(=C(/c1ccc(O)cc1)\c2ccc(OCCN(C)C)cc2)\c3ccccc3	14880	=	0.5	nM	IC50	Inhibition of estrogen-stimulated MCF-7 cell proliferation	NA	Homo sapiens	NA	MCF7	MCF7	MCF7	N/A	1000
1327	tamoxifen	tamoxifen	BRD-K93754473	2733526	InChI=1S/C26H29NO/c1-4-25(21-11-7-5-8-12-21)26(22-13-9-6-10-14-22)23-15-17-24(18-16-23)28-20-19-27(2)3/h5-18H,4,19-20H2,1-3H3/b26-25-	CC\C(=C(/c1ccccc1)\c2ccc(OCCN(C)C)cc2)\c3ccccc3	58772	=	31000	nM	IC50	Cytotoxicity activity against human MCF7 cells by MTS assay	NA	Homo sapiens	NA	MCF7	MCF7	MCF7	N/A	1000
1328	tamoxifen	tamoxifen	BRD-K93754473	2733526	InChI=1S/C26H29NO/c1-4-25(21-11-7-5-8-12-21)26(22-13-9-6-10-14-22)23-15-17-24(18-16-23)28-20-19-27(2)3/h5-18H,4,19-20H2,1-3H3/b26-25-	CC\C(=C(/c1ccccc1)\c2ccc(OCCN(C)C)cc2)\c3ccccc3	50210	=	11400	nM	IC50	Cytotoxicity against human MCF7 cells by WST-1 assay	NA	Homo sapiens	NA	MCF7	MCF7	MCF7	N/A	1000
1329	tamoxifen	tamoxifen	BRD-K93754473	2733526	InChI=1S/C26H29NO/c1-4-25(21-11-7-5-8-12-21)26(22-13-9-6-10-14-22)23-15-17-24(18-16-23)28-20-19-27(2)3/h5-18H,4,19-20H2,1-3H3/b26-25-	CC\C(=C(/c1ccccc1)\c2ccc(OCCN(C)C)cc2)\c3ccccc3	21459	=	10600	nM	IC50	Antiproliferative activity in MDA-MB 231 human breast cancer cells	NA	Homo sapiens	NA	MCF7	MCF7	MCF7	N/A	1000
1330	tamoxifen	tamoxifen	BRD-K04210847	449459	InChI=1S/C26H29NO2/c1-4-25(20-8-6-5-7-9-20)26(21-10-14-23(28)15-11-21)22-12-16-24(17-13-22)29-19-18-27(2)3/h5-17,28H,4,18-19H2,1-3H3/b26-25-	CC\C(=C(/c1ccc(O)cc1)\c2ccc(OCCN(C)C)cc2)\c3ccccc3	46533	=	8.5	nM	IC50	Antiproliferative activity against human MCF7 cells after 24 hrs by MTS assay	NA	Homo sapiens	NA	MCF7	MCF7	MCF7	N/A	1000
1331	tamoxifen	tamoxifen	BRD-K93754473	2733526	InChI=1S/C26H29NO/c1-4-25(21-11-7-5-8-12-21)26(22-13-9-6-10-14-22)23-15-17-24(18-16-23)28-20-19-27(2)3/h5-18H,4,19-20H2,1-3H3/b26-25-	CC\C(=C(/c1ccccc1)\c2ccc(OCCN(C)C)cc2)\c3ccccc3	46656	=	1000	nM	IC50	Growth inhibition of human estrogen-dependent T47D cells after 72 hrs	NA	Homo sapiens	NA	T47D	T-47D	T47D	N/A	1000
1332	tamoxifen	tamoxifen	BRD-K04210847	449459	InChI=1S/C26H29NO2/c1-4-25(20-8-6-5-7-9-20)26(21-10-14-23(28)15-11-21)22-12-16-24(17-13-22)29-19-18-27(2)3/h5-17,28H,4,18-19H2,1-3H3/b26-25-	CC\C(=C(/c1ccc(O)cc1)\c2ccc(OCCN(C)C)cc2)\c3ccccc3	14343	=	8000	nM	IC50	Cytostaticity against MCF-7 cells in the presence of 1 uMolar E2 (estradiol)	NA	Homo sapiens	NA	MCF7	MCF7	MCF7	N/A	1000
1333	tamoxifen	tamoxifen	BRD-K04210847	449459	InChI=1S/C26H29NO2/c1-4-25(20-8-6-5-7-9-20)26(21-10-14-23(28)15-11-21)22-12-16-24(17-13-22)29-19-18-27(2)3/h5-17,28H,4,18-19H2,1-3H3/b26-25-	CC\C(=C(/c1ccc(O)cc1)\c2ccc(OCCN(C)C)cc2)\c3ccccc3	13926	=	1.17	nM	IC50	Inhibition of estrogen-induced proliferation in human MCF-7 breast cancer cells	NA	Homo sapiens	NA	MCF7	MCF7	MCF7	N/A	1000
1334	tamoxifen	tamoxifen	BRD-K93754473	2733526	InChI=1S/C26H29NO/c1-4-25(21-11-7-5-8-12-21)26(22-13-9-6-10-14-22)23-15-17-24(18-16-23)28-20-19-27(2)3/h5-18H,4,19-20H2,1-3H3/b26-25-	CC\C(=C(/c1ccccc1)\c2ccc(OCCN(C)C)cc2)\c3ccccc3	49266	=	7650	nM	IC50	Antiproliferative activity against human MCF7 cells after 48 hrs by MTT assay	NA	Homo sapiens	NA	MCF7	MCF7	MCF7	N/A	1000
1335	tamoxifen	tamoxifen	BRD-K04210847	449459	InChI=1S/C26H29NO2/c1-4-25(20-8-6-5-7-9-20)26(21-10-14-23(28)15-11-21)22-12-16-24(17-13-22)29-19-18-27(2)3/h5-17,28H,4,18-19H2,1-3H3/b26-25-	CC\C(=C(/c1ccc(O)cc1)\c2ccc(OCCN(C)C)cc2)\c3ccccc3	45842	=	107	nM	IC50	Antiproliferative activity against estrogen receptor dependent human MCF7 cells after 72 hrs by MTT assay	NA	Homo sapiens	NA	MCF7	MCF7	MCF7	N/A	1000
1336	tamoxifen	tamoxifen	BRD-K93754473	2733526	InChI=1S/C26H29NO/c1-4-25(21-11-7-5-8-12-21)26(22-13-9-6-10-14-22)23-15-17-24(18-16-23)28-20-19-27(2)3/h5-18H,4,19-20H2,1-3H3/b26-25-	CC\C(=C(/c1ccccc1)\c2ccc(OCCN(C)C)cc2)\c3ccccc3	58735	=	12480	nM	IC50	Antiproliferative activity against human MCF7 cells expressing estrogen receptor after 48 hrs by MTT assay	NA	Homo sapiens	NA	MCF7	MCF7	MCF7	N/A	1000
1337	tamoxifen	tamoxifen	BRD-K93754473	2733526	InChI=1S/C26H29NO/c1-4-25(21-11-7-5-8-12-21)26(22-13-9-6-10-14-22)23-15-17-24(18-16-23)28-20-19-27(2)3/h5-18H,4,19-20H2,1-3H3/b26-25-	CC\C(=C(/c1ccccc1)\c2ccc(OCCN(C)C)cc2)\c3ccccc3	16350	=	11280	nM	IC50	Antiproliferative activity against Human MCF-7 Breast cancer cell line in vitro.	NA	Homo sapiens	NA	MCF7	MCF7	MCF7	N/A	1000
1338	tamoxifen	tamoxifen	BRD-K93754473	2733526	InChI=1S/C26H29NO/c1-4-25(21-11-7-5-8-12-21)26(22-13-9-6-10-14-22)23-15-17-24(18-16-23)28-20-19-27(2)3/h5-18H,4,19-20H2,1-3H3/b26-25-	CC\C(=C(/c1ccccc1)\c2ccc(OCCN(C)C)cc2)\c3ccccc3	51778	=	8900	nM	IC50	Cytotoxicity against human MCF7 cells after 24 hrs by MTT assay	NA	Homo sapiens	NA	MCF7	MCF7	MCF7	N/A	1000
1339	tamoxifen	tamoxifen	BRD-K04210847	449459	InChI=1S/C26H29NO2/c1-4-25(20-8-6-5-7-9-20)26(21-10-14-23(28)15-11-21)22-12-16-24(17-13-22)29-19-18-27(2)3/h5-17,28H,4,18-19H2,1-3H3/b26-25-	CC\C(=C(/c1ccc(O)cc1)\c2ccc(OCCN(C)C)cc2)\c3ccccc3	6451	=	24	nM	IC50	Antiproliferative activity against MCF-7 cell line	NA	Homo sapiens	NA	MCF7	MCF7	MCF7	N/A	1000
1341	tamoxifen	tamoxifen	BRD-K93754473	2733526	InChI=1S/C26H29NO/c1-4-25(21-11-7-5-8-12-21)26(22-13-9-6-10-14-22)23-15-17-24(18-16-23)28-20-19-27(2)3/h5-18H,4,19-20H2,1-3H3/b26-25-	CC\C(=C(/c1ccccc1)\c2ccc(OCCN(C)C)cc2)\c3ccccc3	48367	=	12000	nM	IC50	Anticancer activity against estrogen-positive human MCF7 cells after 18 hrs by MTT assay	NA	Homo sapiens	NA	MCF7	MCF7	MCF7	N/A	1000
1342	tamoxifen	tamoxifen	BRD-K93754473	2733526	InChI=1S/C26H29NO/c1-4-25(21-11-7-5-8-12-21)26(22-13-9-6-10-14-22)23-15-17-24(18-16-23)28-20-19-27(2)3/h5-18H,4,19-20H2,1-3H3/b26-25-	CC\C(=C(/c1ccccc1)\c2ccc(OCCN(C)C)cc2)\c3ccccc3	46533	=	580	nM	IC50	Antiproliferative activity against human MCF7 cells after 24 hrs by MTS assay	NA	Homo sapiens	NA	MCF7	MCF7	MCF7	N/A	1000
1343	tamoxifen	tamoxifen	BRD-K93754473	2733526	InChI=1S/C26H29NO/c1-4-25(21-11-7-5-8-12-21)26(22-13-9-6-10-14-22)23-15-17-24(18-16-23)28-20-19-27(2)3/h5-18H,4,19-20H2,1-3H3/b26-25-	CC\C(=C(/c1ccccc1)\c2ccc(OCCN(C)C)cc2)\c3ccccc3	45842	=	4120	nM	IC50	Antiproliferative activity against estrogen receptor dependent human MCF7 cells after 72 hrs by MTT assay	NA	Homo sapiens	NA	MCF7	MCF7	MCF7	N/A	1000
1344	tamoxifen	tamoxifen	BRD-K04210847	449459	InChI=1S/C26H29NO2/c1-4-25(20-8-6-5-7-9-20)26(21-10-14-23(28)15-11-21)22-12-16-24(17-13-22)29-19-18-27(2)3/h5-17,28H,4,18-19H2,1-3H3/b26-25-	CC\C(=C(/c1ccc(O)cc1)\c2ccc(OCCN(C)C)cc2)\c3ccccc3	10229	=	2.5	nM	IC50	In vitro inhibition of MCF-7 cell proliferation compared to 0.1 nM [3H]-estradiol.	NA	Homo sapiens	NA	MCF7	MCF7	MCF7	N/A	1000
213	cytarabine	cytarabine	BRD-A18929998	6253	InChI=1S/C9H13N3O5/c10-5-1-2-12(9(16)11-5)8-7(15)6(14)4(3-13)17-8/h1-2,4,6-8,13-15H,3H2,(H2,10,11,16)/t4-,6-,7+,8-/m1/s1	NC1=NC(=O)N(C=C1)[C@@H]2O[C@H](CO)[C@@H](O)[C@@H]2O	47764	=	2700	nM	IC50	Cytotoxicity against human T47D cells by sulforhodamine B method	NA	Homo sapiens	NA	T47D	T-47D	T47D	N/A	1030
214	cytarabine	cytarabine	BRD-A18929998	6253	InChI=1S/C9H13N3O5/c10-5-1-2-12(9(16)11-5)8-7(15)6(14)4(3-13)17-8/h1-2,4,6-8,13-15H,3H2,(H2,10,11,16)/t4-,6-,7+,8-/m1/s1	NC1=NC(=O)N(C=C1)[C@@H]2O[C@H](CO)[C@@H](O)[C@@H]2O	12152	=	620	nM	IC50	Tested in vitro against MCF-7 human breast adenocarcinoma	NA	Homo sapiens	NA	MCF7	MCF7	MCF7	N/A	1030
215	cytarabine	cytarabine	BRD-K33106058	6253	InChI=1S/C9H13N3O5/c10-5-1-2-12(9(16)11-5)8-7(15)6(14)4(3-13)17-8/h1-2,4,6-8,13-15H,3H2,(H2,10,11,16)/t4-,6-,7+,8-/m1/s1	NC1=NC(=O)N(C=C1)[C@@H]2O[C@H](CO)[C@@H](O)[C@@H]2O	15963	=	1030	nM	IC50	Anticancer activity carried out in vitro against breast carcinoma MCF-7	NA	Homo sapiens	NA	MCF7	MCF7	MCF7	N/A	1030
216	cytarabine	cytarabine	BRD-A18929998	6253	InChI=1S/C9H13N3O5/c10-5-1-2-12(9(16)11-5)8-7(15)6(14)4(3-13)17-8/h1-2,4,6-8,13-15H,3H2,(H2,10,11,16)/t4-,6-,7+,8-/m1/s1	NC1=NC(=O)N(C=C1)[C@@H]2O[C@H](CO)[C@@H](O)[C@@H]2O	15963	=	1030	nM	IC50	Anticancer activity carried out in vitro against breast carcinoma MCF-7	NA	Homo sapiens	NA	MCF7	MCF7	MCF7	N/A	1030
217	cytarabine	cytarabine	BRD-K33106058	6253	InChI=1S/C9H13N3O5/c10-5-1-2-12(9(16)11-5)8-7(15)6(14)4(3-13)17-8/h1-2,4,6-8,13-15H,3H2,(H2,10,11,16)/t4-,6-,7+,8-/m1/s1	NC1=NC(=O)N(C=C1)[C@@H]2O[C@H](CO)[C@@H](O)[C@@H]2O	12152	=	620	nM	IC50	Tested in vitro against MCF-7 human breast adenocarcinoma	NA	Homo sapiens	NA	MCF7	MCF7	MCF7	N/A	1030
218	cytarabine	cytarabine	BRD-K33106058	6253	InChI=1S/C9H13N3O5/c10-5-1-2-12(9(16)11-5)8-7(15)6(14)4(3-13)17-8/h1-2,4,6-8,13-15H,3H2,(H2,10,11,16)/t4-,6-,7+,8-/m1/s1	NC1=NC(=O)N(C=C1)[C@@H]2O[C@H](CO)[C@@H](O)[C@@H]2O	47764	=	2700	nM	IC50	Cytotoxicity against human T47D cells by sulforhodamine B method	NA	Homo sapiens	NA	T47D	T-47D	T47D	N/A	1030
1006	pha-793887	PHA-793887	BRD-K64800655	46191454	InChI=1S/C19H31N5O2/c1-12(2)10-15(25)20-17-14-11-24(19(3,4)16(14)21-22-17)18(26)13-6-8-23(5)9-7-13/h12-13H,6-11H2,1-5H3,(H2,20,21,22,25)	CC(C)CC(=O)Nc1n[nH]c2c1CN(C(=O)C3CCN(C)CC3)C2(C)C	49685	=	1284	nM	IC50	Antiproliferative activity against human MCF7 cells after 72 hrs by SRB assay	NA	Homo sapiens	NA	MCF7	MCF7	MCF7	N/A	1284
169	cycloheximide	cycloheximide	BRD-A62184259	6197	InChI=1S/C15H23NO4/c1-8-3-9(2)15(20)11(4-8)12(17)5-10-6-13(18)16-14(19)7-10/h8-12,17H,3-7H2,1-2H3,(H,16,18,19)/t8-,9-,11-,12+/m0/s1	C[C@H]1C[C@H](C)C(=O)[C@@H](C1)[C@H](O)CC2CC(=O)NC(=O)C2	15345	=	1500	nM	IC50	Tested in vitro for anticancer activity against MCF-7 cells	NA	Homo sapiens	NA	MCF7	MCF7	MCF7	N/A	1500
170	cycloheximide	cycloheximide	BRD-K36055864	6197	InChI=1S/C15H23NO4/c1-8-3-9(2)15(20)11(4-8)12(17)5-10-6-13(18)16-14(19)7-10/h8-12,17H,3-7H2,1-2H3,(H,16,18,19)/t8-,9-,11-,12+/m0/s1	C[C@H]1C[C@H](C)C(=O)[C@@H](C1)[C@H](O)CC2CC(=O)NC(=O)C2	15345	=	1500	nM	IC50	Tested in vitro for anticancer activity against MCF-7 cells	NA	Homo sapiens	NA	MCF7	MCF7	MCF7	N/A	1500
833	lumicolchicine	lumicolchicine	BRD-K99411983	244898	InChI=1S/C22H25NO6/c1-10(24)23-13-7-6-11-8-15(27-3)21(28-4)22(29-5)16(11)17-12-9-14(26-2)20(25)18(12)19(13)17/h8-9,12-13,18H,6-7H2,1-5H3,(H,23,24)/t12-,13+,18-/m1/s1	COC1=C[C@H]2[C@@H](C1=O)C3=C2c4c(CC[C@@H]3NC(=O)C)cc(OC)c(OC)c4OC	43480	=	1500	nM	EC50	Cytotoxicity against human MCF7 after 3 days by SRB assay	NA	Homo sapiens	NA	MCF7	MCF7	MCF7	N/A	1500
484	ellipticine	ellipticine	BRD-K85985071	3213	InChI=1S/C17H14N2/c1-10-14-9-18-8-7-12(14)11(2)17-16(10)13-5-3-4-6-15(13)19-17/h3-9,19H,1-2H3	Cc1c2ccncc2c(C)c3c4ccccc4[nH]c13	57363	=	1600	nM	IC50	Antitumor activity against human MCF7 cells after 72 hrs by MTT assay	NA	Homo sapiens	NA	MCF7	MCF7	MCF7	N/A	1600
485	ellipticine	ellipticine	BRD-K85985071	3213	InChI=1S/C17H14N2/c1-10-14-9-18-8-7-12(14)11(2)17-16(10)13-5-3-4-6-15(13)19-17/h3-9,19H,1-2H3	Cc1c2ccncc2c(C)c3c4ccccc4[nH]c13	47886	=	430	nM	IC50	Cytotoxicity against human MCF7 cells after 96 hrs by crystal violet staining	NA	Homo sapiens	NA	MCF7	MCF7	MCF7	N/A	1600
486	ellipticine	ellipticine	BRD-K85985071	3213	InChI=1S/C17H14N2/c1-10-14-9-18-8-7-12(14)11(2)17-16(10)13-5-3-4-6-15(13)19-17/h3-9,19H,1-2H3	Cc1c2ccncc2c(C)c3c4ccccc4[nH]c13	52235	=	1600	nM	IC50	Cytotoxicity against human MCF7 cells after 72 hrs by MTT assay	NA	Homo sapiens	NA	MCF7	MCF7	MCF7	N/A	1600
26	amonafide	amonafide	BRD-K56334280	50515	InChI=1S/C16H17N3O2/c1-18(2)6-7-19-15(20)12-5-3-4-10-8-11(17)9-13(14(10)12)16(19)21/h3-5,8-9H,6-7,17H2,1-2H3	CN(C)CCN1C(=O)c2cccc3cc(N)cc(C1=O)c23	48840	=	11880	nM	IC50	Cytotoxicity against human MCF7 cells by MTT assay	NA	Homo sapiens	NA	MCF7	MCF7	MCF7	N/A	1740
27	amonafide	amonafide	BRD-K56334280	50515	InChI=1S/C16H17N3O2/c1-18(2)6-7-19-15(20)12-5-3-4-10-8-11(17)9-13(14(10)12)16(19)21/h3-5,8-9H,6-7,17H2,1-2H3	CN(C)CCN1C(=O)c2cccc3cc(N)cc(C1=O)c23	57191	=	1680	nM	IC50	Cytotoxicity against human MCF7 cells after 48 hrs by MTT assay	NA	Homo sapiens	NA	MCF7	MCF7	MCF7	N/A	1740
28	amonafide	amonafide	BRD-K56334280	50515	InChI=1S/C16H17N3O2/c1-18(2)6-7-19-15(20)12-5-3-4-10-8-11(17)9-13(14(10)12)16(19)21/h3-5,8-9H,6-7,17H2,1-2H3	CN(C)CCN1C(=O)c2cccc3cc(N)cc(C1=O)c23	49716	=	11880	nM	IC50	Cytotoxicity against human MCF7 cells after 72 hrs by MTT assay	NA	Homo sapiens	NA	MCF7	MCF7	MCF7	N/A	1740
29	amonafide	amonafide	BRD-K56334280	50515	InChI=1S/C16H17N3O2/c1-18(2)6-7-19-15(20)12-5-3-4-10-8-11(17)9-13(14(10)12)16(19)21/h3-5,8-9H,6-7,17H2,1-2H3	CN(C)CCN1C(=O)c2cccc3cc(N)cc(C1=O)c23	13736	=	1100	nM	IC50	Antitumor activity against human mammary carcinoma sensitive MXF7 breast cell line.	NA	Homo sapiens	NA	MCF7	MCF7	MCF7	N/A	1740
30	amonafide	amonafide	BRD-K56334280	50515	InChI=1S/C16H17N3O2/c1-18(2)6-7-19-15(20)12-5-3-4-10-8-11(17)9-13(14(10)12)16(19)21/h3-5,8-9H,6-7,17H2,1-2H3	CN(C)CCN1C(=O)c2cccc3cc(N)cc(C1=O)c23	36616	=	5800	nM	IC50	Antiproliferative activity against MCF7 cells after 72 hrs by MTT assay	NA	Homo sapiens	NA	MCF7	MCF7	MCF7	N/A	1740
33	amonafide	amonafide	BRD-K56334280	50515	InChI=1S/C16H17N3O2/c1-18(2)6-7-19-15(20)12-5-3-4-10-8-11(17)9-13(14(10)12)16(19)21/h3-5,8-9H,6-7,17H2,1-2H3	CN(C)CCN1C(=O)c2cccc3cc(N)cc(C1=O)c23	15557	=	1100	nM	IC50	Tested for inhibitory activity against human tumor cell line MCF7, a strain sensitive to doxorubicin of breast carcinoma using sulforhodamine B assay.	NA	Homo sapiens	NA	MCF7	MCF7	MCF7	N/A	1740
1485	vorinostat	vorinostat	BRD-K81418486	5311	InChI=1S/C14H20N2O3/c17-13(15-12-8-4-3-5-9-12)10-6-1-2-7-11-14(18)16-19/h3-5,8-9,19H,1-2,6-7,10-11H2,(H,15,17)(H,16,18)	ONC(=O)CCCCCCC(=O)Nc1ccccc1	36652	=	6700	nM	IC50	Cytotoxicity against human MCF7 cells	NA	Homo sapiens	NA	MCF7	MCF7	MCF7	N/A	1800
1486	vorinostat	vorinostat	BRD-K81418486	5311	InChI=1S/C14H20N2O3/c17-13(15-12-8-4-3-5-9-12)10-6-1-2-7-11-14(18)16-19/h3-5,8-9,19H,1-2,6-7,10-11H2,(H,15,17)(H,16,18)	ONC(=O)CCCCCCC(=O)Nc1ccccc1	36652	=	1300	nM	IC50	Cytotoxicity against human MDA-MB-468 cells	NA	Homo sapiens	NA	MDA-MB-468	MDA-MB-468	MDA-MB-468	N/A	1800
1487	vorinostat	vorinostat	BRD-K81418486	5311	InChI=1S/C14H20N2O3/c17-13(15-12-8-4-3-5-9-12)10-6-1-2-7-11-14(18)16-19/h3-5,8-9,19H,1-2,6-7,10-11H2,(H,15,17)(H,16,18)	ONC(=O)CCCCCCC(=O)Nc1ccccc1	59213	=	1150	nM	IC50	Antiproliferative activity against human MCF7 cells after 48 hrs by MTT assay	NA	Homo sapiens	NA	MCF7	MCF7	MCF7	N/A	1800
1488	vorinostat	vorinostat	BRD-K81418486	5311	InChI=1S/C14H20N2O3/c17-13(15-12-8-4-3-5-9-12)10-6-1-2-7-11-14(18)16-19/h3-5,8-9,19H,1-2,6-7,10-11H2,(H,15,17)(H,16,18)	ONC(=O)CCCCCCC(=O)Nc1ccccc1	49662	=	5000	nM	IC50	Antiproliferative activity against human MDA-MB-468 cells	NA	Homo sapiens	NA	MDA-MB-468	MDA-MB-468	MDA-MB-468	N/A	1800
1489	vorinostat	vorinostat	BRD-K81418486	5311	InChI=1S/C14H20N2O3/c17-13(15-12-8-4-3-5-9-12)10-6-1-2-7-11-14(18)16-19/h3-5,8-9,19H,1-2,6-7,10-11H2,(H,15,17)(H,16,18)	ONC(=O)CCCCCCC(=O)Nc1ccccc1	34701	=	1500	nM	IC50	Inhibition of MCF7 cell proliferation (mean of two experiments)	NA	Homo sapiens	NA	MCF7	MCF7	MCF7	N/A	1800
1490	vorinostat	vorinostat	BRD-K81418486	5311	InChI=1S/C14H20N2O3/c17-13(15-12-8-4-3-5-9-12)10-6-1-2-7-11-14(18)16-19/h3-5,8-9,19H,1-2,6-7,10-11H2,(H,15,17)(H,16,18)	ONC(=O)CCCCCCC(=O)Nc1ccccc1	34706	=	1500	nM	IC50	Inhibition of MCF7 cell proliferation (mean of two experiments)	NA	Homo sapiens	NA	MCF7	MCF7	MCF7	N/A	1800
1491	vorinostat	vorinostat	BRD-K81418486	5311	InChI=1S/C14H20N2O3/c17-13(15-12-8-4-3-5-9-12)10-6-1-2-7-11-14(18)16-19/h3-5,8-9,19H,1-2,6-7,10-11H2,(H,15,17)(H,16,18)	ONC(=O)CCCCCCC(=O)Nc1ccccc1	49662	=	1190	nM	IC50	Antiproliferative activity against human SK-BR-3 cells after hrs by ATP content assay	NA	Homo sapiens	NA	SK-BR-3	SK-BR-3	SK-BR-3	N/A	1800
1492	vorinostat	vorinostat	BRD-K81418486	5311	InChI=1S/C14H20N2O3/c17-13(15-12-8-4-3-5-9-12)10-6-1-2-7-11-14(18)16-19/h3-5,8-9,19H,1-2,6-7,10-11H2,(H,15,17)(H,16,18)	ONC(=O)CCCCCCC(=O)Nc1ccccc1	49662	=	2800	nM	IC50	Antiproliferative activity against human MCF7 cells after hrs by ATP content assay	NA	Homo sapiens	NA	MCF7	MCF7	MCF7	N/A	1800
1493	vorinostat	vorinostat	BRD-K81418486	5311	InChI=1S/C14H20N2O3/c17-13(15-12-8-4-3-5-9-12)10-6-1-2-7-11-14(18)16-19/h3-5,8-9,19H,1-2,6-7,10-11H2,(H,15,17)(H,16,18)	ONC(=O)CCCCCCC(=O)Nc1ccccc1	58950	=	2810	nM	IC50	Antiproliferative activity against human MCF7 cells after 48 hrs by MTT assay	NA	Homo sapiens	NA	MCF7	MCF7	MCF7	N/A	1800
1494	vorinostat	vorinostat	BRD-K81418486	5311	InChI=1S/C14H20N2O3/c17-13(15-12-8-4-3-5-9-12)10-6-1-2-7-11-14(18)16-19/h3-5,8-9,19H,1-2,6-7,10-11H2,(H,15,17)(H,16,18)	ONC(=O)CCCCCCC(=O)Nc1ccccc1	50687	=	2100	nM	EC50	Antiproliferative activity against human SK-BR-3 cells after 48 hrs by cell titer-glo assay	NA	Homo sapiens	NA	SK-BR-3	SK-BR-3	SK-BR-3	N/A	1800
1495	vorinostat	vorinostat	BRD-K81418486	5311	InChI=1S/C14H20N2O3/c17-13(15-12-8-4-3-5-9-12)10-6-1-2-7-11-14(18)16-19/h3-5,8-9,19H,1-2,6-7,10-11H2,(H,15,17)(H,16,18)	ONC(=O)CCCCCCC(=O)Nc1ccccc1	47373	=	8500	nM	IC50	Antitumor activity against human MCF7 cells	NA	Homo sapiens	NA	MCF7	MCF7	MCF7	N/A	1800
1496	vorinostat	vorinostat	BRD-K81418486	5311	InChI=1S/C14H20N2O3/c17-13(15-12-8-4-3-5-9-12)10-6-1-2-7-11-14(18)16-19/h3-5,8-9,19H,1-2,6-7,10-11H2,(H,15,17)(H,16,18)	ONC(=O)CCCCCCC(=O)Nc1ccccc1	37183	=	500	nM	IC50	Growth inhibition of MCF7 cells	NA	Homo sapiens	NA	MCF7	MCF7	MCF7	N/A	1800
124	cladribine	cladribine	BRD-K93034159	20279	InChI=1S/C10H12ClN5O3/c11-10-14-8(12)7-9(15-10)16(3-13-7)6-1-4(18)5(2-17)19-6/h3-6,17-18H,1-2H2,(H2,12,14,15)/t4-,5+,6+/m0/s1	Nc1nc(Cl)nc2c1ncn2[C@H]3C[C@H](O)[C@@H](CO)O3	58543	=	2350	nM	IC50	Cytotoxicity against human MCF7 cells after 3 days by MTT assay	NA	Homo sapiens	NA	MCF7	MCF7	MCF7	N/A	2350
258	diethylstilbestrol	diethylstilbestrol	BRD-K45330754	448537	InChI=1S/C18H20O2/c1-3-17(13-5-9-15(19)10-6-13)18(4-2)14-7-11-16(20)12-8-14/h5-12,19-20H,3-4H2,1-2H3/b18-17+	CC\C(=C(\CC)/c1ccc(O)cc1)\c2ccc(O)cc2	12340	=	5000	nM	IC50	Cytotoxic effect on MCF-7 human breast carcinoma cells	NA	Homo sapiens	NA	MCF7	MCF7	MCF7	N/A	2500
261	diethylstilbestrol	diethylstilbestrol	BRD-K17084514	448537	InChI=1S/C18H20O2/c1-3-17(13-5-9-15(19)10-6-13)18(4-2)14-7-11-16(20)12-8-14/h5-12,19-20H,3-4H2,1-2H3/b18-17+	CC\C(=C(\CC)/c1ccc(O)cc1)\c2ccc(O)cc2	12340	=	5000	nM	IC50	Cytotoxic effect on MCF-7 human breast carcinoma cells	NA	Homo sapiens	NA	MCF7	MCF7	MCF7	N/A	2500
561	etoposide	etoposide	BRD-A79067928	36462	InChI=1S/C29H32O13/c1-11-36-9-20-27(40-11)24(31)25(32)29(41-20)42-26-14-7-17-16(38-10-39-17)6-13(14)21(22-15(26)8-37-28(22)33)12-4-18(34-2)23(30)19(5-12)35-3/h4-7,11,15,20-22,24-27,29-32H,8-10H2,1-3H3/t11-,15+,20-,21-,22+,24-,25-,26-,27-,29+/m1/s1	COc1cc(cc(OC)c1O)[C@H]2[C@@H]3[C@H](COC3=O)[C@H](O[C@@H]4O[C@@H]5CO[C@@H](C)O[C@H]5[C@H](O)[C@H]4O)c6cc7OCOc7cc26	47853	=	7600	nM	IC50	Cytotoxicity against human MCF7 cells after 48 hrs by SRB method	NA	Homo sapiens	NA	MCF7	MCF7	MCF7	N/A	2590
562	etoposide	etoposide	BRD-A79067928	36462	InChI=1S/C29H32O13/c1-11-36-9-20-27(40-11)24(31)25(32)29(41-20)42-26-14-7-17-16(38-10-39-17)6-13(14)21(22-15(26)8-37-28(22)33)12-4-18(34-2)23(30)19(5-12)35-3/h4-7,11,15,20-22,24-27,29-32H,8-10H2,1-3H3/t11-,15+,20-,21-,22+,24-,25-,26-,27-,29+/m1/s1	COc1cc(cc(OC)c1O)[C@H]2[C@@H]3[C@H](COC3=O)[C@H](O[C@@H]4O[C@@H]5CO[C@@H](C)O[C@H]5[C@H](O)[C@H]4O)c6cc7OCOc7cc26	60505	=	1090	nM	IC50	Cytotoxicity against human MCF7 cells after 72 hrs by sulforhodamine B and MTT assay	NA	Homo sapiens	NA	MCF7	MCF7	MCF7	N/A	2590
563	etoposide	etoposide	BRD-A79067928	36462	InChI=1S/C29H32O13/c1-11-36-9-20-27(40-11)24(31)25(32)29(41-20)42-26-14-7-17-16(38-10-39-17)6-13(14)21(22-15(26)8-37-28(22)33)12-4-18(34-2)23(30)19(5-12)35-3/h4-7,11,15,20-22,24-27,29-32H,8-10H2,1-3H3/t11-,15+,20-,21-,22+,24-,25-,26-,27-,29+/m1/s1	COc1cc(cc(OC)c1O)[C@H]2[C@@H]3[C@H](COC3=O)[C@H](O[C@@H]4O[C@@H]5CO[C@@H](C)O[C@H]5[C@H](O)[C@H]4O)c6cc7OCOc7cc26	49459	=	18010	nM	IC50	Cytotoxicity against human MCF7 cells after 3 days	NA	Homo sapiens	NA	MCF7	MCF7	MCF7	N/A	2590
564	etoposide	etoposide	BRD-A79067928	36462	InChI=1S/C29H32O13/c1-11-36-9-20-27(40-11)24(31)25(32)29(41-20)42-26-14-7-17-16(38-10-39-17)6-13(14)21(22-15(26)8-37-28(22)33)12-4-18(34-2)23(30)19(5-12)35-3/h4-7,11,15,20-22,24-27,29-32H,8-10H2,1-3H3/t11-,15+,20-,21-,22+,24-,25-,26-,27-,29+/m1/s1	COc1cc(cc(OC)c1O)[C@H]2[C@@H]3[C@H](COC3=O)[C@H](O[C@@H]4O[C@@H]5CO[C@@H](C)O[C@H]5[C@H](O)[C@H]4O)c6cc7OCOc7cc26	47487	=	700	nM	IC50	Cytotoxicity against human MCF7 cells after 48 hrs	NA	Homo sapiens	NA	MCF7	MCF7	MCF7	N/A	2590
565	etoposide	etoposide	BRD-K46503544	36462	InChI=1S/C29H32O13/c1-11-36-9-20-27(40-11)24(31)25(32)29(41-20)42-26-14-7-17-16(38-10-39-17)6-13(14)21(22-15(26)8-37-28(22)33)12-4-18(34-2)23(30)19(5-12)35-3/h4-7,11,15,20-22,24-27,29-32H,8-10H2,1-3H3/t11-,15+,20-,21-,22+,24-,25-,26-,27-,29+/m1/s1	COc1cc(cc(OC)c1O)[C@H]2[C@@H]3[C@H](COC3=O)[C@H](O[C@@H]4O[C@@H]5CO[C@@H](C)O[C@H]5[C@H](O)[C@H]4O)c6cc7OCOc7cc26	47013	=	12300	nM	IC50	Cytotoxicity against human MCF7 cells by MTT assay	NA	Homo sapiens	NA	MCF7	MCF7	MCF7	N/A	2590
566	etoposide	etoposide	BRD-A79067928	36462	InChI=1S/C29H32O13/c1-11-36-9-20-27(40-11)24(31)25(32)29(41-20)42-26-14-7-17-16(38-10-39-17)6-13(14)21(22-15(26)8-37-28(22)33)12-4-18(34-2)23(30)19(5-12)35-3/h4-7,11,15,20-22,24-27,29-32H,8-10H2,1-3H3/t11-,15+,20-,21-,22+,24-,25-,26-,27-,29+/m1/s1	COc1cc(cc(OC)c1O)[C@H]2[C@@H]3[C@H](COC3=O)[C@H](O[C@@H]4O[C@@H]5CO[C@@H](C)O[C@H]5[C@H](O)[C@H]4O)c6cc7OCOc7cc26	36385	=	3200	nM	IC50	Cytotoxic activity against human MCF7 cells after 48 hrs by MTT reduction assay	NA	Homo sapiens	NA	MCF7	MCF7	MCF7	N/A	2590
567	etoposide	etoposide	BRD-A79067928	36462	InChI=1S/C29H32O13/c1-11-36-9-20-27(40-11)24(31)25(32)29(41-20)42-26-14-7-17-16(38-10-39-17)6-13(14)21(22-15(26)8-37-28(22)33)12-4-18(34-2)23(30)19(5-12)35-3/h4-7,11,15,20-22,24-27,29-32H,8-10H2,1-3H3/t11-,15+,20-,21-,22+,24-,25-,26-,27-,29+/m1/s1	COc1cc(cc(OC)c1O)[C@H]2[C@@H]3[C@H](COC3=O)[C@H](O[C@@H]4O[C@@H]5CO[C@@H](C)O[C@H]5[C@H](O)[C@H]4O)c6cc7OCOc7cc26	37152	=	50000	nM	IC50	Antitumor activity against human MCF7 cells after 72 hrs by MTT assay	NA	Homo sapiens	NA	MCF7	MCF7	MCF7	N/A	2590
568	etoposide	etoposide	BRD-A79067928	36462	InChI=1S/C29H32O13/c1-11-36-9-20-27(40-11)24(31)25(32)29(41-20)42-26-14-7-17-16(38-10-39-17)6-13(14)21(22-15(26)8-37-28(22)33)12-4-18(34-2)23(30)19(5-12)35-3/h4-7,11,15,20-22,24-27,29-32H,8-10H2,1-3H3/t11-,15+,20-,21-,22+,24-,25-,26-,27-,29+/m1/s1	COc1cc(cc(OC)c1O)[C@H]2[C@@H]3[C@H](COC3=O)[C@H](O[C@@H]4O[C@@H]5CO[C@@H](C)O[C@H]5[C@H](O)[C@H]4O)c6cc7OCOc7cc26	37510	=	35600	nM	IC50	Cytotoxicity against human MCF7 cells by XTT assay	NA	Homo sapiens	NA	MCF7	MCF7	MCF7	N/A	2590
569	etoposide	etoposide	BRD-A79067928	36462	InChI=1S/C29H32O13/c1-11-36-9-20-27(40-11)24(31)25(32)29(41-20)42-26-14-7-17-16(38-10-39-17)6-13(14)21(22-15(26)8-37-28(22)33)12-4-18(34-2)23(30)19(5-12)35-3/h4-7,11,15,20-22,24-27,29-32H,8-10H2,1-3H3/t11-,15+,20-,21-,22+,24-,25-,26-,27-,29+/m1/s1	COc1cc(cc(OC)c1O)[C@H]2[C@@H]3[C@H](COC3=O)[C@H](O[C@@H]4O[C@@H]5CO[C@@H](C)O[C@H]5[C@H](O)[C@H]4O)c6cc7OCOc7cc26	50173	=	100	nM	IC50	Cytotoxicity against human T47D cells	NA	Homo sapiens	NA	T47D	T-47D	T47D	N/A	2590
570	etoposide	etoposide	BRD-A79067928	36462	InChI=1S/C29H32O13/c1-11-36-9-20-27(40-11)24(31)25(32)29(41-20)42-26-14-7-17-16(38-10-39-17)6-13(14)21(22-15(26)8-37-28(22)33)12-4-18(34-2)23(30)19(5-12)35-3/h4-7,11,15,20-22,24-27,29-32H,8-10H2,1-3H3/t11-,15+,20-,21-,22+,24-,25-,26-,27-,29+/m1/s1	COc1cc(cc(OC)c1O)[C@H]2[C@@H]3[C@H](COC3=O)[C@H](O[C@@H]4O[C@@H]5CO[C@@H](C)O[C@H]5[C@H](O)[C@H]4O)c6cc7OCOc7cc26	47013	=	12300	nM	IC50	Cytotoxicity against human MCF7 cells by MTT assay	NA	Homo sapiens	NA	MCF7	MCF7	MCF7	N/A	2590
571	etoposide	etoposide	BRD-A79067928	36462	InChI=1S/C29H32O13/c1-11-36-9-20-27(40-11)24(31)25(32)29(41-20)42-26-14-7-17-16(38-10-39-17)6-13(14)21(22-15(26)8-37-28(22)33)12-4-18(34-2)23(30)19(5-12)35-3/h4-7,11,15,20-22,24-27,29-32H,8-10H2,1-3H3/t11-,15+,20-,21-,22+,24-,25-,26-,27-,29+/m1/s1	COc1cc(cc(OC)c1O)[C@H]2[C@@H]3[C@H](COC3=O)[C@H](O[C@@H]4O[C@@H]5CO[C@@H](C)O[C@H]5[C@H](O)[C@H]4O)c6cc7OCOc7cc26	43187	=	877.5	nM	IC50	Cytotoxicity against human MCF7 cells after 48 hrs by SRB assay	NA	Homo sapiens	NA	MCF7	MCF7	MCF7	N/A	2590
572	etoposide	etoposide	BRD-A79067928	36462	InChI=1S/C29H32O13/c1-11-36-9-20-27(40-11)24(31)25(32)29(41-20)42-26-14-7-17-16(38-10-39-17)6-13(14)21(22-15(26)8-37-28(22)33)12-4-18(34-2)23(30)19(5-12)35-3/h4-7,11,15,20-22,24-27,29-32H,8-10H2,1-3H3/t11-,15+,20-,21-,22+,24-,25-,26-,27-,29+/m1/s1	COc1cc(cc(OC)c1O)[C@H]2[C@@H]3[C@H](COC3=O)[C@H](O[C@@H]4O[C@@H]5CO[C@@H](C)O[C@H]5[C@H](O)[C@H]4O)c6cc7OCOc7cc26	42064	=	500	nM	IC50	Antiproliferative activity against human MCF7 cells after 96 hrs by crystal violet assay	NA	Homo sapiens	NA	MCF7	MCF7	MCF7	N/A	2590
573	etoposide	etoposide	BRD-A79067928	36462	InChI=1S/C29H32O13/c1-11-36-9-20-27(40-11)24(31)25(32)29(41-20)42-26-14-7-17-16(38-10-39-17)6-13(14)21(22-15(26)8-37-28(22)33)12-4-18(34-2)23(30)19(5-12)35-3/h4-7,11,15,20-22,24-27,29-32H,8-10H2,1-3H3/t11-,15+,20-,21-,22+,24-,25-,26-,27-,29+/m1/s1	COc1cc(cc(OC)c1O)[C@H]2[C@@H]3[C@H](COC3=O)[C@H](O[C@@H]4O[C@@H]5CO[C@@H](C)O[C@H]5[C@H](O)[C@H]4O)c6cc7OCOc7cc26	60523	=	680	nM	IC50	Anticancer activity against human MCF7 cells after 48 hrs by MTT assay	NA	Homo sapiens	NA	MCF7	MCF7	MCF7	N/A	2590
574	etoposide	etoposide	BRD-K46503544	36462	InChI=1S/C29H32O13/c1-11-36-9-20-27(40-11)24(31)25(32)29(41-20)42-26-14-7-17-16(38-10-39-17)6-13(14)21(22-15(26)8-37-28(22)33)12-4-18(34-2)23(30)19(5-12)35-3/h4-7,11,15,20-22,24-27,29-32H,8-10H2,1-3H3/t11-,15+,20-,21-,22+,24-,25-,26-,27-,29+/m1/s1	COc1cc(cc(OC)c1O)[C@H]2[C@@H]3[C@H](COC3=O)[C@H](O[C@@H]4O[C@@H]5CO[C@@H](C)O[C@H]5[C@H](O)[C@H]4O)c6cc7OCOc7cc26	49783	=	1890	nM	IC50	Cytotoxicity against human MCF7 cells after 4 days by ELISA reader assay	NA	Homo sapiens	NA	MCF7	MCF7	MCF7	N/A	2590
575	etoposide	etoposide	BRD-K46503544	36462	InChI=1S/C29H32O13/c1-11-36-9-20-27(40-11)24(31)25(32)29(41-20)42-26-14-7-17-16(38-10-39-17)6-13(14)21(22-15(26)8-37-28(22)33)12-4-18(34-2)23(30)19(5-12)35-3/h4-7,11,15,20-22,24-27,29-32H,8-10H2,1-3H3/t11-,15+,20-,21-,22+,24-,25-,26-,27-,29+/m1/s1	COc1cc(cc(OC)c1O)[C@H]2[C@@H]3[C@H](COC3=O)[C@H](O[C@@H]4O[C@@H]5CO[C@@H](C)O[C@H]5[C@H](O)[C@H]4O)c6cc7OCOc7cc26	50173	=	100	nM	IC50	Cytotoxicity against human T47D cells	NA	Homo sapiens	NA	T47D	T-47D	T47D	N/A	2590
576	etoposide	etoposide	BRD-K37798499	36462	InChI=1S/C29H32O13/c1-11-36-9-20-27(40-11)24(31)25(32)29(41-20)42-26-14-7-17-16(38-10-39-17)6-13(14)21(22-15(26)8-37-28(22)33)12-4-18(34-2)23(30)19(5-12)35-3/h4-7,11,15,20-22,24-27,29-32H,8-10H2,1-3H3/t11-,15+,20-,21-,22+,24-,25-,26-,27-,29+/m1/s1	COc1cc(cc(OC)c1O)[C@H]2[C@@H]3[C@H](COC3=O)[C@H](O[C@@H]4O[C@@H]5CO[C@@H](C)O[C@H]5[C@H](O)[C@H]4O)c6cc7OCOc7cc26	36385	=	3200	nM	IC50	Cytotoxic activity against human MCF7 cells after 48 hrs by MTT reduction assay	NA	Homo sapiens	NA	MCF7	MCF7	MCF7	N/A	2590
577	etoposide	etoposide	BRD-K46503544	36462	InChI=1S/C29H32O13/c1-11-36-9-20-27(40-11)24(31)25(32)29(41-20)42-26-14-7-17-16(38-10-39-17)6-13(14)21(22-15(26)8-37-28(22)33)12-4-18(34-2)23(30)19(5-12)35-3/h4-7,11,15,20-22,24-27,29-32H,8-10H2,1-3H3/t11-,15+,20-,21-,22+,24-,25-,26-,27-,29+/m1/s1	COc1cc(cc(OC)c1O)[C@H]2[C@@H]3[C@H](COC3=O)[C@H](O[C@@H]4O[C@@H]5CO[C@@H](C)O[C@H]5[C@H](O)[C@H]4O)c6cc7OCOc7cc26	52734	=	17500	nM	IC50	Cytotoxicity against human MCF7 cells after 4 days by MTT assay	NA	Homo sapiens	NA	MCF7	MCF7	MCF7	N/A	2590
578	etoposide	etoposide	BRD-K46503544	36462	InChI=1S/C29H32O13/c1-11-36-9-20-27(40-11)24(31)25(32)29(41-20)42-26-14-7-17-16(38-10-39-17)6-13(14)21(22-15(26)8-37-28(22)33)12-4-18(34-2)23(30)19(5-12)35-3/h4-7,11,15,20-22,24-27,29-32H,8-10H2,1-3H3/t11-,15+,20-,21-,22+,24-,25-,26-,27-,29+/m1/s1	COc1cc(cc(OC)c1O)[C@H]2[C@@H]3[C@H](COC3=O)[C@H](O[C@@H]4O[C@@H]5CO[C@@H](C)O[C@H]5[C@H](O)[C@H]4O)c6cc7OCOc7cc26	54641	=	1980	nM	IC50	Cytotoxicity against human MCF7 cells by MTT assay	NA	Homo sapiens	NA	MCF7	MCF7	MCF7	N/A	2590
579	etoposide	etoposide	BRD-K46503544	36462	InChI=1S/C29H32O13/c1-11-36-9-20-27(40-11)24(31)25(32)29(41-20)42-26-14-7-17-16(38-10-39-17)6-13(14)21(22-15(26)8-37-28(22)33)12-4-18(34-2)23(30)19(5-12)35-3/h4-7,11,15,20-22,24-27,29-32H,8-10H2,1-3H3/t11-,15+,20-,21-,22+,24-,25-,26-,27-,29+/m1/s1	COc1cc(cc(OC)c1O)[C@H]2[C@@H]3[C@H](COC3=O)[C@H](O[C@@H]4O[C@@H]5CO[C@@H](C)O[C@H]5[C@H](O)[C@H]4O)c6cc7OCOc7cc26	43187	=	877.5	nM	IC50	Cytotoxicity against human MCF7 cells after 48 hrs by SRB assay	NA	Homo sapiens	NA	MCF7	MCF7	MCF7	N/A	2590
580	etoposide	etoposide	BRD-K37798499	36462	InChI=1S/C29H32O13/c1-11-36-9-20-27(40-11)24(31)25(32)29(41-20)42-26-14-7-17-16(38-10-39-17)6-13(14)21(22-15(26)8-37-28(22)33)12-4-18(34-2)23(30)19(5-12)35-3/h4-7,11,15,20-22,24-27,29-32H,8-10H2,1-3H3/t11-,15+,20-,21-,22+,24-,25-,26-,27-,29+/m1/s1	COc1cc(cc(OC)c1O)[C@H]2[C@@H]3[C@H](COC3=O)[C@H](O[C@@H]4O[C@@H]5CO[C@@H](C)O[C@H]5[C@H](O)[C@H]4O)c6cc7OCOc7cc26	14777	=	67000	nM	IC50	Antiproliferative activity measured against MCF-7-mdr cells.	NA	Homo sapiens	NA	MCF7	MCF7	MCF7	N/A	2590
581	etoposide	etoposide	BRD-A79067928	36462	InChI=1S/C29H32O13/c1-11-36-9-20-27(40-11)24(31)25(32)29(41-20)42-26-14-7-17-16(38-10-39-17)6-13(14)21(22-15(26)8-37-28(22)33)12-4-18(34-2)23(30)19(5-12)35-3/h4-7,11,15,20-22,24-27,29-32H,8-10H2,1-3H3/t11-,15+,20-,21-,22+,24-,25-,26-,27-,29+/m1/s1	COc1cc(cc(OC)c1O)[C@H]2[C@@H]3[C@H](COC3=O)[C@H](O[C@@H]4O[C@@H]5CO[C@@H](C)O[C@H]5[C@H](O)[C@H]4O)c6cc7OCOc7cc26	49783	=	1890	nM	IC50	Cytotoxicity against human MCF7 cells after 4 days by ELISA reader assay	NA	Homo sapiens	NA	MCF7	MCF7	MCF7	N/A	2590
582	etoposide	etoposide	BRD-K37798499	36462	InChI=1S/C29H32O13/c1-11-36-9-20-27(40-11)24(31)25(32)29(41-20)42-26-14-7-17-16(38-10-39-17)6-13(14)21(22-15(26)8-37-28(22)33)12-4-18(34-2)23(30)19(5-12)35-3/h4-7,11,15,20-22,24-27,29-32H,8-10H2,1-3H3/t11-,15+,20-,21-,22+,24-,25-,26-,27-,29+/m1/s1	COc1cc(cc(OC)c1O)[C@H]2[C@@H]3[C@H](COC3=O)[C@H](O[C@@H]4O[C@@H]5CO[C@@H](C)O[C@H]5[C@H](O)[C@H]4O)c6cc7OCOc7cc26	42064	=	500	nM	IC50	Antiproliferative activity against human MCF7 cells after 96 hrs by crystal violet assay	NA	Homo sapiens	NA	MCF7	MCF7	MCF7	N/A	2590
583	etoposide	etoposide	BRD-A79067928	36462	InChI=1S/C29H32O13/c1-11-36-9-20-27(40-11)24(31)25(32)29(41-20)42-26-14-7-17-16(38-10-39-17)6-13(14)21(22-15(26)8-37-28(22)33)12-4-18(34-2)23(30)19(5-12)35-3/h4-7,11,15,20-22,24-27,29-32H,8-10H2,1-3H3/t11-,15+,20-,21-,22+,24-,25-,26-,27-,29+/m1/s1	COc1cc(cc(OC)c1O)[C@H]2[C@@H]3[C@H](COC3=O)[C@H](O[C@@H]4O[C@@H]5CO[C@@H](C)O[C@H]5[C@H](O)[C@H]4O)c6cc7OCOc7cc26	52734	=	17500	nM	IC50	Cytotoxicity against human MCF7 cells after 4 days by MTT assay	NA	Homo sapiens	NA	MCF7	MCF7	MCF7	N/A	2590
584	etoposide	etoposide	BRD-A79067928	36462	InChI=1S/C29H32O13/c1-11-36-9-20-27(40-11)24(31)25(32)29(41-20)42-26-14-7-17-16(38-10-39-17)6-13(14)21(22-15(26)8-37-28(22)33)12-4-18(34-2)23(30)19(5-12)35-3/h4-7,11,15,20-22,24-27,29-32H,8-10H2,1-3H3/t11-,15+,20-,21-,22+,24-,25-,26-,27-,29+/m1/s1	COc1cc(cc(OC)c1O)[C@H]2[C@@H]3[C@H](COC3=O)[C@H](O[C@@H]4O[C@@H]5CO[C@@H](C)O[C@H]5[C@H](O)[C@H]4O)c6cc7OCOc7cc26	54641	=	1980	nM	IC50	Cytotoxicity against human MCF7 cells by MTT assay	NA	Homo sapiens	NA	MCF7	MCF7	MCF7	N/A	2590
585	etoposide	etoposide	BRD-A79067928	36462	InChI=1S/C29H32O13/c1-11-36-9-20-27(40-11)24(31)25(32)29(41-20)42-26-14-7-17-16(38-10-39-17)6-13(14)21(22-15(26)8-37-28(22)33)12-4-18(34-2)23(30)19(5-12)35-3/h4-7,11,15,20-22,24-27,29-32H,8-10H2,1-3H3/t11-,15+,20-,21-,22+,24-,25-,26-,27-,29+/m1/s1	COc1cc(cc(OC)c1O)[C@H]2[C@@H]3[C@H](COC3=O)[C@H](O[C@@H]4O[C@@H]5CO[C@@H](C)O[C@H]5[C@H](O)[C@H]4O)c6cc7OCOc7cc26	57941	=	19000	nM	IC50	Cytotoxicity against human MCF7 cells after 48 hrs by sulforhodamine B assay	NA	Homo sapiens	NA	MCF7	MCF7	MCF7	N/A	2590
586	etoposide	etoposide	BRD-A79067928	36462	InChI=1S/C29H32O13/c1-11-36-9-20-27(40-11)24(31)25(32)29(41-20)42-26-14-7-17-16(38-10-39-17)6-13(14)21(22-15(26)8-37-28(22)33)12-4-18(34-2)23(30)19(5-12)35-3/h4-7,11,15,20-22,24-27,29-32H,8-10H2,1-3H3/t11-,15+,20-,21-,22+,24-,25-,26-,27-,29+/m1/s1	COc1cc(cc(OC)c1O)[C@H]2[C@@H]3[C@H](COC3=O)[C@H](O[C@@H]4O[C@@H]5CO[C@@H](C)O[C@H]5[C@H](O)[C@H]4O)c6cc7OCOc7cc26	15897	=	300	nM	IC50	Inhibitory activity against SKBR-3 cell line using MTT assay (ER-amplified erB2,mutant p53)	NA	Homo sapiens	NA	SK-BR-3	SK-BR-3	SK-BR-3	N/A	2590
587	etoposide	etoposide	BRD-K37798499	36462	InChI=1S/C29H32O13/c1-11-36-9-20-27(40-11)24(31)25(32)29(41-20)42-26-14-7-17-16(38-10-39-17)6-13(14)21(22-15(26)8-37-28(22)33)12-4-18(34-2)23(30)19(5-12)35-3/h4-7,11,15,20-22,24-27,29-32H,8-10H2,1-3H3/t11-,15+,20-,21-,22+,24-,25-,26-,27-,29+/m1/s1	COc1cc(cc(OC)c1O)[C@H]2[C@@H]3[C@H](COC3=O)[C@H](O[C@@H]4O[C@@H]5CO[C@@H](C)O[C@H]5[C@H](O)[C@H]4O)c6cc7OCOc7cc26	17589	=	540	nM	IC50	Growth inhibition against human MCF-7 cell lines	NA	Homo sapiens	NA	MCF7	MCF7	MCF7	N/A	2590
588	etoposide	etoposide	BRD-K37798499	36462	InChI=1S/C29H32O13/c1-11-36-9-20-27(40-11)24(31)25(32)29(41-20)42-26-14-7-17-16(38-10-39-17)6-13(14)21(22-15(26)8-37-28(22)33)12-4-18(34-2)23(30)19(5-12)35-3/h4-7,11,15,20-22,24-27,29-32H,8-10H2,1-3H3/t11-,15+,20-,21-,22+,24-,25-,26-,27-,29+/m1/s1	COc1cc(cc(OC)c1O)[C@H]2[C@@H]3[C@H](COC3=O)[C@H](O[C@@H]4O[C@@H]5CO[C@@H](C)O[C@H]5[C@H](O)[C@H]4O)c6cc7OCOc7cc26	36583	=	50000	nM	IC50	Growth inhibition of human MCF7 cells by MTT assay	NA	Homo sapiens	NA	MCF7	MCF7	MCF7	N/A	2590
589	etoposide	etoposide	BRD-A79067928	36462	InChI=1S/C29H32O13/c1-11-36-9-20-27(40-11)24(31)25(32)29(41-20)42-26-14-7-17-16(38-10-39-17)6-13(14)21(22-15(26)8-37-28(22)33)12-4-18(34-2)23(30)19(5-12)35-3/h4-7,11,15,20-22,24-27,29-32H,8-10H2,1-3H3/t11-,15+,20-,21-,22+,24-,25-,26-,27-,29+/m1/s1	COc1cc(cc(OC)c1O)[C@H]2[C@@H]3[C@H](COC3=O)[C@H](O[C@@H]4O[C@@H]5CO[C@@H](C)O[C@H]5[C@H](O)[C@H]4O)c6cc7OCOc7cc26	15897	=	240	nM	IC50	Inhibitory activity against ZR-75-1 cell line using MTT assay (ER+,pgr+,mutant p53)	NA	Homo sapiens	NA	ZR-75-1	ZR-75-1	ZR-75-1	N/A	2590
590	etoposide	etoposide	BRD-A79067928	36462	InChI=1S/C29H32O13/c1-11-36-9-20-27(40-11)24(31)25(32)29(41-20)42-26-14-7-17-16(38-10-39-17)6-13(14)21(22-15(26)8-37-28(22)33)12-4-18(34-2)23(30)19(5-12)35-3/h4-7,11,15,20-22,24-27,29-32H,8-10H2,1-3H3/t11-,15+,20-,21-,22+,24-,25-,26-,27-,29+/m1/s1	COc1cc(cc(OC)c1O)[C@H]2[C@@H]3[C@H](COC3=O)[C@H](O[C@@H]4O[C@@H]5CO[C@@H](C)O[C@H]5[C@H](O)[C@H]4O)c6cc7OCOc7cc26	15897	=	600	nM	IC50	Inhibitory activity against MDA-468 cell line using MTT assay (ER-,amplified EGFR,mutant p53)	NA	Homo sapiens	NA	MDA-MB-468	MDA-MB-468	MDA-MB-468	N/A	2590
591	etoposide	etoposide	BRD-A79067928	36462	InChI=1S/C29H32O13/c1-11-36-9-20-27(40-11)24(31)25(32)29(41-20)42-26-14-7-17-16(38-10-39-17)6-13(14)21(22-15(26)8-37-28(22)33)12-4-18(34-2)23(30)19(5-12)35-3/h4-7,11,15,20-22,24-27,29-32H,8-10H2,1-3H3/t11-,15+,20-,21-,22+,24-,25-,26-,27-,29+/m1/s1	COc1cc(cc(OC)c1O)[C@H]2[C@@H]3[C@H](COC3=O)[C@H](O[C@@H]4O[C@@H]5CO[C@@H](C)O[C@H]5[C@H](O)[C@H]4O)c6cc7OCOc7cc26	17589	=	540	nM	IC50	Growth inhibition against human MCF-7 cell lines	NA	Homo sapiens	NA	MCF7	MCF7	MCF7	N/A	2590
592	etoposide	etoposide	BRD-K46503544	36462	InChI=1S/C29H32O13/c1-11-36-9-20-27(40-11)24(31)25(32)29(41-20)42-26-14-7-17-16(38-10-39-17)6-13(14)21(22-15(26)8-37-28(22)33)12-4-18(34-2)23(30)19(5-12)35-3/h4-7,11,15,20-22,24-27,29-32H,8-10H2,1-3H3/t11-,15+,20-,21-,22+,24-,25-,26-,27-,29+/m1/s1	COc1cc(cc(OC)c1O)[C@H]2[C@@H]3[C@H](COC3=O)[C@H](O[C@@H]4O[C@@H]5CO[C@@H](C)O[C@H]5[C@H](O)[C@H]4O)c6cc7OCOc7cc26	57941	=	19000	nM	IC50	Cytotoxicity against human MCF7 cells after 48 hrs by sulforhodamine B assay	NA	Homo sapiens	NA	MCF7	MCF7	MCF7	N/A	2590
593	etoposide	etoposide	BRD-K46503544	36462	InChI=1S/C29H32O13/c1-11-36-9-20-27(40-11)24(31)25(32)29(41-20)42-26-14-7-17-16(38-10-39-17)6-13(14)21(22-15(26)8-37-28(22)33)12-4-18(34-2)23(30)19(5-12)35-3/h4-7,11,15,20-22,24-27,29-32H,8-10H2,1-3H3/t11-,15+,20-,21-,22+,24-,25-,26-,27-,29+/m1/s1	COc1cc(cc(OC)c1O)[C@H]2[C@@H]3[C@H](COC3=O)[C@H](O[C@@H]4O[C@@H]5CO[C@@H](C)O[C@H]5[C@H](O)[C@H]4O)c6cc7OCOc7cc26	3313	=	100000	nM	IC50	Antiproliferative activity against human MCF-7 breast cell line	NA	Homo sapiens	NA	MCF7	MCF7	MCF7	N/A	2590
594	etoposide	etoposide	BRD-K46503544	36462	InChI=1S/C29H32O13/c1-11-36-9-20-27(40-11)24(31)25(32)29(41-20)42-26-14-7-17-16(38-10-39-17)6-13(14)21(22-15(26)8-37-28(22)33)12-4-18(34-2)23(30)19(5-12)35-3/h4-7,11,15,20-22,24-27,29-32H,8-10H2,1-3H3/t11-,15+,20-,21-,22+,24-,25-,26-,27-,29+/m1/s1	COc1cc(cc(OC)c1O)[C@H]2[C@@H]3[C@H](COC3=O)[C@H](O[C@@H]4O[C@@H]5CO[C@@H](C)O[C@H]5[C@H](O)[C@H]4O)c6cc7OCOc7cc26	15897	=	300	nM	IC50	Inhibitory activity against SKBR-3 cell line using MTT assay (ER-amplified erB2,mutant p53)	NA	Homo sapiens	NA	SK-BR-3	SK-BR-3	SK-BR-3	N/A	2590
595	etoposide	etoposide	BRD-K46503544	36462	InChI=1S/C29H32O13/c1-11-36-9-20-27(40-11)24(31)25(32)29(41-20)42-26-14-7-17-16(38-10-39-17)6-13(14)21(22-15(26)8-37-28(22)33)12-4-18(34-2)23(30)19(5-12)35-3/h4-7,11,15,20-22,24-27,29-32H,8-10H2,1-3H3/t11-,15+,20-,21-,22+,24-,25-,26-,27-,29+/m1/s1	COc1cc(cc(OC)c1O)[C@H]2[C@@H]3[C@H](COC3=O)[C@H](O[C@@H]4O[C@@H]5CO[C@@H](C)O[C@H]5[C@H](O)[C@H]4O)c6cc7OCOc7cc26	15897	=	85	nM	IC50	Inhibitory activity against MCF-7 wt cell line using MTT assay (ER+,pgR+,wildtype p53)	NA	Homo sapiens	NA	MCF7	MCF7	MCF7	N/A	2590
596	etoposide	etoposide	BRD-K46503544	36462	InChI=1S/C29H32O13/c1-11-36-9-20-27(40-11)24(31)25(32)29(41-20)42-26-14-7-17-16(38-10-39-17)6-13(14)21(22-15(26)8-37-28(22)33)12-4-18(34-2)23(30)19(5-12)35-3/h4-7,11,15,20-22,24-27,29-32H,8-10H2,1-3H3/t11-,15+,20-,21-,22+,24-,25-,26-,27-,29+/m1/s1	COc1cc(cc(OC)c1O)[C@H]2[C@@H]3[C@H](COC3=O)[C@H](O[C@@H]4O[C@@H]5CO[C@@H](C)O[C@H]5[C@H](O)[C@H]4O)c6cc7OCOc7cc26	15897	=	160	nM	IC50	Inhibitory activity against T47D cell line using MTT assay (ER+,mutant p53)	NA	Homo sapiens	NA	T47D	T-47D	T47D	N/A	2590
597	etoposide	etoposide	BRD-K46503544	36462	InChI=1S/C29H32O13/c1-11-36-9-20-27(40-11)24(31)25(32)29(41-20)42-26-14-7-17-16(38-10-39-17)6-13(14)21(22-15(26)8-37-28(22)33)12-4-18(34-2)23(30)19(5-12)35-3/h4-7,11,15,20-22,24-27,29-32H,8-10H2,1-3H3/t11-,15+,20-,21-,22+,24-,25-,26-,27-,29+/m1/s1	COc1cc(cc(OC)c1O)[C@H]2[C@@H]3[C@H](COC3=O)[C@H](O[C@@H]4O[C@@H]5CO[C@@H](C)O[C@H]5[C@H](O)[C@H]4O)c6cc7OCOc7cc26	15897	=	240	nM	IC50	Inhibitory activity against ZR-75-1 cell line using MTT assay (ER+,pgr+,mutant p53)	NA	Homo sapiens	NA	ZR-75-1	ZR-75-1	ZR-75-1	N/A	2590
598	etoposide	etoposide	BRD-A79067928	36462	InChI=1S/C29H32O13/c1-11-36-9-20-27(40-11)24(31)25(32)29(41-20)42-26-14-7-17-16(38-10-39-17)6-13(14)21(22-15(26)8-37-28(22)33)12-4-18(34-2)23(30)19(5-12)35-3/h4-7,11,15,20-22,24-27,29-32H,8-10H2,1-3H3/t11-,15+,20-,21-,22+,24-,25-,26-,27-,29+/m1/s1	COc1cc(cc(OC)c1O)[C@H]2[C@@H]3[C@H](COC3=O)[C@H](O[C@@H]4O[C@@H]5CO[C@@H](C)O[C@H]5[C@H](O)[C@H]4O)c6cc7OCOc7cc26	3313	=	100000	nM	IC50	Antiproliferative activity against human MCF-7 breast cell line	NA	Homo sapiens	NA	MCF7	MCF7	MCF7	N/A	2590
599	etoposide	etoposide	BRD-K46503544	36462	InChI=1S/C29H32O13/c1-11-36-9-20-27(40-11)24(31)25(32)29(41-20)42-26-14-7-17-16(38-10-39-17)6-13(14)21(22-15(26)8-37-28(22)33)12-4-18(34-2)23(30)19(5-12)35-3/h4-7,11,15,20-22,24-27,29-32H,8-10H2,1-3H3/t11-,15+,20-,21-,22+,24-,25-,26-,27-,29+/m1/s1	COc1cc(cc(OC)c1O)[C@H]2[C@@H]3[C@H](COC3=O)[C@H](O[C@@H]4O[C@@H]5CO[C@@H](C)O[C@H]5[C@H](O)[C@H]4O)c6cc7OCOc7cc26	17589	=	540	nM	IC50	Growth inhibition against human MCF-7 cell lines	NA	Homo sapiens	NA	MCF7	MCF7	MCF7	N/A	2590
600	etoposide	etoposide	BRD-A79067928	36462	InChI=1S/C29H32O13/c1-11-36-9-20-27(40-11)24(31)25(32)29(41-20)42-26-14-7-17-16(38-10-39-17)6-13(14)21(22-15(26)8-37-28(22)33)12-4-18(34-2)23(30)19(5-12)35-3/h4-7,11,15,20-22,24-27,29-32H,8-10H2,1-3H3/t11-,15+,20-,21-,22+,24-,25-,26-,27-,29+/m1/s1	COc1cc(cc(OC)c1O)[C@H]2[C@@H]3[C@H](COC3=O)[C@H](O[C@@H]4O[C@@H]5CO[C@@H](C)O[C@H]5[C@H](O)[C@H]4O)c6cc7OCOc7cc26	15897	=	85	nM	IC50	Inhibitory activity against MCF-7 wt cell line using MTT assay (ER+,pgR+,wildtype p53)	NA	Homo sapiens	NA	MCF7	MCF7	MCF7	N/A	2590
601	etoposide	etoposide	BRD-A79067928	36462	InChI=1S/C29H32O13/c1-11-36-9-20-27(40-11)24(31)25(32)29(41-20)42-26-14-7-17-16(38-10-39-17)6-13(14)21(22-15(26)8-37-28(22)33)12-4-18(34-2)23(30)19(5-12)35-3/h4-7,11,15,20-22,24-27,29-32H,8-10H2,1-3H3/t11-,15+,20-,21-,22+,24-,25-,26-,27-,29+/m1/s1	COc1cc(cc(OC)c1O)[C@H]2[C@@H]3[C@H](COC3=O)[C@H](O[C@@H]4O[C@@H]5CO[C@@H](C)O[C@H]5[C@H](O)[C@H]4O)c6cc7OCOc7cc26	15897	=	160	nM	IC50	Inhibitory activity against T47D cell line using MTT assay (ER+,mutant p53)	NA	Homo sapiens	NA	T47D	T-47D	T47D	N/A	2590
602	etoposide	etoposide	BRD-A79067928	36462	InChI=1S/C29H32O13/c1-11-36-9-20-27(40-11)24(31)25(32)29(41-20)42-26-14-7-17-16(38-10-39-17)6-13(14)21(22-15(26)8-37-28(22)33)12-4-18(34-2)23(30)19(5-12)35-3/h4-7,11,15,20-22,24-27,29-32H,8-10H2,1-3H3/t11-,15+,20-,21-,22+,24-,25-,26-,27-,29+/m1/s1	COc1cc(cc(OC)c1O)[C@H]2[C@@H]3[C@H](COC3=O)[C@H](O[C@@H]4O[C@@H]5CO[C@@H](C)O[C@H]5[C@H](O)[C@H]4O)c6cc7OCOc7cc26	44810	=	1000	nM	IC50	Antiproliferative activity against human MCF7 cells after 96 hrs by MTT assay	NA	Homo sapiens	NA	MCF7	MCF7	MCF7	N/A	2590
603	etoposide	etoposide	BRD-A79067928	36462	InChI=1S/C29H32O13/c1-11-36-9-20-27(40-11)24(31)25(32)29(41-20)42-26-14-7-17-16(38-10-39-17)6-13(14)21(22-15(26)8-37-28(22)33)12-4-18(34-2)23(30)19(5-12)35-3/h4-7,11,15,20-22,24-27,29-32H,8-10H2,1-3H3/t11-,15+,20-,21-,22+,24-,25-,26-,27-,29+/m1/s1	COc1cc(cc(OC)c1O)[C@H]2[C@@H]3[C@H](COC3=O)[C@H](O[C@@H]4O[C@@H]5CO[C@@H](C)O[C@H]5[C@H](O)[C@H]4O)c6cc7OCOc7cc26	46694	=	10900	nM	IC50	Cytotoxicity against human MCF7 cells after 72 hrs by MTT assay	NA	Homo sapiens	NA	MCF7	MCF7	MCF7	N/A	2590
604	etoposide	etoposide	BRD-A79067928	36462	InChI=1S/C29H32O13/c1-11-36-9-20-27(40-11)24(31)25(32)29(41-20)42-26-14-7-17-16(38-10-39-17)6-13(14)21(22-15(26)8-37-28(22)33)12-4-18(34-2)23(30)19(5-12)35-3/h4-7,11,15,20-22,24-27,29-32H,8-10H2,1-3H3/t11-,15+,20-,21-,22+,24-,25-,26-,27-,29+/m1/s1	COc1cc(cc(OC)c1O)[C@H]2[C@@H]3[C@H](COC3=O)[C@H](O[C@@H]4O[C@@H]5CO[C@@H](C)O[C@H]5[C@H](O)[C@H]4O)c6cc7OCOc7cc26	47470	=	7600	nM	IC50	Cytotoxicity against human MCF7 cells after 48 hrs by WST-8 assay	NA	Homo sapiens	NA	MCF7	MCF7	MCF7	N/A	2590
605	etoposide	etoposide	BRD-K46503544	36462	InChI=1S/C29H32O13/c1-11-36-9-20-27(40-11)24(31)25(32)29(41-20)42-26-14-7-17-16(38-10-39-17)6-13(14)21(22-15(26)8-37-28(22)33)12-4-18(34-2)23(30)19(5-12)35-3/h4-7,11,15,20-22,24-27,29-32H,8-10H2,1-3H3/t11-,15+,20-,21-,22+,24-,25-,26-,27-,29+/m1/s1	COc1cc(cc(OC)c1O)[C@H]2[C@@H]3[C@H](COC3=O)[C@H](O[C@@H]4O[C@@H]5CO[C@@H](C)O[C@H]5[C@H](O)[C@H]4O)c6cc7OCOc7cc26	39205	=	35600	nM	IC50	Cytotoxicity against human MCF7 cells by XTT assay	NA	Homo sapiens	NA	MCF7	MCF7	MCF7	N/A	2590
606	etoposide	etoposide	BRD-K37798499	36462	InChI=1S/C29H32O13/c1-11-36-9-20-27(40-11)24(31)25(32)29(41-20)42-26-14-7-17-16(38-10-39-17)6-13(14)21(22-15(26)8-37-28(22)33)12-4-18(34-2)23(30)19(5-12)35-3/h4-7,11,15,20-22,24-27,29-32H,8-10H2,1-3H3/t11-,15+,20-,21-,22+,24-,25-,26-,27-,29+/m1/s1	COc1cc(cc(OC)c1O)[C@H]2[C@@H]3[C@H](COC3=O)[C@H](O[C@@H]4O[C@@H]5CO[C@@H](C)O[C@H]5[C@H](O)[C@H]4O)c6cc7OCOc7cc26	39205	=	35600	nM	IC50	Cytotoxicity against human MCF7 cells by XTT assay	NA	Homo sapiens	NA	MCF7	MCF7	MCF7	N/A	2590
607	etoposide	etoposide	BRD-K46503544	36462	InChI=1S/C29H32O13/c1-11-36-9-20-27(40-11)24(31)25(32)29(41-20)42-26-14-7-17-16(38-10-39-17)6-13(14)21(22-15(26)8-37-28(22)33)12-4-18(34-2)23(30)19(5-12)35-3/h4-7,11,15,20-22,24-27,29-32H,8-10H2,1-3H3/t11-,15+,20-,21-,22+,24-,25-,26-,27-,29+/m1/s1	COc1cc(cc(OC)c1O)[C@H]2[C@@H]3[C@H](COC3=O)[C@H](O[C@@H]4O[C@@H]5CO[C@@H](C)O[C@H]5[C@H](O)[C@H]4O)c6cc7OCOc7cc26	42064	=	500	nM	IC50	Antiproliferative activity against human MCF7 cells after 96 hrs by crystal violet assay	NA	Homo sapiens	NA	MCF7	MCF7	MCF7	N/A	2590
608	etoposide	etoposide	BRD-K37798499	36462	InChI=1S/C29H32O13/c1-11-36-9-20-27(40-11)24(31)25(32)29(41-20)42-26-14-7-17-16(38-10-39-17)6-13(14)21(22-15(26)8-37-28(22)33)12-4-18(34-2)23(30)19(5-12)35-3/h4-7,11,15,20-22,24-27,29-32H,8-10H2,1-3H3/t11-,15+,20-,21-,22+,24-,25-,26-,27-,29+/m1/s1	COc1cc(cc(OC)c1O)[C@H]2[C@@H]3[C@H](COC3=O)[C@H](O[C@@H]4O[C@@H]5CO[C@@H](C)O[C@H]5[C@H](O)[C@H]4O)c6cc7OCOc7cc26	3313	=	100000	nM	IC50	Antiproliferative activity against human MCF-7 breast cell line	NA	Homo sapiens	NA	MCF7	MCF7	MCF7	N/A	2590
609	etoposide	etoposide	BRD-K37798499	36462	InChI=1S/C29H32O13/c1-11-36-9-20-27(40-11)24(31)25(32)29(41-20)42-26-14-7-17-16(38-10-39-17)6-13(14)21(22-15(26)8-37-28(22)33)12-4-18(34-2)23(30)19(5-12)35-3/h4-7,11,15,20-22,24-27,29-32H,8-10H2,1-3H3/t11-,15+,20-,21-,22+,24-,25-,26-,27-,29+/m1/s1	COc1cc(cc(OC)c1O)[C@H]2[C@@H]3[C@H](COC3=O)[C@H](O[C@@H]4O[C@@H]5CO[C@@H](C)O[C@H]5[C@H](O)[C@H]4O)c6cc7OCOc7cc26	15897	=	300	nM	IC50	Inhibitory activity against SKBR-3 cell line using MTT assay (ER-amplified erB2,mutant p53)	NA	Homo sapiens	NA	SK-BR-3	SK-BR-3	SK-BR-3	N/A	2590
610	etoposide	etoposide	BRD-K37798499	36462	InChI=1S/C29H32O13/c1-11-36-9-20-27(40-11)24(31)25(32)29(41-20)42-26-14-7-17-16(38-10-39-17)6-13(14)21(22-15(26)8-37-28(22)33)12-4-18(34-2)23(30)19(5-12)35-3/h4-7,11,15,20-22,24-27,29-32H,8-10H2,1-3H3/t11-,15+,20-,21-,22+,24-,25-,26-,27-,29+/m1/s1	COc1cc(cc(OC)c1O)[C@H]2[C@@H]3[C@H](COC3=O)[C@H](O[C@@H]4O[C@@H]5CO[C@@H](C)O[C@H]5[C@H](O)[C@H]4O)c6cc7OCOc7cc26	15897	=	85	nM	IC50	Inhibitory activity against MCF-7 wt cell line using MTT assay (ER+,pgR+,wildtype p53)	NA	Homo sapiens	NA	MCF7	MCF7	MCF7	N/A	2590
611	etoposide	etoposide	BRD-K46503544	36462	InChI=1S/C29H32O13/c1-11-36-9-20-27(40-11)24(31)25(32)29(41-20)42-26-14-7-17-16(38-10-39-17)6-13(14)21(22-15(26)8-37-28(22)33)12-4-18(34-2)23(30)19(5-12)35-3/h4-7,11,15,20-22,24-27,29-32H,8-10H2,1-3H3/t11-,15+,20-,21-,22+,24-,25-,26-,27-,29+/m1/s1	COc1cc(cc(OC)c1O)[C@H]2[C@@H]3[C@H](COC3=O)[C@H](O[C@@H]4O[C@@H]5CO[C@@H](C)O[C@H]5[C@H](O)[C@H]4O)c6cc7OCOc7cc26	15897	=	600	nM	IC50	Inhibitory activity against MDA-468 cell line using MTT assay (ER-,amplified EGFR,mutant p53)	NA	Homo sapiens	NA	MDA-MB-468	MDA-MB-468	MDA-MB-468	N/A	2590
612	etoposide	etoposide	BRD-K37798499	36462	InChI=1S/C29H32O13/c1-11-36-9-20-27(40-11)24(31)25(32)29(41-20)42-26-14-7-17-16(38-10-39-17)6-13(14)21(22-15(26)8-37-28(22)33)12-4-18(34-2)23(30)19(5-12)35-3/h4-7,11,15,20-22,24-27,29-32H,8-10H2,1-3H3/t11-,15+,20-,21-,22+,24-,25-,26-,27-,29+/m1/s1	COc1cc(cc(OC)c1O)[C@H]2[C@@H]3[C@H](COC3=O)[C@H](O[C@@H]4O[C@@H]5CO[C@@H](C)O[C@H]5[C@H](O)[C@H]4O)c6cc7OCOc7cc26	15897	=	240	nM	IC50	Inhibitory activity against ZR-75-1 cell line using MTT assay (ER+,pgr+,mutant p53)	NA	Homo sapiens	NA	ZR-75-1	ZR-75-1	ZR-75-1	N/A	2590
613	etoposide	etoposide	BRD-K37798499	36462	InChI=1S/C29H32O13/c1-11-36-9-20-27(40-11)24(31)25(32)29(41-20)42-26-14-7-17-16(38-10-39-17)6-13(14)21(22-15(26)8-37-28(22)33)12-4-18(34-2)23(30)19(5-12)35-3/h4-7,11,15,20-22,24-27,29-32H,8-10H2,1-3H3/t11-,15+,20-,21-,22+,24-,25-,26-,27-,29+/m1/s1	COc1cc(cc(OC)c1O)[C@H]2[C@@H]3[C@H](COC3=O)[C@H](O[C@@H]4O[C@@H]5CO[C@@H](C)O[C@H]5[C@H](O)[C@H]4O)c6cc7OCOc7cc26	15897	=	600	nM	IC50	Inhibitory activity against MDA-468 cell line using MTT assay (ER-,amplified EGFR,mutant p53)	NA	Homo sapiens	NA	MDA-MB-468	MDA-MB-468	MDA-MB-468	N/A	2590
614	etoposide	etoposide	BRD-K46503544	36462	InChI=1S/C29H32O13/c1-11-36-9-20-27(40-11)24(31)25(32)29(41-20)42-26-14-7-17-16(38-10-39-17)6-13(14)21(22-15(26)8-37-28(22)33)12-4-18(34-2)23(30)19(5-12)35-3/h4-7,11,15,20-22,24-27,29-32H,8-10H2,1-3H3/t11-,15+,20-,21-,22+,24-,25-,26-,27-,29+/m1/s1	COc1cc(cc(OC)c1O)[C@H]2[C@@H]3[C@H](COC3=O)[C@H](O[C@@H]4O[C@@H]5CO[C@@H](C)O[C@H]5[C@H](O)[C@H]4O)c6cc7OCOc7cc26	47487	=	700	nM	IC50	Cytotoxicity against human MCF7 cells after 48 hrs	NA	Homo sapiens	NA	MCF7	MCF7	MCF7	N/A	2590
615	etoposide	etoposide	BRD-K46503544	36462	InChI=1S/C29H32O13/c1-11-36-9-20-27(40-11)24(31)25(32)29(41-20)42-26-14-7-17-16(38-10-39-17)6-13(14)21(22-15(26)8-37-28(22)33)12-4-18(34-2)23(30)19(5-12)35-3/h4-7,11,15,20-22,24-27,29-32H,8-10H2,1-3H3/t11-,15+,20-,21-,22+,24-,25-,26-,27-,29+/m1/s1	COc1cc(cc(OC)c1O)[C@H]2[C@@H]3[C@H](COC3=O)[C@H](O[C@@H]4O[C@@H]5CO[C@@H](C)O[C@H]5[C@H](O)[C@H]4O)c6cc7OCOc7cc26	47853	=	7600	nM	IC50	Cytotoxicity against human MCF7 cells after 48 hrs by SRB method	NA	Homo sapiens	NA	MCF7	MCF7	MCF7	N/A	2590
616	etoposide	etoposide	BRD-K46503544	36462	InChI=1S/C29H32O13/c1-11-36-9-20-27(40-11)24(31)25(32)29(41-20)42-26-14-7-17-16(38-10-39-17)6-13(14)21(22-15(26)8-37-28(22)33)12-4-18(34-2)23(30)19(5-12)35-3/h4-7,11,15,20-22,24-27,29-32H,8-10H2,1-3H3/t11-,15+,20-,21-,22+,24-,25-,26-,27-,29+/m1/s1	COc1cc(cc(OC)c1O)[C@H]2[C@@H]3[C@H](COC3=O)[C@H](O[C@@H]4O[C@@H]5CO[C@@H](C)O[C@H]5[C@H](O)[C@H]4O)c6cc7OCOc7cc26	49459	=	18010	nM	IC50	Cytotoxicity against human MCF7 cells after 3 days	NA	Homo sapiens	NA	MCF7	MCF7	MCF7	N/A	2590
617	etoposide	etoposide	BRD-K37798499	36462	InChI=1S/C29H32O13/c1-11-36-9-20-27(40-11)24(31)25(32)29(41-20)42-26-14-7-17-16(38-10-39-17)6-13(14)21(22-15(26)8-37-28(22)33)12-4-18(34-2)23(30)19(5-12)35-3/h4-7,11,15,20-22,24-27,29-32H,8-10H2,1-3H3/t11-,15+,20-,21-,22+,24-,25-,26-,27-,29+/m1/s1	COc1cc(cc(OC)c1O)[C@H]2[C@@H]3[C@H](COC3=O)[C@H](O[C@@H]4O[C@@H]5CO[C@@H](C)O[C@H]5[C@H](O)[C@H]4O)c6cc7OCOc7cc26	37152	=	50000	nM	IC50	Antitumor activity against human MCF7 cells after 72 hrs by MTT assay	NA	Homo sapiens	NA	MCF7	MCF7	MCF7	N/A	2590
618	etoposide	etoposide	BRD-K37798499	36462	InChI=1S/C29H32O13/c1-11-36-9-20-27(40-11)24(31)25(32)29(41-20)42-26-14-7-17-16(38-10-39-17)6-13(14)21(22-15(26)8-37-28(22)33)12-4-18(34-2)23(30)19(5-12)35-3/h4-7,11,15,20-22,24-27,29-32H,8-10H2,1-3H3/t11-,15+,20-,21-,22+,24-,25-,26-,27-,29+/m1/s1	COc1cc(cc(OC)c1O)[C@H]2[C@@H]3[C@H](COC3=O)[C@H](O[C@@H]4O[C@@H]5CO[C@@H](C)O[C@H]5[C@H](O)[C@H]4O)c6cc7OCOc7cc26	37510	=	35600	nM	IC50	Cytotoxicity against human MCF7 cells by XTT assay	NA	Homo sapiens	NA	MCF7	MCF7	MCF7	N/A	2590
619	etoposide	etoposide	BRD-A79067928	36462	InChI=1S/C29H32O13/c1-11-36-9-20-27(40-11)24(31)25(32)29(41-20)42-26-14-7-17-16(38-10-39-17)6-13(14)21(22-15(26)8-37-28(22)33)12-4-18(34-2)23(30)19(5-12)35-3/h4-7,11,15,20-22,24-27,29-32H,8-10H2,1-3H3/t11-,15+,20-,21-,22+,24-,25-,26-,27-,29+/m1/s1	COc1cc(cc(OC)c1O)[C@H]2[C@@H]3[C@H](COC3=O)[C@H](O[C@@H]4O[C@@H]5CO[C@@H](C)O[C@H]5[C@H](O)[C@H]4O)c6cc7OCOc7cc26	36583	=	50000	nM	IC50	Growth inhibition of human MCF7 cells by MTT assay	NA	Homo sapiens	NA	MCF7	MCF7	MCF7	N/A	2590
620	etoposide	etoposide	BRD-K46503544	36462	InChI=1S/C29H32O13/c1-11-36-9-20-27(40-11)24(31)25(32)29(41-20)42-26-14-7-17-16(38-10-39-17)6-13(14)21(22-15(26)8-37-28(22)33)12-4-18(34-2)23(30)19(5-12)35-3/h4-7,11,15,20-22,24-27,29-32H,8-10H2,1-3H3/t11-,15+,20-,21-,22+,24-,25-,26-,27-,29+/m1/s1	COc1cc(cc(OC)c1O)[C@H]2[C@@H]3[C@H](COC3=O)[C@H](O[C@@H]4O[C@@H]5CO[C@@H](C)O[C@H]5[C@H](O)[C@H]4O)c6cc7OCOc7cc26	60523	=	680	nM	IC50	Anticancer activity against human MCF7 cells after 48 hrs by MTT assay	NA	Homo sapiens	NA	MCF7	MCF7	MCF7	N/A	2590
621	etoposide	etoposide	BRD-K46503544	36462	InChI=1S/C29H32O13/c1-11-36-9-20-27(40-11)24(31)25(32)29(41-20)42-26-14-7-17-16(38-10-39-17)6-13(14)21(22-15(26)8-37-28(22)33)12-4-18(34-2)23(30)19(5-12)35-3/h4-7,11,15,20-22,24-27,29-32H,8-10H2,1-3H3/t11-,15+,20-,21-,22+,24-,25-,26-,27-,29+/m1/s1	COc1cc(cc(OC)c1O)[C@H]2[C@@H]3[C@H](COC3=O)[C@H](O[C@@H]4O[C@@H]5CO[C@@H](C)O[C@H]5[C@H](O)[C@H]4O)c6cc7OCOc7cc26	60505	=	1090	nM	IC50	Cytotoxicity against human MCF7 cells after 72 hrs by sulforhodamine B and MTT assay	NA	Homo sapiens	NA	MCF7	MCF7	MCF7	N/A	2590
622	etoposide	etoposide	BRD-A02579693	36462	InChI=1S/C29H32O13/c1-11-36-9-20-27(40-11)24(31)25(32)29(41-20)42-26-14-7-17-16(38-10-39-17)6-13(14)21(22-15(26)8-37-28(22)33)12-4-18(34-2)23(30)19(5-12)35-3/h4-7,11,15,20-22,24-27,29-32H,8-10H2,1-3H3/t11-,15+,20-,21-,22+,24-,25-,26-,27-,29+/m1/s1	COc1cc(cc(OC)c1O)[C@H]2[C@@H]3[C@H](COC3=O)[C@H](O[C@@H]4O[C@@H]5CO[C@@H](C)O[C@H]5[C@H](O)[C@H]4O)c6cc7OCOc7cc26	47013	=	12300	nM	IC50	Cytotoxicity against human MCF7 cells by MTT assay	NA	Homo sapiens	NA	MCF7	MCF7	MCF7	N/A	2590
623	etoposide	etoposide	BRD-K37798499	36462	InChI=1S/C29H32O13/c1-11-36-9-20-27(40-11)24(31)25(32)29(41-20)42-26-14-7-17-16(38-10-39-17)6-13(14)21(22-15(26)8-37-28(22)33)12-4-18(34-2)23(30)19(5-12)35-3/h4-7,11,15,20-22,24-27,29-32H,8-10H2,1-3H3/t11-,15+,20-,21-,22+,24-,25-,26-,27-,29+/m1/s1	COc1cc(cc(OC)c1O)[C@H]2[C@@H]3[C@H](COC3=O)[C@H](O[C@@H]4O[C@@H]5CO[C@@H](C)O[C@H]5[C@H](O)[C@H]4O)c6cc7OCOc7cc26	43758	=	12200	nM	IC50	Cytotoxicity against human MCF7 ATCC HTB 22 cells after 72 hrs by MTT assay	NA	Homo sapiens	NA	MCF7	MCF7	MCF7	N/A	2590
624	etoposide	etoposide	BRD-K37798499	36462	InChI=1S/C29H32O13/c1-11-36-9-20-27(40-11)24(31)25(32)29(41-20)42-26-14-7-17-16(38-10-39-17)6-13(14)21(22-15(26)8-37-28(22)33)12-4-18(34-2)23(30)19(5-12)35-3/h4-7,11,15,20-22,24-27,29-32H,8-10H2,1-3H3/t11-,15+,20-,21-,22+,24-,25-,26-,27-,29+/m1/s1	COc1cc(cc(OC)c1O)[C@H]2[C@@H]3[C@H](COC3=O)[C@H](O[C@@H]4O[C@@H]5CO[C@@H](C)O[C@H]5[C@H](O)[C@H]4O)c6cc7OCOc7cc26	15897	=	160	nM	IC50	Inhibitory activity against T47D cell line using MTT assay (ER+,mutant p53)	NA	Homo sapiens	NA	T47D	T-47D	T47D	N/A	2590
625	etoposide	etoposide	BRD-K37798499	36462	InChI=1S/C29H32O13/c1-11-36-9-20-27(40-11)24(31)25(32)29(41-20)42-26-14-7-17-16(38-10-39-17)6-13(14)21(22-15(26)8-37-28(22)33)12-4-18(34-2)23(30)19(5-12)35-3/h4-7,11,15,20-22,24-27,29-32H,8-10H2,1-3H3/t11-,15+,20-,21-,22+,24-,25-,26-,27-,29+/m1/s1	COc1cc(cc(OC)c1O)[C@H]2[C@@H]3[C@H](COC3=O)[C@H](O[C@@H]4O[C@@H]5CO[C@@H](C)O[C@H]5[C@H](O)[C@H]4O)c6cc7OCOc7cc26	42694	=	190	nM	IC50	Antiproliferative effect against human MCF7 cells after 72 hrs by MTT assay	NA	Homo sapiens	NA	MCF7	MCF7	MCF7	N/A	2590
626	etoposide	etoposide	BRD-A79067928	36462	InChI=1S/C29H32O13/c1-11-36-9-20-27(40-11)24(31)25(32)29(41-20)42-26-14-7-17-16(38-10-39-17)6-13(14)21(22-15(26)8-37-28(22)33)12-4-18(34-2)23(30)19(5-12)35-3/h4-7,11,15,20-22,24-27,29-32H,8-10H2,1-3H3/t11-,15+,20-,21-,22+,24-,25-,26-,27-,29+/m1/s1	COc1cc(cc(OC)c1O)[C@H]2[C@@H]3[C@H](COC3=O)[C@H](O[C@@H]4O[C@@H]5CO[C@@H](C)O[C@H]5[C@H](O)[C@H]4O)c6cc7OCOc7cc26	14777	=	67000	nM	IC50	Antiproliferative activity measured against MCF-7-mdr cells.	NA	Homo sapiens	NA	MCF7	MCF7	MCF7	N/A	2590
627	etoposide	etoposide	BRD-K37798499	36462	InChI=1S/C29H32O13/c1-11-36-9-20-27(40-11)24(31)25(32)29(41-20)42-26-14-7-17-16(38-10-39-17)6-13(14)21(22-15(26)8-37-28(22)33)12-4-18(34-2)23(30)19(5-12)35-3/h4-7,11,15,20-22,24-27,29-32H,8-10H2,1-3H3/t11-,15+,20-,21-,22+,24-,25-,26-,27-,29+/m1/s1	COc1cc(cc(OC)c1O)[C@H]2[C@@H]3[C@H](COC3=O)[C@H](O[C@@H]4O[C@@H]5CO[C@@H](C)O[C@H]5[C@H](O)[C@H]4O)c6cc7OCOc7cc26	46694	=	10900	nM	IC50	Cytotoxicity against human MCF7 cells after 72 hrs by MTT assay	NA	Homo sapiens	NA	MCF7	MCF7	MCF7	N/A	2590
628	etoposide	etoposide	BRD-K37798499	36462	InChI=1S/C29H32O13/c1-11-36-9-20-27(40-11)24(31)25(32)29(41-20)42-26-14-7-17-16(38-10-39-17)6-13(14)21(22-15(26)8-37-28(22)33)12-4-18(34-2)23(30)19(5-12)35-3/h4-7,11,15,20-22,24-27,29-32H,8-10H2,1-3H3/t11-,15+,20-,21-,22+,24-,25-,26-,27-,29+/m1/s1	COc1cc(cc(OC)c1O)[C@H]2[C@@H]3[C@H](COC3=O)[C@H](O[C@@H]4O[C@@H]5CO[C@@H](C)O[C@H]5[C@H](O)[C@H]4O)c6cc7OCOc7cc26	47470	=	7600	nM	IC50	Cytotoxicity against human MCF7 cells after 48 hrs by WST-8 assay	NA	Homo sapiens	NA	MCF7	MCF7	MCF7	N/A	2590
629	etoposide	etoposide	BRD-K37798499	36462	InChI=1S/C29H32O13/c1-11-36-9-20-27(40-11)24(31)25(32)29(41-20)42-26-14-7-17-16(38-10-39-17)6-13(14)21(22-15(26)8-37-28(22)33)12-4-18(34-2)23(30)19(5-12)35-3/h4-7,11,15,20-22,24-27,29-32H,8-10H2,1-3H3/t11-,15+,20-,21-,22+,24-,25-,26-,27-,29+/m1/s1	COc1cc(cc(OC)c1O)[C@H]2[C@@H]3[C@H](COC3=O)[C@H](O[C@@H]4O[C@@H]5CO[C@@H](C)O[C@H]5[C@H](O)[C@H]4O)c6cc7OCOc7cc26	47487	=	700	nM	IC50	Cytotoxicity against human MCF7 cells after 48 hrs	NA	Homo sapiens	NA	MCF7	MCF7	MCF7	N/A	2590
630	etoposide	etoposide	BRD-K37798499	36462	InChI=1S/C29H32O13/c1-11-36-9-20-27(40-11)24(31)25(32)29(41-20)42-26-14-7-17-16(38-10-39-17)6-13(14)21(22-15(26)8-37-28(22)33)12-4-18(34-2)23(30)19(5-12)35-3/h4-7,11,15,20-22,24-27,29-32H,8-10H2,1-3H3/t11-,15+,20-,21-,22+,24-,25-,26-,27-,29+/m1/s1	COc1cc(cc(OC)c1O)[C@H]2[C@@H]3[C@H](COC3=O)[C@H](O[C@@H]4O[C@@H]5CO[C@@H](C)O[C@H]5[C@H](O)[C@H]4O)c6cc7OCOc7cc26	47853	=	7600	nM	IC50	Cytotoxicity against human MCF7 cells after 48 hrs by SRB method	NA	Homo sapiens	NA	MCF7	MCF7	MCF7	N/A	2590
631	etoposide	etoposide	BRD-K37798499	36462	InChI=1S/C29H32O13/c1-11-36-9-20-27(40-11)24(31)25(32)29(41-20)42-26-14-7-17-16(38-10-39-17)6-13(14)21(22-15(26)8-37-28(22)33)12-4-18(34-2)23(30)19(5-12)35-3/h4-7,11,15,20-22,24-27,29-32H,8-10H2,1-3H3/t11-,15+,20-,21-,22+,24-,25-,26-,27-,29+/m1/s1	COc1cc(cc(OC)c1O)[C@H]2[C@@H]3[C@H](COC3=O)[C@H](O[C@@H]4O[C@@H]5CO[C@@H](C)O[C@H]5[C@H](O)[C@H]4O)c6cc7OCOc7cc26	49459	=	18010	nM	IC50	Cytotoxicity against human MCF7 cells after 3 days	NA	Homo sapiens	NA	MCF7	MCF7	MCF7	N/A	2590
632	etoposide	etoposide	BRD-A02579693	36462	InChI=1S/C29H32O13/c1-11-36-9-20-27(40-11)24(31)25(32)29(41-20)42-26-14-7-17-16(38-10-39-17)6-13(14)21(22-15(26)8-37-28(22)33)12-4-18(34-2)23(30)19(5-12)35-3/h4-7,11,15,20-22,24-27,29-32H,8-10H2,1-3H3/t11-,15+,20-,21-,22+,24-,25-,26-,27-,29+/m1/s1	COc1cc(cc(OC)c1O)[C@H]2[C@@H]3[C@H](COC3=O)[C@H](O[C@@H]4O[C@@H]5CO[C@@H](C)O[C@H]5[C@H](O)[C@H]4O)c6cc7OCOc7cc26	36385	=	3200	nM	IC50	Cytotoxic activity against human MCF7 cells after 48 hrs by MTT reduction assay	NA	Homo sapiens	NA	MCF7	MCF7	MCF7	N/A	2590
633	etoposide	etoposide	BRD-K46503544	36462	InChI=1S/C29H32O13/c1-11-36-9-20-27(40-11)24(31)25(32)29(41-20)42-26-14-7-17-16(38-10-39-17)6-13(14)21(22-15(26)8-37-28(22)33)12-4-18(34-2)23(30)19(5-12)35-3/h4-7,11,15,20-22,24-27,29-32H,8-10H2,1-3H3/t11-,15+,20-,21-,22+,24-,25-,26-,27-,29+/m1/s1	COc1cc(cc(OC)c1O)[C@H]2[C@@H]3[C@H](COC3=O)[C@H](O[C@@H]4O[C@@H]5CO[C@@H](C)O[C@H]5[C@H](O)[C@H]4O)c6cc7OCOc7cc26	14777	=	67000	nM	IC50	Antiproliferative activity measured against MCF-7-mdr cells.	NA	Homo sapiens	NA	MCF7	MCF7	MCF7	N/A	2590
634	etoposide	etoposide	BRD-K37798499	36462	InChI=1S/C29H32O13/c1-11-36-9-20-27(40-11)24(31)25(32)29(41-20)42-26-14-7-17-16(38-10-39-17)6-13(14)21(22-15(26)8-37-28(22)33)12-4-18(34-2)23(30)19(5-12)35-3/h4-7,11,15,20-22,24-27,29-32H,8-10H2,1-3H3/t11-,15+,20-,21-,22+,24-,25-,26-,27-,29+/m1/s1	COc1cc(cc(OC)c1O)[C@H]2[C@@H]3[C@H](COC3=O)[C@H](O[C@@H]4O[C@@H]5CO[C@@H](C)O[C@H]5[C@H](O)[C@H]4O)c6cc7OCOc7cc26	52734	=	17500	nM	IC50	Cytotoxicity against human MCF7 cells after 4 days by MTT assay	NA	Homo sapiens	NA	MCF7	MCF7	MCF7	N/A	2590
635	etoposide	etoposide	BRD-K37798499	36462	InChI=1S/C29H32O13/c1-11-36-9-20-27(40-11)24(31)25(32)29(41-20)42-26-14-7-17-16(38-10-39-17)6-13(14)21(22-15(26)8-37-28(22)33)12-4-18(34-2)23(30)19(5-12)35-3/h4-7,11,15,20-22,24-27,29-32H,8-10H2,1-3H3/t11-,15+,20-,21-,22+,24-,25-,26-,27-,29+/m1/s1	COc1cc(cc(OC)c1O)[C@H]2[C@@H]3[C@H](COC3=O)[C@H](O[C@@H]4O[C@@H]5CO[C@@H](C)O[C@H]5[C@H](O)[C@H]4O)c6cc7OCOc7cc26	54641	=	1980	nM	IC50	Cytotoxicity against human MCF7 cells by MTT assay	NA	Homo sapiens	NA	MCF7	MCF7	MCF7	N/A	2590
636	etoposide	etoposide	BRD-K37798499	36462	InChI=1S/C29H32O13/c1-11-36-9-20-27(40-11)24(31)25(32)29(41-20)42-26-14-7-17-16(38-10-39-17)6-13(14)21(22-15(26)8-37-28(22)33)12-4-18(34-2)23(30)19(5-12)35-3/h4-7,11,15,20-22,24-27,29-32H,8-10H2,1-3H3/t11-,15+,20-,21-,22+,24-,25-,26-,27-,29+/m1/s1	COc1cc(cc(OC)c1O)[C@H]2[C@@H]3[C@H](COC3=O)[C@H](O[C@@H]4O[C@@H]5CO[C@@H](C)O[C@H]5[C@H](O)[C@H]4O)c6cc7OCOc7cc26	57941	=	19000	nM	IC50	Cytotoxicity against human MCF7 cells after 48 hrs by sulforhodamine B assay	NA	Homo sapiens	NA	MCF7	MCF7	MCF7	N/A	2590
637	etoposide	etoposide	BRD-A79067928	36462	InChI=1S/C29H32O13/c1-11-36-9-20-27(40-11)24(31)25(32)29(41-20)42-26-14-7-17-16(38-10-39-17)6-13(14)21(22-15(26)8-37-28(22)33)12-4-18(34-2)23(30)19(5-12)35-3/h4-7,11,15,20-22,24-27,29-32H,8-10H2,1-3H3/t11-,15+,20-,21-,22+,24-,25-,26-,27-,29+/m1/s1	COc1cc(cc(OC)c1O)[C@H]2[C@@H]3[C@H](COC3=O)[C@H](O[C@@H]4O[C@@H]5CO[C@@H](C)O[C@H]5[C@H](O)[C@H]4O)c6cc7OCOc7cc26	39205	=	35600	nM	IC50	Cytotoxicity against human MCF7 cells by XTT assay	NA	Homo sapiens	NA	MCF7	MCF7	MCF7	N/A	2590
638	etoposide	etoposide	BRD-K37798499	36462	InChI=1S/C29H32O13/c1-11-36-9-20-27(40-11)24(31)25(32)29(41-20)42-26-14-7-17-16(38-10-39-17)6-13(14)21(22-15(26)8-37-28(22)33)12-4-18(34-2)23(30)19(5-12)35-3/h4-7,11,15,20-22,24-27,29-32H,8-10H2,1-3H3/t11-,15+,20-,21-,22+,24-,25-,26-,27-,29+/m1/s1	COc1cc(cc(OC)c1O)[C@H]2[C@@H]3[C@H](COC3=O)[C@H](O[C@@H]4O[C@@H]5CO[C@@H](C)O[C@H]5[C@H](O)[C@H]4O)c6cc7OCOc7cc26	60505	=	1090	nM	IC50	Cytotoxicity against human MCF7 cells after 72 hrs by sulforhodamine B and MTT assay	NA	Homo sapiens	NA	MCF7	MCF7	MCF7	N/A	2590
639	etoposide	etoposide	BRD-K37798499	36462	InChI=1S/C29H32O13/c1-11-36-9-20-27(40-11)24(31)25(32)29(41-20)42-26-14-7-17-16(38-10-39-17)6-13(14)21(22-15(26)8-37-28(22)33)12-4-18(34-2)23(30)19(5-12)35-3/h4-7,11,15,20-22,24-27,29-32H,8-10H2,1-3H3/t11-,15+,20-,21-,22+,24-,25-,26-,27-,29+/m1/s1	COc1cc(cc(OC)c1O)[C@H]2[C@@H]3[C@H](COC3=O)[C@H](O[C@@H]4O[C@@H]5CO[C@@H](C)O[C@H]5[C@H](O)[C@H]4O)c6cc7OCOc7cc26	61031	=	3250	nM	IC50	Cytotoxicity against human MCF7 cells after 2 days	NA	Homo sapiens	NA	MCF7	MCF7	MCF7	N/A	2590
640	etoposide	etoposide	BRD-A02579693	36462	InChI=1S/C29H32O13/c1-11-36-9-20-27(40-11)24(31)25(32)29(41-20)42-26-14-7-17-16(38-10-39-17)6-13(14)21(22-15(26)8-37-28(22)33)12-4-18(34-2)23(30)19(5-12)35-3/h4-7,11,15,20-22,24-27,29-32H,8-10H2,1-3H3/t11-,15+,20-,21-,22+,24-,25-,26-,27-,29+/m1/s1	COc1cc(cc(OC)c1O)[C@H]2[C@@H]3[C@H](COC3=O)[C@H](O[C@@H]4O[C@@H]5CO[C@@H](C)O[C@H]5[C@H](O)[C@H]4O)c6cc7OCOc7cc26	61031	=	3250	nM	IC50	Cytotoxicity against human MCF7 cells after 2 days	NA	Homo sapiens	NA	MCF7	MCF7	MCF7	N/A	2590
641	etoposide	etoposide	BRD-A79067928	36462	InChI=1S/C29H32O13/c1-11-36-9-20-27(40-11)24(31)25(32)29(41-20)42-26-14-7-17-16(38-10-39-17)6-13(14)21(22-15(26)8-37-28(22)33)12-4-18(34-2)23(30)19(5-12)35-3/h4-7,11,15,20-22,24-27,29-32H,8-10H2,1-3H3/t11-,15+,20-,21-,22+,24-,25-,26-,27-,29+/m1/s1	COc1cc(cc(OC)c1O)[C@H]2[C@@H]3[C@H](COC3=O)[C@H](O[C@@H]4O[C@@H]5CO[C@@H](C)O[C@H]5[C@H](O)[C@H]4O)c6cc7OCOc7cc26	43758	=	12200	nM	IC50	Cytotoxicity against human MCF7 ATCC HTB 22 cells after 72 hrs by MTT assay	NA	Homo sapiens	NA	MCF7	MCF7	MCF7	N/A	2590
642	etoposide	etoposide	BRD-A79067928	36462	InChI=1S/C29H32O13/c1-11-36-9-20-27(40-11)24(31)25(32)29(41-20)42-26-14-7-17-16(38-10-39-17)6-13(14)21(22-15(26)8-37-28(22)33)12-4-18(34-2)23(30)19(5-12)35-3/h4-7,11,15,20-22,24-27,29-32H,8-10H2,1-3H3/t11-,15+,20-,21-,22+,24-,25-,26-,27-,29+/m1/s1	COc1cc(cc(OC)c1O)[C@H]2[C@@H]3[C@H](COC3=O)[C@H](O[C@@H]4O[C@@H]5CO[C@@H](C)O[C@H]5[C@H](O)[C@H]4O)c6cc7OCOc7cc26	42694	=	190	nM	IC50	Antiproliferative effect against human MCF7 cells after 72 hrs by MTT assay	NA	Homo sapiens	NA	MCF7	MCF7	MCF7	N/A	2590
643	etoposide	etoposide	BRD-K46503544	36462	InChI=1S/C29H32O13/c1-11-36-9-20-27(40-11)24(31)25(32)29(41-20)42-26-14-7-17-16(38-10-39-17)6-13(14)21(22-15(26)8-37-28(22)33)12-4-18(34-2)23(30)19(5-12)35-3/h4-7,11,15,20-22,24-27,29-32H,8-10H2,1-3H3/t11-,15+,20-,21-,22+,24-,25-,26-,27-,29+/m1/s1	COc1cc(cc(OC)c1O)[C@H]2[C@@H]3[C@H](COC3=O)[C@H](O[C@@H]4O[C@@H]5CO[C@@H](C)O[C@H]5[C@H](O)[C@H]4O)c6cc7OCOc7cc26	37152	=	50000	nM	IC50	Antitumor activity against human MCF7 cells after 72 hrs by MTT assay	NA	Homo sapiens	NA	MCF7	MCF7	MCF7	N/A	2590
644	etoposide	etoposide	BRD-K46503544	36462	InChI=1S/C29H32O13/c1-11-36-9-20-27(40-11)24(31)25(32)29(41-20)42-26-14-7-17-16(38-10-39-17)6-13(14)21(22-15(26)8-37-28(22)33)12-4-18(34-2)23(30)19(5-12)35-3/h4-7,11,15,20-22,24-27,29-32H,8-10H2,1-3H3/t11-,15+,20-,21-,22+,24-,25-,26-,27-,29+/m1/s1	COc1cc(cc(OC)c1O)[C@H]2[C@@H]3[C@H](COC3=O)[C@H](O[C@@H]4O[C@@H]5CO[C@@H](C)O[C@H]5[C@H](O)[C@H]4O)c6cc7OCOc7cc26	37510	=	35600	nM	IC50	Cytotoxicity against human MCF7 cells by XTT assay	NA	Homo sapiens	NA	MCF7	MCF7	MCF7	N/A	2590
645	etoposide	etoposide	BRD-A02579693	36462	InChI=1S/C29H32O13/c1-11-36-9-20-27(40-11)24(31)25(32)29(41-20)42-26-14-7-17-16(38-10-39-17)6-13(14)21(22-15(26)8-37-28(22)33)12-4-18(34-2)23(30)19(5-12)35-3/h4-7,11,15,20-22,24-27,29-32H,8-10H2,1-3H3/t11-,15+,20-,21-,22+,24-,25-,26-,27-,29+/m1/s1	COc1cc(cc(OC)c1O)[C@H]2[C@@H]3[C@H](COC3=O)[C@H](O[C@@H]4O[C@@H]5CO[C@@H](C)O[C@H]5[C@H](O)[C@H]4O)c6cc7OCOc7cc26	47487	=	700	nM	IC50	Cytotoxicity against human MCF7 cells after 48 hrs	NA	Homo sapiens	NA	MCF7	MCF7	MCF7	N/A	2590
646	etoposide	etoposide	BRD-A02579693	36462	InChI=1S/C29H32O13/c1-11-36-9-20-27(40-11)24(31)25(32)29(41-20)42-26-14-7-17-16(38-10-39-17)6-13(14)21(22-15(26)8-37-28(22)33)12-4-18(34-2)23(30)19(5-12)35-3/h4-7,11,15,20-22,24-27,29-32H,8-10H2,1-3H3/t11-,15+,20-,21-,22+,24-,25-,26-,27-,29+/m1/s1	COc1cc(cc(OC)c1O)[C@H]2[C@@H]3[C@H](COC3=O)[C@H](O[C@@H]4O[C@@H]5CO[C@@H](C)O[C@H]5[C@H](O)[C@H]4O)c6cc7OCOc7cc26	37152	=	50000	nM	IC50	Antitumor activity against human MCF7 cells after 72 hrs by MTT assay	NA	Homo sapiens	NA	MCF7	MCF7	MCF7	N/A	2590
647	etoposide	etoposide	BRD-K37798499	36462	InChI=1S/C29H32O13/c1-11-36-9-20-27(40-11)24(31)25(32)29(41-20)42-26-14-7-17-16(38-10-39-17)6-13(14)21(22-15(26)8-37-28(22)33)12-4-18(34-2)23(30)19(5-12)35-3/h4-7,11,15,20-22,24-27,29-32H,8-10H2,1-3H3/t11-,15+,20-,21-,22+,24-,25-,26-,27-,29+/m1/s1	COc1cc(cc(OC)c1O)[C@H]2[C@@H]3[C@H](COC3=O)[C@H](O[C@@H]4O[C@@H]5CO[C@@H](C)O[C@H]5[C@H](O)[C@H]4O)c6cc7OCOc7cc26	47013	=	12300	nM	IC50	Cytotoxicity against human MCF7 cells by MTT assay	NA	Homo sapiens	NA	MCF7	MCF7	MCF7	N/A	2590
648	etoposide	etoposide	BRD-K37798499	36462	InChI=1S/C29H32O13/c1-11-36-9-20-27(40-11)24(31)25(32)29(41-20)42-26-14-7-17-16(38-10-39-17)6-13(14)21(22-15(26)8-37-28(22)33)12-4-18(34-2)23(30)19(5-12)35-3/h4-7,11,15,20-22,24-27,29-32H,8-10H2,1-3H3/t11-,15+,20-,21-,22+,24-,25-,26-,27-,29+/m1/s1	COc1cc(cc(OC)c1O)[C@H]2[C@@H]3[C@H](COC3=O)[C@H](O[C@@H]4O[C@@H]5CO[C@@H](C)O[C@H]5[C@H](O)[C@H]4O)c6cc7OCOc7cc26	43187	=	877.5	nM	IC50	Cytotoxicity against human MCF7 cells after 48 hrs by SRB assay	NA	Homo sapiens	NA	MCF7	MCF7	MCF7	N/A	2590
649	etoposide	etoposide	BRD-A02579693	36462	InChI=1S/C29H32O13/c1-11-36-9-20-27(40-11)24(31)25(32)29(41-20)42-26-14-7-17-16(38-10-39-17)6-13(14)21(22-15(26)8-37-28(22)33)12-4-18(34-2)23(30)19(5-12)35-3/h4-7,11,15,20-22,24-27,29-32H,8-10H2,1-3H3/t11-,15+,20-,21-,22+,24-,25-,26-,27-,29+/m1/s1	COc1cc(cc(OC)c1O)[C@H]2[C@@H]3[C@H](COC3=O)[C@H](O[C@@H]4O[C@@H]5CO[C@@H](C)O[C@H]5[C@H](O)[C@H]4O)c6cc7OCOc7cc26	14777	=	67000	nM	IC50	Antiproliferative activity measured against MCF-7-mdr cells.	NA	Homo sapiens	NA	MCF7	MCF7	MCF7	N/A	2590
650	etoposide	etoposide	BRD-A02579693	36462	InChI=1S/C29H32O13/c1-11-36-9-20-27(40-11)24(31)25(32)29(41-20)42-26-14-7-17-16(38-10-39-17)6-13(14)21(22-15(26)8-37-28(22)33)12-4-18(34-2)23(30)19(5-12)35-3/h4-7,11,15,20-22,24-27,29-32H,8-10H2,1-3H3/t11-,15+,20-,21-,22+,24-,25-,26-,27-,29+/m1/s1	COc1cc(cc(OC)c1O)[C@H]2[C@@H]3[C@H](COC3=O)[C@H](O[C@@H]4O[C@@H]5CO[C@@H](C)O[C@H]5[C@H](O)[C@H]4O)c6cc7OCOc7cc26	3313	=	100000	nM	IC50	Antiproliferative activity against human MCF-7 breast cell line	NA	Homo sapiens	NA	MCF7	MCF7	MCF7	N/A	2590
651	etoposide	etoposide	BRD-A02579693	36462	InChI=1S/C29H32O13/c1-11-36-9-20-27(40-11)24(31)25(32)29(41-20)42-26-14-7-17-16(38-10-39-17)6-13(14)21(22-15(26)8-37-28(22)33)12-4-18(34-2)23(30)19(5-12)35-3/h4-7,11,15,20-22,24-27,29-32H,8-10H2,1-3H3/t11-,15+,20-,21-,22+,24-,25-,26-,27-,29+/m1/s1	COc1cc(cc(OC)c1O)[C@H]2[C@@H]3[C@H](COC3=O)[C@H](O[C@@H]4O[C@@H]5CO[C@@H](C)O[C@H]5[C@H](O)[C@H]4O)c6cc7OCOc7cc26	15897	=	300	nM	IC50	Inhibitory activity against SKBR-3 cell line using MTT assay (ER-amplified erB2,mutant p53)	NA	Homo sapiens	NA	SK-BR-3	SK-BR-3	SK-BR-3	N/A	2590
652	etoposide	etoposide	BRD-A02579693	36462	InChI=1S/C29H32O13/c1-11-36-9-20-27(40-11)24(31)25(32)29(41-20)42-26-14-7-17-16(38-10-39-17)6-13(14)21(22-15(26)8-37-28(22)33)12-4-18(34-2)23(30)19(5-12)35-3/h4-7,11,15,20-22,24-27,29-32H,8-10H2,1-3H3/t11-,15+,20-,21-,22+,24-,25-,26-,27-,29+/m1/s1	COc1cc(cc(OC)c1O)[C@H]2[C@@H]3[C@H](COC3=O)[C@H](O[C@@H]4O[C@@H]5CO[C@@H](C)O[C@H]5[C@H](O)[C@H]4O)c6cc7OCOc7cc26	15897	=	85	nM	IC50	Inhibitory activity against MCF-7 wt cell line using MTT assay (ER+,pgR+,wildtype p53)	NA	Homo sapiens	NA	MCF7	MCF7	MCF7	N/A	2590
653	etoposide	etoposide	BRD-A02579693	36462	InChI=1S/C29H32O13/c1-11-36-9-20-27(40-11)24(31)25(32)29(41-20)42-26-14-7-17-16(38-10-39-17)6-13(14)21(22-15(26)8-37-28(22)33)12-4-18(34-2)23(30)19(5-12)35-3/h4-7,11,15,20-22,24-27,29-32H,8-10H2,1-3H3/t11-,15+,20-,21-,22+,24-,25-,26-,27-,29+/m1/s1	COc1cc(cc(OC)c1O)[C@H]2[C@@H]3[C@H](COC3=O)[C@H](O[C@@H]4O[C@@H]5CO[C@@H](C)O[C@H]5[C@H](O)[C@H]4O)c6cc7OCOc7cc26	15897	=	160	nM	IC50	Inhibitory activity against T47D cell line using MTT assay (ER+,mutant p53)	NA	Homo sapiens	NA	T47D	T-47D	T47D	N/A	2590
654	etoposide	etoposide	BRD-A02579693	36462	InChI=1S/C29H32O13/c1-11-36-9-20-27(40-11)24(31)25(32)29(41-20)42-26-14-7-17-16(38-10-39-17)6-13(14)21(22-15(26)8-37-28(22)33)12-4-18(34-2)23(30)19(5-12)35-3/h4-7,11,15,20-22,24-27,29-32H,8-10H2,1-3H3/t11-,15+,20-,21-,22+,24-,25-,26-,27-,29+/m1/s1	COc1cc(cc(OC)c1O)[C@H]2[C@@H]3[C@H](COC3=O)[C@H](O[C@@H]4O[C@@H]5CO[C@@H](C)O[C@H]5[C@H](O)[C@H]4O)c6cc7OCOc7cc26	15897	=	240	nM	IC50	Inhibitory activity against ZR-75-1 cell line using MTT assay (ER+,pgr+,mutant p53)	NA	Homo sapiens	NA	ZR-75-1	ZR-75-1	ZR-75-1	N/A	2590
655	etoposide	etoposide	BRD-A02579693	36462	InChI=1S/C29H32O13/c1-11-36-9-20-27(40-11)24(31)25(32)29(41-20)42-26-14-7-17-16(38-10-39-17)6-13(14)21(22-15(26)8-37-28(22)33)12-4-18(34-2)23(30)19(5-12)35-3/h4-7,11,15,20-22,24-27,29-32H,8-10H2,1-3H3/t11-,15+,20-,21-,22+,24-,25-,26-,27-,29+/m1/s1	COc1cc(cc(OC)c1O)[C@H]2[C@@H]3[C@H](COC3=O)[C@H](O[C@@H]4O[C@@H]5CO[C@@H](C)O[C@H]5[C@H](O)[C@H]4O)c6cc7OCOc7cc26	15897	=	600	nM	IC50	Inhibitory activity against MDA-468 cell line using MTT assay (ER-,amplified EGFR,mutant p53)	NA	Homo sapiens	NA	MDA-MB-468	MDA-MB-468	MDA-MB-468	N/A	2590
656	etoposide	etoposide	BRD-A02579693	36462	InChI=1S/C29H32O13/c1-11-36-9-20-27(40-11)24(31)25(32)29(41-20)42-26-14-7-17-16(38-10-39-17)6-13(14)21(22-15(26)8-37-28(22)33)12-4-18(34-2)23(30)19(5-12)35-3/h4-7,11,15,20-22,24-27,29-32H,8-10H2,1-3H3/t11-,15+,20-,21-,22+,24-,25-,26-,27-,29+/m1/s1	COc1cc(cc(OC)c1O)[C@H]2[C@@H]3[C@H](COC3=O)[C@H](O[C@@H]4O[C@@H]5CO[C@@H](C)O[C@H]5[C@H](O)[C@H]4O)c6cc7OCOc7cc26	17589	=	540	nM	IC50	Growth inhibition against human MCF-7 cell lines	NA	Homo sapiens	NA	MCF7	MCF7	MCF7	N/A	2590
657	etoposide	etoposide	BRD-A02579693	36462	InChI=1S/C29H32O13/c1-11-36-9-20-27(40-11)24(31)25(32)29(41-20)42-26-14-7-17-16(38-10-39-17)6-13(14)21(22-15(26)8-37-28(22)33)12-4-18(34-2)23(30)19(5-12)35-3/h4-7,11,15,20-22,24-27,29-32H,8-10H2,1-3H3/t11-,15+,20-,21-,22+,24-,25-,26-,27-,29+/m1/s1	COc1cc(cc(OC)c1O)[C@H]2[C@@H]3[C@H](COC3=O)[C@H](O[C@@H]4O[C@@H]5CO[C@@H](C)O[C@H]5[C@H](O)[C@H]4O)c6cc7OCOc7cc26	36583	=	50000	nM	IC50	Growth inhibition of human MCF7 cells by MTT assay	NA	Homo sapiens	NA	MCF7	MCF7	MCF7	N/A	2590
658	etoposide	etoposide	BRD-A02579693	36462	InChI=1S/C29H32O13/c1-11-36-9-20-27(40-11)24(31)25(32)29(41-20)42-26-14-7-17-16(38-10-39-17)6-13(14)21(22-15(26)8-37-28(22)33)12-4-18(34-2)23(30)19(5-12)35-3/h4-7,11,15,20-22,24-27,29-32H,8-10H2,1-3H3/t11-,15+,20-,21-,22+,24-,25-,26-,27-,29+/m1/s1	COc1cc(cc(OC)c1O)[C@H]2[C@@H]3[C@H](COC3=O)[C@H](O[C@@H]4O[C@@H]5CO[C@@H](C)O[C@H]5[C@H](O)[C@H]4O)c6cc7OCOc7cc26	50173	=	100	nM	IC50	Cytotoxicity against human T47D cells	NA	Homo sapiens	NA	T47D	T-47D	T47D	N/A	2590
659	etoposide	etoposide	BRD-A02579693	36462	InChI=1S/C29H32O13/c1-11-36-9-20-27(40-11)24(31)25(32)29(41-20)42-26-14-7-17-16(38-10-39-17)6-13(14)21(22-15(26)8-37-28(22)33)12-4-18(34-2)23(30)19(5-12)35-3/h4-7,11,15,20-22,24-27,29-32H,8-10H2,1-3H3/t11-,15+,20-,21-,22+,24-,25-,26-,27-,29+/m1/s1	COc1cc(cc(OC)c1O)[C@H]2[C@@H]3[C@H](COC3=O)[C@H](O[C@@H]4O[C@@H]5CO[C@@H](C)O[C@H]5[C@H](O)[C@H]4O)c6cc7OCOc7cc26	47853	=	7600	nM	IC50	Cytotoxicity against human MCF7 cells after 48 hrs by SRB method	NA	Homo sapiens	NA	MCF7	MCF7	MCF7	N/A	2590
660	etoposide	etoposide	BRD-K37798499	36462	InChI=1S/C29H32O13/c1-11-36-9-20-27(40-11)24(31)25(32)29(41-20)42-26-14-7-17-16(38-10-39-17)6-13(14)21(22-15(26)8-37-28(22)33)12-4-18(34-2)23(30)19(5-12)35-3/h4-7,11,15,20-22,24-27,29-32H,8-10H2,1-3H3/t11-,15+,20-,21-,22+,24-,25-,26-,27-,29+/m1/s1	COc1cc(cc(OC)c1O)[C@H]2[C@@H]3[C@H](COC3=O)[C@H](O[C@@H]4O[C@@H]5CO[C@@H](C)O[C@H]5[C@H](O)[C@H]4O)c6cc7OCOc7cc26	49783	=	1890	nM	IC50	Cytotoxicity against human MCF7 cells after 4 days by ELISA reader assay	NA	Homo sapiens	NA	MCF7	MCF7	MCF7	N/A	2590
661	etoposide	etoposide	BRD-K37798499	36462	InChI=1S/C29H32O13/c1-11-36-9-20-27(40-11)24(31)25(32)29(41-20)42-26-14-7-17-16(38-10-39-17)6-13(14)21(22-15(26)8-37-28(22)33)12-4-18(34-2)23(30)19(5-12)35-3/h4-7,11,15,20-22,24-27,29-32H,8-10H2,1-3H3/t11-,15+,20-,21-,22+,24-,25-,26-,27-,29+/m1/s1	COc1cc(cc(OC)c1O)[C@H]2[C@@H]3[C@H](COC3=O)[C@H](O[C@@H]4O[C@@H]5CO[C@@H](C)O[C@H]5[C@H](O)[C@H]4O)c6cc7OCOc7cc26	50173	=	100	nM	IC50	Cytotoxicity against human T47D cells	NA	Homo sapiens	NA	T47D	T-47D	T47D	N/A	2590
662	etoposide	etoposide	BRD-K37798499	36462	InChI=1S/C29H32O13/c1-11-36-9-20-27(40-11)24(31)25(32)29(41-20)42-26-14-7-17-16(38-10-39-17)6-13(14)21(22-15(26)8-37-28(22)33)12-4-18(34-2)23(30)19(5-12)35-3/h4-7,11,15,20-22,24-27,29-32H,8-10H2,1-3H3/t11-,15+,20-,21-,22+,24-,25-,26-,27-,29+/m1/s1	COc1cc(cc(OC)c1O)[C@H]2[C@@H]3[C@H](COC3=O)[C@H](O[C@@H]4O[C@@H]5CO[C@@H](C)O[C@H]5[C@H](O)[C@H]4O)c6cc7OCOc7cc26	44810	=	1000	nM	IC50	Antiproliferative activity against human MCF7 cells after 96 hrs by MTT assay	NA	Homo sapiens	NA	MCF7	MCF7	MCF7	N/A	2590
663	etoposide	etoposide	BRD-A02579693	36462	InChI=1S/C29H32O13/c1-11-36-9-20-27(40-11)24(31)25(32)29(41-20)42-26-14-7-17-16(38-10-39-17)6-13(14)21(22-15(26)8-37-28(22)33)12-4-18(34-2)23(30)19(5-12)35-3/h4-7,11,15,20-22,24-27,29-32H,8-10H2,1-3H3/t11-,15+,20-,21-,22+,24-,25-,26-,27-,29+/m1/s1	COc1cc(cc(OC)c1O)[C@H]2[C@@H]3[C@H](COC3=O)[C@H](O[C@@H]4O[C@@H]5CO[C@@H](C)O[C@H]5[C@H](O)[C@H]4O)c6cc7OCOc7cc26	43187	=	877.5	nM	IC50	Cytotoxicity against human MCF7 cells after 48 hrs by SRB assay	NA	Homo sapiens	NA	MCF7	MCF7	MCF7	N/A	2590
664	etoposide	etoposide	BRD-K46503544	36462	InChI=1S/C29H32O13/c1-11-36-9-20-27(40-11)24(31)25(32)29(41-20)42-26-14-7-17-16(38-10-39-17)6-13(14)21(22-15(26)8-37-28(22)33)12-4-18(34-2)23(30)19(5-12)35-3/h4-7,11,15,20-22,24-27,29-32H,8-10H2,1-3H3/t11-,15+,20-,21-,22+,24-,25-,26-,27-,29+/m1/s1	COc1cc(cc(OC)c1O)[C@H]2[C@@H]3[C@H](COC3=O)[C@H](O[C@@H]4O[C@@H]5CO[C@@H](C)O[C@H]5[C@H](O)[C@H]4O)c6cc7OCOc7cc26	61031	=	3250	nM	IC50	Cytotoxicity against human MCF7 cells after 2 days	NA	Homo sapiens	NA	MCF7	MCF7	MCF7	N/A	2590
665	etoposide	etoposide	BRD-A02579693	36462	InChI=1S/C29H32O13/c1-11-36-9-20-27(40-11)24(31)25(32)29(41-20)42-26-14-7-17-16(38-10-39-17)6-13(14)21(22-15(26)8-37-28(22)33)12-4-18(34-2)23(30)19(5-12)35-3/h4-7,11,15,20-22,24-27,29-32H,8-10H2,1-3H3/t11-,15+,20-,21-,22+,24-,25-,26-,27-,29+/m1/s1	COc1cc(cc(OC)c1O)[C@H]2[C@@H]3[C@H](COC3=O)[C@H](O[C@@H]4O[C@@H]5CO[C@@H](C)O[C@H]5[C@H](O)[C@H]4O)c6cc7OCOc7cc26	57941	=	19000	nM	IC50	Cytotoxicity against human MCF7 cells after 48 hrs by sulforhodamine B assay	NA	Homo sapiens	NA	MCF7	MCF7	MCF7	N/A	2590
666	etoposide	etoposide	BRD-A02579693	36462	InChI=1S/C29H32O13/c1-11-36-9-20-27(40-11)24(31)25(32)29(41-20)42-26-14-7-17-16(38-10-39-17)6-13(14)21(22-15(26)8-37-28(22)33)12-4-18(34-2)23(30)19(5-12)35-3/h4-7,11,15,20-22,24-27,29-32H,8-10H2,1-3H3/t11-,15+,20-,21-,22+,24-,25-,26-,27-,29+/m1/s1	COc1cc(cc(OC)c1O)[C@H]2[C@@H]3[C@H](COC3=O)[C@H](O[C@@H]4O[C@@H]5CO[C@@H](C)O[C@H]5[C@H](O)[C@H]4O)c6cc7OCOc7cc26	47470	=	7600	nM	IC50	Cytotoxicity against human MCF7 cells after 48 hrs by WST-8 assay	NA	Homo sapiens	NA	MCF7	MCF7	MCF7	N/A	2590
667	etoposide	etoposide	BRD-A02579693	36462	InChI=1S/C29H32O13/c1-11-36-9-20-27(40-11)24(31)25(32)29(41-20)42-26-14-7-17-16(38-10-39-17)6-13(14)21(22-15(26)8-37-28(22)33)12-4-18(34-2)23(30)19(5-12)35-3/h4-7,11,15,20-22,24-27,29-32H,8-10H2,1-3H3/t11-,15+,20-,21-,22+,24-,25-,26-,27-,29+/m1/s1	COc1cc(cc(OC)c1O)[C@H]2[C@@H]3[C@H](COC3=O)[C@H](O[C@@H]4O[C@@H]5CO[C@@H](C)O[C@H]5[C@H](O)[C@H]4O)c6cc7OCOc7cc26	42694	=	190	nM	IC50	Antiproliferative effect against human MCF7 cells after 72 hrs by MTT assay	NA	Homo sapiens	NA	MCF7	MCF7	MCF7	N/A	2590
668	etoposide	etoposide	BRD-A02579693	36462	InChI=1S/C29H32O13/c1-11-36-9-20-27(40-11)24(31)25(32)29(41-20)42-26-14-7-17-16(38-10-39-17)6-13(14)21(22-15(26)8-37-28(22)33)12-4-18(34-2)23(30)19(5-12)35-3/h4-7,11,15,20-22,24-27,29-32H,8-10H2,1-3H3/t11-,15+,20-,21-,22+,24-,25-,26-,27-,29+/m1/s1	COc1cc(cc(OC)c1O)[C@H]2[C@@H]3[C@H](COC3=O)[C@H](O[C@@H]4O[C@@H]5CO[C@@H](C)O[C@H]5[C@H](O)[C@H]4O)c6cc7OCOc7cc26	44810	=	1000	nM	IC50	Antiproliferative activity against human MCF7 cells after 96 hrs by MTT assay	NA	Homo sapiens	NA	MCF7	MCF7	MCF7	N/A	2590
669	etoposide	etoposide	BRD-A02579693	36462	InChI=1S/C29H32O13/c1-11-36-9-20-27(40-11)24(31)25(32)29(41-20)42-26-14-7-17-16(38-10-39-17)6-13(14)21(22-15(26)8-37-28(22)33)12-4-18(34-2)23(30)19(5-12)35-3/h4-7,11,15,20-22,24-27,29-32H,8-10H2,1-3H3/t11-,15+,20-,21-,22+,24-,25-,26-,27-,29+/m1/s1	COc1cc(cc(OC)c1O)[C@H]2[C@@H]3[C@H](COC3=O)[C@H](O[C@@H]4O[C@@H]5CO[C@@H](C)O[C@H]5[C@H](O)[C@H]4O)c6cc7OCOc7cc26	46694	=	10900	nM	IC50	Cytotoxicity against human MCF7 cells after 72 hrs by MTT assay	NA	Homo sapiens	NA	MCF7	MCF7	MCF7	N/A	2590
670	etoposide	etoposide	BRD-A02579693	36462	InChI=1S/C29H32O13/c1-11-36-9-20-27(40-11)24(31)25(32)29(41-20)42-26-14-7-17-16(38-10-39-17)6-13(14)21(22-15(26)8-37-28(22)33)12-4-18(34-2)23(30)19(5-12)35-3/h4-7,11,15,20-22,24-27,29-32H,8-10H2,1-3H3/t11-,15+,20-,21-,22+,24-,25-,26-,27-,29+/m1/s1	COc1cc(cc(OC)c1O)[C@H]2[C@@H]3[C@H](COC3=O)[C@H](O[C@@H]4O[C@@H]5CO[C@@H](C)O[C@H]5[C@H](O)[C@H]4O)c6cc7OCOc7cc26	37510	=	35600	nM	IC50	Cytotoxicity against human MCF7 cells by XTT assay	NA	Homo sapiens	NA	MCF7	MCF7	MCF7	N/A	2590
671	etoposide	etoposide	BRD-A02579693	36462	InChI=1S/C29H32O13/c1-11-36-9-20-27(40-11)24(31)25(32)29(41-20)42-26-14-7-17-16(38-10-39-17)6-13(14)21(22-15(26)8-37-28(22)33)12-4-18(34-2)23(30)19(5-12)35-3/h4-7,11,15,20-22,24-27,29-32H,8-10H2,1-3H3/t11-,15+,20-,21-,22+,24-,25-,26-,27-,29+/m1/s1	COc1cc(cc(OC)c1O)[C@H]2[C@@H]3[C@H](COC3=O)[C@H](O[C@@H]4O[C@@H]5CO[C@@H](C)O[C@H]5[C@H](O)[C@H]4O)c6cc7OCOc7cc26	39205	=	35600	nM	IC50	Cytotoxicity against human MCF7 cells by XTT assay	NA	Homo sapiens	NA	MCF7	MCF7	MCF7	N/A	2590
672	etoposide	etoposide	BRD-A79067928	36462	InChI=1S/C29H32O13/c1-11-36-9-20-27(40-11)24(31)25(32)29(41-20)42-26-14-7-17-16(38-10-39-17)6-13(14)21(22-15(26)8-37-28(22)33)12-4-18(34-2)23(30)19(5-12)35-3/h4-7,11,15,20-22,24-27,29-32H,8-10H2,1-3H3/t11-,15+,20-,21-,22+,24-,25-,26-,27-,29+/m1/s1	COc1cc(cc(OC)c1O)[C@H]2[C@@H]3[C@H](COC3=O)[C@H](O[C@@H]4O[C@@H]5CO[C@@H](C)O[C@H]5[C@H](O)[C@H]4O)c6cc7OCOc7cc26	61031	=	3250	nM	IC50	Cytotoxicity against human MCF7 cells after 2 days	NA	Homo sapiens	NA	MCF7	MCF7	MCF7	N/A	2590
673	etoposide	etoposide	BRD-K37798499	36462	InChI=1S/C29H32O13/c1-11-36-9-20-27(40-11)24(31)25(32)29(41-20)42-26-14-7-17-16(38-10-39-17)6-13(14)21(22-15(26)8-37-28(22)33)12-4-18(34-2)23(30)19(5-12)35-3/h4-7,11,15,20-22,24-27,29-32H,8-10H2,1-3H3/t11-,15+,20-,21-,22+,24-,25-,26-,27-,29+/m1/s1	COc1cc(cc(OC)c1O)[C@H]2[C@@H]3[C@H](COC3=O)[C@H](O[C@@H]4O[C@@H]5CO[C@@H](C)O[C@H]5[C@H](O)[C@H]4O)c6cc7OCOc7cc26	60523	=	680	nM	IC50	Anticancer activity against human MCF7 cells after 48 hrs by MTT assay	NA	Homo sapiens	NA	MCF7	MCF7	MCF7	N/A	2590
674	etoposide	etoposide	BRD-K46503544	36462	InChI=1S/C29H32O13/c1-11-36-9-20-27(40-11)24(31)25(32)29(41-20)42-26-14-7-17-16(38-10-39-17)6-13(14)21(22-15(26)8-37-28(22)33)12-4-18(34-2)23(30)19(5-12)35-3/h4-7,11,15,20-22,24-27,29-32H,8-10H2,1-3H3/t11-,15+,20-,21-,22+,24-,25-,26-,27-,29+/m1/s1	COc1cc(cc(OC)c1O)[C@H]2[C@@H]3[C@H](COC3=O)[C@H](O[C@@H]4O[C@@H]5CO[C@@H](C)O[C@H]5[C@H](O)[C@H]4O)c6cc7OCOc7cc26	42694	=	190	nM	IC50	Antiproliferative effect against human MCF7 cells after 72 hrs by MTT assay	NA	Homo sapiens	NA	MCF7	MCF7	MCF7	N/A	2590
675	etoposide	etoposide	BRD-A02579693	36462	InChI=1S/C29H32O13/c1-11-36-9-20-27(40-11)24(31)25(32)29(41-20)42-26-14-7-17-16(38-10-39-17)6-13(14)21(22-15(26)8-37-28(22)33)12-4-18(34-2)23(30)19(5-12)35-3/h4-7,11,15,20-22,24-27,29-32H,8-10H2,1-3H3/t11-,15+,20-,21-,22+,24-,25-,26-,27-,29+/m1/s1	COc1cc(cc(OC)c1O)[C@H]2[C@@H]3[C@H](COC3=O)[C@H](O[C@@H]4O[C@@H]5CO[C@@H](C)O[C@H]5[C@H](O)[C@H]4O)c6cc7OCOc7cc26	60523	=	680	nM	IC50	Anticancer activity against human MCF7 cells after 48 hrs by MTT assay	NA	Homo sapiens	NA	MCF7	MCF7	MCF7	N/A	2590
676	etoposide	etoposide	BRD-A02579693	36462	InChI=1S/C29H32O13/c1-11-36-9-20-27(40-11)24(31)25(32)29(41-20)42-26-14-7-17-16(38-10-39-17)6-13(14)21(22-15(26)8-37-28(22)33)12-4-18(34-2)23(30)19(5-12)35-3/h4-7,11,15,20-22,24-27,29-32H,8-10H2,1-3H3/t11-,15+,20-,21-,22+,24-,25-,26-,27-,29+/m1/s1	COc1cc(cc(OC)c1O)[C@H]2[C@@H]3[C@H](COC3=O)[C@H](O[C@@H]4O[C@@H]5CO[C@@H](C)O[C@H]5[C@H](O)[C@H]4O)c6cc7OCOc7cc26	52734	=	17500	nM	IC50	Cytotoxicity against human MCF7 cells after 4 days by MTT assay	NA	Homo sapiens	NA	MCF7	MCF7	MCF7	N/A	2590
677	etoposide	etoposide	BRD-K46503544	36462	InChI=1S/C29H32O13/c1-11-36-9-20-27(40-11)24(31)25(32)29(41-20)42-26-14-7-17-16(38-10-39-17)6-13(14)21(22-15(26)8-37-28(22)33)12-4-18(34-2)23(30)19(5-12)35-3/h4-7,11,15,20-22,24-27,29-32H,8-10H2,1-3H3/t11-,15+,20-,21-,22+,24-,25-,26-,27-,29+/m1/s1	COc1cc(cc(OC)c1O)[C@H]2[C@@H]3[C@H](COC3=O)[C@H](O[C@@H]4O[C@@H]5CO[C@@H](C)O[C@H]5[C@H](O)[C@H]4O)c6cc7OCOc7cc26	36583	=	50000	nM	IC50	Growth inhibition of human MCF7 cells by MTT assay	NA	Homo sapiens	NA	MCF7	MCF7	MCF7	N/A	2590
678	etoposide	etoposide	BRD-K46503544	36462	InChI=1S/C29H32O13/c1-11-36-9-20-27(40-11)24(31)25(32)29(41-20)42-26-14-7-17-16(38-10-39-17)6-13(14)21(22-15(26)8-37-28(22)33)12-4-18(34-2)23(30)19(5-12)35-3/h4-7,11,15,20-22,24-27,29-32H,8-10H2,1-3H3/t11-,15+,20-,21-,22+,24-,25-,26-,27-,29+/m1/s1	COc1cc(cc(OC)c1O)[C@H]2[C@@H]3[C@H](COC3=O)[C@H](O[C@@H]4O[C@@H]5CO[C@@H](C)O[C@H]5[C@H](O)[C@H]4O)c6cc7OCOc7cc26	36385	=	3200	nM	IC50	Cytotoxic activity against human MCF7 cells after 48 hrs by MTT reduction assay	NA	Homo sapiens	NA	MCF7	MCF7	MCF7	N/A	2590
679	etoposide	etoposide	BRD-A02579693	36462	InChI=1S/C29H32O13/c1-11-36-9-20-27(40-11)24(31)25(32)29(41-20)42-26-14-7-17-16(38-10-39-17)6-13(14)21(22-15(26)8-37-28(22)33)12-4-18(34-2)23(30)19(5-12)35-3/h4-7,11,15,20-22,24-27,29-32H,8-10H2,1-3H3/t11-,15+,20-,21-,22+,24-,25-,26-,27-,29+/m1/s1	COc1cc(cc(OC)c1O)[C@H]2[C@@H]3[C@H](COC3=O)[C@H](O[C@@H]4O[C@@H]5CO[C@@H](C)O[C@H]5[C@H](O)[C@H]4O)c6cc7OCOc7cc26	42064	=	500	nM	IC50	Antiproliferative activity against human MCF7 cells after 96 hrs by crystal violet assay	NA	Homo sapiens	NA	MCF7	MCF7	MCF7	N/A	2590
680	etoposide	etoposide	BRD-A02579693	36462	InChI=1S/C29H32O13/c1-11-36-9-20-27(40-11)24(31)25(32)29(41-20)42-26-14-7-17-16(38-10-39-17)6-13(14)21(22-15(26)8-37-28(22)33)12-4-18(34-2)23(30)19(5-12)35-3/h4-7,11,15,20-22,24-27,29-32H,8-10H2,1-3H3/t11-,15+,20-,21-,22+,24-,25-,26-,27-,29+/m1/s1	COc1cc(cc(OC)c1O)[C@H]2[C@@H]3[C@H](COC3=O)[C@H](O[C@@H]4O[C@@H]5CO[C@@H](C)O[C@H]5[C@H](O)[C@H]4O)c6cc7OCOc7cc26	60505	=	1090	nM	IC50	Cytotoxicity against human MCF7 cells after 72 hrs by sulforhodamine B and MTT assay	NA	Homo sapiens	NA	MCF7	MCF7	MCF7	N/A	2590
681	etoposide	etoposide	BRD-A02579693	36462	InChI=1S/C29H32O13/c1-11-36-9-20-27(40-11)24(31)25(32)29(41-20)42-26-14-7-17-16(38-10-39-17)6-13(14)21(22-15(26)8-37-28(22)33)12-4-18(34-2)23(30)19(5-12)35-3/h4-7,11,15,20-22,24-27,29-32H,8-10H2,1-3H3/t11-,15+,20-,21-,22+,24-,25-,26-,27-,29+/m1/s1	COc1cc(cc(OC)c1O)[C@H]2[C@@H]3[C@H](COC3=O)[C@H](O[C@@H]4O[C@@H]5CO[C@@H](C)O[C@H]5[C@H](O)[C@H]4O)c6cc7OCOc7cc26	49783	=	1890	nM	IC50	Cytotoxicity against human MCF7 cells after 4 days by ELISA reader assay	NA	Homo sapiens	NA	MCF7	MCF7	MCF7	N/A	2590
682	etoposide	etoposide	BRD-K46503544	36462	InChI=1S/C29H32O13/c1-11-36-9-20-27(40-11)24(31)25(32)29(41-20)42-26-14-7-17-16(38-10-39-17)6-13(14)21(22-15(26)8-37-28(22)33)12-4-18(34-2)23(30)19(5-12)35-3/h4-7,11,15,20-22,24-27,29-32H,8-10H2,1-3H3/t11-,15+,20-,21-,22+,24-,25-,26-,27-,29+/m1/s1	COc1cc(cc(OC)c1O)[C@H]2[C@@H]3[C@H](COC3=O)[C@H](O[C@@H]4O[C@@H]5CO[C@@H](C)O[C@H]5[C@H](O)[C@H]4O)c6cc7OCOc7cc26	43758	=	12200	nM	IC50	Cytotoxicity against human MCF7 ATCC HTB 22 cells after 72 hrs by MTT assay	NA	Homo sapiens	NA	MCF7	MCF7	MCF7	N/A	2590
683	etoposide	etoposide	BRD-A02579693	36462	InChI=1S/C29H32O13/c1-11-36-9-20-27(40-11)24(31)25(32)29(41-20)42-26-14-7-17-16(38-10-39-17)6-13(14)21(22-15(26)8-37-28(22)33)12-4-18(34-2)23(30)19(5-12)35-3/h4-7,11,15,20-22,24-27,29-32H,8-10H2,1-3H3/t11-,15+,20-,21-,22+,24-,25-,26-,27-,29+/m1/s1	COc1cc(cc(OC)c1O)[C@H]2[C@@H]3[C@H](COC3=O)[C@H](O[C@@H]4O[C@@H]5CO[C@@H](C)O[C@H]5[C@H](O)[C@H]4O)c6cc7OCOc7cc26	49459	=	18010	nM	IC50	Cytotoxicity against human MCF7 cells after 3 days	NA	Homo sapiens	NA	MCF7	MCF7	MCF7	N/A	2590
684	etoposide	etoposide	BRD-K46503544	36462	InChI=1S/C29H32O13/c1-11-36-9-20-27(40-11)24(31)25(32)29(41-20)42-26-14-7-17-16(38-10-39-17)6-13(14)21(22-15(26)8-37-28(22)33)12-4-18(34-2)23(30)19(5-12)35-3/h4-7,11,15,20-22,24-27,29-32H,8-10H2,1-3H3/t11-,15+,20-,21-,22+,24-,25-,26-,27-,29+/m1/s1	COc1cc(cc(OC)c1O)[C@H]2[C@@H]3[C@H](COC3=O)[C@H](O[C@@H]4O[C@@H]5CO[C@@H](C)O[C@H]5[C@H](O)[C@H]4O)c6cc7OCOc7cc26	46694	=	10900	nM	IC50	Cytotoxicity against human MCF7 cells after 72 hrs by MTT assay	NA	Homo sapiens	NA	MCF7	MCF7	MCF7	N/A	2590
685	etoposide	etoposide	BRD-K46503544	36462	InChI=1S/C29H32O13/c1-11-36-9-20-27(40-11)24(31)25(32)29(41-20)42-26-14-7-17-16(38-10-39-17)6-13(14)21(22-15(26)8-37-28(22)33)12-4-18(34-2)23(30)19(5-12)35-3/h4-7,11,15,20-22,24-27,29-32H,8-10H2,1-3H3/t11-,15+,20-,21-,22+,24-,25-,26-,27-,29+/m1/s1	COc1cc(cc(OC)c1O)[C@H]2[C@@H]3[C@H](COC3=O)[C@H](O[C@@H]4O[C@@H]5CO[C@@H](C)O[C@H]5[C@H](O)[C@H]4O)c6cc7OCOc7cc26	47470	=	7600	nM	IC50	Cytotoxicity against human MCF7 cells after 48 hrs by WST-8 assay	NA	Homo sapiens	NA	MCF7	MCF7	MCF7	N/A	2590
686	etoposide	etoposide	BRD-K46503544	36462	InChI=1S/C29H32O13/c1-11-36-9-20-27(40-11)24(31)25(32)29(41-20)42-26-14-7-17-16(38-10-39-17)6-13(14)21(22-15(26)8-37-28(22)33)12-4-18(34-2)23(30)19(5-12)35-3/h4-7,11,15,20-22,24-27,29-32H,8-10H2,1-3H3/t11-,15+,20-,21-,22+,24-,25-,26-,27-,29+/m1/s1	COc1cc(cc(OC)c1O)[C@H]2[C@@H]3[C@H](COC3=O)[C@H](O[C@@H]4O[C@@H]5CO[C@@H](C)O[C@H]5[C@H](O)[C@H]4O)c6cc7OCOc7cc26	44810	=	1000	nM	IC50	Antiproliferative activity against human MCF7 cells after 96 hrs by MTT assay	NA	Homo sapiens	NA	MCF7	MCF7	MCF7	N/A	2590
687	etoposide	etoposide	BRD-A02579693	36462	InChI=1S/C29H32O13/c1-11-36-9-20-27(40-11)24(31)25(32)29(41-20)42-26-14-7-17-16(38-10-39-17)6-13(14)21(22-15(26)8-37-28(22)33)12-4-18(34-2)23(30)19(5-12)35-3/h4-7,11,15,20-22,24-27,29-32H,8-10H2,1-3H3/t11-,15+,20-,21-,22+,24-,25-,26-,27-,29+/m1/s1	COc1cc(cc(OC)c1O)[C@H]2[C@@H]3[C@H](COC3=O)[C@H](O[C@@H]4O[C@@H]5CO[C@@H](C)O[C@H]5[C@H](O)[C@H]4O)c6cc7OCOc7cc26	43758	=	12200	nM	IC50	Cytotoxicity against human MCF7 ATCC HTB 22 cells after 72 hrs by MTT assay	NA	Homo sapiens	NA	MCF7	MCF7	MCF7	N/A	2590
688	etoposide	etoposide	BRD-A02579693	36462	InChI=1S/C29H32O13/c1-11-36-9-20-27(40-11)24(31)25(32)29(41-20)42-26-14-7-17-16(38-10-39-17)6-13(14)21(22-15(26)8-37-28(22)33)12-4-18(34-2)23(30)19(5-12)35-3/h4-7,11,15,20-22,24-27,29-32H,8-10H2,1-3H3/t11-,15+,20-,21-,22+,24-,25-,26-,27-,29+/m1/s1	COc1cc(cc(OC)c1O)[C@H]2[C@@H]3[C@H](COC3=O)[C@H](O[C@@H]4O[C@@H]5CO[C@@H](C)O[C@H]5[C@H](O)[C@H]4O)c6cc7OCOc7cc26	54641	=	1980	nM	IC50	Cytotoxicity against human MCF7 cells by MTT assay	NA	Homo sapiens	NA	MCF7	MCF7	MCF7	N/A	2590
840	mercaptopurine	mercaptopurine	BRD-K91601245	667490	InChI=1S/C5H4N4S/c10-5-3-4(7-1-6-3)8-2-9-5/h1-2H,(H2,6,7,8,9,10)	Sc1ncnc2[nH]cnc12	50099	=	5800	nM	IC50	Cytotoxicity against human sMCF7 cells at exponential phase of growth after 48 hrs by MTT assay	NA	Homo sapiens	NA	MCF7	MCF7	MCF7	N/A	3000
841	mercaptopurine	mercaptopurine	BRD-K91601245	667490	InChI=1S/C5H4N4S/c10-5-3-4(7-1-6-3)8-2-9-5/h1-2H,(H2,6,7,8,9,10)	Sc1ncnc2[nH]cnc12	35968	=	3000	nM	IC50	Antiproliferative activity against human MCF7 cells by MTT assay	NA	Homo sapiens	NA	MCF7	MCF7	MCF7	N/A	3000
842	mercaptopurine	mercaptopurine	BRD-K91601245	667490	InChI=1S/C5H4N4S/c10-5-3-4(7-1-6-3)8-2-9-5/h1-2H,(H2,6,7,8,9,10)	Sc1ncnc2[nH]cnc12	50099	=	1400	nM	IC50	Cytotoxicity against human MCF7 cells at lag phase of growth after 48 hrs by MTT assay	NA	Homo sapiens	NA	MCF7	MCF7	MCF7	N/A	3000
1362	thiotepa	thiotepa	BRD-K09631521	5453	InChI=1S/C6H12N3PS/c11-10(7-1-2-7,8-3-4-8)9-5-6-9/h1-6H2	S=P(N1CC1)(N2CC2)N3CC3	44282	=	3230	nM	IC50	Cytotoxicity against human MCF7 cells after 96 hrs by microtiter assay	NA	Homo sapiens	NA	MCF7	MCF7	MCF7	N/A	3230
837	melphalan	melphalan	BRD-A08200164	460612	InChI=1S/C13H18Cl2N2O2/c14-5-7-17(8-6-15)11-3-1-10(2-4-11)9-12(16)13(18)19/h1-4,12H,5-9,16H2,(H,18,19)/t12-/m0/s1	N[C@@H](Cc1ccc(cc1)N(CCCl)CCCl)C(=O)O	21459	=	3900	nM	IC50	Antiproliferative activity in MDA-MB 231 human breast cancer cells	NA	Homo sapiens	NA	MCF7	MCF7	MCF7	N/A	3900
838	melphalan	melphalan	BRD-A08200164	460612	InChI=1S/C13H18Cl2N2O2/c14-5-7-17(8-6-15)11-3-1-10(2-4-11)9-12(16)13(18)19/h1-4,12H,5-9,16H2,(H,18,19)/t12-/m0/s1	N[C@@H](Cc1ccc(cc1)N(CCCl)CCCl)C(=O)O	21459	=	5700	nM	IC50	Antiproliferative activity in MCF-7 human breast cancer cells	NA	Homo sapiens	NA	MCF7	MCF7	MCF7	N/A	3900
839	melphalan	melphalan	BRD-A08200164	460612	InChI=1S/C13H18Cl2N2O2/c14-5-7-17(8-6-15)11-3-1-10(2-4-11)9-12(16)13(18)19/h1-4,12H,5-9,16H2,(H,18,19)/t12-/m0/s1	N[C@@H](Cc1ccc(cc1)N(CCCl)CCCl)C(=O)O	44282	=	3710	nM	IC50	Cytotoxicity against human MCF7 cells after 96 hrs by microtiter assay	NA	Homo sapiens	NA	MCF7	MCF7	MCF7	N/A	3900
488	entinostat	entinostat	BRD-K77908580	4261	InChI=1S/C21H20N4O3/c22-18-5-1-2-6-19(18)25-20(26)17-9-7-15(8-10-17)13-24-21(27)28-14-16-4-3-11-23-12-16/h1-12H,13-14,22H2,(H,24,27)(H,25,26)	Nc1ccccc1NC(=O)c2ccc(CNC(=O)OCc3cccnc3)cc2	17404	=	5000	nM	IC50	Inhibitory concentration against breast MCF-7 cell line	NA	Homo sapiens	NA	MCF7	MCF7	MCF7	N/A	4300
489	entinostat	entinostat	BRD-K77908580	4261	InChI=1S/C21H20N4O3/c22-18-5-1-2-6-19(18)25-20(26)17-9-7-15(8-10-17)13-24-21(27)28-14-16-4-3-11-23-12-16/h1-12H,13-14,22H2,(H,24,27)(H,25,26)	Nc1ccccc1NC(=O)c2ccc(CNC(=O)OCc3cccnc3)cc2	17350	=	870	nM	IC50	Compound was tested for antiproliferative activity against human SK-BR-3 cancer cell lines	NA	Homo sapiens	NA	SK-BR-3	SK-BR-3	SK-BR-3	N/A	4300
490	entinostat	entinostat	BRD-K77908580	4261	InChI=1S/C21H20N4O3/c22-18-5-1-2-6-19(18)25-20(26)17-9-7-15(8-10-17)13-24-21(27)28-14-16-4-3-11-23-12-16/h1-12H,13-14,22H2,(H,24,27)(H,25,26)	Nc1ccccc1NC(=O)c2ccc(CNC(=O)OCc3cccnc3)cc2	38494	=	4300	nM	IC50	Inhibition of human MCF7 cells	NA	Homo sapiens	NA	MCF7	MCF7	MCF7	N/A	4300
817	lapatinib	lapatinib	BRD-M07438658	208908	InChI=1S/C29H26ClFN4O4S/c1-40(36,37)12-11-32-16-23-7-10-27(39-23)20-5-8-26-24(14-20)29(34-18-33-26)35-22-6-9-28(25(30)15-22)38-17-19-3-2-4-21(31)13-19/h2-10,13-15,18,32H,11-12,16-17H2,1H3,(H,33,34,35)	CS(=O)(=O)CCNCc1oc(cc1)c2ccc3ncnc(Nc4ccc(OCc5cccc(F)c5)c(Cl)c4)c3c2	31704	=	80	nM	IC50	Inhibition of BT474 cell growth after 72 hrs	NA	Homo sapiens	NA	BT-474	BT-474	BT-474	N/A	4350
818	lapatinib	lapatinib	BRD-K19687926	208908	InChI=1S/C29H26ClFN4O4S/c1-40(36,37)12-11-32-16-23-7-10-27(39-23)20-5-8-26-24(14-20)29(34-18-33-26)35-22-6-9-28(25(30)15-22)38-17-19-3-2-4-21(31)13-19/h2-10,13-15,18,32H,11-12,16-17H2,1H3,(H,33,34,35)	CS(=O)(=O)CCNCc1oc(cc1)c2ccc3ncnc(Nc4ccc(OCc5cccc(F)c5)c(Cl)c4)c3c2	57737	=	4350	nM	IC50	Antiproliferative activity against ErbB2 overexpressing human SK-BR-3 cells by MTT assay	NA	Homo sapiens	NA	SK-BR-3	SK-BR-3	SK-BR-3	N/A	4350
819	lapatinib	lapatinib	BRD-M07438658	208908	InChI=1S/C29H26ClFN4O4S/c1-40(36,37)12-11-32-16-23-7-10-27(39-23)20-5-8-26-24(14-20)29(34-18-33-26)35-22-6-9-28(25(30)15-22)38-17-19-3-2-4-21(31)13-19/h2-10,13-15,18,32H,11-12,16-17H2,1H3,(H,33,34,35)	CS(=O)(=O)CCNCc1oc(cc1)c2ccc3ncnc(Nc4ccc(OCc5cccc(F)c5)c(Cl)c4)c3c2	49662	=	40	nM	IC50	Antiproliferative activity against human SK-BR-3 cells after hrs by ATP content assay	NA	Homo sapiens	NA	SK-BR-3	SK-BR-3	SK-BR-3	N/A	4350
820	lapatinib	lapatinib	BRD-M07438658	208908	InChI=1S/C29H26ClFN4O4S/c1-40(36,37)12-11-32-16-23-7-10-27(39-23)20-5-8-26-24(14-20)29(34-18-33-26)35-22-6-9-28(25(30)15-22)38-17-19-3-2-4-21(31)13-19/h2-10,13-15,18,32H,11-12,16-17H2,1H3,(H,33,34,35)	CS(=O)(=O)CCNCc1oc(cc1)c2ccc3ncnc(Nc4ccc(OCc5cccc(F)c5)c(Cl)c4)c3c2	57737	=	23460	nM	IC50	Antiproliferative activity against EGFR overexpressing human MDA-MB-468 cells by MTT assay	NA	Homo sapiens	NA	MDA-MB-468	MDA-MB-468	MDA-MB-468	N/A	4350
821	lapatinib	lapatinib	BRD-K19687926	208908	InChI=1S/C29H26ClFN4O4S/c1-40(36,37)12-11-32-16-23-7-10-27(39-23)20-5-8-26-24(14-20)29(34-18-33-26)35-22-6-9-28(25(30)15-22)38-17-19-3-2-4-21(31)13-19/h2-10,13-15,18,32H,11-12,16-17H2,1H3,(H,33,34,35)	CS(=O)(=O)CCNCc1oc(cc1)c2ccc3ncnc(Nc4ccc(OCc5cccc(F)c5)c(Cl)c4)c3c2	31068	=	25	nM	IC50	Antiproliferative activity against human BT474 cell line	NA	Homo sapiens	NA	BT-474	BT-474	BT-474	N/A	4350
822	lapatinib	lapatinib	BRD-K19687926	208908	InChI=1S/C29H26ClFN4O4S/c1-40(36,37)12-11-32-16-23-7-10-27(39-23)20-5-8-26-24(14-20)29(34-18-33-26)35-22-6-9-28(25(30)15-22)38-17-19-3-2-4-21(31)13-19/h2-10,13-15,18,32H,11-12,16-17H2,1H3,(H,33,34,35)	CS(=O)(=O)CCNCc1oc(cc1)c2ccc3ncnc(Nc4ccc(OCc5cccc(F)c5)c(Cl)c4)c3c2	60545	=	4830	nM	IC50	Cytotoxicity against human MCF7 cells after 4 days by propidium iodide staining-based fluorometric analysis	NA	Homo sapiens	NA	MCF7	MCF7	MCF7	N/A	4350
823	lapatinib	lapatinib	BRD-M07438658	208908	InChI=1S/C29H26ClFN4O4S/c1-40(36,37)12-11-32-16-23-7-10-27(39-23)20-5-8-26-24(14-20)29(34-18-33-26)35-22-6-9-28(25(30)15-22)38-17-19-3-2-4-21(31)13-19/h2-10,13-15,18,32H,11-12,16-17H2,1H3,(H,33,34,35)	CS(=O)(=O)CCNCc1oc(cc1)c2ccc3ncnc(Nc4ccc(OCc5cccc(F)c5)c(Cl)c4)c3c2	57737	=	4350	nM	IC50	Antiproliferative activity against ErbB2 overexpressing human SK-BR-3 cells by MTT assay	NA	Homo sapiens	NA	SK-BR-3	SK-BR-3	SK-BR-3	N/A	4350
824	lapatinib	lapatinib	BRD-K19687926	208908	InChI=1S/C29H26ClFN4O4S/c1-40(36,37)12-11-32-16-23-7-10-27(39-23)20-5-8-26-24(14-20)29(34-18-33-26)35-22-6-9-28(25(30)15-22)38-17-19-3-2-4-21(31)13-19/h2-10,13-15,18,32H,11-12,16-17H2,1H3,(H,33,34,35)	CS(=O)(=O)CCNCc1oc(cc1)c2ccc3ncnc(Nc4ccc(OCc5cccc(F)c5)c(Cl)c4)c3c2	31704	=	80	nM	IC50	Inhibition of BT474 cell growth after 72 hrs	NA	Homo sapiens	NA	BT-474	BT-474	BT-474	N/A	4350
825	lapatinib	lapatinib	BRD-M07438658	208908	InChI=1S/C29H26ClFN4O4S/c1-40(36,37)12-11-32-16-23-7-10-27(39-23)20-5-8-26-24(14-20)29(34-18-33-26)35-22-6-9-28(25(30)15-22)38-17-19-3-2-4-21(31)13-19/h2-10,13-15,18,32H,11-12,16-17H2,1H3,(H,33,34,35)	CS(=O)(=O)CCNCc1oc(cc1)c2ccc3ncnc(Nc4ccc(OCc5cccc(F)c5)c(Cl)c4)c3c2	49662	=	6600	nM	IC50	Antiproliferative activity against human MCF7 cells after hrs by ATP content assay	NA	Homo sapiens	NA	MCF7	MCF7	MCF7	N/A	4350
826	lapatinib	lapatinib	BRD-K19687926	208908	InChI=1S/C29H26ClFN4O4S/c1-40(36,37)12-11-32-16-23-7-10-27(39-23)20-5-8-26-24(14-20)29(34-18-33-26)35-22-6-9-28(25(30)15-22)38-17-19-3-2-4-21(31)13-19/h2-10,13-15,18,32H,11-12,16-17H2,1H3,(H,33,34,35)	CS(=O)(=O)CCNCc1oc(cc1)c2ccc3ncnc(Nc4ccc(OCc5cccc(F)c5)c(Cl)c4)c3c2	57737	=	23460	nM	IC50	Antiproliferative activity against EGFR overexpressing human MDA-MB-468 cells by MTT assay	NA	Homo sapiens	NA	MDA-MB-468	MDA-MB-468	MDA-MB-468	N/A	4350
827	lapatinib	lapatinib	BRD-M07438658	208908	InChI=1S/C29H26ClFN4O4S/c1-40(36,37)12-11-32-16-23-7-10-27(39-23)20-5-8-26-24(14-20)29(34-18-33-26)35-22-6-9-28(25(30)15-22)38-17-19-3-2-4-21(31)13-19/h2-10,13-15,18,32H,11-12,16-17H2,1H3,(H,33,34,35)	CS(=O)(=O)CCNCc1oc(cc1)c2ccc3ncnc(Nc4ccc(OCc5cccc(F)c5)c(Cl)c4)c3c2	31068	=	25	nM	IC50	Antiproliferative activity against human BT474 cell line	NA	Homo sapiens	NA	BT-474	BT-474	BT-474	N/A	4350
828	lapatinib	lapatinib	BRD-K19687926	208908	InChI=1S/C29H26ClFN4O4S/c1-40(36,37)12-11-32-16-23-7-10-27(39-23)20-5-8-26-24(14-20)29(34-18-33-26)35-22-6-9-28(25(30)15-22)38-17-19-3-2-4-21(31)13-19/h2-10,13-15,18,32H,11-12,16-17H2,1H3,(H,33,34,35)	CS(=O)(=O)CCNCc1oc(cc1)c2ccc3ncnc(Nc4ccc(OCc5cccc(F)c5)c(Cl)c4)c3c2	49662	=	40	nM	IC50	Antiproliferative activity against human SK-BR-3 cells after hrs by ATP content assay	NA	Homo sapiens	NA	SK-BR-3	SK-BR-3	SK-BR-3	N/A	4350
829	lapatinib	lapatinib	BRD-K19687926	208908	InChI=1S/C29H26ClFN4O4S/c1-40(36,37)12-11-32-16-23-7-10-27(39-23)20-5-8-26-24(14-20)29(34-18-33-26)35-22-6-9-28(25(30)15-22)38-17-19-3-2-4-21(31)13-19/h2-10,13-15,18,32H,11-12,16-17H2,1H3,(H,33,34,35)	CS(=O)(=O)CCNCc1oc(cc1)c2ccc3ncnc(Nc4ccc(OCc5cccc(F)c5)c(Cl)c4)c3c2	49662	=	6600	nM	IC50	Antiproliferative activity against human MCF7 cells after hrs by ATP content assay	NA	Homo sapiens	NA	MCF7	MCF7	MCF7	N/A	4350
[truncated: 591 more rows]

## Sheet: LIHC
	pref_name	pert_iname	pert_id	pubchem_cid	standard_inchi	canonical_smiles	doc_id	relation	standard_value	standard_units	standard_type	description	gene_names	organism	protein_accession	cell_line	cell_line_name	cell_line.1	activity	standard_value_median
[truncated: 263 more rows]

[truncated: 1 more sheets: COAD]
